# Supplementary material for: Machine learning to predict metabolic drug interactions related to cytochrome P450 isozymes
Source: J Cheminform. 2022 Apr 15;14:23. doi: 10.1186/s13321-022-00602-x (PMC9013037; doi:10.1186/s13321-022-00602-x)
Supplement: Supplementary file 1 — Additional file 1. The final positive DDIs data and selected negative DDIs data with preprocessed descriptors. [file 13321_2022_602_MOESM1_ESM.xlsx]

## Sheet: 1A2_Sub
SMILES	Label	ast_fraglike	ast_fraglike_ext	ast_violation	ast_violation_ext	a_acc	a_aro	a_base	a_don	a_donacc	a_IC	a_ICM	a_nB	a_nBr	a_nCl	a_nF	a_nH	a_nI	a_nN	a_nO	a_nP	a_nS	balabanJ	BCUT_PEOE_0	BCUT_PEOE_1	BCUT_PEOE_2	BCUT_PEOE_3	BCUT_SLOGP_0	BCUT_SLOGP_1	BCUT_SLOGP_2	BCUT_SLOGP_3	BCUT_SMR_1	BCUT_SMR_2	bpol	b_1rotN	b_1rotR	b_double	b_max1len	b_triple	chi1_C	chiral	chiral_u	density	diameter	GCUT_PEOE_0	GCUT_PEOE_1	GCUT_PEOE_2	GCUT_PEOE_3	GCUT_SLOGP_0
O([C@@H]1[C@@H](C)C(=O)[C@@H](C)C(=O)O[C@H](CC)[C@@]2(C)OC(=O)N(CCCCn3cc(-c4cnccc4)nc3)[C@@H]2[C@@H](C)C(=O)[C@H](C)C[C@]1(OC)C)[C@H]1[C@H](O)[C@@H](N(C)C)C[C@@H](C)O1	1	0	0	3	5	11	11	0	1	12	184.317	1.49851	0	0	0	0	65	0	5	10	0	0	1.38489	-2.79855	-0.455652	0.339604	2.8477	-2.90155	-0.3949	0.370552	2.76907	-0.263945	0.525992	93.0505	11	0.177419	4	5	0	14.5045	13	0	0.727405	24	-0.857374	-0.349691	-0.0612092	3.50181	-0.973358
Brc1cc2C(c3ncccc3)=NCC(O)=Nc2cc1	1	0	0	3	3	4	12	0	1	5	49.6043	1.71049	0	1	0	0	10	0	3	1	0	0	1.75842	-2.21856	-0.670679	0.665541	2.32174	-2.32825	-0.500853	0.855203	2.39811	-0.443929	0.987103	16.1821	1	0.047619	2	2	0	5.44949	0	0	0.901831	8	-0.743511	-0.442292	0.0797087	2.37967	-0.902559
Brc1[nH]c2N(C)C(=O)N(C)C(=O)c2n1	1	0	0	1	1	4	5	0	2	6	42.9357	2.04456	0	1	0	0	7	0	4	2	0	0	2.21377	-2.45153	-0.441521	0.337015	2.47012	-2.62559	-0.205645	0.539021	2.36102	-0.0925308	0.707219	16.7984	0	0	2	2	0	0.666667	0	0	1.06131	6	-0.813089	-0.437387	-0.0304358	2.27054	-1.00143
Oc1cc2c([C@@H]3[C@H]([C@H]4[C@@](C)([C@](O)(C#C)CC4)CC3)CC2)cc1	1	0	0	1	1	2	6	0	2	4	55.6062	1.20883	0	0	0	0	24	0	0	2	0	0	1.5815	-2.88242	-0.576276	0.636528	2.93637	-2.80578	-0.612675	0.645954	3.00563	-0.43045	0.775296	26.237	0	0	0	3	1	9.40576	5	0	0.682294	11	-0.791527	-0.396468	0.0574751	3.13848	-0.888196
N(c1ncnc2c1cc1OCCOCCOCCOc1c2)c1cc(C#C)ccc1	1	0	0	3	4	6	16	0	1	7	79.0918	1.58184	0	0	0	0	21	0	3	4	0	0	1.36612	-2.54507	-0.58579	0.599862	2.52044	-2.64479	-0.503391	0.703582	2.48327	-0.366472	0.81469	33.9213	2	0.0625	0	2	1	7.88134	0	0	0.743625	15	-0.807696	-0.402103	0.0423734	2.61354	-0.923605
N(CC#C)[C@H]1c2c(cccc2)CC1	1	1	1	0	0	1	6	0	1	2	31.0862	1.19562	0	0	0	0	13	0	1	0	0	0	1.85293	-2.54695	-0.579585	0.632267	2.61856	-2.60147	-0.507385	0.694308	2.71719	-0.447508	0.769372	14.8717	2	0.142857	0	4	1	5.50677	1	0	0.643692	8	-0.827907	-0.378234	0.0825749	2.44319	-1.12086
N([C@@H](Cc1ccccc1)C)(CC#C)C	1	1	0	0	1	1	6	0	0	1	35.9875	1.16089	0	0	0	0	17	0	1	0	0	0	2.21266	-2.66435	-0.515964	0.579584	2.58078	-2.72732	-0.416262	0.676361	2.56118	-0.389661	0.71193	20.5645	4	0.285714	0	5	1	5.41745	1	0	0.612098	9	-0.845886	-0.338474	0.0586917	2.43907	-0.955863
FC(F)(F)c1cc(CCCN[C@H](C)c2c3c(ccc2)cccc3)ccc1	1	0	0	2	3	1	16	0	1	2	67.1083	1.39809	0	0	0	3	22	0	1	0	0	0	1.36651	-2.6354	-0.568166	0.625041	2.55741	-2.67409	-0.476275	0.720337	2.61721	-0.437209	0.765191	28.3196	6	0.214286	0	7	0	10.0403	1	0	0.732191	14	-0.844539	-0.366512	0.0718421	2.65789	-1.1206
O=C1N(CCCC[C@H](O)C)C(=O)c2n(C)cnc2N1C	1	0	0	1	2	4	5	0	1	5	65.578	1.63945	0	0	0	0	20	0	4	3	0	0	1.94065	-2.66591	-0.362824	0.225795	2.63671	-2.6873	-0.227962	0.379072	2.70057	-0.0954536	0.561718	31.0401	5	0.238095	2	7	0	3.15227	1	0	0.753931	10	-0.841148	-0.384296	-0.110583	2.60448	-1.0015
OC/C=C(/C=C/C=C(/C=C/C=1C(C)(C)CCCC=1C)\C)\C	1	0	0	1	2	1	0	0	1	2	55.6484	1.09115	0	0	0	0	30	0	0	1	0	0	2.24342	-2.75352	-0.171855	0.212572	2.69641	-2.61187	-0.0523181	0.282016	2.8409	-0.0351835	0.374203	32.7962	5	0.238095	5	4	0	9.1571	0	0	0.612619	13	-0.792356	-0.309341	-0.063752	2.72228	-0.873039
O(C)c1cc2c([C@@H](O)[C@H]3N4C[C@H](C=C)[C@H](C3)CC4)ccnc2cc1	1	0	0	3	4	4	10	0	1	5	67.6005	1.40834	0	0	0	0	24	0	2	2	0	0	1.46342	-2.90709	-0.590509	0.606811	2.84525	-2.92295	-0.537829	0.644001	2.85984	-0.390436	0.746008	31.453	4	0.148148	1	4	0	7.95626	4	0	0.699302	12	-0.848987	-0.412089	0.0518895	2.91628	-0.952796
NC1C(N)CCCC1	1	1	1	0	0	2	0	0	2	4	27.2948	1.24067	0	0	0	0	14	0	2	0	0	0	2.2794	-2.80077	-0.442921	0.527103	2.74081	-2.91807	-0.417167	0.563135	2.78864	-0.353148	0.617732	13.9849	0	0	0	3	0	2.64983	2	2	0.649122	4	-0.838201	-0.312583	0.0498607	2.43487	-1.36625
C(=C/c1ccccc1)\CN1CCN(C(c2ccccc2)c2ccccc2)CC1	1	0	0	2	3	2	18	0	0	2	66.3945	1.18562	0	0	0	0	28	0	2	0	0	0	1.2356	-2.77855	-0.648907	0.697583	2.6758	-2.87673	-0.53808	0.805915	2.62927	-0.499862	0.854311	34.5698	6	0.193548	1	3	0	11.5244	0	0	0.64624	15	-0.851684	-0.389375	0.0794188	2.82023	-0.960681
c1(-c2ncsc2)[nH]c2c(n1)cccc2	1	1	1	0	0	3	14	0	2	5	34.613	1.64824	0	0	0	0	7	0	3	0	0	1	1.63322	-2.1058	-0.619227	0.712573	2.1786	-1.94914	-0.531468	0.807631	2.33477	-0.456836	0.960694	13.2324	1	0.0625	0	1	0	3.39141	0	0	0.803512	7	-0.826105	-0.421862	0.108365	2.18291	-0.777217
O(C(O)=N[C@H]([C@@H](O)C[C@@H](N=C(O)[C@@H](N=C(O)N(Cc1nc(C(C)C)sc1)C)C(C)C)Cc1ccccc1)Cc1ccccc1)Cc1scnc1	1	0	0	4	6	9	22	0	4	13	158.294	1.61525	0	0	0	0	48	0	6	5	0	2	1.38751	-2.65537	-0.525435	0.583615	2.67934	-2.72712	-0.51423	0.67847	2.63933	-0.3904	0.7678	67.5299	18	0.339623	3	7	0	13.3582	4	0	0.743521	22	-0.841493	-0.390012	0.0691162	2.98523	-0.945474
O=C(C[C@H](c1ccccc1)C=1C(=O)Oc2c(C=1O)cccc2)C	1	0	0	2	3	3	12	0	1	4	53.4201	1.36975	0	0	0	0	16	0	0	4	0	0	1.78644	-2.49816	-0.60493	0.621978	2.5549	-2.45388	-0.520088	0.721252	2.62164	-0.402712	0.788192	21.3233	4	0.16	3	5	0	8.52684	1	0	0.740133	10	-0.759437	-0.419191	0.0662237	2.61658	-0.911599
O=[N+]([O-])c1ccc(C(CC(=O)C)C=2C(=O)Oc3c(C=2O)cccc3)cc1	1	0	0	2	3	3	12	0	1	4	64.8359	1.58136	0	0	0	0	15	0	1	6	0	0	1.74385	-2.49589	-0.613662	0.631852	2.55707	-2.45383	-0.525443	0.729566	2.62374	-0.408597	0.793668	21.4861	5	0.178571	4	5	0	8.34334	1	1	0.802123	12	-0.756028	-0.449978	0.072509	2.64769	-0.9116
O=C(CC(c1ccccc1)C=1C(=O)Oc2c(C=1O)cccc2)C	1	0	0	2	3	3	12	0	1	4	53.4201	1.36975	0	0	0	0	16	0	0	4	0	0	1.78644	-2.49816	-0.60493	0.621978	2.5549	-2.45388	-0.520088	0.721252	2.62164	-0.402712	0.788192	21.3233	4	0.16	3	5	0	8.52684	1	1	0.740133	10	-0.759437	-0.419191	0.0662237	2.61658	-0.911599
O=C(CCCCN1C(=O)N(C)c2ncn(C)c2C1=O)C	1	0	0	1	2	4	5	0	0	4	63.502	1.67111	0	0	0	0	18	0	4	3	0	0	1.94121	-2.61562	-0.317712	0.167002	2.60854	-2.67817	-0.201532	0.309111	2.66023	-0.0419269	0.428229	29.8117	5	0.238095	3	7	0	3.15227	0	0	0.763589	10	-0.841144	-0.426203	-0.1118	2.57181	-1.00149
O=C(Oc1cc2c([C@@H]3[C@H]([C@H]4[C@@](C)([C@@H](O)CC4)CC3)CC2)cc1)C	1	0	0	2	2	2	6	0	1	3	61.7159	1.25951	0	0	0	0	26	0	0	3	0	0	1.46442	-2.88533	-0.492792	0.533203	2.92708	-2.80381	-0.420198	0.516927	3.0056	-0.37739	0.648061	31.2974	1	0.0384615	1	3	0	9.01582	5	0	0.699418	12	-0.803358	-0.41832	0.0277569	3.12504	-0.910955
O=C(C(CN1CCCCC1)C)c1ccc(C)cc1	1	0	0	1	2	2	6	0	0	2	51.6177	1.25897	0	0	0	0	23	0	1	1	0	0	1.75222	-2.78873	-0.403618	0.369194	2.70583	-2.80648	-0.319608	0.439676	2.74544	-0.212575	0.524458	28.0818	4	0.210526	1	4	0	6.86261	1	1	0.64852	11	-0.85552	-0.356199	-0.0151181	2.66417	-0.953443
Clc1ccc(NC(=NC(=NC(C)C)N)N)cc1	1	1	0	0	1	2	6	0	3	5	52.8016	1.60005	0	0	1	0	16	0	5	0	0	0	2.18792	-2.48316	-0.577591	0.60145	2.46304	-2.58003	-0.337356	0.806748	2.50772	-0.3256	0.857798	19.8913	3	0.176471	2	4	0	3.78769	0	0	0.765408	11	-0.834762	-0.370547	0.0396782	2.24613	-1.37683
O(C(C)C)c1cc2OC=C(c3ccccc3)C(=O)c2cc1	1	0	0	1	1	2	12	0	0	2	48.9362	1.3226	0	0	0	0	16	0	0	3	0	0	1.58107	-2.5092	-0.607864	0.64558	2.47934	-2.50868	-0.504247	0.757607	2.52501	-0.432215	0.819884	22.2813	3	0.130435	2	4	0	7.84577	0	0	0.713067	12	-0.793795	-0.388779	0.0599834	2.45663	-0.888736
OC(=N[C@@H](CC(C)C)B(O)O)[C@@H](N=C(O)c1nccnc1)Cc1ccccc1	1	0	0	3	5	8	12	0	4	12	90.7728	1.71269	1	0	0	0	25	0	4	4	0	0	1.99836	-2.65107	-0.599256	0.67214	2.64551	-2.65309	-0.529448	0.71507	2.69487	-0.463029	0.798538	36.4202	9	0.310345	2	7	0	7.17911	2	0	0.726073	12	-0.797419	-0.386242	0.0787507	2.65454	-0.996309
O(C)c1c(OC)cc2c([C@H]3N(C[C@H](CC(C)C)C(=O)C3)CC2)c1	1	0	0	3	4	4	6	0	0	4	68.3453	1.36691	0	0	0	0	27	0	1	3	0	0	1.69186	-2.79789	-0.44198	0.347901	2.76487	-2.81277	-0.358049	0.413035	2.79297	-0.238896	0.537293	36.2866	4	0.16	1	5	0	7.07052	2	0	0.691474	12	-0.844892	-0.375861	-0.0830965	2.91423	-0.930279
Clc1c(OC(C)C2=NCCN2)c(Cl)ccc1	1	1	1	0	0	2	6	0	1	3	49.5326	1.76902	0	0	2	0	12	0	2	1	0	0	1.86877	-2.46275	-0.586462	0.621917	2.54539	-2.65849	-0.335509	0.743532	2.46941	-0.329251	0.789387	17.8545	3	0.176471	1	3	0	3.89385	1	1	0.848424	8	-0.858847	-0.409343	0.0399394	2.33569	-1.16708
Oc1c(C(C)C)cccc1C(C)C	1	0	0	1	1	1	6	0	1	2	35.5019	1.14522	0	0	0	0	18	0	0	1	0	0	2.62821	-2.56569	-0.357602	0.481183	2.52153	-2.40148	-0.293301	0.441904	2.69155	-0.219043	0.597405	19.6777	2	0.153846	0	4	0	5.45923	0	0	0.627801	6	-0.785306	-0.310504	0.027316	2.47775	-0.762124
O=C1N(C)C(=O)c2n(CCNC(Cc3ccccc3)C)cnc2N1C	1	0	0	2	3	4	11	0	1	5	75.368	1.57017	0	0	0	0	23	0	5	2	0	0	1.43965	-2.6518	-0.500336	0.566521	2.57822	-2.76682	-0.4418	0.619509	2.5477	-0.388473	0.675611	34.9798	6	0.222222	2	6	0	5.37701	1	1	0.726212	14	-0.845622	-0.398071	0.0637638	2.65826	-1.15299
N#Cc1cc2N(CC(CN(C)C)C)c3c(Sc2cc1)cccc3	1	0	0	2	3	2	12	0	0	2	62.5108	1.4207	0	0	0	0	21	0	3	0	0	1	1.74167	-2.70455	-0.56101	0.599977	2.6273	-2.75594	-0.463344	0.694145	2.63932	-0.392811	0.744474	29.8573	4	0.16	0	6	1	6.91825	1	1	0.702966	10	-0.863461	-0.379208	0.0323071	2.70436	-0.954866
FC(F)(F)c1nccc(N=C2NC(=NCC(O)(C)C)N=C(c3nc(C(F)(F)F)ccc3)N2)c1	1	0	0	3	4	6	12	0	3	9	96.8341	1.93668	0	0	0	6	17	0	7	1	0	0	1.66511	-2.59039	-0.480027	0.515621	2.59313	-2.67732	-0.409558	0.577038	2.56093	-0.320286	0.672944	33.7225	4	0.114286	3	4	0	5.80548	0	0	0.91041	13	-0.795591	-0.396259	0.0230642	2.55571	-1.184
N=C1Nc2c(-c3n(CC(C)C)cnc13)cccc2	1	0	0	1	1	2	11	0	2	4	47.6708	1.40208	0	0	0	0	16	0	4	0	0	0	1.79167	-2.61182	-0.54606	0.648802	2.56291	-2.49751	-0.458952	0.733244	2.68202	-0.403544	0.790827	21.4513	2	0.1	1	4	0	5.21278	0	0	0.702481	8	-0.849462	-0.361209	0.0624241	2.55311	-0.994284
O(CC(N)C)c1c(C)cccc1C	1	1	1	0	0	2	6	0	1	3	39.6661	1.3222	0	0	0	0	17	0	1	1	0	0	2.37034	-2.56311	-0.245501	0.283829	2.51644	-2.76101	-0.183603	0.368294	2.50187	-0.0763912	0.401122	19.8405	3	0.230769	0	4	0	4.62346	1	1	0.648684	7	-0.831627	-0.30879	-0.0089261	2.35924	-1.36334
OC(=N)C(CCN(C(C)C)C(C)C)(c1ncccc1)c1ccccc1	1	0	0	3	4	4	12	0	2	6	72.8889	1.34979	0	0	0	0	29	0	3	1	0	0	2.25121	-2.75916	-0.570514	0.631864	2.6803	-2.79495	-0.472598	0.72293	2.67049	-0.435671	0.77146	35.003	8	0.307692	1	7	0	8.75373	1	1	0.661346	9	-0.857618	-0.362304	0.0693784	2.88201	-0.953562
S(=O)(=O)(N=C(O)[C@]1(N=C(O)[C@@H]2[C@H](CC)[C@H]3Oc4nc5c(nc4C(F)(F)CCCC[C@H]4[C@H](OC(O)=N[C@@H](C(C)(C)C)C(=O)N2C3)C4)ccc(OC)c5)[C@H](C(F)F)C1)C1(C)CC1	1	0	0	3	5	12	10	0	3	15	201.085	1.7954	0	0	0	4	52	0	6	9	0	1	1.22852	-2.68151	-0.466027	0.544622	2.95766	-2.73175	-0.375567	0.542325	2.89065	-0.273935	0.664931	83.4208	8	0.121212	4	4	0	14.5252	8	0	0.826625	18	-0.885396	-0.427581	-0.00201434	3.29796	-0.986868
O([C@@H]1[C@@H](C)[C@H](O[C@@H]2O[C@@H](C)[C@H](O)[C@@](OC)(C)C2)[C@@H](C)C(=O)O[C@H](CC)[C@](O)(C)[C@H](O)[C@@H](C)C(=O)[C@H](C)C[C@]1(O)C)[C@H]1[C@H](O)[C@@H](N(C)C)C[C@@H](C)O1	1	0	0	3	5	13	0	0	5	18	164.868	1.39719	0	0	0	0	67	0	1	13	0	0	2.17329	-2.81653	-0.438725	0.313936	2.84139	-2.91303	-0.395859	0.322909	2.77299	-0.263283	0.491313	88.6369	7	0.132075	2	5	0	12.9076	18	0	0.731795	14	-0.856315	-0.326639	-0.0784951	3.54006	-0.963198
ClC(Cl)=CC1C(C)(C)C1C(=O)OC(C#N)c1cc(Oc2ccccc2)ccc1	1	0	0	2	3	2	12	0	0	2	75.4927	1.60623	0	0	2	0	19	0	1	3	0	0	1.5105	-2.4678	-0.62365	0.608875	2.89943	-2.38802	-0.493128	0.724779	2.92347	-0.452305	0.761135	27.0609	6	0.2	2	4	1	9.25159	3	3	0.794849	15	-0.764156	-0.398866	0.0693893	2.60377	-0.845507
C(C)(C)c1cc-2c(C)ccc-2c(C)cc1	1	0	0	1	1	0	10	0	0	0	32.803	0.99403	0	0	0	0	18	0	0	0	0	0	2.11462	-2.5327	-0.334377	0.38454	2.48549	-2.37243	-0.198079	0.520208	2.64919	-0.12264	0.595762	19.6777	1	0.0625	0	4	0	7.09222	0	0	0.613897	6	-0.785369	-0.335922	-0.0683272	2.53878	-0.62132
O=C(OC1C(C)C(O)C(C)C(O)C(C)C=CC=C(C)C(=O)NC=2C(=O)c3c(O)c(C)c4OC(C)(C(=O)c4c3C3=NC4(NC=23)CCN(CC(C)C)CC4)OC=CC(OC)C1C)C	1	0	0	4	6	12	6	0	5	17	184.632	1.50107	0	0	0	0	62	0	4	11	0	0	1.33815	-2.79884	-0.452637	0.518997	2.78867	-2.86642	-0.406844	0.529442	2.75141	-0.327371	0.668563	83.8948	4	0.0606061	9	4	0	17.4916	9	9	0.739234	21	-0.857067	-0.393703	0.0396661	3.32415	-1.13706
O=C1N(c2ccccc2)C=C(C)C=C1	1	1	1	0	0	1	6	0	0	1	35.0231	1.40092	0	0	0	0	11	0	1	1	0	0	1.94179	-2.38763	-0.59477	0.638581	2.33638	-2.37195	-0.519589	0.736522	2.43998	-0.432872	0.809184	14.9633	1	0.0666667	3	2	0	5.11859	0	0	0.689015	7	-0.805852	-0.384297	0.0634948	2.26946	-0.959626
O=C(N(C)C)Cc1c(-c2ccc(C)cc2)nc2n1C=C(C)C=C2	1	0	0	2	2	2	11	0	0	2	62.5108	1.4207	0	0	0	0	21	0	3	1	0	0	1.73441	-2.48731	-0.454988	0.407818	2.45616	-2.59994	-0.372571	0.4677	2.47995	-0.228456	0.624038	29.1953	4	0.16	3	4	0	6.9956	0	0	0.687092	10	-0.858183	-0.387586	-0.0502251	2.61045	-0.965697
Fc1c(C)c2C(=O)C(C(=O)O)=CN(C3CC3)c2cc1N1CC(C)NCC1	1	0	0	2	3	4	6	0	3	7	79.7503	1.66146	0	0	0	1	22	0	3	3	0	0	1.58675	-2.74833	-0.543048	0.550658	2.76343	-2.91276	-0.499446	0.592512	2.81078	-0.361203	0.693899	31.7896	3	0.103448	3	3	0	6.93752	1	1	0.772948	11	-0.843015	-0.438661	0.0648171	2.81283	-1.15461
Fc1c(N2c3c(C(=O)C(C(=O)O)=C2)cc(F)c(N2CC(C)NCC2)c3)ccc(F)c1	1	0	0	3	4	4	12	0	3	7	86.5162	1.80242	0	0	0	3	18	0	3	3	0	0	1.58291	-2.74802	-0.623255	0.618441	2.65913	-2.91269	-0.519029	0.796341	2.56594	-0.427137	0.788367	29.8227	3	0.0909091	3	3	0	7.65983	1	1	0.830766	12	-0.843019	-0.44591	0.0686004	2.7579	-1.15461
OC(=NCC[C@H]1c2c3c(OCC3)ccc2CC1)CC	1	0	0	1	2	3	6	0	1	4	54.6385	1.36596	0	0	0	0	21	0	1	2	0	0	1.54545	-2.59725	-0.430709	0.389502	2.67879	-2.51396	-0.347457	0.502095	2.79119	-0.229234	0.578475	26.1933	4	0.190476	1	4	0	6.89818	1	0	0.693437	10	-0.792644	-0.402005	0.0104503	2.71483	-0.904948
O=C(C(CC(N(C)C)C)(c1ccccc1)c1ccccc1)CC	1	0	0	2	3	2	12	0	0	2	61.5722	1.23144	0	0	0	0	27	0	1	1	0	0	2.34155	-2.71087	-0.554905	0.584015	2.6789	-2.74839	-0.462738	0.675926	2.67914	-0.395785	0.72757	32.4546	7	0.291667	1	9	0	8.95353	1	1	0.640971	8	-0.862231	-0.374533	0.0591076	2.87679	-0.95352
O=C1N(C)C(O)=NC1(CC)c1ccccc1	1	1	1	0	0	3	6	0	1	4	46.8842	1.56281	0	0	0	0	14	0	2	2	0	0	2.194	-2.50794	-0.567767	0.603402	2.62873	-2.51812	-0.468097	0.663201	2.6848	-0.427942	0.782867	19.5629	2	0.117647	2	4	0	4.45451	1	1	0.730919	7	-0.791986	-0.410305	0.0669903	2.51302	-0.981149
O=C(O[C@@H]1[C@]2(C)[C@H]([C@H]3[C@@H](c4c(cc(O)cc4)CC3)CC2)CC1)CCCC	1	0	0	2	3	2	6	0	1	3	70.9661	1.22355	0	0	0	0	32	0	0	3	0	0	1.42971	-2.88506	-0.50762	0.538365	2.93077	-2.80328	-0.421624	0.604378	3.00772	-0.383754	0.663963	37.8566	4	0.137931	1	5	0	10.5538	5	0	0.681864	15	-0.794168	-0.393105	0.0279593	3.18874	-0.851586
O=C(O)CCC/C=C\C[C@@H]1[C@@H](/C=C/[C@@H](O)CCCCC)[C@H](O)CC1=O	1	0	0	4	6	5	0	0	4	9	74.4265	1.30573	0	0	0	0	32	0	0	5	0	0	2.27578	-2.66314	-0.556302	0.568489	2.7683	-2.59599	-0.506824	0.530994	2.75911	-0.401426	0.664646	36.8986	12	0.48	4	8	0	9.06485	4	0	0.698371	17	-0.798661	-0.407797	0.0747748	2.78682	-0.885193
Ic1c(OCCN(CC)CC)c(I)cc(C(=O)c2c(CCCC)oc3c2cccc3)c1	1	0	0	2	3	3	15	0	0	3	90.6807	1.51134	0	0	0	0	29	2	1	3	0	0	1.59156	-2.66975	-0.54081	0.473821	2.56914	-2.75038	-0.382717	0.75777	2.66871	-0.210749	0.813276	45.653	11	0.333333	1	6	0	10.3124	0	0	0.997154	16	-0.855947	-0.401591	-0.0229971	2.68129	-0.961673
O=C(O[C@@H]1[C@]2(C)[C@H]([C@H]3[C@@H](c4c(cc(OC(=O)CCCCCC)cc4)CC3)CC2)CC1)CCCCCC	1	0	0	2	3	2	6	0	0	2	100.876	1.20091	0	0	0	0	48	0	0	4	0	0	1.25301	-2.88506	-0.465316	0.406952	2.93079	-2.80332	-0.394992	0.49803	3.00772	-0.265523	0.573019	58.2219	12	0.307692	2	7	0	14.6692	5	0	0.665842	24	-0.799881	-0.403724	-0.0416291	3.2436	-0.911141
OC(=Nc1c(C)cccc1C)[C@H]1N(CCCC)CCCC1	1	0	0	1	2	3	6	0	1	4	63.4562	1.29502	0	0	0	0	28	0	2	1	0	0	1.91531	-2.79268	-0.243784	0.310725	2.72647	-2.82211	-0.175655	0.363408	2.7569	-0.00177127	0.498453	33.9098	5	0.227273	1	5	0	7.58655	1	0	0.649627	11	-0.844104	-0.318127	-0.0308899	2.76283	-0.962137
O=C(Nc1c(C)cccc1C)C1N(CCCC)CCCC1	1	0	0	1	2	2	6	0	1	3	63.4562	1.29502	0	0	0	0	28	0	2	1	0	0	1.91479	-2.79092	-0.398346	0.386829	2.734	-2.83056	-0.284916	0.349459	2.75667	-0.232182	0.518757	34.2078	5	0.227273	1	5	0	7.58655	1	1	0.650371	11	-0.842839	-0.324594	0.0334429	2.7802	-1.01002
OC1=Nc2c(c(CCN(CCC)CCC)ccc2)C1	1	0	0	1	2	3	6	0	1	4	57.2903	1.33233	0	0	0	0	24	0	2	1	0	0	1.8077	-2.71365	-0.387662	0.488989	2.61197	-2.75002	-0.259479	0.583433	2.63089	-0.161013	0.679901	29.537	7	0.35	1	8	0	6.62212	0	0	0.658954	10	-0.858946	-0.330989	0.0201804	2.65508	-0.954938
OC(=Nc1c(C)cccc1C)[C@H]1N(CCC)CCCC1	1	0	0	1	2	3	6	0	1	4	60.3855	1.31273	0	0	0	0	26	0	2	1	0	0	1.93187	-2.7887	-0.243786	0.310725	2.7232	-2.82049	-0.175658	0.363408	2.7509	-0.00177127	0.498457	31.7234	4	0.190476	1	4	0	7.08655	1	0	0.654019	10	-0.844181	-0.318155	-0.0308899	2.72827	-0.962117
O=C(CCCCN1C(=O)N(C)c2ncn(CCC)c2C1=O)C	1	0	0	2	3	4	5	0	0	4	70.7493	1.60794	0	0	0	0	22	0	4	3	0	0	1.97689	-2.61692	-0.309354	0.162549	2.61038	-2.67885	-0.19104	0.305	2.66136	-0.0380606	0.411409	34.1846	7	0.304348	3	7	0	4.35937	0	0	0.741202	12	-0.839408	-0.419058	-0.110654	2.64773	-1.00151
O=C(CCc1ccccc1)c1c(OCC(O)CNCCC)cccc1	1	0	0	3	4	4	12	0	2	6	71.0473	1.3663	0	0	0	0	27	0	1	3	0	0	1.70457	-2.63637	-0.630768	0.634892	2.58574	-2.80164	-0.53808	0.677509	2.54491	-0.456112	0.792065	33.0506	11	0.423077	1	8	0	9.13976	1	1	0.682416	16	-0.845807	-0.390025	0.0792738	2.58382	-1.15341
S(CCC)c1cc2[nH]c(N=C(OC)O)nc2cc1	1	0	0	2	3	4	9	0	3	7	58.0872	1.76022	0	0	0	0	15	0	3	2	0	1	1.77091	-2.50266	-0.539298	0.561565	2.45342	-2.39522	-0.3664	0.687972	2.59222	-0.273001	0.782902	23.8941	4	0.210526	1	5	0	3.67343	0	0	0.78431	12	-0.809537	-0.446278	0.038354	2.31287	-0.871112
O=C(N(CC)CC)c1cc(C)ccc1	1	1	1	0	0	1	6	0	0	1	41.0737	1.32496	0	0	0	0	17	0	1	1	0	0	2.47184	-2.58836	-0.208789	0.0485784	2.5042	-2.65032	-0.0251664	0.128029	2.48187	0.073581	0.216078	21.5225	4	0.285714	1	6	0	4.95789	0	0	0.649428	7	-0.851482	-0.360738	-0.111422	2.38088	-0.959397
S(SC(=S)N(CC)CC)C(=S)N(CC)CC	1	0	0	1	3	2	0	0	0	2	56.4595	1.56832	0	0	0	0	20	0	2	0	0	4	3.94605	-2.60213	0.00271755	0.042751	2.49369	-2.64544	0.123	0.218237	2.505	0.1057	0.444604	30.3841	7	0.466667	2	6	0	2.82843	0	0	0.806561	9	-0.846309	-0.241723	-0.117249	2.30623	-0.957783
OC(=Nc1c(C)cccc1C)CN(CC)CC	1	0	0	1	2	3	6	0	1	4	52.7202	1.3518	0	0	0	0	22	0	2	1	0	0	2.41276	-2.6391	-0.143162	0.145301	2.5431	-2.71712	-0.0941733	0.212495	2.50815	0.0680375	0.325721	27.3506	5	0.294118	1	6	0	5.46033	0	0	0.650627	9	-0.848881	-0.303683	-0.0793226	2.4723	-0.962413
O=C(Oc1ccc(N=C(O)C)cc1)CN(CC)CC	1	0	0	1	2	4	6	0	1	5	59.6343	1.52908	0	0	0	0	20	0	2	3	0	0	2.21728	-2.63271	-0.499552	0.403217	2.55161	-2.71908	-0.420845	0.490268	2.50252	-0.273838	0.607213	28.0381	6	0.315789	2	6	0	5.03281	0	0	0.710512	12	-0.846112	-0.40088	-0.0273377	2.39463	-0.969173
FC(F)(F)c1cc(C[C@@H](NCC)C)ccc1	1	0	0	1	2	1	6	0	1	2	48.2256	1.50705	0	0	0	3	16	0	1	0	0	0	2.3984	-2.64757	-0.385613	0.388131	2.56373	-2.76074	-0.275561	0.533981	2.55101	-0.226661	0.512914	21.7603	4	0.25	0	6	0	5.02262	1	0	0.767904	9	-0.850995	-0.3452	0.00700031	2.45477	-1.1529
Fc1c(N2CC(C)NCC2)c(F)cc2C(=O)C(C(=O)O)=CN(CC)c12	1	0	0	2	3	4	6	0	3	7	78.5077	1.78427	0	0	0	2	19	0	3	3	0	0	1.83273	-2.74635	-0.561978	0.549269	2.66156	-2.91293	-0.48162	0.636463	2.5643	-0.376637	0.70798	29.7129	3	0.111111	3	3	0	5.75078	1	1	0.81115	11	-0.84254	-0.442903	0.0347295	2.73223	-1.15461
OCC	1	1	1	0	0	1	0	0	1	2	11.0196	1.22439	0	0	0	0	6	0	0	1	0	0	1.63299	-2.36139	-0.230316	0.296415	2.31966	-2.3782	-0.204433	0.277218	2.33758	-0.134243	0.360449	6.55924	0	0	0	4	0	0.707107	0	0	0.646341	2	-0.803016	-0.236228	0.00418645	1.58435	-0.873517
S=P(SC(C(=O)OCC)CC(=O)OCC)(OC)OC	1	0	0	2	3	4	0	0	0	4	67.9816	1.78899	0	0	0	0	19	0	0	6	1	2	4.66249	-2.47444	-0.229976	0.0578128	2.60952	-2.54126	-0.0665446	0.123	2.77427	0.0668372	0.250663	36.6909	9	0.5	2	7	0	2.56404	1	1	0.880522	9	-0.764563	-0.382511	-0.102187	2.41364	-0.892649
O(CC)c1ccc(N=C(O)C)cc1	1	1	1	0	0	3	6	0	1	4	38.8864	1.49563	0	0	0	0	13	0	1	2	0	0	2.17096	-2.39003	-0.58836	0.578235	2.34985	-2.39682	-0.499209	0.719396	2.42763	-0.404191	0.77614	17.4477	3	0.230769	1	3	0	3.91745	0	0	0.702208	9	-0.791982	-0.392627	0.0366861	2.15579	-0.887369
P(=O)(OCC)(OCC)Oc1ccc([N+](=O)[O-])cc1	1	0	0	1	2	4	6	0	0	4	57.968	1.8115	0	0	0	0	14	0	1	6	1	0	2.42746	-2.46442	-0.433809	0.321341	2.50037	-2.44612	-0.470127	0.441232	2.62637	-0.194016	0.548205	30.7469	7	0.388889	1	8	0	4.04721	0	0	0.86562	10	-0.754504	-0.400247	-0.0778136	2.31377	-1.29455
ClC(Cl)=CCl	1	1	1	0	0	0	0	0	0	0	8.75489	1.45915	0	0	3	0	1	0	0	0	0	0	2.7059	-1.78076	-0.413902	0.366814	1.84622	-1.53302	0.020956	0.971589	2.14586	-0.000766343	0.903842	2.35321	0	0	1	2	0	0.408248	0	0	1.25466	3	-0.633436	-0.31449	-0.0242118	1.25392	-0.465924
Clc1cc2[C@@H](C)CNCCc2cc1	1	1	1	0	0	1	6	0	1	2	37.0252	1.37131	0	0	1	0	14	0	1	0	0	0	2.04651	-2.59677	-0.576743	0.590245	2.60135	-2.71592	-0.370095	0.732023	2.63966	-0.331976	0.805287	16.3849	0	0	0	3	0	4.69351	1	0	0.726503	6	-0.848773	-0.381036	0.0484106	2.52442	-1.15277
Clc1cc2C(c3ccccc3)=NCC(=O)N(C)c2cc1	1	0	0	1	1	2	12	0	0	2	52.3593	1.58665	0	0	1	0	13	0	2	1	0	0	1.80483	-2.39926	-0.59962	0.620271	2.42499	-2.53084	-0.462747	0.784495	2.43182	-0.421523	0.863509	18.8897	1	0.0454545	2	2	0	6.35774	0	0	0.765129	8	-0.826446	-0.40744	0.065226	2.50991	-1.00014
Clc1cc2c(Oc3c(cccc3)C3C2CN(C)C3)cc1	1	0	0	1	1	1	12	0	0	1	52.6304	1.46196	0	0	1	0	16	0	1	1	0	0	1.64806	-2.52546	-0.595434	0.627412	2.73532	-2.60409	-0.472367	0.790448	2.77425	-0.436065	0.838877	21.8073	0	0	0	2	0	6.93265	2	2	0.746696	8	-0.863297	-0.385881	0.0579815	2.77575	-0.959344
Clc1cc2nc(O)n(C3CCN(CCCn4c(O)nc5c4cccc5)CC3)c2cc1	1	0	0	3	4	5	18	0	2	7	89.0077	1.64829	0	0	1	0	24	0	5	2	0	0	1.06265	-2.79195	-0.632825	0.643771	2.72342	-2.79815	-0.555494	0.72743	2.77491	-0.441155	0.879256	35.237	5	0.147059	0	4	0	7.93265	0	0	0.77151	17	-0.858504	-0.432979	0.079483	2.83569	-0.952462
Clc1cc2nc(O)oc2cc1	1	1	1	0	0	2	9	0	1	3	28.9519	1.93013	0	0	1	0	4	0	1	2	0	0	2.00758	-2.05316	-0.734728	0.645398	2.14988	-1.87023	-0.629993	0.812829	2.33969	-0.503041	0.920733	8.02883	0	0	0	1	0	2.46633	0	0	0.921587	6	-0.77456	-0.497223	0.0813024	2.01582	-0.761537
Clc1c(NC2=NCCN2)c2nsnc2cc1	1	1	1	0	0	3	9	0	2	5	45.9001	1.91251	0	0	1	0	8	0	5	0	0	1	1.65967	-2.39162	-0.646135	0.645215	2.47626	-2.61628	-0.544588	0.813481	2.39229	-0.441354	0.942216	16.7257	1	0.0555556	1	2	0	2.8165	0	0	0.910493	7	-0.844726	-0.430569	0.0883183	2.26069	-1.17011
Clc1cc(C(=O)C(NC(C)(C)C)C)ccc1	1	0	0	1	2	2	6	0	1	3	49.8094	1.46498	0	0	1	0	18	0	1	1	0	0	2.4718	-2.70127	-0.502772	0.498903	2.63564	-2.80857	-0.247733	0.563717	2.62366	-0.246091	0.658659	21.7157	3	0.1875	1	6	0	5.37701	1	1	0.719318	8	-0.836834	-0.351997	0.0191174	2.51528	-1.15369
Clc1c(NC2=NCCN2)c(Cl)ccc1	1	1	1	0	0	1	6	0	2	3	40.2284	1.74906	0	0	2	0	9	0	3	0	0	0	1.87924	-2.39309	-0.623231	0.642287	2.47625	-2.61639	-0.376898	0.835641	2.41143	-0.355292	0.92445	13.3189	1	0.0666667	1	2	0	2.98316	0	0	0.877569	7	-0.8448	-0.407771	0.0515935	2.20269	-1.1701
Clc1cc(c(-c2cnc(C)cc2)nc1)-c1ccc(S(=O)(=O)C)cc1	1	0	0	3	3	4	18	0	0	4	68.4687	1.75561	0	0	1	0	15	0	2	2	0	1	1.63162	-2.41931	-0.584263	0.632605	2.42414	-2.43394	-0.43346	0.828623	2.46548	-0.337709	0.87148	25.9341	3	0.115385	0	3	0	7.15983	0	0	0.80718	12	-0.887481	-0.411556	0.0466929	2.50139	-0.830067
Clc1[nH]c2N(C)C(=O)N(C)C(=O)c2n1	1	0	0	1	1	4	5	0	2	6	42.9357	2.04456	0	0	1	0	7	0	4	2	0	0	2.21377	-2.45139	-0.446426	0.334397	2.47061	-2.62559	-0.2233	0.525271	2.36033	-0.121222	0.655106	15.9284	0	0	2	2	0	0.666667	0	0	0.928796	6	-0.810259	-0.437269	-0.0302959	2.27177	-1.00143
ClCCC(=C(c1ccc(OCCN(C)C)cc1)c1ccccc1)c1ccccc1	1	0	0	2	3	2	18	0	0	2	75.6574	1.32732	0	0	1	0	28	0	1	1	0	0	1.63592	-2.59508	-0.593524	0.642353	2.4975	-2.70398	-0.491214	0.752782	2.54754	-0.4418	0.810888	34.9258	9	0.290323	1	5	0	11.0076	0	0	0.684753	14	-0.85876	-0.383395	0.0665392	2.69366	-0.961808
ClCCN(CCCl)c1cc2nc(CCCC(=O)O)n(C)c2cc1	1	0	0	2	3	3	9	0	2	5	75.2214	1.70958	0	0	2	0	21	0	3	2	0	0	1.86224	-2.57595	-0.490884	0.409489	2.53746	-2.68276	-0.448963	0.47828	2.59313	-0.275179	0.581441	30.0353	9	0.375	1	6	0	5.28282	0	0	0.803048	13	-0.850315	-0.417463	-0.0686958	2.61821	-0.989945
ClCCN(N=O)C(O)=NCCCl	1	0	0	1	2	4	0	0	1	5	43.3448	2.06404	0	0	2	0	9	0	3	2	0	0	3.62658	-2.42269	-0.243197	0.212126	2.44321	-2.56598	-0.11187	0.504993	2.34366	-6.89e-05	0.521845	13.6169	6	0.545455	2	3	0	1	0	0	0.979997	8	-0.750671	-0.365588	-0.0291308	2.05516	-0.95076
O=C(N)c1c(/N=N/N(C)C)[nH]cn1	1	0	0	1	2	5	5	0	3	8	39.8031	1.73057	0	0	0	0	10	0	6	1	0	0	2.33485	-2.4118	-0.462053	0.401319	2.3079	-2.48892	-0.359747	0.484829	2.26266	-0.234156	0.613094	15.1901	3	0.230769	2	4	0	0.666667	0	0	0.815713	7	-0.840903	-0.387248	0.0131261	2.06154	-1.3703
[O-][N+](CCCN1c2c(cccc2)CCc2c1cccc2)(C)C	1	0	0	1	2	1	12	0	0	1	61.3341	1.33335	0	0	0	0	24	0	2	1	0	0	1.70415	-2.73605	-0.5309	0.582823	2.63014	-2.79291	-0.428641	0.678795	2.62569	-0.40291	0.730864	30.495	4	0.166667	0	6	0	7.61616	0	0	0.665714	9	-1.03644	-0.339709	0.0377371	2.7849	-0.992408
S(=O)(=O)(N(C)C)c1cc2/C(=C\CCN3CCN(C)CC3)/c3c(Sc2cc1)cccc3	1	0	0	3	4	4	12	0	0	4	93.3977	1.58301	0	0	0	0	29	0	3	2	0	2	1.41797	-2.78305	-0.462943	0.526715	2.66997	-2.89284	-0.36041	0.63535	2.59146	-0.286745	0.682985	46.399	5	0.151515	1	4	0	8.19107	0	0	0.747347	14	-0.86178	-0.372091	-0.0205676	2.81311	-0.963586
O=C1N(N(C)C(C)=C1N(C)C)c1ccccc1	1	1	1	0	0	1	6	0	0	1	50.6263	1.48901	0	0	0	0	17	0	3	1	0	0	2.12456	-2.46612	-0.494271	0.568777	2.50961	-2.5454	-0.429883	0.62365	2.48393	-0.227246	0.710654	24.1625	2	0.111111	2	4	0	4.06051	0	0	0.692197	8	-0.843155	-0.384015	-0.00131459	2.5037	-1.02362
S(=O)(=O)(N)c1c(C)ccc(Nc2nc(N(C)c3cc4nn(C)c(C)c4cc3)ccn2)c1	1	0	0	3	5	5	21	0	2	7	92.8318	1.71911	0	0	0	0	23	0	7	2	0	1	1.29723	-2.38821	-0.575525	0.476641	2.40991	-2.57611	-0.513884	0.537556	2.46273	-0.372841	0.697668	38.2198	5	0.147059	0	3	0	7.32894	0	0	0.777175	15	-0.84875	-0.421893	-0.0106585	2.61604	-1.34828
N(CC/C=C/1\c2c(OCc3c\1cccc3)cccc2)(C)C	1	0	0	1	1	2	12	0	0	2	53.528	1.27448	0	0	0	0	21	0	1	1	0	0	1.71336	-2.60747	-0.558667	0.605318	2.49728	-2.65994	-0.456103	0.712147	2.5503	-0.4155	0.756923	26.8533	3	0.130435	1	6	0	7.78282	0	0	0.659522	9	-0.863188	-0.356362	0.0502481	2.63359	-0.953059
N(C/C=C/C#CC(C)(C)C)(Cc1c2c(ccc1)cccc2)C	1	0	0	1	2	1	10	0	0	1	52.7306	1.12193	0	0	0	0	25	0	1	0	0	0	1.62879	-2.58271	-0.50113	0.562083	2.5509	-2.58661	-0.389681	0.67188	2.6573	-0.354604	0.712334	29.3102	5	0.217391	1	5	1	9.06146	0	0	0.620337	13	-0.851218	-0.337826	0.039845	2.54363	-0.924035
N(CCC=C1c2c(cccc2)C=Cc2c1cccc2)(C)C	1	0	0	1	1	1	12	0	0	1	47.8001	1.1381	0	0	0	0	21	0	1	0	0	0	1.71434	-2.60759	-0.560215	0.615445	2.49534	-2.65996	-0.45645	0.716739	2.52557	-0.420267	0.761283	24.9373	3	0.130435	2	6	0	8.69107	0	0	0.638256	9	-0.8632	-0.358354	0.061373	2.62554	-0.953061
N(CCC=C1c2c(cccc2)CCc2c1cccc2)(C)C	1	0	0	1	1	1	12	0	0	1	49.7345	1.13033	0	0	0	0	23	0	1	0	0	0	1.71336	-2.60764	-0.525977	0.590131	2.50574	-2.65997	-0.42569	0.688335	2.57002	-0.397316	0.725552	27.1238	3	0.130435	1	6	0	8.69107	0	0	0.634253	9	-0.863214	-0.341037	0.0524037	2.70835	-0.953064
OC=1OC[C@H](Cc2cc3c(CCN(C)C)c[nH]c3cc2)N=1	1	1	0	0	1	3	9	0	2	5	63.4838	1.51152	0	0	0	0	21	0	3	2	0	0	1.49559	-2.60357	-0.447438	0.591708	2.57515	-2.67628	-0.367157	0.665958	2.52729	-0.281812	0.76737	28.8333	5	0.217391	1	5	0	5.3409	1	0	0.714312	12	-0.864777	-0.356582	0.0587011	2.61423	-0.954869
Clc1cc2N(CCCN(C)C)c3c(cccc3)CCc2cc1	1	0	0	2	3	1	12	0	0	1	60.3808	1.3418	0	0	1	0	23	0	2	0	0	0	1.73562	-2.65479	-0.534156	0.568604	2.57546	-2.70686	-0.310413	0.724384	2.62037	-0.299459	0.771725	29.5238	4	0.166667	0	6	0	7.43265	0	0	0.695495	9	-0.864006	-0.348325	0.0264847	2.75658	-0.954304
N(CCCN1c2c(cccc2)CCc2c1cccc2)(C)C	1	0	0	1	2	1	12	0	0	1	54.3837	1.20853	0	0	0	0	24	0	2	0	0	0	1.71136	-2.65492	-0.520965	0.586894	2.57511	-2.70688	-0.422738	0.685441	2.61817	-0.393138	0.72225	30.197	4	0.173913	0	6	0	7.61616	0	0	0.642038	9	-0.864012	-0.336457	0.0454597	2.75436	-0.954304
Clc1cc2N(CCCN(C)C)c3c(Sc2cc1)cccc3	1	0	0	2	3	1	12	0	0	1	60.6796	1.51699	0	0	1	0	19	0	2	0	0	1	1.69414	-2.65702	-0.551944	0.585233	2.56582	-2.70729	-0.401039	0.792227	2.60886	-0.346851	0.846286	27.4309	4	0.173913	0	6	0	6.11616	0	0	0.748107	9	-0.863939	-0.363685	0.0241561	2.60899	-0.954319
N(CCCN1c2c(Sc3c1cccc3)cccc2)(C)C	1	0	0	1	2	1	12	0	0	1	54.9517	1.37379	0	0	0	0	20	0	2	0	0	1	1.67103	-2.65718	-0.531577	0.598042	2.56559	-2.70731	-0.430019	0.69997	2.60631	-0.404513	0.732817	28.1041	4	0.181818	0	6	0	6.29966	0	0	0.693247	9	-0.863944	-0.338339	0.0612947	2.60657	-0.954319
O(CCCN(C)C)c1nn(Cc2ccccc2)c2c1cccc2	1	0	0	2	3	2	15	0	0	2	64.5764	1.40384	0	0	0	0	23	0	3	1	0	0	1.50021	-2.63125	-0.528103	0.582533	2.54881	-2.69393	-0.429415	0.680138	2.5229	-0.399818	0.716561	31.0198	7	0.28	0	6	0	7.20791	0	0	0.678449	13	-0.863546	-0.352477	0.0589102	2.56181	-0.95343
Clc1cc2C(OCCN(C)C)=Cc3c(Sc2cc1)cccc3	1	0	0	2	3	2	12	0	0	2	62.7598	1.569	0	0	1	0	18	0	1	1	0	1	1.68945	-2.59556	-0.553024	0.588507	2.50011	-2.69479	-0.411685	0.820639	2.51533	-0.382827	0.846598	26.2737	4	0.166667	1	5	0	6.76599	0	0	0.758511	10	-0.858764	-0.3655	0.0538757	2.53403	-0.958864
S(CCN/C(/NC)=C/[N+](=O)[O-])Cc1oc(CN(C)C)cc1	1	0	0	1	2	1	5	0	2	3	74.3613	1.72933	0	0	0	0	22	0	4	3	0	1	2.02087	-2.53796	-0.258771	0.131492	2.47817	-2.68098	-0.0852883	0.383719	2.57288	0.1057	0.436522	32.8026	10	0.47619	2	6	0	3.04124	0	0	0.771942	14	-0.852108	-0.351587	-0.073775	2.42278	-1.12678
OC(=N)c1cc2c([nH]c3c2C[C@H](NC)CC3)cc1	1	0	0	1	1	3	9	0	4	7	51.9802	1.48515	0	0	0	0	17	0	3	1	0	0	1.70183	-2.69321	-0.577369	0.614654	2.65066	-2.77777	-0.503478	0.696896	2.66072	-0.420863	0.780864	19.9045	2	0.1	1	4	0	5.59932	1	0	0.716583	9	-0.86115	-0.398051	0.0648903	2.65176	-1.15314
S(c1c(C(O)=NC)cccc1)c1cc2n[nH]c(/C=C/c3ncccc3)c2cc1	1	0	0	3	4	5	21	0	3	8	72.9177	1.58517	0	0	0	0	18	0	4	1	0	1	1.24075	-2.23978	-0.595962	0.663658	2.23626	-2.19708	-0.507695	0.733015	2.43739	-0.421483	0.821636	25.2577	5	0.16129	2	2	0	9.00757	0	0	0.747001	16	-0.8347	-0.434478	0.0675487	2.46509	-0.892326
O=C1N(C)C(=O)c2n(CC3OCCO3)cnc2N1C	1	0	0	1	1	5	5	0	0	5	59.1083	1.79116	0	0	0	0	14	0	4	4	0	0	1.71686	-2.47054	-0.274944	0.112784	2.61058	-2.6294	-0.173055	0.238496	2.54494	0.0127123	0.287542	28.3129	2	0.0952381	2	3	0	1.57491	0	0	0.827224	9	-0.825854	-0.418883	-0.101636	2.52672	-1.00146
O=C1N(C)C(=O)c2nc[n-]c2N1C	1	1	1	0	0	2	5	0	0	2	37.1356	1.85678	0	0	0	0	7	0	4	2	0	0	2.21001	-2.49844	-0.402719	0.148743	2.4049	-2.62415	-0.243184	0.315586	2.32871	-0.0506786	0.464045	16.1684	0	0	2	2	0	0.666667	0	0	0.848192	5	-0.843416	-0.507771	-0.122299	2.16721	-1.00147
O=C1N(C)C(=O)c2nc[nH]c2N1C	1	0	0	1	1	4	5	0	2	6	38.5872	1.83748	0	0	0	0	8	0	4	2	0	0	2.21001	-2.452	-0.426852	0.34615	2.46864	-2.6256	-0.346534	0.480587	2.35116	-0.187606	0.578668	16.6017	0	0	2	2	0	0.666667	0	0	0.837562	5	-0.826262	-0.437776	-0.0308992	2.26691	-1.00144
O=C1N(C)C(=O)c2nc[nH]c2N1C	1	0	0	1	1	4	5	0	2	6	38.5872	1.83748	0	0	0	0	8	0	4	2	0	0	2.21001	-2.452	-0.426852	0.34615	2.46864	-2.6256	-0.346534	0.480587	2.35116	-0.187606	0.578668	16.6017	0	0	2	2	0	0.666667	0	0	0.837562	5	-0.826262	-0.437776	-0.0308992	2.26691	-1.00144
O=C1N(C)C(=O)NC(=O)C1(C)C1=CCCCC1	1	1	1	0	0	3	0	0	1	4	52.6906	1.59668	0	0	0	0	16	0	2	3	0	0	2.20874	-2.68336	-0.429543	0.324267	2.69946	-2.76096	-0.36289	0.38314	2.7814	-0.211761	0.504677	23.0053	1	0.0555556	4	3	0	4.18252	1	1	0.759521	8	-0.78756	-0.437894	-0.0446168	2.66293	-1.17058
Fc1c(C2=NCC(=O)N(C)c3c2cc([N+](=O)[O-])cc3)cccc1	1	0	0	1	1	2	12	0	0	2	62.9956	1.79987	0	0	0	1	12	0	3	3	0	0	1.8429	-2.39659	-0.626074	0.644556	2.43493	-2.5309	-0.480575	0.753191	2.43818	-0.460219	0.809211	19.8355	2	0.08	3	2	0	6.19107	0	0	0.817467	9	-0.826266	-0.430497	0.057296	2.56428	-1.00014
O=C(NC1CC2N(C)C(C1)CCC2)c1nn(C)c2c1cccc2	1	0	0	1	2	3	9	0	1	4	67.9679	1.44613	0	0	0	0	24	0	4	1	0	0	1.37526	-2.90186	-0.544838	0.584079	2.83418	-2.93472	-0.470103	0.6486	2.85115	-0.401268	0.715882	31.815	2	0.0769231	1	3	0	6.76599	2	2	0.706437	11	-0.855865	-0.388473	0.066064	2.88035	-1.16149
CN1[C@H](c2cnccc2)CCC1	1	1	1	0	0	2	6	0	0	2	33.6892	1.29574	0	0	0	0	14	0	2	0	0	0	1.90191	-2.54439	-0.419274	0.449127	2.69679	-2.56139	-0.353724	0.536893	2.78245	-0.264294	0.593642	18.6049	1	0.0769231	0	2	0	3.55808	1	0	0.659638	6	-0.858475	-0.338626	0.0127907	2.46684	-0.927476
Clc1ccc(CC2=NN(C(=O)c3c2cccc3)C2CCN(C)CCC2)cc1	1	0	0	2	3	3	12	0	0	3	76.3922	1.49789	0	0	1	0	24	0	3	1	0	0	1.45789	-2.64568	-0.582932	0.618541	2.72049	-2.70505	-0.459919	0.770352	2.72363	-0.421278	0.847904	31.575	3	0.1	2	2	0	9.08248	1	1	0.731729	13	-0.860829	-0.377512	0.066959	2.83787	-0.952988
Clc1cc2N=C(N3CCN(C)CC3)c3c(Nc2cc1)cccc3	1	0	0	2	2	2	12	0	1	3	62.7081	1.49305	0	0	1	0	19	0	4	0	0	0	1.54396	-2.74938	-0.565459	0.603626	2.64504	-2.8711	-0.428071	0.77848	2.5404	-0.378425	0.837394	27.1309	1	0.0384615	1	2	0	6.44949	0	0	0.742583	10	-0.866388	-0.382469	0.0411411	2.70489	-0.966746
CN1CCN(C2=Nc3c(Nc4sc(C)cc24)cccc3)CC1	1	0	0	2	2	2	11	0	1	3	62.5519	1.48933	0	0	0	0	20	0	4	0	0	1	1.54332	-2.74922	-0.526999	0.599773	2.64503	-2.87098	-0.406166	0.72221	2.54836	-0.341982	0.767109	30.0841	1	0.04	1	2	0	5.71034	0	0	0.729956	10	-0.866427	-0.358807	0.0313383	2.69224	-0.966729
S(=O)(=O)(N(C)C)c1cc2/C(=C\CCN3CCN(C)CC3)/c3c(Sc2cc1)cccc3	1	0	0	3	4	4	12	0	0	4	93.3977	1.58301	0	0	0	0	29	0	3	2	0	2	1.41797	-2.78305	-0.462943	0.526715	2.66997	-2.89284	-0.36041	0.63535	2.59146	-0.286745	0.682985	46.399	5	0.151515	1	4	0	8.19107	0	0	0.747347	14	-0.86178	-0.372091	-0.0205676	2.81311	-0.963586
O=C(Nc1cc(Nc2nc(-c3cnccc3)ccn2)c(C)cc1)c1ccc(CN2CCN(C)CC2)cc1	1	0	0	3	4	6	24	0	2	8	99.8345	1.46815	0	0	0	0	31	0	7	1	0	0	1.03052	-2.77142	-0.616897	0.652747	2.65934	-2.87093	-0.522809	0.721733	2.59239	-0.443066	0.805891	44.0874	7	0.170732	1	2	0	10.4763	0	0	0.707528	22	-0.859504	-0.375069	0.0802404	2.69994	-0.993216
FC(F)(F)c1cc2N(CCCN3CCN(C)CC3)c3c(Sc2cc1)cccc3	1	0	0	2	3	2	12	0	0	2	84.6353	1.6276	0	0	0	3	24	0	3	0	0	1	1.39736	-2.79034	-0.505826	0.555731	2.68055	-2.89816	-0.396919	0.67207	2.62878	-0.329476	0.710089	38.066	4	0.129032	0	4	0	7.40483	0	0	0.781509	13	-0.862081	-0.33586	-0.0278777	2.79354	-0.964275
C(CN1c2c(Sc3c1cccc3)cccc2)CN1CCN(C)CC1	1	0	0	2	3	2	12	0	0	2	67.8309	1.3843	0	0	0	0	25	0	3	0	0	1	1.33544	-2.79034	-0.531577	0.598042	2.68047	-2.89816	-0.430019	0.69997	2.6231	-0.404513	0.732817	35.5502	4	0.148148	0	4	0	7.29966	0	0	0.696315	12	-0.862081	-0.338339	0.0612947	2.75679	-0.964275
CN1CC2N(c3c(cccc3)Cc3c2cccc3)CC1	1	0	0	1	1	1	12	0	0	1	49.3799	1.2345	0	0	0	0	20	0	2	0	0	0	1.64504	-2.75358	-0.529906	0.590719	2.67703	-2.83181	-0.429281	0.689283	2.67624	-0.401682	0.724919	25.8241	0	0	0	2	0	7.35774	1	1	0.66353	8	-0.855566	-0.343543	0.0608792	2.83228	-0.956435
CN1CC2N(c3ncccc3Cc3c2cccc3)CC1	1	1	1	0	0	2	12	0	0	2	51.1783	1.31226	0	0	0	0	19	0	3	0	0	0	1.64504	-2.74878	-0.532746	0.602589	2.67952	-2.83208	-0.437119	0.699904	2.66793	-0.401795	0.738726	26.0509	0	0	0	2	0	6.44949	1	1	0.681534	8	-0.854695	-0.355014	0.0612859	2.80796	-0.95652
S(c1n(C)cnc1[N+](=O)[O-])c1ncnc2[nH]cnc12	1	0	0	1	1	5	14	0	3	8	52.3791	2.01458	0	0	0	0	7	0	7	2	0	1	1.66464	-2.18898	-0.497806	0.590066	2.32652	-2.13844	-0.469076	0.644109	2.40991	-0.288128	0.852995	19.1085	3	0.142857	1	2	0	1	0	0	0.928717	8	-0.819225	-0.498287	0.0590247	2.27765	-0.810211
O=C1N(C)C(=O)c2n(C)cnc2N1C	1	1	1	0	0	3	5	0	0	3	42.8198	1.78416	0	0	0	0	10	0	4	2	0	0	2.24787	-2.45362	-0.279412	0.105988	2.47866	-2.62674	-0.178234	0.240759	2.39142	0.0107826	0.295839	20.1081	0	0	2	2	0	0.666667	0	0	0.80527	6	-0.841055	-0.431183	-0.114184	2.3455	-1.00142
O=C1N(C)c2ncn(C)c2C(O)=N1	1	0	0	1	1	4	5	0	1	5	38.5872	1.83748	0	0	0	0	8	0	4	2	0	0	2.18806	-2.35591	-0.40358	0.31271	2.38806	-2.48093	-0.294217	0.537419	2.36755	-0.12665	0.603555	16.3037	0	0	2	2	0	0.666667	0	0	0.835588	6	-0.842671	-0.458457	-0.0252914	2.23313	-0.989441
Clc1c(C(F)(F)F)cc(N=C(O)Nc2ccc(Oc3cc(C(=O)NC)ncc3)cc2)cc1	1	0	0	3	4	4	18	0	3	7	94.3298	1.9652	0	0	1	3	16	0	4	3	0	0	1.35912	-2.31668	-0.656496	0.6734	2.36335	-2.53901	-0.553395	0.771267	2.49584	-0.460197	0.847136	28.3543	5	0.147059	2	3	0	7.44607	0	0	0.868469	18	-0.837952	-0.488129	0.0923136	2.41442	-1.16069
O([C@@H](CCNC)c1sccc1)c1c2c(ccc1)cccc2	1	0	0	1	2	2	15	0	1	3	57.1078	1.4277	0	0	0	0	19	0	1	1	0	1	1.60091	-2.59447	-0.60547	0.679874	2.54801	-2.6822	-0.4888	0.712069	2.62925	-0.452825	0.804446	25.6269	6	0.26087	0	6	0	7.44949	1	0	0.708228	10	-0.853768	-0.389164	0.0896078	2.54423	-1.15255
Fc1cc2[nH]c(-c3ccc(CNC)cc3)c3c2c(C(=O)NCC3)c1	1	0	0	2	2	2	15	0	3	5	65.9532	1.57031	0	0	0	1	18	0	3	1	0	0	1.48362	-2.47272	-0.644225	0.688362	2.49022	-2.628	-0.533475	0.762386	2.51674	-0.456455	0.847645	23.8187	3	0.111111	1	4	0	7.58248	0	0	0.744517	12	-0.853769	-0.435967	0.0908927	2.68291	-1.16091
FC(F)(F)c1ccc(OC(CCNC)c2ccccc2)cc1	1	0	0	2	3	2	12	0	1	3	63.5767	1.58942	0	0	0	3	18	0	1	1	0	0	1.82815	-2.59737	-0.641521	0.68524	2.55426	-2.68324	-0.53808	0.694875	2.62361	-0.499862	0.80879	25.8627	6	0.26087	0	6	0	6.97975	1	1	0.768782	11	-0.853768	-0.381647	0.0794712	2.53237	-1.15255
N(CCC=C1c2c(cccc2)CCc2c1cccc2)C	1	0	0	1	1	1	12	0	1	2	46.7103	1.13928	0	0	0	0	21	0	1	0	0	0	1.7374	-2.53984	-0.582118	0.630333	2.48353	-2.66403	-0.480499	0.692497	2.56531	-0.436622	0.766215	23.6173	3	0.136364	1	6	0	8.69107	0	0	0.640311	9	-0.853524	-0.368581	0.0620504	2.67738	-1.15247
N(CCCC12c3c(cccc3)C(c3c1cccc3)CC2)C	1	0	0	1	2	1	12	0	1	2	49.7345	1.13033	0	0	0	0	23	0	1	0	0	0	1.64153	-2.79017	-0.591601	0.636984	2.75547	-2.72859	-0.493086	0.694935	2.86565	-0.441865	0.77757	25.8038	4	0.166667	0	6	0	9.15903	0	0	0.648502	9	-0.854723	-0.382957	0.0621932	2.94548	-1.15253
N(CCCN1c2c(cccc2)CCc2c1cccc2)C	1	0	0	1	2	1	12	0	1	2	51.3112	1.22169	0	0	0	0	22	0	2	0	0	0	1.73515	-2.61705	-0.572191	0.621937	2.55873	-2.71551	-0.483718	0.695636	2.61338	-0.431479	0.754915	26.6906	4	0.181818	0	6	0	7.61616	0	0	0.648599	9	-0.854388	-0.362683	0.0618064	2.72253	-1.15264
O=C(NC(C)C)c1ccc(CNNC)cc1	1	1	0	0	1	3	6	0	3	6	51.0398	1.45828	0	0	0	0	19	0	3	1	0	0	2.21588	-2.56461	-0.50707	0.58549	2.50264	-2.69368	-0.508235	0.591582	2.49915	-0.402459	0.664035	22.3889	5	0.3125	1	5	0	4.52928	0	0	0.681621	11	-0.874894	-0.380807	0.0861809	2.37327	-1.27257
O=C(O[C@H]1[C@H](C)[C@H](O)[C@H](C)[C@@H](O)[C@@H](C)/C=C/C=C(/C)\C(O)=Nc2c(/C=N/N3CCN(C)CC3)c(O)c3c(c(O)c(C)c4O[C@@](C)(C(=O)c34)O/C=C/[C@H](OC)[C@H]1C)c2O)C	1	0	0	4	6	14	10	0	6	20	179.721	1.53608	0	0	0	0	58	0	4	12	0	0	1.48013	-2.77965	-0.472415	0.540862	2.78866	-2.85515	-0.425959	0.549664	2.75141	-0.334199	0.695405	78.266	4	0.0634921	7	4	0	15.6298	9	0	0.749713	21	-0.855678	-0.409469	0.0401172	3.23477	-0.960677
Clc1c(N)cc(OC)c(C(O)=N[C@H]2[C@@H](OC)CN(CCCOc3ccc(F)cc3)CC2)c1	1	0	0	3	4	6	12	0	2	8	104.097	1.7065	0	0	1	1	29	0	3	4	0	0	1.38895	-2.78193	-0.636473	0.572458	2.74442	-2.87744	-0.506712	0.805915	2.66453	-0.386359	0.790559	41.714	9	0.264706	1	4	0	7.91582	2	0	0.776201	19	-0.852069	-0.37551	0.0013261	2.80135	-1.3343
O=C(OC)[C@]1(O)N2c3c(cccc3)C3C2=C2[C@](CC)(C1)CCCN2CC3	1	0	0	1	1	2	6	0	1	3	75.2179	1.4465	0	0	0	0	26	0	2	3	0	0	1.6496	-2.85392	-0.526635	0.581043	2.84766	-2.8462	-0.426626	0.662753	2.89421	-0.399056	0.711516	35.2574	2	0.0666667	2	3	0	8.25675	3	1	0.723382	8	-0.837114	-0.41845	0.0475467	3.18301	-0.978995
Clc1c([C@@H](C(=O)OC)N2Cc3c(scc3)CC2)cccc1	1	0	0	2	3	2	11	0	0	2	62.7498	1.69594	0	0	1	0	16	0	1	2	0	1	1.72568	-2.65988	-0.513335	0.641466	2.61415	-2.65999	-0.390948	0.763013	2.66003	-0.361224	0.883731	25.0453	3	0.130435	1	2	0	5.87457	1	0	0.801269	9	-0.827875	-0.404615	0.0589391	2.63573	-0.892919
O=[N+]([O-])c1c(C2C(C(=O)OC)=C(C)NC(C)=C2C(=O)OC)cccc1	1	0	0	1	2	2	6	0	1	3	71.2741	1.65754	0	0	0	0	18	0	2	6	0	0	2.4445	-2.50212	-0.317063	0.389136	2.54414	-2.51401	-0.205163	0.497791	2.59062	-0.112093	0.593991	27.3417	4	0.153846	5	2	0	6.13786	0	0	0.794791	8	-0.81078	-0.418322	-0.0458237	2.70751	-1.08653
ClC(Cl)C(F)(F)OC	1	1	1	0	0	1	0	0	0	1	26.2647	2.18872	0	0	2	2	4	0	0	1	0	0	3.70832	-2.31478	-0.185298	0.052551	2.50876	-2.43738	0.113949	0.509967	2.39997	0.1057	0.371602	9.53483	2	0.285714	0	5	0	0.288675	0	0	1.21262	4	-0.744112	-0.351574	-0.107449	1.81935	-0.851657
Clc1c(OC)cc(OC)c2C(=O)[C@@]3([C@H](C)CC(=O)C=C3OC)Oc12	1	0	0	2	3	6	6	0	0	6	65.1761	1.58966	0	0	1	0	17	0	0	6	0	0	1.97859	-2.62356	-0.557261	0.39725	2.7352	-2.68773	-0.462406	0.532715	2.69928	-0.282679	0.669553	28.5845	3	0.115385	3	3	0	5.55953	2	0	0.830328	10	-0.789071	-0.451205	-0.0673487	2.74756	-0.939609
O=C(C)[C@@]1(O)C[C@H](O[C@@H]2O[C@@H](C)[C@@H](O)[C@@H](N)C2)c2c(O)c3C(=O)c4c(OC)cccc4C(=O)c3c(O)c2C1	1	0	0	3	5	11	12	0	5	16	103.945	1.55142	0	0	0	0	29	0	1	10	0	0	1.47939	-2.75358	-0.537192	0.583621	2.76979	-2.903	-0.463582	0.576753	2.75235	-0.381091	0.735127	39.665	4	0.0952381	3	5	0	10.6	6	0	0.808006	14	-0.828967	-0.441381	0.057927	3.05572	-1.3637
[SH0](=O)(Cc1c(OC)c(OC)ccn1)c1[nH]c2c(n1)ccc(OC(F)F)c2	1	0	0	3	4	7	15	0	2	9	82.3014	2.00735	0	0	0	2	15	0	3	4	0	1	1.52315	-2.32776	-0.574443	0.486074	2.43661	-2.30814	-0.533376	0.601295	2.50576	-0.335786	0.676423	32.2301	7	0.25	0	3	0	4.44949	0	0	0.875761	14	-0.848222	-0.455077	-0.0293739	2.47717	-0.890091
O([C@H]1[C@H](O)[C@@H](O)[C@@H]2O[C@H](C)OC[C@H]2O1)[C@H]1[C@@H]2[C@@H]([C@H](c3cc(OC)c(O)c(OC)c3)c3c1cc1OCOc1c3)C(=O)OC2	1	0	0	2	4	12	12	0	3	15	110.512	1.49341	0	0	0	0	32	0	0	13	0	0	1.19442	-2.76483	-0.545945	0.548674	2.83459	-2.92859	-0.554295	0.530952	2.81557	-0.395872	0.752912	53.1846	5	0.104167	1	4	0	9.65983	10	0	0.826217	16	-0.786985	-0.42686	0.0531268	3.1663	-0.948596
O(C)c1c(O)ccc(CN=C(O)CCCC/C=C/C(C)C)c1	1	0	0	3	4	4	6	0	2	6	66.9253	1.36582	0	0	0	0	27	0	1	3	0	0	2.02464	-2.60719	-0.49361	0.541337	2.56315	-2.47314	-0.39812	0.633563	2.70694	-0.372799	0.663957	32.7526	9	0.409091	2	6	0	7.34577	0	0	0.673801	15	-0.793185	-0.416926	0.0357014	2.50652	-0.886874
O(C)c1ccc(-n2nc(C(O)=N)c3c2C(=O)N(c2ccc(N4C(=O)CCCC4)cc2)CC3)cc1	1	0	0	3	5	6	17	0	2	8	95.2735	1.6148	0	0	0	0	25	0	5	4	0	0	1.24131	-2.66821	-0.639567	0.706612	2.64148	-2.67978	-0.53808	0.762024	2.69073	-0.499862	0.854311	37.1022	5	0.131579	3	2	0	9.41582	0	0	0.758813	17	-0.830456	-0.441015	0.0760229	2.78086	-0.992168
O=C(Oc1ccc(OC)cc1)N(CC(=O)O)Cc1ccc(OCCc2c(C)oc(-c3ccccc3)n2)cc1	1	0	0	3	4	6	23	0	2	8	101.791	1.54229	0	0	0	0	28	0	2	7	0	0	1.13227	-2.48161	-0.619204	0.595225	2.47855	-2.5827	-0.53808	0.696845	2.49385	-0.427614	0.770661	43.4898	12	0.292683	2	4	0	11.0512	0	0	0.750122	23	-0.809427	-0.409273	0.0714062	2.60811	-0.963338
O(C)c1c(O)cc([C@H]2Oc3c(c(O)cc(O)c3)C(=O)C2)cc1	1	0	0	2	2	6	12	0	3	9	53.3046	1.48068	0	0	0	0	14	0	0	6	0	0	1.65124	-2.49131	-0.721412	0.708346	2.5474	-2.42815	-0.658872	0.747501	2.64115	-0.521238	0.885581	20.0949	2	0.0833333	1	2	0	6.24915	1	0	0.804513	11	-0.78318	-0.488442	0.0959857	2.53807	-0.886881
O(C)c1c(OC)ccc(C(C#N)(C(C)C)CCCN(CCc2cc(OC)c(OC)cc2)C)c1	1	0	0	3	4	6	12	0	0	6	98.8288	1.39196	0	0	0	0	38	0	2	4	0	0	1.83727	-2.7273	-0.477324	0.310024	2.70244	-2.7378	-0.406731	0.425613	2.75662	-0.213684	0.572136	51.8459	13	0.382353	0	10	1	9.28006	1	1	0.676675	18	-0.861081	-0.385663	-0.107129	2.90321	-0.955018
[SH0](=O)(Cc1c(C)c(OC)c(C)cn1)c1[nH]c2c(n1)ccc(OC)c2	1	0	0	3	4	6	15	0	2	8	73.6221	1.71214	0	0	0	0	19	0	3	3	0	1	1.53522	-2.37817	-0.558586	0.47159	2.44817	-2.31567	-0.500517	0.597726	2.52466	-0.33992	0.67763	32.2809	5	0.192308	0	3	0	5.43752	0	0	0.775803	13	-0.848387	-0.411429	-0.0591611	2.52784	-0.887239
O(C)c1cc2c(CCN=C(O)C)cccc2cc1	1	0	0	1	2	3	10	0	1	4	49.4347	1.41242	0	0	0	0	17	0	1	2	0	0	1.85101	-2.42816	-0.52239	0.492773	2.41396	-2.42873	-0.433449	0.619503	2.48014	-0.315145	0.685796	21.8205	4	0.210526	1	3	0	6.10176	0	0	0.691862	10	-0.789475	-0.405643	0.0146417	2.44888	-0.886775
O(C)c1cc2c(CCN=C(O)C)c[nH]c2cc1	1	1	0	0	1	3	9	0	2	5	50.3593	1.52604	0	0	0	0	16	0	2	2	0	0	1.79772	-2.4062	-0.467257	0.487222	2.42098	-2.42446	-0.370303	0.61216	2.47376	-0.277553	0.691983	21.3873	4	0.222222	1	3	0	4.69351	0	0	0.714719	10	-0.862693	-0.412059	0.0203591	2.41264	-0.886777
O=C(O)[C@@H](C)c1cc2c(cc(OC)cc2)cc1	1	0	0	1	1	3	10	0	2	5	42.2193	1.36191	0	0	0	0	14	0	0	3	0	0	1.90008	-2.42489	-0.565289	0.46797	2.47002	-2.38027	-0.507688	0.595757	2.54561	-0.338971	0.680671	18.1789	3	0.166667	1	3	0	5.84334	1	0	0.721904	10	-0.789215	-0.436572	0.0547705	2.42444	-0.88674
O=C(CCc1cc2c(cc(OC)cc2)cc1)C	1	0	0	1	2	2	10	0	0	2	41.8616	1.26853	0	0	0	0	16	0	0	2	0	0	1.7783	-2.45842	-0.586174	0.447419	2.47498	-2.42657	-0.531054	0.527494	2.52916	-0.349577	0.677641	20.3653	4	0.222222	1	5	0	6.49317	0	0	0.681724	11	-0.78937	-0.428842	-0.0282336	2.4284	-0.886737
O(CCNCC(O)COc1c2c([nH]c3c2cccc3)ccc1)c1c(OC)cccc1	1	0	0	3	4	5	19	0	3	8	82.9613	1.48145	0	0	0	0	26	0	2	4	0	0	1.11638	-2.61104	-0.588563	0.626228	2.57986	-2.81638	-0.552901	0.72153	2.46649	-0.427277	0.788319	35.4914	10	0.30303	0	7	0	9.43265	1	1	0.719976	17	-0.852803	-0.414772	0.0635285	2.62028	-1.154
O(CCOc1c(OCCOC)cc2ncnc(Nc3cc(C#C)ccc3)c2c1)C	1	0	0	3	4	6	16	0	1	7	81.5186	1.56766	0	0	0	0	23	0	3	4	0	0	1.59398	-2.46388	-0.535049	0.540581	2.44188	-2.55645	-0.480916	0.635992	2.47208	-0.337085	0.757982	36.1078	10	0.322581	0	5	1	7.38134	0	0	0.728231	15	-0.811883	-0.396348	-0.00287838	2.5626	-0.924315
S(C)c1cc2N(CCC3N(C)CCCC3)c3c(Sc2cc1)cccc3	1	0	0	2	3	1	12	0	0	1	70.8436	1.38909	0	0	0	0	26	0	2	0	0	2	1.4581	-2.81773	-0.57144	0.607353	2.73487	-2.82458	-0.442164	0.75966	2.77895	-0.381632	0.830134	36.9434	4	0.142857	0	4	0	7.93265	1	1	0.717512	11	-0.857799	-0.396475	0.00575104	2.82942	-0.953605
Clc1ccc(C2(O)CCN(CCCC(=O)c3ccc(F)cc3)CC2)cc1	1	0	0	2	3	3	12	0	1	4	76.8402	1.56817	0	0	1	1	23	0	1	2	0	0	1.32652	-2.7921	-0.640618	0.695141	2.74039	-2.80231	-0.53808	0.805915	2.78791	-0.499862	0.854311	29.7048	6	0.214286	1	4	0	9.00335	0	0	0.757022	17	-0.857382	-0.389928	0.0814094	2.78054	-0.952508
FC(F)(F)c1cc([C@H](OC(N2CCOCC2)(c2[nH]nc(O)n2)c2ccc(F)cc2)C)cc(C(F)(F)F)c1	1	0	0	3	4	7	17	0	3	10	111.076	1.9151	0	0	0	7	21	0	4	3	0	0	1.66435	-2.70953	-0.577352	0.531422	2.67677	-2.79795	-0.349923	0.539397	2.67712	-0.384437	0.716086	39.1703	6	0.15	0	5	0	8.14787	2	1	0.907516	12	-0.807893	-0.379423	0.00109599	2.93176	-0.937211
Fc1ccc(C(CCCN2CCC(n3c(O)nc4c3cccc4)CC2)c2ccc(F)cc2)cc1	1	0	0	2	3	3	21	0	1	4	94.3264	1.49724	0	0	0	2	29	0	3	1	0	0	1.08459	-2.79687	-0.641914	0.702952	2.7263	-2.79988	-0.53808	0.789516	2.78117	-0.499862	0.854311	39.389	7	0.184211	0	5	0	11.8072	0	0	0.726423	17	-0.858715	-0.406394	0.0830382	2.92153	-0.952387
Fc1ccc(C(N2CCN(C/C=C/c3ccccc3)CC2)c2ccc(F)cc2)cc1	1	0	0	2	3	2	18	0	0	2	76.789	1.37123	0	0	0	2	26	0	2	0	0	0	1.25589	-2.77841	-0.641692	0.70206	2.67602	-2.87674	-0.53808	0.805915	2.62865	-0.499862	0.854311	34.7894	6	0.181818	1	3	0	11.1574	0	0	0.701602	16	-0.851666	-0.398601	0.0819902	2.82506	-0.960683
BrC(Br)=C[C@H]1[C@@H](C(O[C@H](C#N)c2cc(Oc3ccccc3)ccc2)=O)C1(C)C	1	0	0	2	3	2	12	0	0	2	75.4927	1.60623	0	2	0	0	19	0	1	3	0	0	1.5105	-2.46809	-0.62365	0.608875	2.8988	-2.388	-0.481528	0.784753	2.92389	-0.434539	0.83296	28.8009	6	0.2	2	4	1	9.25159	3	0	0.918865	15	-0.764213	-0.398784	0.0693908	2.60293	-0.845505
FC(F)(F)Oc1cc2SC(=N)Nc2cc1	1	0	0	1	1	2	6	0	2	4	44.074	2.2037	0	0	0	3	5	0	2	1	0	1	1.88488	-2.20203	-0.657911	0.689518	2.34334	-2.20394	-0.525683	0.864854	2.48502	-0.431206	0.926638	13.931	1	0.0625	1	2	0	2.46633	0	0	1.01638	8	-0.82623	-0.422621	0.0721047	2.1553	-0.991663
N=C1c2c(NC3=C1CCCC3)cccc2	1	0	0	1	1	1	6	0	2	3	37.4728	1.29216	0	0	0	0	14	0	2	0	0	0	1.77707	-2.66519	-0.639027	0.693229	2.61966	-2.53818	-0.544973	0.772552	2.76462	-0.466914	0.848057	15.9649	0	0	2	2	0	5.96633	0	0	0.682971	7	-0.804993	-0.418174	0.0872436	2.54308	-0.920719
OC1=NC(=N)Nc2[nH]nnc12	1	0	0	2	3	6	5	0	5	11	27.0936	1.80624	0	0	0	0	4	0	6	1	0	0	2.07696	-2.21791	-0.855936	0.796033	2.26736	-2.3326	-0.760919	0.858232	2.21334	-0.599321	0.990374	7.01283	0	0	2	1	0	0.666667	0	0	0.953802	5	-0.800211	-0.575617	0.199013	2.00019	-0.995867
OC1=NC(=N)Nc2c1[nH]cc2	1	0	0	1	1	3	5	0	4	7	30.4673	1.7922	0	0	0	0	6	0	4	1	0	0	2.07696	-2.24421	-0.71382	0.816478	2.28044	-2.32829	-0.609664	0.896132	2.32778	-0.503539	0.990502	9.19924	0	0	2	1	0	1.57491	0	0	0.83756	5	-0.851687	-0.493529	0.197241	2.08973	-0.995697
OC1=NC(=N)Nc2n(C)cnc12	1	0	0	1	1	4	5	0	3	7	33.9397	1.7863	0	0	0	0	7	0	5	1	0	0	2.11468	-2.30556	-0.778163	0.762287	2.31754	-2.34939	-0.645152	0.864866	2.35854	-0.513325	0.954843	12.9324	0	0	2	2	0	0.666667	0	0	0.841647	5	-0.839901	-0.559716	0.162857	2.14806	-0.995904
N=C1C(c2ccccc2)=NC2=C(N)NC(=N)NC2=N1	1	0	0	2	3	4	6	0	5	9	46.4819	1.5494	0	0	0	0	11	0	7	0	0	0	1.68868	-2.39712	-0.760304	0.75744	2.35193	-2.68585	-0.67473	0.842544	2.29277	-0.533156	0.971424	15.3253	1	0.047619	5	2	0	4.14983	0	0	0.782726	10	-0.81058	-0.496722	0.119466	2.35282	-1.34025
S(=O)(=O)(Oc1cc2c(cc1)C1C(C3[C@@](C)(C(=O)CC3)CC1)CC2)O	1	0	0	3	4	5	6	0	3	8	69.3081	1.5067	0	0	0	0	22	0	0	5	0	1	1.4525	-2.87012	-0.512852	0.504298	2.90552	-2.78378	-0.541048	0.553358	2.98218	-0.372717	0.652989	33.4006	2	0.0740741	1	3	0	8.43847	4	3	0.799212	12	-0.787284	-0.387324	0.0240813	3.07457	-0.853568
O(CCCCCOc1ccc(C(=N)N)cc1)c1ccc(C(=N)N)cc1	1	0	0	3	5	4	12	0	4	8	74.3711	1.51778	0	0	0	0	24	0	4	2	0	0	1.3968	-2.62036	-0.641617	0.704207	2.58763	-2.56921	-0.53808	0.805915	2.67383	-0.499862	0.854311	28.749	10	0.384615	2	6	0	7.93265	0	0	0.707475	18	-0.844773	-0.390091	0.0832244	2.48359	-1.37044
Clc1c(/C=N/NC(=N)N)c(Cl)ccc1	1	1	1	0	0	2	6	0	3	5	40.1075	1.82307	0	0	2	0	8	0	4	0	0	0	2.27939	-2.22301	-0.680289	0.66939	2.17042	-2.58199	-0.396434	1.00787	2.34121	-0.364946	1.02038	9.58566	2	0.142857	2	2	0	2.89141	0	0	0.898906	8	-0.827287	-0.414038	0.0561801	2.04233	-1.3709
Clc1c(C=NNC(=N)N)c(Cl)ccc1	1	1	1	0	0	2	6	0	3	5	40.1075	1.82307	0	0	2	0	8	0	4	0	0	0	2.27939	-2.22301	-0.680289	0.66939	2.17042	-2.58199	-0.396434	1.00787	2.34121	-0.364946	1.02038	9.58566	2	0.142857	2	2	0	2.89141	0	0	0.898906	8	-0.827287	-0.414038	0.0561801	2.04233	-1.3709
Nc1cc2[n+](C)c3c(cc2cc1)ccc(N)c3	1	1	1	0	0	0	14	3	0	0	42.2193	1.36191	0	0	0	0	14	0	3	0	0	0	1.76532	-2.27773	-0.642773	0.699648	2.34116	-2.46386	-0.619899	0.700717	2.40744	-0.503149	0.847339	15.9649	0	0	0	2	0	5.74915	0	0	0.69417	8	-0.810761	-0.410935	0.0774196	2.5399	-1.4204
Oc1c(O)ccc(CCN)c1	1	1	1	0	0	3	6	0	3	6	34.0537	1.5479	0	0	0	0	11	0	1	2	0	0	2.31013	-2.48125	-0.75646	0.800085	2.41725	-2.66584	-0.688417	0.820111	2.46684	-0.594035	0.948685	11.3653	2	0.181818	0	4	0	3.37457	0	0	0.731369	7	-0.83923	-0.456164	0.178473	2.18936	-1.36323
O(C)c1cc(NC(CCCN)C)c2ncccc2c1	1	1	0	0	1	3	10	0	2	5	57.2802	1.43201	0	0	0	0	21	0	3	1	0	0	1.91597	-2.66981	-0.555075	0.578961	2.60481	-2.71502	-0.51188	0.632675	2.65086	-0.383483	0.699548	26.1933	6	0.3	0	7	0	5.69351	1	1	0.682496	10	-0.841866	-0.376526	0.0648462	2.56077	-1.36329
FC(F)(F)c1ccc(/C(=N/OCCN)/CCCCOC)cc1	1	0	0	2	3	3	6	0	1	4	73.7325	1.71471	0	0	0	3	21	0	2	2	0	0	2.41816	-2.59413	-0.376764	0.372607	2.56511	-2.68927	-0.342451	0.435913	2.65443	-0.162885	0.599636	29.7383	9	0.409091	1	7	0	5.66325	0	0	0.790953	12	-0.830808	-0.346169	-0.0417096	2.50443	-1.36321
N(N)=C1NNC(=NN)c2c1cccc2	1	0	0	1	2	2	6	0	4	6	37.31	1.55459	0	0	0	0	10	0	6	0	0	0	2.07396	-2.40519	-0.566809	0.639352	2.32599	-2.69471	-0.507282	0.708611	2.29903	-0.424109	0.782269	9.61207	0	0	2	2	0	3.3165	0	0	0.785288	7	-0.876574	-0.402372	0.0988578	2.25238	-1.33963
O=C(Oc1cc2c([C@@H]3[C@H]([C@H]4[C@@](C)([C@@H](O)CC4)CC3)CC2)cc1)c1ccccc1	1	0	0	2	2	2	12	0	1	3	69.7546	1.24562	0	0	0	0	28	0	0	3	0	0	1.19656	-2.88533	-0.593276	0.645548	2.92708	-2.80381	-0.507856	0.668545	3.0056	-0.464898	0.763049	33.4838	2	0.0625	1	3	0	11.5883	5	0	0.697089	15	-0.803358	-0.407994	0.0730555	3.13879	-0.898529
O=C([C@H]1Cc2[nH]cnc2CC1)c1c2c(n(C)c1)cccc2	1	0	0	1	1	3	14	0	2	5	55.6926	1.4656	0	0	0	0	17	0	3	1	0	0	1.43709	-2.62678	-0.532903	0.62333	2.66247	-2.61379	-0.432382	0.702276	2.68515	-0.380144	0.790409	23.5025	2	0.0833333	1	2	0	6.5244	1	0	0.718253	10	-0.871738	-0.381032	0.057253	2.67259	-0.811741
FC(F)(F)c1ccc(NC(=O)c2c(C)onc2)cc1	1	0	0	1	1	2	11	0	1	3	54.3022	1.93936	0	0	0	3	9	0	2	2	0	0	1.76983	-2.27547	-0.642899	0.703066	2.36137	-2.29818	-0.53808	0.779153	2.4741	-0.431447	0.854311	16.9819	2	0.1	1	2	0	4.57393	0	0	0.89615	10	-0.809166	-0.38168	0.0825157	2.28329	-0.993053
O=C(N1CC(=O)N2C(c3c(cccc3)CC2)C1)C1CCCCC1	1	0	0	1	1	2	6	0	0	2	66.316	1.41098	0	0	0	0	24	0	2	2	0	0	1.4628	-2.78684	-0.52876	0.566677	2.7588	-2.83129	-0.451739	0.6007	2.85894	-0.393292	0.701447	32.113	2	0.0769231	2	2	0	7.85774	1	1	0.705342	11	-0.846284	-0.372105	0.0529397	2.89021	-0.968167
O=C(O[C@@H]1[C@]2(C)[C@H]([C@H]3[C@@H](c4c(cc(O)cc4)CC3)CC2)CC1)CCC1CCCC1	1	0	0	2	3	2	6	0	1	3	78.3703	1.2057	0	0	0	0	36	0	0	3	0	0	1.19669	-2.88508	-0.536416	0.572073	2.93087	-2.80335	-0.444474	0.647833	3.00779	-0.416638	0.69441	42.2294	4	0.121212	1	4	0	12.0715	5	0	0.681122	16	-0.802182	-0.382415	0.0433429	3.22461	-0.851663
O=C1C(Cn2c(C)ncc2)CCc2n(C)c3c(c12)cccc3	1	0	0	1	1	2	14	0	0	2	59.1355	1.44233	0	0	0	0	19	0	3	1	0	0	1.4814	-2.62677	-0.515006	0.591465	2.65874	-2.59449	-0.424522	0.682309	2.70249	-0.376797	0.762021	27.0089	2	0.08	1	3	0	6.78526	1	1	0.706975	10	-0.869278	-0.377187	0.046937	2.75157	-0.812361
O=C1C(C)=CC(=O)c2c1cccc2	1	1	1	0	0	2	6	0	0	2	28.1849	1.34214	0	0	0	0	8	0	0	2	0	0	2.13394	-2.30763	-0.571948	0.616888	2.36606	-2.2842	-0.469089	0.703902	2.41016	-0.418488	0.767828	10.6617	0	0	3	2	0	5.04368	0	0	0.737161	6	-0.742956	-0.401998	0.0683475	2.25316	-0.788611
O=C1N(N(C)C(C)=C1)c1ccccc1	1	1	1	0	0	1	6	0	0	1	39.1381	1.50531	0	0	0	0	12	0	2	1	0	0	2.02375	-2.44579	-0.528456	0.653567	2.45285	-2.52516	-0.466932	0.666551	2.4593	-0.36508	0.808825	16.7165	1	0.0666667	2	2	0	4.21034	0	0	0.703951	7	-0.845997	-0.38084	0.04881	2.3279	-1.02358
S(=O)(=O)(Oc1cc2c([C@@H]3[C@H]([C@H]4[C@@](C)(C(=O)CC4)CC3)CC2)cc1)O	1	0	0	3	4	5	6	0	3	8	69.3081	1.5067	0	0	0	0	22	0	0	5	0	1	1.4525	-2.87012	-0.512852	0.504298	2.90552	-2.78378	-0.541048	0.553358	2.98218	-0.372717	0.652989	33.4006	2	0.0740741	1	3	0	8.43847	4	0	0.799212	12	-0.787284	-0.387324	0.0240813	3.07457	-0.853568
O=C(C)[C@@H]1[C@]2(C)[C@H]([C@H]3[C@@H]([C@]4(C)C(=CC(=O)CC4)CC3)CC2)CC1	1	0	0	2	2	2	0	0	0	2	62.1344	1.17235	0	0	0	0	30	0	0	2	0	0	1.60469	-2.94641	-0.45682	0.373704	2.95741	-2.85969	-0.368655	0.363789	3.04457	-0.279745	0.560233	34.7122	1	0.0384615	3	4	0	9.70514	6	0	0.672258	11	-0.800971	-0.369134	-0.0329593	3.30765	-0.833174
O=C(C)[C@]1(O)[C@]2(C)[C@H]([C@H]3C([C@@H](c4ccc(N(C)C)cc4)C2)=C2C(=CC(=O)CC2)CC3)CC1	1	0	0	2	2	3	6	0	1	4	87.5422	1.3066	0	0	0	0	35	0	1	3	0	0	1.4759	-2.84891	-0.509503	0.422826	2.9334	-2.79324	-0.445404	0.533083	2.98879	-0.292211	0.65531	42.1582	3	0.0833333	4	5	0	12.0108	5	0	0.690756	12	-0.843145	-0.398722	-0.0190893	3.32818	-0.980727
O(CCCCc1n(C2CCCCC2)nnn1)c1cc2c(NC(=O)CC2)cc1	1	0	0	3	4	5	11	0	1	6	82.3338	1.5247	0	0	0	0	27	0	5	2	0	0	1.09968	-2.76809	-0.559503	0.456554	2.73077	-2.62351	-0.513603	0.543041	2.88436	-0.368119	0.655965	35.0306	7	0.233333	1	5	0	8.50757	0	0	0.728676	17	-0.812847	-0.413936	0.00566076	2.72831	-0.998882
O=C1N([C@H]2C3CCN(C2)CC3)C[C@@H]2c3c1cccc3CCC2	1	1	0	0	1	2	6	0	0	2	61.3341	1.33335	0	0	0	0	24	0	2	1	0	0	1.40595	-2.90674	-0.53736	0.56883	2.84045	-2.96385	-0.466913	0.629189	2.82428	-0.407043	0.688968	31.155	1	0.0384615	1	2	0	7.93265	2	0	0.6928	9	-0.85603	-0.391923	0.048238	3.00508	-0.96687
O=C1N(Cc2c(C)nc[nH]2)CCc2n(C)c3c(c12)cccc3	1	0	0	1	1	3	14	0	2	5	60.3316	1.50829	0	0	0	0	18	0	4	1	0	0	1.48165	-2.58961	-0.519086	0.605739	2.57217	-2.64318	-0.432975	0.701514	2.56631	-0.35427	0.760236	26.5757	2	0.08	1	2	0	5.87701	0	0	0.723553	10	-0.869603	-0.374497	0.062433	2.69011	-0.931749
S(=O)(=O)(C)c1ccc(C2=C(c3ccccc3)C(=O)OC2)cc1	1	0	0	1	1	3	12	0	0	3	55.3275	1.53687	0	0	0	0	14	0	0	4	0	1	1.6186	-2.42067	-0.610295	0.702389	2.44846	-2.43495	-0.519758	0.805125	2.48779	-0.446352	0.854311	24.6549	3	0.125	2	3	0	7.19107	0	0	0.791597	11	-0.887489	-0.416242	0.0818964	2.51264	-0.848056
Clc1c(C(O)=NCC(O)=N[C@@H](CC(C)C)B(O)O)cc(Cl)cc1	1	0	0	3	5	6	6	0	4	10	80.4637	1.9158	1	0	2	0	19	0	2	4	0	0	2.40378	-2.65027	-0.60255	0.644184	2.6433	-2.64752	-0.409581	0.727439	2.69462	-0.328157	0.796364	28.0609	7	0.304348	2	7	0	5.17911	1	0	0.820775	12	-0.797378	-0.414985	0.0695298	2.48029	-0.996265
OC(=N)c1nccnc1	1	0	0	1	1	4	6	0	2	6	25.3288	1.8092	0	0	0	0	5	0	3	1	0	0	2.29061	-2.07209	-0.878507	0.865604	2.09746	-2.12482	-0.750391	0.928955	2.08131	-0.674323	1.00712	8.10604	1	0.111111	1	1	0	1.24158	0	0	0.812606	5	-0.738651	-0.484405	0.2322	1.83012	-0.857814
OC(=N)N1c2c(cccc2)C=Cc2c1cccc2	1	0	0	1	1	2	12	0	2	4	43.5838	1.45279	0	0	0	0	12	0	2	1	0	0	1.86395	-2.33049	-0.805481	0.786974	2.31437	-2.31662	-0.688887	0.892805	2.49382	-0.59409	0.990586	15.0985	1	0.05	2	1	0	6.61616	0	0	0.712538	7	-0.795691	-0.473694	0.109475	2.46414	-0.961707
O=C1[C@H](Cc2ccccc2)N2C(=O)[C@@](N=C(O)[C@@H]3C=C4[C@H](N(C)C3)Cc3c5c([nH]c3)cccc45)(C)O[C@@]2(O)[C@H]2N1CCC2	1	0	0	2	4	7	15	0	3	10	121.052	1.55195	0	0	0	0	35	0	5	5	0	0	1.01886	-2.71311	-0.608518	0.656811	2.86818	-2.8707	-0.550263	0.702111	2.74756	-0.433314	0.823332	50.0142	4	0.08	4	3	0	12.7179	6	0	0.754256	17	-0.862794	-0.40778	0.0769438	3.16739	-0.989795
FC(F)(F)c1c([N+](=O)[O-])ccc(N=C(O)C(C)C)c1	1	0	0	1	1	2	6	0	1	3	59.5894	1.98631	0	0	0	3	11	0	2	3	0	0	2.70195	-2.50783	-0.406281	0.465672	2.50095	-2.46851	-0.256244	0.602526	2.5668	-0.205559	0.664674	18.2103	3	0.157895	2	4	0	4.24304	0	0	0.913652	9	-0.76132	-0.421255	0.0078912	2.36016	-0.86408
FC(F)(F)COc1c(C(O)=NCC2NCCCC2)cc(OCC(F)(F)F)cc1	1	0	0	3	4	5	6	0	2	7	89.8881	1.87267	0	0	0	6	20	0	2	3	0	0	1.91607	-2.76597	-0.522044	0.524657	2.69979	-2.84053	-0.484451	0.60301	2.72725	-0.351789	0.67871	34.8941	7	0.241379	1	3	0	5.82326	1	1	0.904424	13	-0.842125	-0.379797	0.0171846	2.61826	-1.15396
Ic1c(Oc2cc(I)c([O-])c(I)c2)c(I)cc(C[C@H](N)C(=O)O)c1	1	0	0	2	3	3	12	0	3	6	65.1511	1.91621	0	0	0	0	10	4	1	4	0	0	1.89361	-2.47873	-0.669854	0.677427	2.50628	-2.7321	-0.421052	1.06718	2.4642	-0.267392	1.27088	28.4641	5	0.2	1	4	0	5.74915	1	0	1.5946	13	-1.04747	-0.483493	0.0464276	2.3772	-1.36347
O=C(O)C(N)(Cc1cc(O)c(O)cc1)C	1	0	0	2	3	5	6	0	5	10	45.2809	1.61718	0	0	0	0	13	0	1	4	0	0	2.48038	-2.57109	-0.615804	0.666111	2.60015	-2.78905	-0.625516	0.608169	2.52839	-0.430656	0.777978	14.5097	3	0.2	1	4	0	4.0168	1	1	0.788113	8	-0.809733	-0.480293	0.181195	2.40171	-1.36347
O=C(O)c1cc(-c2c(O)c(N/N=C/3\C(=O)N(c4cc(C)c(C)cc4)N=C\3C)ccc2)ccc1	1	0	0	4	6	6	18	0	4	10	87.7709	1.59583	0	0	0	0	22	0	4	4	0	0	1.30868	-2.36225	-0.570894	0.647522	2.4009	-2.33854	-0.465483	0.685517	2.47724	-0.400396	0.828944	28.6066	5	0.138889	4	2	0	10.6479	0	0	0.75405	17	-0.786865	-0.451226	0.0710137	2.58317	-0.991378
Clc1c(Nc2c(CC(=O)O)cc(C)cc2)c(F)ccc1	1	0	0	1	2	2	12	0	3	5	57.7559	1.75018	0	0	1	1	13	0	1	2	0	0	1.97991	-2.37313	-0.584274	0.608811	2.3753	-2.34174	-0.447712	0.775136	2.47623	-0.386069	0.792995	17.4527	4	0.190476	1	2	0	6.34334	0	0	0.810907	9	-0.791592	-0.450646	0.0716049	2.41952	-0.897274
O=C(O)Cc1c2Oc3c(C)c(C)ccc3C(=O)c2ccc1	1	0	0	1	1	3	12	0	2	5	48.7351	1.39243	0	0	0	0	14	0	0	4	0	0	1.79888	-2.38729	-0.552839	0.562889	2.40846	-2.33262	-0.480162	0.634397	2.53118	-0.375466	0.71178	19.1369	2	0.0869565	2	2	0	7.43752	0	0	0.755537	9	-0.75701	-0.471443	0.0839262	2.54777	-0.889505
Clc1c(Nc2c(CC(=O)O)cccc2)c(Cl)ccc1	1	0	0	1	2	2	12	0	3	5	51.85	1.72833	0	0	2	0	11	0	1	2	0	0	1.94829	-2.34748	-0.583239	0.62074	2.35982	-2.33383	-0.450089	0.807784	2.46783	-0.379427	0.829862	14.4833	4	0.2	1	2	0	5.94949	0	0	0.844698	9	-0.794364	-0.435209	0.0743226	2.35123	-0.897258
OC(C(C)(C)C)/C=C/c1cc2OCOc2cc1	1	1	1	0	0	3	6	0	1	4	46.4084	1.32595	0	0	0	0	18	0	0	3	0	0	1.74166	-2.69035	-0.48639	0.555946	2.65524	-2.6496	-0.460805	0.525576	2.72188	-0.342941	0.72865	23.5097	2	0.111111	1	5	0	5.5715	1	1	0.700746	9	-0.795328	-0.360406	0.00584041	2.50162	-0.94357
Clc1c(N)c(Cl)cc(C(O)CNC(C)(C)C)c1	1	0	0	1	2	2	6	0	3	5	57.4467	1.64133	0	0	2	0	18	0	2	1	0	0	2.4574	-2.70313	-0.378659	0.488733	2.62678	-2.78857	-0.211138	0.536304	2.63034	-0.187411	0.6536	20.5177	3	0.176471	0	7	0	4.54124	1	1	0.799207	9	-0.844235	-0.3234	0.0134612	2.51104	-1.3342
O(CCc1ccc(OCC(O)CNC(C)C)cc1)CC1CC1	1	0	0	2	3	4	6	0	2	6	68.5987	1.34507	0	0	0	0	29	0	1	3	0	0	1.45514	-2.65576	-0.519217	0.582931	2.7836	-2.81634	-0.468284	0.576651	2.87448	-0.39823	0.68056	36.195	11	0.478261	0	7	0	7.23718	1	1	0.676786	16	-0.845827	-0.373236	0.0784768	2.54811	-1.15345
O(CC(O)CNC(C)C)c1c2c(ccc1)cccc2	1	1	0	0	1	3	10	0	2	5	54.6385	1.36596	0	0	0	0	21	0	1	2	0	0	1.7214	-2.65563	-0.53371	0.60639	2.59829	-2.81627	-0.488062	0.651755	2.5242	-0.410528	0.715542	25.5333	6	0.3	0	7	0	6.77086	1	1	0.67727	11	-0.845813	-0.364401	0.0764397	2.50324	-1.15345
O=C1C(N2C(=O)c3c(N)cccc3C2=O)CCC(O)=N1	1	0	0	1	2	5	6	0	3	8	54.6657	1.76341	0	0	0	0	11	0	3	4	0	0	1.80103	-2.55974	-0.622837	0.657142	2.64935	-2.66745	-0.512238	0.718577	2.59197	-0.449264	0.807758	17.5393	1	0.0454545	4	2	0	4.79966	1	1	0.837755	9	-0.80804	-0.485915	0.0946086	2.54576	-1.33443
Clc1c(Cl)ccc2N=C3N=C(O)CN3Cc12	1	0	0	1	1	3	6	0	1	4	44.4163	1.93114	0	0	2	0	7	0	3	1	0	0	1.74893	-2.47869	-0.643928	0.594026	2.51126	-2.5273	-0.358252	0.938052	2.55733	-0.317903	0.965653	13.1124	0	0	2	2	0	3.13299	0	0	0.927751	8	-0.83128	-0.450371	0.0326671	2.35349	-0.957376
Clc1c(CCN2CCN(c3nsc4c3cccc4)CC2)cc2c(N=C(O)C2)c1	1	0	0	3	4	4	15	0	1	5	82.6434	1.6866	0	0	1	0	21	0	4	1	0	1	1.06678	-2.75955	-0.640831	0.638833	2.66539	-2.88362	-0.435259	0.883989	2.57883	-0.397909	0.913274	32.2573	4	0.125	1	3	0	8.00757	0	0	0.789343	16	-0.852618	-0.41604	0.076625	2.73689	-0.986847
O(CC1OC(O)=NC1)c1cc(C)cc(C)c1	1	1	1	0	0	3	6	0	1	4	47.2023	1.52265	0	0	0	0	15	0	1	3	0	0	1.69644	-2.46849	-0.409886	0.471654	2.58222	-2.62305	-0.411359	0.601965	2.4819	-0.279634	0.681113	21.5501	3	0.176471	1	3	0	4.42069	1	1	0.735446	9	-0.778646	-0.376354	-0.0602083	2.37293	-0.934768
Oc1cc(O)cc(/C=C/c2ccc(O)cc2)c1	1	1	1	0	0	3	12	0	3	6	39.804	1.37255	0	0	0	0	12	0	0	3	0	0	1.68307	-2.24217	-0.883357	0.894015	2.20019	-2.03557	-0.775714	0.862663	2.43268	-0.680421	1.08257	13.1185	2	0.111111	1	1	0	6.39898	0	0	0.730701	10	-0.765557	-0.508636	0.206969	2.25364	-0.764538
O=C1C(c2ccc(O)cc2)=COc2c1c(O)cc(O)c2	1	0	0	1	1	4	12	0	3	7	43.7744	1.45915	0	0	0	0	10	0	0	5	0	0	1.68031	-2.28401	-0.816683	0.836384	2.33189	-2.19248	-0.748392	0.835139	2.48161	-0.602996	1.0252	13.8061	1	0.0454545	2	1	0	6.3409	0	0	0.807312	11	-0.765383	-0.518275	0.182994	2.38931	-0.780373
OC(=Nc1ccc(O)cc1)C	1	1	1	0	0	3	6	0	2	5	31.9092	1.59546	0	0	0	0	9	0	1	2	0	0	2.20887	-2.21485	-0.648978	0.677266	2.20716	-2.19014	-0.524144	0.780968	2.38453	-0.472772	0.84516	11.1589	1	0.0909091	1	2	0	3.21034	0	0	0.74019	7	-0.76508	-0.450086	0.0860307	2.03292	-0.851594
O[C@@H]1[C@]2(C)[C@H]([C@H]3[C@@H](c4c(cc(O)cc4)CC3)CC2)CC1	1	0	0	1	1	2	6	0	2	4	53.1172	1.20721	0	0	0	0	24	0	0	2	0	0	1.56844	-2.88534	-0.577243	0.627033	2.92707	-2.80379	-0.548073	0.603392	3.0056	-0.461087	0.734399	26.237	0	0	0	3	0	8.43847	5	0	0.685466	10	-0.803359	-0.397914	0.0710316	3.10789	-0.883601
O=C1[C@]2(C)[C@H]([C@H]3[C@@H](c4c(cc(O)cc4)CC3)CC2)CC1	1	0	0	1	1	2	6	0	1	3	51.3112	1.22169	0	0	0	0	22	0	0	2	0	0	1.56914	-2.87001	-0.575001	0.558068	2.90556	-2.78374	-0.483619	0.60342	2.98217	-0.423357	0.704193	25.0086	0	0	1	2	0	8.43847	4	0	0.693203	10	-0.787787	-0.396173	0.0410314	3.05787	-0.837756
FC=1C(O)=NC(=O)N(C2OCCC2)C=1	1	0	0	1	1	4	0	0	1	5	44.7577	1.94599	0	0	0	1	9	0	2	3	0	0	1.97813	-2.4917	-0.665914	0.613094	2.67881	-2.56072	-0.518816	0.745069	2.68241	-0.453316	0.761243	17.2159	1	0.0666667	3	2	0	2.14983	1	1	0.883767	7	-0.806549	-0.454943	0.0711102	2.34932	-0.935964
Oc1nc(O)c2nc[nH]c2n1	1	0	0	2	2	6	9	0	5	11	28.9937	1.93291	0	0	0	0	4	0	4	2	0	0	2.07984	-2.00857	-0.681972	0.77322	2.12729	-1.9541	-0.790887	0.631077	2.2382	-0.451891	0.950002	8.99283	0	0	0	1	0	0.666667	0	0	0.927318	5	-0.818564	-0.558815	0.216126	1.98761	-0.796761
Fc1c(O)nc(O)nc1	1	0	0	1	1	4	6	0	2	6	26.2647	2.18872	0	0	0	1	3	0	2	2	0	0	2.40917	-2.02394	-0.791354	0.77304	2.09404	-1.98283	-0.860357	0.646174	2.18486	-0.568396	0.925828	7.12262	0	0	0	1	0	0.741582	0	0	0.993679	5	-0.721386	-0.540779	0.217272	1.78382	-0.764614
Oc1ncnc2[nH]cnc12	1	0	0	2	2	5	9	0	4	9	25.6933	1.83524	0	0	0	0	4	0	4	1	0	0	2.0761	-1.99339	-0.611429	0.794257	2.11101	-1.94567	-0.658074	0.740041	2.21279	-0.415709	1.00486	8.99283	0	0	0	1	0	0.666667	0	0	0.875257	4	-0.81903	-0.499785	0.210803	1.95462	-0.796526
OCc1ccccc1	1	1	1	0	0	1	6	0	1	2	20.3485	1.27178	0	0	0	0	8	0	0	1	0	0	2.18892	-2.29867	-0.649004	0.69764	2.2558	-2.16785	-0.53808	0.688289	2.40257	-0.499862	0.854311	8.74566	1	0.125	0	3	0	3.22474	0	0	0.668268	5	-0.788981	-0.389494	0.0794476	1.98768	-0.779813
O(C)C=1C(=O)C(CCCCCCCCCCO)=C(C)C(=O)C=1OC	1	0	0	3	4	5	0	0	1	6	71.2369	1.3192	0	0	0	0	30	0	0	5	0	0	2.28538	-2.71735	-0.431762	0.132125	2.65578	-2.56725	-0.300833	0.213362	2.8183	-0.147028	0.405946	38.5442	12	0.5	4	12	0	7.4856	0	0	0.698466	16	-0.804063	-0.410448	-0.106186	2.69843	-0.873708
OCCN(C)C	1	1	1	0	0	2	0	0	1	3	23.4331	1.37842	0	0	0	0	11	0	1	1	0	0	2.62721	-2.59232	-0.0656216	0.0529397	2.4883	-2.70048	-0.0133274	0.123	2.38027	0.1057	0.129785	14.0053	2	0.4	0	6	0	0.5	0	0	0.64575	4	-0.858855	-0.257644	-0.10706	2.01889	-0.960039
O=C1N(C)C(=O)c2n(CCN(CCO)CC)c(Cc3ccccc3)nc2N1C	1	0	0	2	3	5	11	0	1	6	86.7897	1.578	0	0	0	0	27	0	5	3	0	0	1.74556	-2.67432	-0.516384	0.55572	2.59186	-2.75443	-0.416797	0.583715	2.5525	-0.389405	0.706808	40.6726	8	0.266667	2	7	0	6.00677	0	0	0.728497	12	-0.851397	-0.413904	-0.00213166	2.79406	-1.00153
Clc1c(N=C(O)c2sc(Nc3nc(C)nc(N4CCN(CCO)CC4)c3)nc2)c(C)ccc1	1	0	0	3	4	7	17	0	3	10	105.106	1.78145	0	0	1	0	26	0	7	2	0	1	1.22708	-2.75622	-0.657928	0.649001	2.66569	-2.88973	-0.468101	0.702267	2.54925	-0.396994	0.839726	41.0234	7	0.194444	1	4	0	6.69594	0	0	0.798026	19	-0.847847	-0.417587	0.0795304	2.66841	-0.987166
Clc1cc2N(CCCN3CCN(CCO)CC3)c3c(Sc2cc1)cccc3	1	0	0	2	3	3	12	0	1	4	84.3748	1.59198	0	0	1	0	26	0	3	1	0	1	1.30031	-2.79877	-0.631846	0.655982	2.69418	-2.91286	-0.484527	0.750401	2.62653	-0.427208	0.85775	37.0634	6	0.2	0	4	0	7.61616	0	0	0.75301	14	-0.858307	-0.399234	0.0499812	2.79685	-0.965769
Brc1cc(F)c(Nc2c(F)c3ncn(C)c3cc2C(O)=NOCCO)cc1	1	0	0	3	4	4	15	0	3	7	83.6322	1.99124	0	1	0	2	15	0	4	3	0	0	1.72061	-2.3693	-0.683579	0.694779	2.39282	-2.50106	-0.572231	0.850009	2.4237	-0.51816	0.879644	25.9701	6	0.206897	1	4	0	5.44949	0	0	0.944751	13	-0.852004	-0.42289	0.0736444	2.5143	-0.908855
ON(C(O)=N)C(C)c1sc2c(c1)cccc2	1	0	0	1	1	3	9	0	3	6	49.5326	1.76902	0	0	0	0	12	0	2	2	0	1	1.9266	-2.49315	-0.649482	0.754162	2.467	-2.46975	-0.486208	0.93573	2.59384	-0.428525	0.986725	16.0585	3	0.176471	1	5	0	4.37701	1	1	0.80031	8	-0.821907	-0.412773	0.132786	2.34925	-0.946569
Clc1c(C(=O)O)ccc(Nc2nc(N[C@H](C(C)C)CO)nc3n(C(C)C)cnc23)c1	0	0	0	4	6	6	15	0	5	11	95.1752	1.73046	0	0	1	0	25	0	6	3	0	0	1.68644	-2.67488	-0.656373	0.684462	2.64006	-2.73828	-0.512153	0.682985	2.64553	-0.405688	0.888478	35.9682	8	0.25	1	6	0	6.51731	1	0	0.786831	13	-0.833635	-0.421517	0.0977878	2.7064	-0.993741
F[C@@H]1CN(C(=O)[C@@H](N)[C@@H](C(=O)N(C)C)c2ccc(C3=Cn4ncnc4C=C3)cc2)CC1	0	0	0	2	3	5	11	0	1	6	93.4982	1.66961	0	0	0	1	25	0	6	2	0	0	1.36609	-2.58097	-0.57159	0.532494	2.72428	-2.79426	-0.513724	0.56164	2.63151	-0.392676	0.69743	37.0492	7	0.205882	4	4	0	7.3409	3	0	0.760421	15	-0.858083	-0.402281	0.0383398	2.80446	-1.36376
Fc1cc(CNC(=O)[C@H]2N(C(=O)[C@H](N)Cc3ccccc3)CCC2)ccc1	0	0	0	1	2	3	12	0	2	5	80.261	1.57375	0	0	0	1	24	0	3	2	0	0	1.45962	-2.56107	-0.587543	0.61731	2.73218	-2.7924	-0.523253	0.743784	2.68993	-0.433132	0.76778	31.336	7	0.241379	2	4	0	8.74915	2	0	0.732766	15	-0.840135	-0.408898	0.0698066	2.7345	-1.36362
P(=O)(OC[C@@H](O)[C@@H](O)[C@H](O)CO)(O)O	0	0	0	2	4	8	0	0	7	15	44.6666	1.65432	0	0	0	0	13	0	0	8	1	0	3.89612	-2.61807	-0.667719	0.712899	2.67852	-2.81061	-0.9604	0.511175	2.55002	-0.532298	0.806084	24.5657	6	0.461538	0	10	0	1.48316	3	0	0.995038	8	-0.793213	-0.435929	0.189819	2.35495	-1.29397
P(=O)(OC[C@@H](O)[C@@H](O)[C@H](O)C(=O)O)(O)O	0	0	0	2	4	9	0	0	8	17	44.0187	1.69303	0	0	0	0	11	0	0	9	1	0	4.04867	-2.57461	-0.644139	0.708096	2.66854	-2.78413	-0.916976	0.504053	2.54311	-0.50959	0.795346	23.3373	6	0.428571	1	9	0	1.40825	3	0	1.04967	8	-0.782625	-0.466777	0.189929	2.32448	-1.29396
Clc1cc([C@H](OC(=O)C)C(=O)Nc2c3C(=O)C(=O)NC(=O)c3ccc2)ccc1	0	0	0	2	4	5	12	0	2	7	73.3335	1.78862	0	0	1	0	13	0	2	6	0	0	1.71521	-2.38249	-0.587509	0.605314	2.45921	-2.54057	-0.488088	0.714434	2.47185	-0.394925	0.778117	22.6577	4	0.133333	5	2	0	7.36017	1	0	0.859961	11	-0.806384	-0.487025	0.0703136	2.54255	-1.17029
S(=O)(=O)(N1CCN(C)CC1)c1c(C)cc2c(S(=O)(=O)N[C@@H](C3CCCC3)C2)c1	0	0	0	2	4	5	6	0	1	6	96.1278	1.68645	0	0	0	0	29	0	3	4	0	2	1.47876	-2.76238	-0.300802	0.394477	2.79172	-2.88329	-0.34786	0.432053	2.88361	-0.169994	0.504238	49.275	3	0.0967742	0	3	0	7.34334	1	0	0.800494	14	-0.860926	-0.390584	-0.0200984	2.97885	-1.13504
O=CCCCC[C@@H]1SC[C@@H]2NC(=O)N[C@H]12	0	1	0	0	1	2	0	0	2	4	52.3608	1.68906	0	0	0	0	16	0	2	2	0	1	1.69844	-2.65722	-0.592884	0.49216	2.79894	-2.74528	-0.520592	0.617134	2.77435	-0.412169	0.564553	23.0073	5	0.3125	2	7	0	3.48316	3	0	0.793562	10	-0.817979	-0.404646	0.0828429	2.61402	-1.19685
OC[C@@H]1[C@@H](O)C[C@@H](N)[C@@H](O)O1	0	0	0	2	3	5	0	0	4	9	38.4236	1.60098	0	0	0	0	13	0	1	4	0	0	2.47543	-2.73014	-0.58027	0.655093	2.75273	-2.90458	-0.634867	0.537791	2.61948	-0.471402	0.737605	15.4677	1	0.0909091	0	4	0	1.89141	4	0	0.826299	6	-0.821501	-0.389014	0.126362	2.44918	-1.36361
S(c1cc(C=2[C@@H](O)[C@H](O)C[C@](O)(C(=O)O)C=2)ccc1)c1ccccc1	0	0	0	3	5	5	12	0	5	10	65.9505	1.53373	0	0	0	0	18	0	0	5	0	1	1.6272	-2.63768	-0.647202	0.699227	2.70782	-2.74983	-0.552368	0.764412	2.62359	-0.499862	0.854311	22.9157	4	0.148148	2	3	0	8.26177	3	0	0.791724	12	-0.788841	-0.478907	0.0852534	2.66003	-0.941578
O[C@@H]1[C@H](O)C[C@@H]2[C@]1(C)CC[C@H]1[C@H]2CCc2c1ccc(O)c2	0	1	1	0	0	3	6	0	3	6	57.2807	1.27291	0	0	0	0	24	0	0	3	0	0	1.57809	-2.88339	-0.565452	0.650245	2.9386	-2.80567	-0.552546	0.588824	2.99067	-0.443562	0.763734	26.237	0	0	0	3	0	8.2718	6	0	0.71049	10	-0.79676	-0.386067	0.0867092	3.1269	-0.930065
O[C@H]1[C@H](O)c2c(c3c4c5c(cc3)cccc5ccc4c2)C[C@H]1O	0	0	0	1	1	3	16	0	3	6	50.9372	1.30608	0	0	0	0	16	0	0	3	0	0	1.48663	-2.64331	-0.722804	0.764454	2.68066	-2.72921	-0.713782	0.737066	2.64705	-0.567981	0.893709	17.4913	0	0	0	3	0	9.41582	3	0	0.739865	10	-0.788727	-0.458231	0.152315	2.79242	-0.927263
F[C@]12[C@@H](O)C[C@]3(C)[C@@](O)(C(=O)CO)[C@H](O)C[C@H]3[C@@H]1CCC=1[C@]2(C)C=CC(=O)C=1	0	0	0	3	4	6	0	0	4	10	81.8444	1.48808	0	0	0	1	27	0	0	6	0	0	1.77035	-2.89713	-0.513579	0.588871	3.00079	-2.9238	-0.527136	0.520303	2.97926	-0.407704	0.690368	32.6356	2	0.0645161	4	6	0	8.94673	8	0	0.790285	12	-0.790096	-0.435447	0.0672277	3.34115	-0.960555
O(CC)[C@@H]1[C@H](C)[C@H]2[C@@]34OO[C@@](C)(O[C@H]3O1)CC[C@H]4[C@H](C)CC2	0	0	0	3	3	5	0	0	0	5	66.4904	1.32981	0	0	0	0	28	0	0	5	0	0	1.7537	-2.8977	-0.382068	0.334003	2.9626	-2.93557	-0.277816	0.39119	2.94858	-0.188808	0.451602	38.2738	2	0.08	0	5	0	6.80613	8	0	0.734482	9	-0.796039	-0.350871	-0.0622472	3.21143	-0.897485
O=C(O[C@@H]1[C@]2(C)[C@H]([C@H]3[C@@H](c4c(cc(O)cc4)CC3)CC2)CC1)CCCC	0	0	0	2	3	2	6	0	1	3	70.9661	1.22355	0	0	0	0	32	0	0	3	0	0	1.42971	-2.88506	-0.50762	0.538365	2.93077	-2.80328	-0.421624	0.604378	3.00772	-0.383754	0.663963	37.8566	4	0.137931	1	5	0	10.5538	5	0	0.681864	15	-0.794168	-0.393105	0.0279593	3.18874	-0.851586
O=C1C=C2[C@@](C)([C@@H]3[C@H]([C@H]4[C@@](C)(OC(=O)CC4)CC3)CC2)C=C1	0	0	0	2	2	2	0	0	0	2	58.5792	1.27346	0	0	0	0	24	0	0	3	0	0	1.59943	-2.9377	-0.502794	0.387979	2.91349	-2.88841	-0.421898	0.468603	2.97609	-0.283209	0.569133	30.069	0	0	4	2	0	8.50578	5	0	0.709018	11	-0.784776	-0.423266	0.00188025	3.1577	-0.843875
O=C1[C@@H]2Oc3c(O)ccc4c3[C@@]32[C@H]([C@H](N(C)CC3)C4)CC1	0	0	0	1	1	4	6	0	1	5	57.9247	1.44812	0	0	0	0	19	0	1	3	0	0	1.65706	-2.89373	-0.599743	0.485424	2.90965	-2.94609	-0.549655	0.559556	2.88867	-0.38328	0.668665	25.6249	0	0	1	2	0	6.83574	4	0	0.750366	8	-0.856765	-0.417971	0.0135699	3.0906	-0.960976
O=C1[C@@H]2Oc3c(O)ccc4c3[C@@]32[C@](O)([C@H](N(C)CC3)C4)CC1	0	0	0	2	2	5	6	0	2	7	61.4621	1.49908	0	0	0	0	19	0	1	4	0	0	1.70534	-2.88644	-0.561855	0.56679	2.93241	-2.99067	-0.524694	0.571377	2.86156	-0.347874	0.768211	25.6249	0	0	1	2	0	6.69771	4	0	0.775068	8	-0.852166	-0.432094	0.016637	3.12324	-0.963548
O(CCN1CCOCC1)c1c2O[C@H]3[C@@H](O)C=C[C@H]4[C@@H]5N(C)CC[C@]34c2c(cc1)C5	0	0	0	2	3	6	6	0	1	7	85.8273	1.4547	0	0	0	0	30	0	2	4	0	0	1.21337	-2.86984	-0.495093	0.536324	2.88292	-2.93327	-0.459611	0.555357	2.85202	-0.35252	0.657975	42.5042	4	0.117647	1	3	0	8.33574	5	0	0.731069	14	-0.856236	-0.376815	0.028561	3.14848	-0.965261
O=C(N[C@H](CO)C)c1c(C)nc(-c2nc(Nc3cc(C)cc(C)c3)ncc2)s1	0	0	0	3	4	5	17	0	3	8	85.2036	1.67066	0	0	0	0	23	0	5	2	0	1	1.50294	-2.56284	-0.508018	0.530461	2.53164	-2.73044	-0.449325	0.585411	2.46197	-0.336123	0.759956	33.6618	6	0.2	1	5	0	7.07539	1	0	0.758164	15	-0.83065	-0.387304	0.0250363	2.51041	-1.16151
O=C(N(C(C)C)CC)c1cc(OC[C@@H](Nc2ccncc2)C)cc(C)c1	0	0	0	2	3	3	12	0	1	4	78.0998	1.42	0	0	0	0	29	0	3	2	0	0	1.79406	-2.64743	-0.486528	0.464834	2.57061	-2.69466	-0.447931	0.589291	2.56543	-0.318543	0.654724	38.537	9	0.333333	1	6	0	8.02408	1	0	0.676992	14	-0.849971	-0.347828	-0.0601552	2.66066	-0.992585
O=C(NO)[C@@H](C)N1C(=O)[C@](C)(c2ccc(OCc3c4c(nc(C)c3)cccc4)cc2)CC1	0	0	0	3	5	5	16	0	2	7	89.8427	1.52276	0	0	0	0	27	0	3	4	0	0	1.26216	-2.55487	-0.572524	0.581856	2.74529	-2.70415	-0.503657	0.689952	2.70042	-0.384285	0.764935	35.9886	6	0.171429	2	3	0	10.2598	2	0	0.732546	17	-0.839268	-0.399719	0.0572112	2.80913	-1.16952
Clc1c(Oc2ccc(O[C@@H](C(=O)O)C)cc2)ncc(C(F)(F)F)c1	0	0	0	3	4	4	12	0	2	6	70.1129	2.00323	0	0	1	3	11	0	1	4	0	0	1.7299	-2.39474	-0.613089	0.608703	2.46292	-2.51335	-0.518591	0.735062	2.47159	-0.37595	0.801608	22.1643	5	0.2	1	3	0	5.39043	1	0	0.930087	14	-0.763142	-0.434703	0.0618359	2.32806	-0.943404
S(=O)(=O)(N[C@@H](C(=O)O)CC#CCOC)c1ccc(-c2ccc(OC)cc2)cc1	0	0	0	2	4	6	12	0	3	9	80.9338	1.65171	0	0	0	0	21	0	1	6	0	1	1.78898	-2.50403	-0.581501	0.478296	2.54764	-2.7175	-0.522444	0.619391	2.45694	-0.339704	0.711737	34.8833	10	0.344828	1	5	1	7.8409	1	0	0.785793	18	-0.799123	-0.396557	0.02444	2.53783	-1.135
Brc1c([O-])c(-c2[nH]c3c(n2)ccc(C(=N)N)c3)cc([C@H](C(=O)O)CC(=O)[O-])c1	0	0	0	3	5	5	15	0	6	11	76.8856	1.87526	0	1	0	0	13	0	4	5	0	0	1.68904	-2.45239	-0.734093	0.657267	2.50598	-2.48806	-0.585502	0.765386	2.55954	-0.446085	0.990017	20.6537	6	0.2	3	3	0	6.91582	1	0	0.941494	13	-1.04856	-0.566319	0.0898322	2.52338	-1.48979
Fc1c(F)cc(C[C@@H](N)CC(=O)N2N(C(=O)c3ccccc3)CCCCC2)c(F)c1	0	0	0	2	3	3	12	0	1	4	91.1076	1.68718	0	0	0	3	24	0	3	2	0	0	1.57213	-2.61754	-0.630812	0.639388	2.67755	-2.77973	-0.499947	0.780744	2.70747	-0.470643	0.787392	33.742	7	0.21875	2	4	0	9.08248	1	0	0.783005	15	-0.86082	-0.424313	0.065787	2.8043	-1.36357
O=C(O)[C@@H](O)Cc1c2c([nH]c1)cccc2	0	0	0	1	1	3	9	0	4	7	41.349	1.59035	0	0	0	0	11	0	1	3	0	0	1.89002	-2.41141	-0.623392	0.69492	2.50095	-2.55521	-0.588213	0.691065	2.45234	-0.488216	0.807549	13.6433	3	0.1875	1	4	0	4.54124	1	0	0.772266	8	-0.86272	-0.427643	0.142175	2.36244	-0.939504
FC(F)(F)c1cc(Nc2ncnc(Nc3ccc(OC[C@H](O)CN(C)C)cc3)c2)c(F)cc1	0	0	0	3	4	5	18	0	3	8	101.453	1.81166	0	0	0	4	23	0	5	2	0	0	1.37295	-2.63144	-0.598118	0.60124	2.58117	-2.76802	-0.507763	0.637136	2.4809	-0.401867	0.757771	37.8118	9	0.257143	0	6	0	7.02099	1	0	0.817339	19	-0.858364	-0.393884	0.0475982	2.53188	-0.963374
S([C@H]1C[C@@H](C(=O)N(C)C)NC1)C=1[C@H](C)[C@@H]2[C@@H]([C@H](O)C)C(=O)N2C=1C(=O)O	0	0	0	3	5	6	0	0	4	10	87.3459	1.71266	0	0	0	0	25	0	3	5	0	1	1.69368	-2.73299	-0.468023	0.51644	2.83677	-2.86063	-0.468742	0.515308	2.77081	-0.34333	0.619374	37.1042	6	0.214286	4	4	0	5.04611	6	0	0.804494	12	-0.85731	-0.402281	0.0536582	2.85843	-1.15891
Clc1c(S(=O)(=O)N)cc(C(=O)NN2[C@@H](C)Cc3c2cccc3)cc1	0	0	0	1	2	3	12	0	2	5	75.3673	1.88418	0	0	1	0	16	0	3	3	0	1	1.61353	-2.54889	-0.576295	0.623204	2.60981	-2.69545	-0.435652	0.710897	2.61093	-0.404135	0.79331	26.0053	3	0.115385	1	3	0	6.84334	1	0	0.847835	11	-0.849996	-0.396761	0.0615575	2.6025	-1.34828
FC(F)(F)Oc1ccc(-c2c(C)c(C(=O)Nc3cnc(N4C[C@@H](C)O[C@@H](C)C4)cc3)ccc2)cc1	0	0	0	3	4	4	18	0	1	5	103.087	1.68996	0	0	0	3	26	0	3	3	0	0	1.22351	-2.7255	-0.558943	0.571676	2.67886	-2.82848	-0.469086	0.67524	2.60698	-0.363306	0.739195	40.7824	5	0.131579	1	3	0	10.0561	2	0	0.780773	19	-0.811973	-0.380617	0.0277218	2.70296	-0.993234
O=C(CNC1CCCCCCC1)N1[C@H](C(=O)NCc2ccc(C(=N)N)cc2)CCC1	0	0	0	3	5	4	6	0	4	8	94.2774	1.45042	0	0	0	0	35	0	5	2	0	0	1.38104	-2.79128	-0.596772	0.645151	2.74046	-2.81173	-0.519141	0.608834	2.84463	-0.457091	0.77703	42.8182	8	0.25	3	4	0	9.3409	1	0	0.698926	18	-0.844835	-0.420452	0.0746199	2.88254	-1.37034
S(=O)(=O)(N1CCSCC1)c1cc2c(cc1)C[C@H](CF)NC2	0	0	0	1	2	3	6	0	1	4	72.8635	1.82159	0	0	0	1	19	0	2	2	0	2	1.60636	-2.6908	-0.327108	0.374101	2.64167	-2.77757	-0.3339	0.47867	2.61027	-0.145362	0.554668	33.3699	3	0.130435	0	3	0	5.09932	1	0	0.836835	12	-0.831929	-0.368621	-0.065111	2.69663	-1.12327
OC[C@@H]1[C@@H](O)[C@@H](O)[C@H](n2c(N)cnc2)O1	0	0	0	2	3	5	5	0	4	9	49.7453	1.77662	0	0	0	0	13	0	3	4	0	0	2.04385	-2.51166	-0.585109	0.742428	2.77017	-2.7107	-0.655996	0.547357	2.63957	-0.483209	0.829472	18.7677	2	0.125	0	4	0	1.8165	4	0	0.847647	7	-0.818368	-0.386208	0.184878	2.51794	-1.33485
O([C@H]1[C@H](O)[C@@H](O)C(O)=N[C@@H]1CO)[C@H]1[C@H](O)[C@@H](O)[C@H](O)[C@@H](CO)O1	0	0	0	3	5	11	0	0	8	19	71.7375	1.6304	0	0	0	0	21	0	1	10	0	0	2.11585	-2.73305	-0.724983	0.768065	2.80373	-2.92659	-0.848431	0.566903	2.5995	-0.594713	0.86108	28.1093	4	0.166667	1	4	0	3.48316	9	0	0.897121	10	-0.792355	-0.457258	0.206852	2.80558	-0.956811
O=C(O[C@@H]1[C@@H](O)[C@@H](O[C@@]2(CO)[C@@H](O)[C@H](O)[C@@H](CO)O2)O[C@H](CO)[C@H]1O)CCCCCCC	0	0	0	3	5	11	0	0	7	18	98.3721	1.44665	0	0	0	0	36	0	0	12	0	0	2.0661	-2.72135	-0.671925	0.734724	2.84561	-2.91472	-0.644598	0.556062	2.78148	-0.529911	0.827598	47.9775	12	0.363636	1	8	0	7.07408	9	0	0.810312	17	-0.801326	-0.431969	0.144074	2.9689	-0.963017
OC(=N[C@@]1(C(O)=N)[C@H](O)[C@@H](O)[C@H](O)[C@@H](CO)O1)C	0	0	0	2	4	9	0	0	7	16	58.7929	1.7292	0	0	0	0	16	0	2	7	0	0	3.0742	-2.70331	-0.725884	0.770116	2.80234	-2.91583	-0.867424	0.56203	2.57746	-0.597325	0.8585	20.7273	3	0.166667	2	4	0	2.56295	5	0	0.883887	7	-0.790935	-0.479804	0.209996	2.64442	-0.953668
OCC1=C[C@H](N)[C@H](O)[C@@H](O)C1	0	0	0	2	2	4	0	0	4	8	37.527	1.56363	0	0	0	0	13	0	1	3	0	0	2.48801	-2.67654	-0.602962	0.68584	2.68455	-2.84504	-0.672222	0.552875	2.6039	-0.494171	0.775583	13.5517	1	0.0909091	1	3	0	2.70791	3	0	0.775224	6	-0.823863	-0.393485	0.138865	2.42624	-1.36362
O(CCCCC)[C@@H]1[C@@H](O)[C@@H](O)[C@H](O)[C@@H](CO)O1	0	0	0	2	3	6	0	0	4	10	54.4597	1.3964	0	0	0	0	22	0	0	6	0	0	2.41964	-2.72253	-0.558639	0.664229	2.78536	-2.9091	-0.608598	0.505711	2.70548	-0.46241	0.731519	27.8826	6	0.352941	0	8	0	3.94869	5	0	0.772187	10	-0.794948	-0.397579	0.11694	2.64298	-0.9525
O=C(OC1[C@H](O)C=C[C@@H]1O)c1c(O)ccc2c(C)cc(OC)cc12	0	0	0	2	2	5	10	0	3	8	60.8503	1.44882	0	0	0	0	18	0	0	6	0	0	1.73669	-2.47818	-0.594433	0.601522	2.65426	-2.65344	-0.596185	0.63378	2.52644	-0.434267	0.764374	24.4677	3	0.115385	2	3	0	7.17667	2	0	0.77801	10	-0.789226	-0.457449	0.0833412	2.60224	-0.938457
O=C(O)C=1[C@H](N)[C@@H](O)C=CC=1	0	0	0	2	2	4	0	0	4	8	33.5029	1.67514	0	0	0	0	9	0	1	3	0	0	2.54038	-2.53815	-0.588455	0.652416	2.54566	-2.75878	-0.568622	0.670898	2.43937	-0.432297	0.773208	10.1369	1	0.0909091	3	3	0	2.8165	2	0	0.807687	5	-0.818418	-0.449649	0.134226	2.23703	-1.36367
O[C@H]1[C@H]2OC[C@H](O)[C@H]2OC1	0	0	0	1	1	4	0	0	2	6	29.7095	1.48548	0	0	0	0	10	0	0	4	0	0	2.09177	-2.45006	-0.509121	0.605625	2.82833	-2.66236	-0.591882	0.476058	2.64568	-0.404205	0.672317	14.7641	0	0	0	3	0	1.8165	4	0	0.854401	5	-0.803327	-0.375884	0.104416	2.42879	-0.956707
S(=O)(=O)(OC[C@@H]1[C@@H](O)[C@H](O)[C@@H](NS(=O)(=O)O)[C@@H](O)O1)O	0	0	0	3	5	11	0	0	10	21	62.7958	1.9029	0	0	0	0	13	0	1	11	0	2	2.66268	-2.72901	-0.684794	0.724408	2.79623	-2.95514	-0.814796	0.569509	2.57812	-0.542325	0.835243	31.6557	5	0.25	0	6	0	1.74158	5	0	1.12137	10	-0.790777	-0.425799	0.16026	2.61645	-1.13608
Clc1c(Cl)ccc([C@]23[C@H](C2)CNC3)c1	0	1	1	0	0	1	6	0	1	2	37.9889	1.51956	0	0	2	0	11	0	1	0	0	0	1.70336	-2.48424	-0.665525	0.625476	2.92001	-2.64388	-0.469449	0.833188	2.90847	-0.442428	0.877603	13.5253	1	0.0625	0	2	0	4.56728	2	0	0.840468	7	-0.853583	-0.405361	0.068601	2.51682	-1.15757
O=C(O)[C@H]1[C@@H](O)C[C@H]2N(C)[C@@H]1CC2	0	0	0	1	2	4	0	0	3	7	42.7184	1.52566	0	0	0	0	15	0	1	3	0	0	2.17192	-2.74639	-0.530527	0.601451	2.87148	-2.8442	-0.564149	0.48125	2.83644	-0.39447	0.681326	19.3361	1	0.0714286	1	3	0	3.13299	4	0	0.765091	5	-0.858365	-0.392963	0.0771785	2.72835	-0.960666
Clc1c(O)cc2[C@@H]3[C@@H](N(C)CCc2c1)CCc1c3cccc1	0	0	0	2	2	2	12	0	1	3	59.3281	1.41257	0	0	1	0	20	0	1	1	0	0	1.65028	-2.74067	-0.589207	0.642971	2.71427	-2.76881	-0.4664	0.724312	2.74673	-0.426664	0.785224	24.2641	0	0	0	2	0	8.17423	2	0	0.730789	9	-0.856019	-0.378134	0.0701901	2.91494	-0.955094
O=C(Nc1ncccc1)Nc1c2[C@@H]3N(C(=O)c2ccc1)CCC3	0	0	0	2	2	3	12	0	2	5	62.6438	1.60625	0	0	0	0	16	0	4	2	0	0	1.37828	-2.46759	-0.562293	0.645631	2.72511	-2.47455	-0.463217	0.74707	2.79816	-0.422492	0.78336	24.0273	2	0.0769231	2	2	0	6.46633	1	0	0.758739	11	-0.848605	-0.465479	0.104435	2.65115	-1.03609
O=C(OCC1=C(C(=O)O)N2C(=O)[C@@](OC)(NC(=O)Cc3sccc3)[C@H]2SC1)N	0	0	0	3	5	6	5	0	4	10	87.2401	1.93867	0	0	0	0	17	0	3	7	0	2	1.67748	-2.69386	-0.540366	0.463996	2.77913	-2.922	-0.484754	0.495074	2.62221	-0.326294	0.651237	32.7885	7	0.233333	5	5	0	4.28526	2	0	0.902654	14	-0.802555	-0.477664	0.0446366	2.66152	-1.37032
P(=O)(OCc1c(/C=N/CCCC[C@H](N)C(=O)O)c(O)c(C)nc1)(O)O	0	0	0	3	5	10	6	0	7	17	85.2488	1.81381	0	0	0	0	22	0	3	7	1	0	2.3502	-2.62824	-0.594687	0.631475	2.61629	-2.73544	-0.611565	0.528001	2.67207	-0.401667	0.791862	37.3426	10	0.4	2	7	0	5.04368	1	0	0.843117	14	-0.812276	-0.42868	0.12248	2.52941	-1.36351
O=C(OCC)/C=C\1/N(C)C(=O)C(N2CCCCC2)S/1	0	1	0	0	1	3	0	0	0	3	64.8315	1.66235	0	0	0	0	20	0	2	3	0	1	1.8992	-2.76228	-0.318265	0.232809	2.71073	-2.78392	-0.207938	0.287584	2.74526	-0.0605237	0.404074	31.9361	3	0.15	3	3	0	3.85694	1	1	0.7707	11	-0.832015	-0.403071	-0.0582392	2.61343	-0.973296
O[C@@H]1[C@]2(C)[C@H]([C@H]3[C@@H](c4c(cc(O)c(/C=C\CC)c4)CC3)CC2)CC1	0	0	0	2	2	2	6	0	2	4	63.4497	1.17499	0	0	0	0	30	0	0	2	0	0	1.50574	-2.88535	-0.546471	0.589422	2.92713	-2.80383	-0.474293	0.564729	3.00567	-0.424177	0.710799	32.7962	2	0.0740741	1	4	0	10.3872	5	0	0.667387	12	-0.803355	-0.38657	0.051703	3.15458	-0.883602
O=C(O)CCC/C=C\C[C@@H]1[C@@H](/C=C/[C@@H](O)CCCCC)[C@H](O)C[C@@H]1O	0	0	0	4	6	5	0	0	5	10	76.054	1.28905	0	0	0	0	34	0	0	5	0	0	2.27498	-2.66546	-0.549972	0.593987	2.81301	-2.61421	-0.52754	0.573237	2.80545	-0.423263	0.708685	38.127	12	0.48	3	8	0	9.06485	5	0	0.692293	17	-0.801123	-0.386497	0.0826512	2.84524	-0.885086
Clc1c(F)ccc(Nc2ncnc3c2cc(N=C(O)/C=C/CN2CCCCC2)c(OC)c3)c1	0	0	0	3	4	6	16	0	2	8	100.018	1.72444	0	0	1	1	25	0	5	2	0	0	1.2775	-2.77209	-0.657134	0.637234	2.68096	-2.77513	-0.502891	0.818102	2.73767	-0.395934	0.874507	37.4692	7	0.194444	2	3	0	8.50757	0	0	0.777895	18	-0.853053	-0.427768	0.0692573	2.62909	-0.95223
O(C[C@@H](N)CC1c2c(N=C1)cccc2)c1cc(-c2cc3c(cncc3)cc2)cnc1	0	0	0	3	4	5	22	0	1	6	74.219	1.42729	0	0	0	0	22	0	4	1	0	0	1.05265	-2.62485	-0.652604	0.651705	2.62352	-2.78526	-0.576643	0.730428	2.64803	-0.48407	0.815719	29.2666	6	0.176471	1	5	0	10.3653	2	1	0.709853	17	-0.829993	-0.41358	0.0840019	2.6483	-1.36354
Clc1cc2/C(=C/c3c(C)c(C(=O)NC)c(C)[nH]3)/C(=O)Nc2cc1	0	0	0	2	2	2	11	0	3	5	65.8889	1.68946	0	0	1	0	16	0	3	2	0	0	1.67274	-2.33716	-0.536231	0.531584	2.39478	-2.54108	-0.38182	0.663037	2.48549	-0.279079	0.767981	21.8073	2	0.08	3	3	0	6.43752	0	0	0.786577	11	-0.85943	-0.416941	0.0329089	2.54641	-1.16075
N(CCCC1(c2ccccc2)SC(C)(C)c2c1cccc2)C	0	0	0	2	3	1	12	0	1	2	58.5307	1.24533	0	0	0	0	25	0	1	0	0	1	1.86523	-2.64785	-0.596036	0.633847	2.69104	-2.68494	-0.481568	0.692762	2.90681	-0.440929	0.777146	30.2702	5	0.208333	0	7	0	8.68591	1	1	0.671247	9	-0.854665	-0.374648	0.061304	2.8642	-1.15251
Fc1c(Nc2ncnc(Nc3ccc(OC[C@H](O)CN(C)C)cc3)c2)c(F)ccc1	0	0	0	3	4	5	18	0	3	8	91.6896	1.72999	0	0	0	2	23	0	5	2	0	0	1.34758	-2.63144	-0.616389	0.6212	2.58117	-2.76802	-0.517091	0.695644	2.4585	-0.419635	0.799712	35.4058	9	0.28125	0	6	0	6.74915	1	0	0.771115	18	-0.858364	-0.422246	0.0521217	2.5071	-0.963374
Fc1ccc(C(CCCN2CCN(C(=O)NCC)CC2)c2ccc(F)cc2)cc1	0	0	0	2	3	2	12	0	1	3	88.0846	1.5187	0	0	0	2	29	0	3	1	0	0	1.4373	-2.77633	-0.599322	0.59251	2.68802	-2.89732	-0.53808	0.781317	2.70972	-0.41102	0.725066	39.687	8	0.258065	1	5	0	9.04801	0	0	0.719246	16	-0.85377	-0.394986	0.0830382	2.82763	-1.16205
BrC(Br)Br	0	1	1	0	0	0	0	0	0	0	6.85475	1.37095	0	3	0	0	1	0	0	0	0	0	2.32379	-1.95565	-0.0633971	0.00121018	2.04893	-1.83499	0.476548	0.8456	2.30647	0.498649	0.8927	4.96321	0	0	0	2	0	0	0	0	2.0172	2	-0.619499	-0.223397	-0.158032	1.19164	-0.671028
C(CC1CCNCC1)c1c2c([nH]c1)cccc2	0	0	0	1	2	1	9	0	2	3	45.7079	1.23535	0	0	0	0	20	0	2	0	0	0	1.45387	-2.79485	-0.543875	0.601772	2.72326	-2.82071	-0.461335	0.704945	2.78034	-0.428825	0.756823	23.1841	3	0.157895	0	4	0	6.5244	0	0	0.656877	10	-0.862823	-0.359924	0.0620857	2.65931	-1.15321
C(n1cncc1)c1ccccc1	0	1	1	0	0	1	11	0	0	1	29.6689	1.34859	0	0	0	0	10	0	2	0	0	0	1.71374	-2.34836	-0.649092	0.697564	2.30277	-2.22519	-0.53808	0.805915	2.43921	-0.499862	0.854311	14.2321	2	0.153846	0	2	0	3.72474	0	0	0.675671	7	-0.852104	-0.363108	0.0794097	2.18802	-0.807602
O(Cc1nc2c(cc1)cccc2)c1ccc(-c2c(-c3ccncc3)c[nH]n2)cc1	0	0	0	3	4	5	27	0	2	7	67.9679	1.44613	0	0	0	0	18	0	4	1	0	0	1.04542	-2.31045	-0.635452	0.715602	2.2995	-2.19889	-0.542551	0.805915	2.45973	-0.49413	0.863568	24.8937	5	0.151515	0	2	0	10.2323	0	0	0.719197	17	-0.841807	-0.403128	0.0919516	2.50044	-0.891758
O[C@H]1[C@H](O)[C@H](O)O[C@@H](C)[C@H]1O	0	0	0	2	2	5	0	0	4	9	33.903	1.47404	0	0	0	0	12	0	0	5	0	0	2.62536	-2.70827	-0.643345	0.717243	2.769	-2.89035	-0.803403	0.5231	2.59218	-0.529541	0.793813	15.0345	0	0	0	3	0	1.91068	5	0	0.857999	5	-0.786384	-0.409886	0.180895	2.43738	-0.952758
O[C@H]1C[C@H]2[C@@](C)([C@@H]3[C@H]([C@H]4[C@@](C)([C@](O)(C)CC4)CC3)CC2)CC1	0	0	0	2	2	2	0	0	2	4	63.7996	1.13928	0	0	0	0	34	0	0	2	0	0	1.63611	-2.9977	-0.406827	0.496714	2.98799	-2.91995	-0.418279	0.419403	3.06516	-0.310549	0.590514	37.169	0	0	0	4	0	9.20109	8	0	0.660625	10	-0.807231	-0.326659	0.000179	3.39894	-0.883736
O(c1ccc([C@@]2(C)C(=O)N(Nc3ccccc3)C(=O)O2)cc1)c1ccccc1	0	0	0	2	3	2	18	0	1	3	70.9177	1.54169	0	0	0	0	18	0	2	4	0	0	1.29682	-2.41121	-0.643608	0.702365	2.6188	-2.47141	-0.53808	0.805915	2.61259	-0.499862	0.854311	26.7457	5	0.16129	2	3	0	9.34334	1	0	0.749246	16	-0.800498	-0.386829	0.0809924	2.58696	-1.03631
Ic1cc(-c2c(-c3ccncc3)nc(-c3ccc([S@H0](=O)C)cc3)[nH]2)ccc1	0	0	0	3	4	4	23	0	2	6	72.3358	1.68223	0	0	0	0	16	1	3	1	0	1	1.42502	-2.28149	-0.63621	0.708958	2.33111	-2.29704	-0.53808	0.805915	2.44082	-0.499862	0.976462	28.7593	4	0.133333	0	3	0	8.41582	0	0	0.939321	12	-0.864809	-0.382792	0.0860662	2.54338	-0.807903
[S@@H0](=O)(C)c1ccc(-c2[nH]c(c(-c3ccc(F)cc3)n2)-c2ccncc2)cc1	0	0	0	3	4	4	23	0	2	6	72.3358	1.68223	0	0	0	1	16	0	3	1	0	1	1.41111	-2.28134	-0.63621	0.708958	2.33117	-2.29704	-0.53808	0.805915	2.43791	-0.499862	0.854311	26.3723	4	0.133333	0	3	0	8.41582	0	0	0.774593	13	-0.864809	-0.378979	0.0860662	2.54502	-0.807903
O1[C@@H]2[C@@]3(C[N@](CC2)CC3)Cc2ncccc12	0	1	1	0	0	3	6	0	0	3	45.8943	1.4342	0	0	0	0	16	0	2	1	0	0	1.60801	-2.77824	-0.462764	0.476353	2.87837	-2.8381	-0.404679	0.552709	2.84509	-0.299295	0.643698	22.7073	0	0	0	2	0	4.90741	2	0	0.715926	7	-0.860588	-0.360557	-0.00371149	2.8308	-0.959177
[C@@]12(Oc3ncccc3C1)C1CCN(C2)CC1	0	1	1	0	0	2	6	0	0	2	45.8943	1.4342	0	0	0	0	16	0	2	1	0	0	1.59375	-2.89124	-0.521001	0.548876	2.86844	-2.95574	-0.464405	0.605557	2.83505	-0.351601	0.704757	22.7073	0	0	0	2	0	4.96211	1	0	0.715926	7	-0.852711	-0.384925	0.0134253	2.80574	-0.955397
C(=C)(C)[C@H]1C[C@H]2[C@](C)(O2)CC1	0	1	1	0	0	1	0	0	0	1	31.1627	1.15417	0	0	0	0	16	0	0	1	0	0	1.9339	-2.71023	-0.236685	0.130225	2.88977	-2.66081	-0.122026	0.198942	2.89874	-0.0941899	0.269006	19.4073	1	0.0833333	1	4	0	4.35501	3	0	0.647389	6	-0.78662	-0.290819	-0.103324	2.58322	-0.818555
O=C(O[C@@H]1[C@]2(C)[C@H]([C@H]3[C@@H]([C@]4(C)[C@H](CC(=O)CC4)CC3)CC2)CC1)C	0	0	0	2	2	2	0	0	0	2	68.2183	1.21818	0	0	0	0	32	0	0	3	0	0	1.56341	-2.98373	-0.401343	0.285611	2.97812	-2.905	-0.304285	0.296114	3.05549	-0.214379	0.463654	38.8146	1	0.037037	2	2	0	9.37181	7	0	0.686463	12	-0.79983	-0.381758	-0.0348539	3.35764	-0.851548
O=C(Oc1ccc(C(c2ncccc2)c2ccc(OC(=O)C)cc2)cc1)C	0	0	0	2	3	3	18	0	0	3	67.2657	1.4623	0	0	0	0	19	0	1	4	0	0	1.59108	-2.40181	-0.642765	0.703144	2.40066	-2.28274	-0.53808	0.805915	2.53729	-0.499862	0.854311	27.8389	5	0.172414	2	2	0	9.32894	0	0	0.729257	14	-0.748859	-0.451203	0.0826344	2.58994	-0.911177
O=C(O)C(C)c1ccc(CC2C(=O)CCC2)cc1	0	1	0	0	1	3	6	0	2	5	47.7004	1.32501	0	0	0	0	18	0	0	3	0	0	1.73762	-2.54475	-0.551754	0.515499	2.72106	-2.50001	-0.477777	0.521984	2.78164	-0.362725	0.66006	21.5937	4	0.210526	2	3	0	6.84334	2	2	0.712451	10	-0.779935	-0.410053	0.0628037	2.58498	-0.874053
OC/C=C(/CCC=C(C)C)\C	0	1	0	0	1	1	0	0	1	2	32.6035	1.12426	0	0	0	0	18	0	0	1	0	0	3.12582	-2.52767	-0.0129252	0.0505129	2.46728	-2.38363	0.123	0.137463	2.63258	0.1057	0.216601	19.6777	4	0.4	2	6	0	4.4568	0	0	0.605135	8	-0.793578	-0.228844	-0.109487	2.29662	-0.87307
O=C(O)C(O)C(C(=O)O)C(C)C	0	0	0	2	4	5	0	0	5	10	35.7584	1.48993	0	0	0	0	12	0	0	5	0	0	4.32074	-2.63446	-0.527616	0.502312	2.69123	-2.69612	-0.502118	0.435099	2.66975	-0.342478	0.62201	15.0345	4	0.363636	2	6	0	2.48803	2	2	0.827761	5	-0.781515	-0.438149	0.0897996	2.37823	-0.93815
O=C(NO)[C@@H](N)CC(C)C	0	1	1	0	0	3	0	0	3	6	37.2264	1.5511	0	0	0	0	14	0	2	2	0	0	3.52212	-2.6624	-0.469176	0.468874	2.63455	-2.78062	-0.448566	0.449557	2.6873	-0.333022	0.565869	14.9429	3	0.333333	1	6	0	2.30453	1	0	0.730948	6	-0.825455	-0.373779	0.0502353	2.31318	-1.3636
O(CC1=NCCN1)c1c(C(C)C)ccc(C)c1	0	1	0	0	1	2	6	0	1	3	51.0082	1.3786	0	0	0	0	20	0	2	1	0	0	1.82181	-2.54071	-0.390488	0.358128	2.51319	-2.63258	-0.301576	0.428578	2.65749	-0.13114	0.537716	25.7601	4	0.222222	1	4	0	5.43996	0	0	0.669901	8	-0.859132	-0.391421	0.00067	2.49924	-1.16696
Oc1n(c(-c2c(O)cc(O)c(C(C)C)c2)nn1)-c1cc2c(n(C)cc2)cc1	0	0	0	3	3	5	20	0	3	8	75.4337	1.60497	0	0	0	0	20	0	4	3	0	0	1.49191	-2.53342	-0.648911	0.657465	2.4932	-2.37257	-0.557875	0.626199	2.66161	-0.46547	0.875789	27.1441	3	0.1	0	4	0	7.4956	0	0	0.751277	12	-0.874003	-0.432866	0.0803658	2.63934	-0.846121
S(=O)(=O)(N(C)c1nc(C(C)C)c(/C=C/[C@@H](O)C[C@@H](O)CC(=O)O)c(-c2ccc(F)cc2)n1)C	0	0	0	3	5	8	12	0	4	12	108.797	1.78356	0	0	0	1	28	0	3	6	0	1	2.16814	-2.58637	-0.549926	0.544042	2.61711	-2.64031	-0.49396	0.556891	2.6376	-0.374468	0.702305	43.8668	10	0.294118	2	6	0	8.07052	2	0	0.8034	14	-0.838838	-0.403561	0.076434	2.7577	-0.956906
O=C(OC1C(C(C)C)CCC(C)C1)c1c(N)cccc1	0	0	0	1	2	1	6	0	1	2	59.5501	1.32334	0	0	0	0	25	0	1	2	0	0	1.94725	-2.84803	-0.491561	0.534876	2.81157	-2.79029	-0.400043	0.622572	2.885	-0.3686	0.657632	29.5442	3	0.142857	1	4	0	7.51487	3	3	0.67135	9	-0.808521	-0.355295	0.0377969	2.82816	-1.33444
O=C(N1C(C)(C)c2[nH]nc(N=C(O)CC(C)C)c2C1)C1CCN(C)CC1	0	0	0	3	4	6	5	0	3	9	84.5744	1.48376	0	0	0	0	31	0	5	2	0	0	1.63841	-2.77408	-0.201413	0.209541	2.74903	-2.80661	-0.177783	0.215625	2.7908	-0.00167727	0.43795	40.7874	5	0.178571	2	4	0	6.48462	0	0	0.708323	14	-0.860307	-0.339639	-0.0775427	2.90203	-0.95382
Fc1ccc(CN(C(=O)NCc2ccc(OCC(C)C)cc2)C2CCN(C)CC2)cc1	0	0	0	2	3	3	12	0	1	4	95.6289	1.47121	0	0	0	1	34	0	3	2	0	0	1.45799	-2.7977	-0.573797	0.55588	2.72742	-2.84936	-0.467118	0.735635	2.70548	-0.387286	0.705045	45.866	9	0.272727	1	4	0	9.46193	0	0	0.695676	17	-0.861077	-0.380965	0.0554661	2.82977	-1.13286
S(=O)(=O)(Nc1ccc(C(O)CNC(C)C)cc1)C	0	0	0	1	2	4	6	0	3	7	63.2082	1.66337	0	0	0	0	20	0	2	3	0	1	2.26728	-2.64109	-0.556843	0.635097	2.56416	-2.7466	-0.522185	0.581641	2.55696	-0.449437	0.73339	29.6601	6	0.333333	0	7	0	4.52928	1	1	0.766819	11	-0.845265	-0.390133	0.0752102	2.47724	-1.15263
P(=O)(OC(C)C)(O)O	0	0	0	1	1	4	0	0	3	7	28.2027	1.65898	0	0	0	0	9	0	0	4	1	0	3.38892	-2.51803	-0.407763	0.430147	2.52391	-2.4972	-0.735523	0.300305	2.60506	-0.268456	0.516404	20.1929	2	0.285714	0	6	0	1.1547	0	0	0.93175	4	-0.762005	-0.345424	0.042247	2.01858	-1.29386
N(C(CN1c2c(Sc3c1cccc3)cccc2)C)(C)C	0	0	0	1	1	1	12	0	0	1	54.9517	1.37379	0	0	0	0	20	0	2	0	0	1	1.76796	-2.68621	-0.531576	0.598042	2.59497	-2.76966	-0.430019	0.69997	2.59979	-0.404513	0.732817	28.1041	3	0.136364	0	5	0	6.28526	1	1	0.693247	8	-0.85932	-0.338338	0.0612948	2.6497	-0.966531
O(C)c1c(OC)ccc(C2=NN=C(C)[C@H](CC)c3c2cc(OC)c(OC)c3)c1	0	0	0	3	4	6	12	0	0	6	80.445	1.48972	0	0	0	0	26	0	2	4	0	0	1.84576	-2.55736	-0.55566	0.353726	2.55446	-2.46398	-0.511423	0.478522	2.66509	-0.286624	0.639351	37.4074	6	0.2	2	4	0	7.79203	1	0	0.714909	12	-0.785129	-0.419715	-0.106304	2.7645	-0.89058
O=C(O)[C@@H](N)[C@H](CC)C	0	1	1	0	0	3	0	0	3	6	32.492	1.47691	0	0	0	0	13	0	1	2	0	0	3.5998	-2.66155	-0.422713	0.386036	2.6451	-2.77526	-0.376518	0.354824	2.68084	-0.257875	0.499777	14.5097	3	0.375	1	6	0	2.35937	2	0	0.709654	5	-0.81139	-0.331239	0.0267701	2.29521	-1.36364
O=C(O)CCCCCCCCC/C=C/C=C/C=C\CC	0	0	0	1	2	2	0	0	2	4	57.9274	1.15855	0	0	0	0	30	0	0	2	0	0	2.92802	-2.70793	-0.537604	0.575859	2.64829	-2.54365	-0.465449	0.675035	2.81374	-0.389505	0.70774	33.7542	13	0.684211	4	11	0	8.61536	0	0	0.624832	18	-0.801602	-0.391758	0.0800195	2.54945	-0.872536
Nc1nc(N)c2c(C)c(-c3ccccc3)ccc2n1	0	1	1	0	0	2	16	0	2	4	46.5587	1.41087	0	0	0	0	14	0	4	0	0	0	1.70779	-2.31902	-0.657308	0.653974	2.28847	-2.37424	-0.569855	0.766462	2.47429	-0.438238	0.865567	16.6249	1	0.047619	0	2	0	6.37701	0	0	0.712142	10	-0.785808	-0.434549	0.0666675	2.46361	-1.34037
Clc1c(C)ccc(Nc2nc(-c3cc(N4CCN(CCN)CC4)ncc3)ccn2)c1	0	0	0	3	4	5	18	0	2	7	85.2415	1.52217	0	0	1	0	26	0	7	0	0	0	1.24404	-2.76208	-0.625447	0.660975	2.66502	-2.90575	-0.473127	0.776291	2.54878	-0.404219	0.884142	36.7634	6	0.181818	0	4	0	7.51	0	0	0.741928	18	-0.851097	-0.397202	0.0484636	2.68435	-1.36331
IC1=C(Oc2cc(C)cc(C)c2)C(CSCc2occc2)=C(C)NC1=O	0	0	0	2	3	2	11	0	2	4	76.4518	1.662	0	0	0	0	20	1	1	3	0	1	1.59291	-2.44364	-0.455343	0.362945	2.44317	-2.48698	-0.275013	0.529933	2.57335	-0.240276	0.711164	33.1841	6	0.214286	3	4	0	7.73962	0	0	0.937916	12	-0.846154	-0.407629	-0.0372509	2.55045	-1.13528
S(SCc1c(CO)c(O)c(C)nc1)Cc1c(CO)c(O)c(C)nc1	0	0	0	4	6	6	12	0	4	10	77.7764	1.76765	0	0	0	0	20	0	2	4	0	2	1.74323	-2.39935	-0.607236	0.655656	2.40102	-2.23905	-0.526034	0.600822	2.64999	-0.343784	0.840139	26.7841	7	0.28	0	5	0	5.60419	0	0	0.817159	13	-0.787181	-0.429077	0.0198976	2.47247	-0.780731
FC(F)(F)c1ccc(-c2sc(C(=O)NCc3ccc(OC(C(=O)O)(C)C)cc3)c(C)n2)cc1	0	0	0	3	4	5	17	0	3	8	99.7284	1.84682	0	0	0	3	21	0	2	4	0	1	1.37922	-2.508	-0.590929	0.570289	2.57511	-2.60257	-0.53808	0.677125	2.52939	-0.398332	0.854311	34.6583	7	0.2	2	4	0	8.82894	0	0	0.836732	19	-0.830587	-0.410993	0.025269	2.55023	-1.13061
O=C1Oc2c(C(C)=C1)ccc(N)c2	0	1	1	0	0	1	6	0	1	2	34.3589	1.56177	0	0	0	0	9	0	1	2	0	0	2.04801	-2.34053	-0.577183	0.623975	2.33306	-2.33551	-0.478171	0.729455	2.49779	-0.396481	0.798965	12.0529	0	0	2	2	0	4.19351	0	0	0.750907	6	-0.811807	-0.456608	0.037487	2.24646	-1.33431
N#Cc1ccc(Nc2nc(Nc3c(C)cc(C)cc3C)ccn2)cc1	0	0	0	2	3	3	18	0	2	5	61.4562	1.39673	0	0	0	0	19	0	5	0	0	0	1.45314	-2.4042	-0.614213	0.663879	2.34471	-2.27456	-0.497405	0.744125	2.51088	-0.417292	0.835623	25.3909	4	0.148148	0	2	1	7.9812	0	0	0.697958	15	-0.784115	-0.450727	0.0771724	2.49779	-0.899389
O=C1NC(=O)c2nc3c(nc2N1)cc(C)c(C)c3	0	0	0	1	1	4	10	0	2	6	48.3671	1.7274	0	0	0	0	10	0	4	2	0	0	1.73054	-2.34729	-0.459183	0.432572	2.35506	-2.56368	-0.313655	0.595203	2.44747	-0.240264	0.621167	16.8081	0	0	2	2	0	4.12103	0	0	0.803473	9	-0.765859	-0.465635	0.0523294	2.39074	-1.17033
O=C1N([C@H]2O[C@@H](CO)[C@H](O)C2)C=C(C)C(=O)N1	0	0	0	1	2	5	0	0	3	8	53.4482	1.72414	0	0	0	0	14	0	2	5	0	0	1.98843	-2.52593	-0.514767	0.565762	2.75574	-2.67481	-0.549504	0.580362	2.64162	-0.385933	0.644674	21.7769	2	0.111111	3	4	0	2.87701	3	0	0.838903	9	-0.801858	-0.444066	0.106439	2.55307	-1.16996
Clc1c(Cn2c(C)nc(-c3nc(N)ncc3)c2)c(Cl)ccc1	0	0	0	2	2	3	17	0	1	4	59.2062	1.69161	0	0	2	0	13	0	5	0	0	0	1.56696	-2.35829	-0.626554	0.641751	2.36122	-2.33139	-0.382166	0.780765	2.49481	-0.359863	0.939289	20.3317	3	0.125	0	2	0	5.11859	0	0	0.831412	11	-0.847444	-0.389618	0.0493539	2.43011	-1.33513
ClCC(O)Cn1c(C)ncc1[N+](=O)[O-]	0	1	0	0	1	2	5	0	1	3	47.6586	1.98577	0	0	1	0	10	0	3	3	0	0	2.54768	-2.48761	-0.422795	0.414895	2.56439	-2.57515	-0.329579	0.473455	2.51841	-0.142467	0.659998	15.9081	4	0.285714	1	4	0	1.8021	1	1	0.911934	7	-0.806672	-0.383964	-0.00687709	2.33879	-0.900971
O=C(NC1CC1)c1cc(c(C)cc1)-c1c(C)cc(-c2oc(C)nn2)cc1	0	0	0	2	3	3	17	0	1	4	69.8335	1.48582	0	0	0	0	21	0	3	2	0	0	1.33523	-2.36637	-0.521152	0.580173	2.75629	-2.52222	-0.423304	0.646174	2.78651	-0.368628	0.739517	27.8113	4	0.137931	1	3	0	8.9812	0	0	0.720585	14	-0.829574	-0.363233	0.0692784	2.6054	-1.16039
Fc1c(N2CCC(O)CC2)c2c3N(C(C)CC2)C=C(C(=O)O)C(=O)c3c1	0	0	0	2	3	4	6	0	3	7	78.1164	1.66205	0	0	0	1	21	0	2	4	0	0	1.60995	-2.74839	-0.580728	0.593987	2.70225	-2.79674	-0.539453	0.665994	2.71029	-0.392292	0.730615	30.0363	2	0.0689655	3	3	0	7.26842	1	1	0.788227	12	-0.831238	-0.436657	0.0930786	2.89266	-0.981747
S(Sc1[nH]ccn1)C(CC)C	0	1	0	0	1	2	5	0	2	4	37.3709	1.62482	0	0	0	0	12	0	2	0	0	2	2.02576	-2.57458	-0.497504	0.517009	2.53654	-2.48102	-0.417772	0.628004	2.67002	-0.295636	0.706652	17.3785	4	0.363636	0	6	0	2.19271	1	1	0.799959	7	-0.831446	-0.363654	0.0290267	2.13915	-0.800672
O=C(O)C[C@@H](N)C[C@@H](CCC)C	0	1	0	0	1	3	0	0	3	6	42.3401	1.36581	0	0	0	0	19	0	1	2	0	0	3.46887	-2.73697	-0.492478	0.443158	2.68628	-2.769	-0.441727	0.392257	2.77894	-0.300469	0.572784	21.0689	6	0.545455	1	8	0	3.8257	2	0	0.671194	8	-0.835144	-0.344972	0.0553817	2.51028	-1.36356
Oc1cc2c(CC)n(-c3ccc(O)cc3)nc2cc1	0	1	1	0	0	3	15	0	2	5	50.5587	1.53208	0	0	0	0	14	0	2	2	0	0	1.69073	-2.3965	-0.700768	0.731155	2.39389	-2.32202	-0.613564	0.806197	2.4947	-0.541865	0.89183	17.2849	2	0.0952381	0	3	0	6.54801	0	0	0.733196	10	-0.823223	-0.428726	0.0960566	2.47294	-0.891008
O(CCCn1c2c(c3c1cccc3)ccc(-c1c(N)nc(N)nc1CC)c2)C	0	0	0	2	3	3	19	0	2	5	77.7662	1.46729	0	0	0	0	25	0	5	1	0	0	1.49632	-2.54345	-0.609415	0.600907	2.50989	-2.49886	-0.5046	0.690323	2.59927	-0.393372	0.810748	32.5462	6	0.193548	0	6	0	8.56485	0	0	0.706775	13	-0.862202	-0.410865	0.0453474	2.75462	-1.34037
O=C(N)C(CCC)CCC	0	1	0	0	1	1	0	0	1	2	34.8951	1.29241	0	0	0	0	17	0	1	1	0	0	3.5177	-2.67733	-0.146172	0.23444	2.65835	-2.65917	-0.0585374	0.261433	2.75892	-0.0343548	0.249878	18.8825	5	0.555556	1	8	0	3.56404	0	0	0.63607	6	-0.823223	-0.217241	0.00368306	2.40687	-1.37056
O=C(OC)CCCCCC[C@@H]1[C@@H](/C=C/CC(O)(CCCC)C)[C@H](O)CC1=O	0	0	0	3	4	4	0	0	2	6	82.3155	1.26639	0	0	0	0	38	0	0	5	0	0	2.30777	-2.71105	-0.492989	0.437591	2.78689	-2.65848	-0.429645	0.41992	2.82251	-0.331958	0.560191	45.3739	13	0.481481	3	8	0	9.45545	4	1	0.681158	18	-0.802929	-0.393115	0.0142152	2.90265	-0.884359
SCCCCCCCCCC	0	0	0	1	2	0	0	0	0	0	35.1382	1.06479	0	0	0	0	22	0	0	0	0	1	2.69092	-2.71639	-0.216046	0.266756	2.6466	-2.55125	-0.125473	0.351423	2.81627	-0.0847216	0.364473	26.3306	8	0.8	0	12	0	4.70711	0	0	0.62378	10	-0.8027	-0.226744	-0.0373989	2.46239	-0.759574
P(=O)(O[C@H]1[C@H](C(C)C)CC[C@@H](C)C1)(O)CCCCCC	0	0	0	2	3	3	0	0	2	5	68.3599	1.28981	0	0	0	0	33	0	0	3	1	0	2.48261	-2.85958	-0.367128	0.356929	2.81369	-2.79154	-0.34197	0.350866	2.90104	-0.20751	0.438983	46.4298	8	0.4	0	10	0	7.23882	4	1	0.682464	11	-0.800368	-0.354554	-0.0100975	2.91191	-1.2943
O=C(OC[C@H]1N(CCCC)C[C@H](OC(=O)CCC)[C@@H](OC(=O)CCC)[C@@H]1OC(=O)CCC)CCC	0	0	0	3	4	5	0	0	0	5	112.409	1.40512	0	0	0	0	45	0	1	8	0	0	3.31295	-2.8029	-0.221572	0.0539234	2.82072	-2.96339	-0.0850668	0.123	2.69316	0.0496085	0.123103	62.6703	16	0.457143	4	5	0	9.98502	4	0	0.713348	14	-0.840909	-0.394321	-0.106077	3.08578	-0.966161
O=C(N1CCCC1)c1ccc(-c2cc3N=C(N)CC(C(=O)N(CCC)CCC)=Cc3cc2)cc1	0	0	0	2	3	3	12	0	1	4	96.3678	1.41717	0	0	0	0	34	0	4	2	0	0	1.29278	-2.65163	-0.54796	0.602751	2.66807	-2.68803	-0.429949	0.718053	2.68308	-0.38969	0.766903	43.705	9	0.243243	4	8	0	11.6465	0	0	0.691397	18	-0.855457	-0.375615	0.05294	2.78835	-1.37037
O(CCOCCCNC=1C(=O)C(=O)C=1N)CCOCCC	0	0	0	2	3	5	0	0	2	7	70.1817	1.55959	0	0	0	0	24	0	2	5	0	0	1.77304	-2.5987	-0.205842	0.156875	2.56112	-2.69866	-0.0500725	0.226225	2.55135	0.0386593	0.203271	33.901	13	0.619048	3	15	0	4.54044	0	0	0.748255	17	-0.817381	-0.365912	-0.0272802	2.41422	-1.33973
Clc1c2C(O)=C(C(=O)N(CC)c3ccccc3)C(=O)N(C)c2ccc1	0	0	0	2	2	3	12	0	1	4	69.525	1.65536	0	0	1	0	17	0	2	3	0	0	1.80942	-2.49952	-0.585232	0.620641	2.47171	-2.5812	-0.479276	0.765088	2.47707	-0.409945	0.836121	24.8805	4	0.148148	3	3	0	7.3401	0	0	0.779583	11	-0.829912	-0.42048	0.0656587	2.60213	-0.998082
O=C(OCc1cc2c(cc(CN(CC)CC)cc2)cc1)Nc1ccc(C(=O)NO)cc1	0	0	0	3	5	4	16	0	3	7	88.5869	1.52736	0	0	0	0	27	0	3	4	0	0	1.31506	-2.64848	-0.64266	0.70329	2.53468	-2.65394	-0.53808	0.786538	2.57631	-0.499862	0.854311	35.3286	8	0.242424	2	6	0	9.79636	0	0	0.723994	20	-0.855445	-0.407517	0.103682	2.61992	-1.16769
O=C(N(CC)Cc1ccccc1)CN1C(=O)N(C)c2c1nc(-c1ccccc1)nc2	0	0	0	3	4	4	18	0	0	4	81.8863	1.54502	0	0	0	0	23	0	5	2	0	0	1.38149	-2.57595	-0.604953	0.65879	2.55142	-2.66636	-0.498991	0.686563	2.52365	-0.463349	0.814994	35.6398	7	0.212121	2	5	0	8.23151	0	0	0.724883	15	-0.846062	-0.389104	0.0725631	2.67472	-1.03163
Fc1c(-c2n3N=C(OCc4n(CC)ncn4)C(C(C)(C)C)=Cc3nn2)cccc1	0	0	0	3	4	5	16	0	0	5	85.0962	1.66855	0	0	0	1	22	0	7	1	0	0	1.44977	-2.63112	-0.468834	0.564979	2.60135	-2.53134	-0.374138	0.611323	2.70728	-0.279298	0.741224	33.7696	4	0.125	2	4	0	7.03702	0	0	0.763812	13	-0.823514	-0.384648	0.000268	2.68115	-0.897108
O=C(OCC)c1c(C)[nH]nc1C	0	1	1	0	0	3	5	0	2	5	39.0196	1.62581	0	0	0	0	12	0	2	2	0	0	2.50146	-2.37162	-0.196578	0.155961	2.39135	-2.38993	-0.00995236	0.214995	2.39959	0.0283825	0.281054	16.6525	2	0.166667	1	3	0	2.86181	0	0	0.743247	6	-0.841121	-0.318416	-0.10328	2.20444	-0.897172
O=C(OCC)c1ccc(OCCCC2CCN(c3nnc(C)cc3)CC2)cc1	0	0	0	3	4	4	12	0	0	4	83.976	1.47326	0	0	0	0	29	0	3	3	0	0	1.21422	-2.80133	-0.528038	0.50224	2.74111	-2.78674	-0.465168	0.599119	2.80491	-0.349311	0.664894	39.793	8	0.266667	1	5	0	8.79202	0	0	0.704251	20	-0.818081	-0.383138	-0.00559947	2.7464	-0.980379
S=P(SC(C(=O)OCC)CC(=O)OCC)(OC)OC	0	0	0	2	3	4	0	0	0	4	67.9816	1.78899	0	0	0	0	19	0	0	6	1	2	4.66249	-2.47444	-0.229976	0.0578128	2.60952	-2.54126	-0.0665446	0.123	2.77427	0.0668372	0.250663	36.6909	9	0.5	2	7	0	2.56404	1	1	0.880522	9	-0.764563	-0.382511	-0.102187	2.41364	-0.892649
O=C(OCC)Nc1cc2N(C(=O)CCN3CCOCC3)c3c(Sc2cc1)cccc3	0	0	0	3	4	4	12	0	1	5	91.016	1.65484	0	0	0	0	25	0	3	4	0	1	1.42114	-2.7189	-0.560787	0.59158	2.64858	-2.82704	-0.48642	0.685278	2.58104	-0.397826	0.732038	39.9782	6	0.181818	2	3	0	7.73151	0	0	0.765488	15	-0.847395	-0.416345	0.0608825	2.72781	-0.993285
O=C(NCc1c(OC)ccc(OC)c1)c1nc(OCC)c(C#N)cc1	0	0	0	2	3	5	12	0	1	6	71.6908	1.62934	0	0	0	0	19	0	3	4	0	0	1.83259	-2.40777	-0.566694	0.548582	2.37697	-2.48004	-0.503435	0.622482	2.48788	-0.384364	0.721651	30.1169	7	0.269231	1	3	1	5.97309	0	0	0.748245	13	-0.826813	-0.444856	-0.00686994	2.44751	-1.13063
O(CCOCCOCCOCCOCC)CCOCCOCCOCCO	0	0	0	2	3	9	0	0	1	10	88.4447	1.36069	0	0	0	0	38	0	0	9	0	0	2.95401	-2.57942	-0.159734	0.0582602	2.54618	-2.67248	0.0259677	0.123	2.44674	0.1057	0.1071	56.8699	24	0.923077	0	28	0	4.70711	0	0	0.727928	26	-0.813515	-0.333703	-0.10174	2.46213	-0.909032
ClC=1C(=O)NC(=O)NC=1CN1C(=N)CCC1	0	1	1	0	0	3	0	0	3	6	51.7989	1.91848	0	0	1	0	11	0	4	2	0	0	1.92696	-2.52419	-0.528177	0.467922	2.63797	-2.68164	-0.436198	0.549013	2.63717	-0.276398	0.69349	17.6613	2	0.117647	4	2	0	2.48316	0	0	0.877027	7	-0.868277	-0.464925	0.0585693	2.419	-1.17816
Brc1[nH]c-2ncnc-2c(Cl)n1	0	0	0	1	1	4	9	0	3	7	26.4961	2.03816	0	1	1	0	2	0	4	0	0	0	2.07902	-2.06122	-0.645725	0.63481	2.16968	-2.00328	-0.399908	0.860737	2.27019	-0.287007	0.954677	8.51641	0	0	0	1	0	0.666667	0	0	1.21633	5	-0.793483	-0.420329	0.0805655	1.92925	-0.781883
Clc1cc(-c2c(-c3cc(C(=O)NCc4ccccc4)[nH]c3)n[nH]c2)ccc1	0	0	0	3	4	3	22	0	4	7	70.4895	1.60203	0	0	1	0	17	0	4	1	0	0	1.25413	-2.39276	-0.643192	0.693856	2.35167	-2.47817	-0.526365	0.850171	2.43929	-0.474248	0.941988	21.9425	5	0.166667	1	3	0	8.82406	0	0	0.764636	15	-0.851829	-0.401551	0.10803	2.49392	-1.13064
Clc1nc(N2CCNCC2)cnc1	0	1	1	0	0	3	6	0	1	4	39.9854	1.66606	0	0	1	0	11	0	4	0	0	0	1.84699	-2.70561	-0.582785	0.625871	2.61619	-2.88825	-0.509333	0.716944	2.47987	-0.369353	0.812969	17.7253	1	0.0714286	0	2	0	1.8165	0	0	0.811887	7	-0.843146	-0.387315	0.0501531	2.34847	-1.15443
O=C(NCCCCCCC(O)=NO)c1ccc(N(C)C)cc1	0	0	0	2	4	4	6	0	3	7	71.4595	1.52041	0	0	0	0	25	0	3	3	0	0	1.99171	-2.66577	-0.545925	0.529004	2.61716	-2.65452	-0.501884	0.578364	2.74227	-0.342042	0.696046	30.9282	9	0.409091	2	8	0	5.87457	0	0	0.70845	16	-0.843726	-0.403747	0.0759061	2.52083	-1.16085
S(=O)(=O)(Cc1cc2c(CCN(C)C)c[nH]c2cc1)N1CCCC1	0	0	0	1	2	3	9	0	1	4	75.74	1.57792	0	0	0	0	25	0	3	2	0	1	1.5431	-2.6036	-0.304636	0.28443	2.70471	-2.67628	-0.316794	0.348406	2.71751	-0.0338595	0.402483	38.4262	6	0.24	0	5	0	6.0244	0	0	0.737882	12	-0.864715	-0.360664	-0.00254342	2.71142	-0.954877
N(CCCN1c2ncccc2Sc2c1cccc2)(C)C	0	0	0	1	2	2	12	0	0	2	56.6652	1.45295	0	0	0	0	19	0	3	0	0	1	1.67103	-2.65419	-0.549424	0.60962	2.56688	-2.70745	-0.437164	0.716316	2.5931	-0.39319	0.759026	28.3309	4	0.181818	0	6	0	5.39141	0	0	0.711391	9	-0.863871	-0.356408	0.048701	2.57952	-0.954319
Clc1cc2C(OCCN(C)C)=Cc3c(Sc2cc1)cccc3	0	0	0	2	3	2	12	0	0	2	62.7598	1.569	0	0	1	0	18	0	1	1	0	1	1.68945	-2.59556	-0.553024	0.588507	2.50011	-2.69479	-0.411685	0.820639	2.51533	-0.382827	0.846598	26.2737	4	0.166667	1	5	0	6.76599	0	0	0.758511	10	-0.858764	-0.3655	0.0538757	2.53403	-0.958864
Brc1ccc(-c2nn(C)c3c2cc(F)c(OC/C=C/CN(CC=C)C)c3)cc1	0	0	0	2	3	3	15	0	0	3	82.3894	1.61548	0	1	0	1	23	0	3	1	0	0	1.432	-2.57583	-0.645803	0.616121	2.45411	-2.6457	-0.505819	0.784251	2.44911	-0.448997	0.834973	33.5128	8	0.266667	2	6	0	8.30643	0	0	0.808386	18	-0.852903	-0.396516	0.0417288	2.55296	-0.953158
O=C1N(C)C(=O)NC(=O)C1(C)C1=CCCCC1	0	1	1	0	0	3	0	0	1	4	52.6906	1.59668	0	0	0	0	16	0	2	3	0	0	2.20874	-2.68336	-0.429543	0.324267	2.69946	-2.76096	-0.36289	0.38314	2.7814	-0.211761	0.504677	23.0053	1	0.0555556	4	3	0	4.18252	1	1	0.759521	8	-0.78756	-0.437894	-0.0446168	2.66293	-1.17058
O=C(Nc1ncccc1)C=1N(C)S(=O)(=O)c2c(C=1O)scc2	0	0	0	2	3	5	11	0	2	7	65.5507	1.98638	0	0	0	0	11	0	3	4	0	2	1.73272	-2.48307	-0.559363	0.68723	2.51498	-2.57668	-0.506685	0.763699	2.49701	-0.419346	0.841527	25.6993	2	0.0833333	2	2	0	4.14983	0	0	0.900505	10	-0.788213	-0.428692	0.108163	2.47209	-0.997797
O=C([C@H]1Cc2nc[nH]c2CC1)c1c2c(n(C)c1)cccc2	0	0	0	1	1	3	14	0	2	5	55.6926	1.4656	0	0	0	0	17	0	3	1	0	0	1.43714	-2.62674	-0.53626	0.609479	2.66247	-2.61329	-0.43655	0.701199	2.68522	-0.382273	0.779027	23.5025	2	0.0833333	1	2	0	6.5244	1	0	0.718253	10	-0.871731	-0.380168	0.0570749	2.67065	-0.813651
Clc1c(-c2c3C(=O)NC(=O)c3c3c(CCO)cn(C)c3c2)cccc1	0	0	0	2	2	3	15	0	2	5	66.8083	1.67021	0	0	1	0	15	0	2	3	0	0	1.65892	-2.41016	-0.614018	0.684423	2.45259	-2.45955	-0.471591	0.696953	2.5057	-0.415969	0.872055	21.3741	3	0.107143	2	4	0	7.44949	0	0	0.802372	11	-0.873142	-0.432711	0.0652515	2.68198	-1.17301
O=C1N(C)C(=O)c2n(CC(O)CO)cnc2N1C	0	0	0	1	1	5	5	0	2	7	57.4777	1.79618	0	0	0	0	14	0	4	4	0	0	2.11872	-2.53116	-0.429089	0.479705	2.55736	-2.64468	-0.444169	0.442282	2.49389	-0.291886	0.629307	24.4809	3	0.157895	2	5	0	1.48316	1	1	0.82801	9	-0.831794	-0.443598	0.0419626	2.49988	-1.00149
Brc1c(Br)c(Br)c2nc3N(C)CCn3c2c1Br	0	0	0	2	2	1	9	0	0	1	44.4134	1.85056	0	4	0	0	7	0	3	0	0	0	1.9058	-2.45937	-0.604374	0.520453	2.5506	-2.55551	-0.251993	1.05658	2.57085	0.0160841	1.14376	18.0924	0	0	0	2	0	2.5	0	0	1.35778	7	-0.831468	-0.408082	-0.0466239	2.41303	-0.982389
Clc1c(-c2n(C)ncc2Cl)cc(C(=O)N[C@H](CN)Cc2cc(F)c(F)cc2)o1	0	0	0	2	3	3	16	0	2	5	87.1563	1.98083	0	0	2	2	16	0	4	2	0	0	1.51349	-2.6082	-0.597084	0.650544	2.56943	-2.83218	-0.425219	0.816534	2.46957	-0.379265	0.812509	25.5913	6	0.2	1	5	0	6.24915	1	0	0.886777	14	-0.843294	-0.397941	0.0630554	2.55884	-1.36348
Clc1c(C2(NC)C(=O)CCCC2)cccc1	0	0	0	1	2	2	6	0	1	3	47.8943	1.4967	0	0	1	0	16	0	1	1	0	0	2.18465	-2.72641	-0.622238	0.643607	2.72856	-2.71228	-0.452	0.685485	2.81544	-0.416001	0.806432	19.5293	2	0.117647	1	4	0	5.48898	1	1	0.744302	7	-0.831269	-0.392869	0.0609692	2.64288	-1.12068
S(c1n(C)cnn1)c1cc(C(=O)Nc2scc(C)n2)c(NC)cc1	0	0	0	3	4	4	16	0	2	6	72.764	1.8191	0	0	0	0	16	0	6	1	0	2	1.54414	-2.36167	-0.598882	0.557393	2.30694	-2.40863	-0.458894	0.630125	2.42907	-0.297532	0.860094	28.9493	5	0.192308	1	3	0	3.78526	0	0	0.821099	12	-0.829286	-0.423938	0.000653	2.40839	-0.995321
O=C(OC)c1ccc(C(=O)Nc2cc(-c3nc(NC)nc4c3cc(OC)c(OC)c4)ccc2)cc1	0	0	0	3	4	6	22	0	2	8	95.2158	1.61383	0	0	0	0	24	0	4	5	0	0	1.34933	-2.32428	-0.624711	0.639219	2.29139	-2.39324	-0.547098	0.690809	2.466	-0.435869	0.815316	37.861	7	0.184211	2	3	0	8.89898	0	0	0.754583	18	-0.809068	-0.454275	0.0770784	2.62926	-0.993085
S(=O)(=O)(NC)Cc1ccc(N/N=C/2\C(=O)Nc3c\2c2scnc2cc3)cc1	0	0	0	2	4	5	15	0	3	8	80.0226	1.9053	0	0	0	0	15	0	5	3	0	2	1.2678	-2.49632	-0.653421	0.650659	2.521	-2.64481	-0.561817	0.692244	2.51748	-0.485738	0.839929	29.4121	5	0.166667	2	5	0	6.0244	0	0	0.859011	14	-0.807965	-0.42684	0.0593775	2.49456	-1.13318
O=C(OCCN1CCOCC1)CC/C(=C/Cc1c(OC)c(C)c2c(c1O)C(=O)OC2)/C	0	0	0	2	3	6	6	0	1	7	91.8867	1.48204	0	0	0	0	31	0	1	7	0	0	1.37019	-2.71711	-0.226832	0.0603826	2.64425	-2.83628	-0.0781902	0.132172	2.61882	0.0511806	0.206677	45.4494	9	0.272727	3	5	0	8.02927	0	0	0.744975	17	-0.843373	-0.386047	-0.0996174	2.72637	-0.962674
O(C)C=1C(=O)C(C/C=C(/CCC=C(C)C)\C)=C(C)C(=O)C=1OC	0	0	0	3	4	4	0	0	0	4	64.1987	1.31018	0	0	0	0	26	0	0	4	0	0	2.54797	-2.53291	-0.015175	0.0528727	2.49125	-2.40143	0.113581	0.136758	2.64395	0.1057	0.219318	34.1714	7	0.304348	6	6	0	7.44239	0	0	0.685898	13	-0.788056	-0.235261	-0.107127	2.59942	-0.822768
O=C([O-])c1cc(OC)c(O)cc1	0	1	1	0	0	2	6	0	1	3	29.0591	1.52943	0	0	0	0	7	0	0	4	0	0	2.47512	-2.26098	-0.651872	0.629817	2.21752	-2.27494	-0.576253	0.722544	2.40517	-0.450534	0.820337	11.4844	2	0.166667	1	2	0	2.79966	0	0	0.826524	6	-0.835696	-0.544975	0.0353347	2.04418	-1.48973
O(Cc1c(C)n(C)c2C(=O)C=C(OC)C(=O)c12)c1ccccc1	0	0	0	3	4	4	11	0	0	4	60.3316	1.50829	0	0	0	0	17	0	1	4	0	0	1.70435	-2.35816	-0.546562	0.477664	2.45664	-2.3124	-0.394617	0.572199	2.51462	-0.295278	0.731424	26.3125	4	0.16	3	2	0	6.61859	0	0	0.744636	11	-0.863131	-0.432675	-0.0598672	2.58586	-0.815909
Fc1nc(N)c2[nH]c(Cc3c(OC)ccc(OC)c3)nc2n1	0	0	0	2	3	6	15	0	3	9	65.9017	1.8306	0	0	0	1	14	0	5	2	0	0	1.58805	-2.34969	-0.582519	0.513828	2.36006	-2.32929	-0.519091	0.641323	2.47201	-0.369783	0.737143	24.2999	4	0.166667	0	2	0	3.94949	0	0	0.810113	11	-0.824833	-0.430605	-0.0164544	2.4453	-1.33476
Fc1c(Nc2nc3NC(=O)C(C)(C)Oc3cc2)nc(Nc2cc(OC)c(OC)c(OC)c2)nc1	0	0	0	3	4	8	18	0	3	11	103.206	1.81063	0	0	0	1	23	0	6	5	0	0	1.29983	-2.54635	-0.608898	0.500109	2.6026	-2.65593	-0.577934	0.600682	2.55746	-0.350207	0.702895	40.9088	7	0.189189	1	4	0	5.97975	0	0	0.804857	17	-0.787085	-0.473421	-0.0326883	2.57975	-1.00722
O(Cc1ccc(OC)cc1)c1c(OC)cc-2c(OC(=O)c3c-2ccc(C(O)C)c3)c1	0	0	0	3	4	5	18	0	1	6	72.7665	1.39936	0	0	0	0	22	0	0	6	0	0	1.34333	-2.43979	-0.608699	0.580141	2.42831	-2.31977	-0.53808	0.672792	2.57559	-0.360146	0.758036	32.6726	6	0.181818	1	4	0	9.38458	1	1	0.747337	17	-0.791607	-0.427225	0.0174388	2.63011	-0.899265
O(Cc1n2N=C(c3ccccc3)C=Cc2nn1)c1c2c(ncc1)cc(OC)cc2	0	0	0	3	4	6	21	0	0	6	72.8798	1.58434	0	0	0	0	17	0	5	2	0	0	1.14761	-2.29285	-0.648194	0.664947	2.33645	-2.24783	-0.53808	0.75845	2.4444	-0.459427	0.854311	27.0365	5	0.151515	2	2	0	8.58248	0	0	0.751708	16	-0.788924	-0.433837	0.0588109	2.50599	-0.886826
S(=O)(=O)(Nc1nc(OC)nc(OC)c1)c1ccc(N)cc1	0	0	0	2	4	4	12	0	2	6	67.2024	1.92007	0	0	0	0	14	0	4	4	0	1	1.92166	-2.32625	-0.573761	0.579298	2.50083	-2.43745	-0.508743	0.652297	2.40522	-0.385032	0.745453	28.2529	5	0.227273	0	3	0	3.44949	0	0	0.849104	11	-0.855779	-0.455272	0.0477576	2.38686	-1.33429
S(=O)(=O)(OC[C@H](O)[C@@H](O)COS(=O)(=O)C)C	0	0	0	1	3	8	0	0	2	10	52.394	1.74647	0	0	0	0	14	0	0	8	0	2	3.86454	-2.6197	-0.282172	0.269321	2.62485	-2.76935	-0.380485	0.22675	2.4733	-0.0552955	0.265862	32.0889	7	0.466667	0	11	0	1.14983	2	0	1.0094	9	-0.793823	-0.392709	0.010207	2.34242	-0.949785
FC(F)(F)C1=NC(=N)C(=C)C=N1	0	1	1	0	0	3	0	0	1	4	30.9805	1.93628	0	0	0	3	4	0	3	0	0	0	2.54619	-2.16613	-0.747229	0.748264	2.3772	-2.28792	-0.633285	0.812343	2.22524	-0.456652	0.950564	10.6218	0	0	4	2	0	1.60761	0	0	0.990234	6	-0.7112	-0.448107	0.0780811	1.98248	-0.851287
Clc1c(C(C#N)c2ccc(F)cc2)c(Cl)cc(N2C(=O)NC(=O)C=N2)c1	0	0	0	3	4	4	12	0	1	5	69.5087	1.98596	0	0	2	1	9	0	4	2	0	0	1.64289	-2.34342	-0.629607	0.626252	2.38937	-2.5777	-0.465581	0.795598	2.51329	-0.37062	0.820051	17.0979	3	0.107143	3	2	1	6.41582	1	1	0.902738	14	-0.770701	-0.455787	0.0731243	2.45699	-1.17092
Clc1cc2c(C3CCN(CCN4C(=O)NCC4)CC3)cn(-c3ccc(F)cc3)c2cc1	0	0	0	2	3	2	15	0	1	3	92.2242	1.61797	0	0	1	1	26	0	4	1	0	0	1.16468	-2.79209	-0.61725	0.596081	2.72346	-2.82928	-0.52245	0.806808	2.76777	-0.434072	0.819288	37.6044	5	0.142857	1	3	0	8.99073	0	0	0.760682	16	-0.854213	-0.406069	0.0513464	2.89699	-1.16782
Fc1ccc(-n2c3c(c(CCCCN4CCC5(OCc6c5cccc6)CC4)c2)cccc3)cc1	0	0	0	2	3	2	21	0	0	2	88.6671	1.36411	0	0	0	1	31	0	2	1	0	0	0.945491	-2.79281	-0.614185	0.634615	2.76468	-2.79843	-0.503805	0.767917	2.83902	-0.456614	0.819046	40.9684	6	0.153846	0	5	0	12.9865	0	0	0.695104	19	-0.857863	-0.393597	0.0519818	2.93456	-0.952288
IC=1C(=O)NC(=O)NC=1	0	1	1	0	0	2	0	0	2	4	26.2647	2.18872	0	0	0	0	3	1	2	2	0	0	2.39791	-2.28896	-0.566705	0.546043	2.30145	-2.60271	-0.397152	0.710948	2.17283	-0.318822	0.874641	10.1056	0	0	3	1	0	0.741582	0	0	1.49382	5	-0.797457	-0.473909	0.106906	1.85703	-1.17798
O=C(O)[C@@H](N)CC=1C=2C(=O)NOC=2CCCC=1	0	0	0	2	4	5	0	0	4	9	52.2234	1.68462	0	0	0	0	14	0	2	4	0	0	2.03112	-2.53017	-0.47	0.677323	2.59425	-2.71197	-0.434308	0.695907	2.6963	-0.274666	0.867169	17.8169	3	0.166667	4	4	0	4.46633	1	0	0.809274	7	-0.813238	-0.425953	0.0858353	2.55513	-1.36348
[V](OC[C@H](N)C(=O)O)(O)([O-])([O-])[O-]	0	0	0	2	4	5	0	0	4	9	36.6528	1.92909	0	0	0	0	7	0	1	7	0	0	3.85841	-2.65237	-0.681232	0.396358	2.4845	-2.77016	-0.426655	0.357199	2.38531	-0.268443	0.517407	65.9405	4	0.363636	1	7	0	0.741582	1	0	1.23171	6	-0.978892	-0.69918	0.0397949	2.01398	-1.36343
S(C[C@H](N)C(=O)O)CCO	0	0	0	2	3	4	0	0	4	8	37.8204	1.80097	0	0	0	0	11	0	1	3	0	1	3.14238	-2.51403	-0.545032	0.523501	2.52874	-2.74752	-0.545588	0.447943	2.46695	-0.378318	0.638709	14.6033	5	0.555556	1	8	0	1.24158	1	0	0.863545	7	-0.809764	-0.403736	0.102388	2.11496	-1.36346
O=C(O)[C@H](N)CC(=O)N	0	0	0	2	3	4	0	0	4	8	30.732	1.80776	0	0	0	0	8	0	2	3	0	0	3.41747	-2.45414	-0.536849	0.447791	2.53178	-2.7482	-0.523839	0.381823	2.36048	-0.326702	0.603427	9.34166	3	0.375	2	4	0	1.14983	1	0	0.870147	5	-0.823871	-0.457314	0.0696148	2.04536	-1.37412
O=C(O)[C@H](N)CCC(=O)O	0	0	0	2	4	5	0	0	5	10	32.5717	1.7143	0	0	0	0	9	0	1	4	0	0	3.32707	-2.52765	-0.516619	0.44801	2.57917	-2.72983	-0.479541	0.393262	2.53698	-0.304109	0.582119	11.0949	4	0.444444	2	5	0	1.64983	1	0	0.864884	6	-0.811711	-0.477933	0.089774	2.13801	-1.36351
OC[C@@H](N)CC1CCCCC1	0	1	0	0	1	2	0	0	2	4	37.9668	1.26556	0	0	0	0	19	0	1	1	0	0	2.13248	-2.8266	-0.533312	0.594422	2.76392	-2.81228	-0.486107	0.593522	2.89415	-0.430347	0.697649	20.1109	3	0.272727	0	6	0	4.04124	1	0	0.646999	7	-0.831732	-0.34932	0.0676345	2.61153	-1.36353
OC[C@@H]1[C@H](O)[C@H](O)[C@@H](N)[C@H](O)O1	0	0	0	2	3	6	0	0	5	11	40.8713	1.63485	0	0	0	0	13	0	1	5	0	0	2.63441	-2.72581	-0.726172	0.778581	2.77738	-2.96104	-0.878956	0.555544	2.55992	-0.606039	0.867781	15.4677	1	0.0833333	0	4	0	1.74158	5	0	0.869781	6	-0.814625	-0.437164	0.210086	2.48876	-1.36372
c1(-c2n[nH]cc2)[nH]c2c(n1)cccc2	0	0	0	2	2	4	14	0	4	8	32.8882	1.49492	0	0	0	0	8	0	4	0	0	0	1.63322	-2.10522	-0.586635	0.710237	2.19328	-1.95352	-0.524381	0.772453	2.32768	-0.464635	0.936411	11.3857	1	0.0625	0	1	0	3.89141	0	0	0.756294	7	-0.842162	-0.382235	0.106677	2.20906	-0.891852
O=C(Nc1ccc(Oc2ccccc2)cc1)Nc1ccc(C(=N)N)cc1	0	0	0	3	5	2	18	0	4	6	68.7178	1.56177	0	0	0	0	18	0	4	2	0	0	1.29251	-2.32446	-0.6434	0.702788	2.26106	-2.4692	-0.53808	0.805915	2.41975	-0.499862	0.854311	23.2117	5	0.178571	2	2	0	8.41582	0	0	0.72986	17	-0.844784	-0.439199	0.0840605	2.38289	-1.37034
O=C(Nc1cc(OC2CCCC2)ccc1)c1cc2c(cc(C(=N)N)cc2)cc1	0	0	0	2	3	3	16	0	3	6	74.455	1.4599	0	0	0	0	23	0	3	2	0	0	1.22314	-2.49705	-0.679596	0.707828	2.7292	-2.49869	-0.592316	0.800098	2.8253	-0.495713	0.882541	28.0178	5	0.16129	2	2	0	10.2155	0	0	0.713241	16	-0.844739	-0.442345	0.112856	2.60213	-1.37035
Clc1c(CC(=O)NCCONC(=N)N)c(F)c(NCC(F)(F)c2ccccc2)cc1	0	0	0	3	5	3	12	0	5	8	97.9799	1.92117	0	0	1	3	21	0	5	2	0	0	1.77046	-2.49719	-0.614531	0.649047	2.52549	-2.72346	-0.521784	0.792454	2.55075	-0.426441	0.844044	29.8603	10	0.322581	2	6	0	7.09172	0	0	0.849797	18	-0.834586	-0.406348	0.0698309	2.54577	-1.37094
O=C(NC(=O)Cc1ccccc1)N	0	1	1	0	0	2	6	0	2	4	38.2933	1.66493	0	0	0	0	10	0	2	2	0	0	2.16235	-2.33468	-0.600553	0.594153	2.37032	-2.64225	-0.497333	0.713782	2.35948	-0.4027	0.763364	12.8481	2	0.153846	2	2	0	3.63299	0	0	0.756734	8	-0.800871	-0.440277	0.0757577	2.16116	-1.3709
N(=C(N)N)CC1OC2(OC1)CCCCC2	0	1	0	0	1	3	0	0	2	5	52.2889	1.53791	0	0	0	0	19	0	3	2	0	0	1.77761	-2.75531	-0.397881	0.433146	2.80137	-2.69397	-0.370546	0.460622	2.85464	-0.156004	0.622383	24.6029	2	0.125	1	3	0	3.5236	1	1	0.734153	9	-0.842013	-0.408604	0.025295	2.64828	-1.3841
N(=C(N)N)CCN1CCCCCCC1	0	1	0	0	1	2	0	0	2	4	46.7905	1.29974	0	0	0	0	22	0	4	0	0	0	2.07821	-2.77735	-0.198362	0.250516	2.6924	-2.78407	-0.162159	0.297188	2.78652	0.0118595	0.300596	26.0306	3	0.214286	1	3	0	3.5	0	0	0.658874	9	-0.856443	-0.333447	0.0137356	2.62417	-1.38409
O=C(N)N	0	1	1	0	0	1	0	0	2	3	14	1.75	0	0	0	0	4	0	2	1	0	0	2.59148	-2.13796	-0.315792	0.403203	2.0384	-2.63295	-0.176105	0.562162	1.66826	-0.192461	0.472697	4.01083	0	0	1	2	0	0	0	0	0.872314	2	-0.809214	-0.320966	0.0947567	1.42008	-1.38366
FC(F)(F)c1ccc(C2=Nc3c(C#Cc4cnc(N)cc4)cnn3C(C(F)(F)F)=C2)cc1	0	0	0	2	2	3	17	0	1	4	75.9176	1.76552	0	0	0	6	11	0	5	0	0	0	1.39155	-2.26634	-0.645986	0.700303	2.41701	-2.32875	-0.53808	0.805915	2.46765	-0.499862	0.854311	23.2033	3	0.0857143	2	2	1	8.143	0	0	0.899758	16	-0.793245	-0.385594	0.0808763	2.49841	-1.3347
O=C1NC(=O)c2c3c(c(N)ccc13)ccc2	0	1	1	0	0	2	10	0	2	4	39.0196	1.62581	0	0	0	0	8	0	2	2	0	0	1.91456	-2.31404	-0.623669	0.673778	2.34352	-2.48692	-0.529449	0.751147	2.41493	-0.458115	0.837865	10.6617	0	0	2	2	0	5.13299	0	0	0.788392	6	-0.810439	-0.495993	0.106251	2.39545	-1.33432
OB(O)c1cc(N)ccc1	0	1	1	0	0	2	6	0	3	5	33.5489	1.86383	1	0	0	0	8	0	1	2	0	0	2.36256	-2.25081	-0.782571	0.744803	2.25987	-2.4571	-0.739302	0.729475	2.25253	-0.597811	0.904629	11.8957	1	0.1	0	4	0	2.63299	0	0	0.716071	5	-0.81347	-0.45231	0.186674	2.04619	-1.33432
Oc1nc(N)nc2c1cc(N)cc2	0	1	0	0	1	3	10	0	3	6	36.2387	1.72565	0	0	0	0	8	0	4	1	0	0	2.05156	-2.21955	-0.669836	0.659689	2.18253	-2.33799	-0.6769	0.706458	2.36283	-0.41495	0.84997	10.0657	0	0	0	2	0	2.79966	0	0	0.798632	7	-0.812519	-0.524379	0.121919	2.17024	-1.33523
Nc1nc(N)c2nc(CN3c4c(cccc4)C=Cc4c3cccc4)cnc2n1	0	0	0	3	3	4	22	0	2	6	65.7564	1.46125	0	0	0	0	17	0	7	0	0	0	1.31528	-2.42817	-0.737442	0.741115	2.3993	-2.37816	-0.640663	0.816558	2.55854	-0.515572	0.946946	24.5245	2	0.0625	1	2	0	8.09932	0	0	0.741853	12	-0.802204	-0.464126	0.080374	2.6551	-1.34036
P(=O)(OP(=O)(O)O)(OC[C@@H]1[C@@H](O)[C@@H](O)[C@H](n2c3N=C(N)NC(=O)c3nc2)O1)O	0	0	0	3	5	12	5	0	9	21	89.8434	2.08938	0	0	0	0	15	0	5	11	2	0	1.61387	-2.52336	-0.611434	0.754402	2.77617	-2.70735	-0.919153	0.540799	2.69574	-0.491671	0.842644	44.6001	6	0.2	2	8	0	2.07491	5	1	1.04276	13	-0.827195	-0.482138	0.194326	2.67624	-1.37106
O=C1NC(N)=Nc2ncc(CO)nc12	0	0	0	1	2	5	6	0	3	8	39.3261	1.87267	0	0	0	0	7	0	5	2	0	0	2.01239	-2.29141	-0.69768	0.63989	2.31751	-2.63633	-0.744534	0.558533	2.33649	-0.461482	0.847016	12.5704	1	0.0666667	2	3	0	1.48316	0	0	0.877143	8	-0.826565	-0.492633	0.114477	2.15608	-1.37104
P(=O)(OC[C@@H]1[C@@H](O)[C@@H](O)C(NC(=O)CN)O1)(O)O	0	0	0	2	4	9	0	0	7	16	62.2102	1.88516	0	0	0	0	15	0	2	8	1	0	2.48075	-2.52552	-0.587444	0.692699	2.78014	-2.79024	-0.788104	0.461857	2.6016	-0.459729	0.786883	29.6261	5	0.277778	1	6	0	1.8165	4	1	0.973394	10	-0.816658	-0.441153	0.173291	2.53581	-1.36333
Oc1c(O)ccc(CCN)c1	0	1	1	0	0	3	6	0	3	6	34.0537	1.5479	0	0	0	0	11	0	1	2	0	0	2.31013	-2.48125	-0.75646	0.800085	2.41725	-2.66584	-0.688417	0.820111	2.46684	-0.594035	0.948685	11.3653	2	0.181818	0	4	0	3.37457	0	0	0.731369	7	-0.83923	-0.456164	0.178473	2.18936	-1.36323
Oc1c(C2CCCCC2)cc(CCN)cc1	0	1	0	0	1	2	6	0	2	4	47.2081	1.2759	0	0	0	0	21	0	1	1	0	0	1.89856	-2.77796	-0.670284	0.704944	2.72063	-2.66742	-0.55925	0.814228	2.88754	-0.534225	0.843745	22.2973	3	0.176471	0	4	0	6.5244	0	0	0.657456	9	-0.839281	-0.401417	0.097452	2.66682	-1.36324
O=C(Nc1ccc(OCc2ccccc2)cc1)CCCN	0	0	0	1	2	3	12	0	2	5	59.7342	1.45693	0	0	0	0	20	0	2	2	0	0	1.55349	-2.54462	-0.618423	0.659689	2.52483	-2.67281	-0.537309	0.764488	2.54154	-0.464666	0.811634	24.7381	7	0.318182	1	5	0	7.26599	0	0	0.695614	15	-0.841028	-0.415536	0.0737508	2.39968	-1.36328
NCCCCCCN	0	1	0	0	1	2	0	0	2	4	28.5293	1.18872	0	0	0	0	16	0	2	0	0	0	2.53006	-2.67424	-0.23032	0.336653	2.60481	-2.70361	-0.133802	0.426038	2.71646	-0.142814	0.369713	16.1713	5	0.714286	0	9	0	2.5	0	0	0.612221	7	-0.843394	-0.228295	0.0198066	2.27052	-1.36328
N(N)=C1NNC(=NN)c2c1cccc2	0	0	0	1	2	2	6	0	4	6	37.31	1.55459	0	0	0	0	10	0	6	0	0	0	2.07396	-2.40519	-0.566809	0.639352	2.32599	-2.69471	-0.507282	0.708611	2.29903	-0.424109	0.782269	9.61207	0	0	2	2	0	3.3165	0	0	0.785288	7	-0.876574	-0.402372	0.0988578	2.25238	-1.33963
S(=O)(=O)(N)c1ccc(C(=O)NCc2c(F)cccc2)cc1	0	0	0	1	3	3	12	0	2	5	64.8102	1.90618	0	0	0	1	13	0	2	3	0	1	1.7143	-2.38966	-0.624851	0.67644	2.38319	-2.57324	-0.533112	0.805915	2.41316	-0.499559	0.854299	22.8487	4	0.181818	1	3	0	6.0244	0	0	0.840984	12	-0.828297	-0.429211	0.0920875	2.38252	-1.34827
S(=O)(=O)(N)c1ccc(C(=O)NCCCCNCS)cc1	0	0	0	2	4	4	6	0	3	7	70.8907	1.81771	0	0	0	0	19	0	3	3	0	2	2.12084	-2.64035	-0.60053	0.66652	2.57286	-2.72145	-0.566073	0.705704	2.59711	-0.456127	0.789094	31.1449	8	0.4	1	9	0	4.46633	0	0	0.826991	14	-0.843239	-0.404896	0.113929	2.44342	-1.34827
OC1C(O)C(O)C(O)C(O)C1O	0	0	0	2	3	6	0	0	6	12	36	1.5	0	0	0	0	12	0	0	6	0	0	2.76025	-2.74081	-0.734205	0.781938	2.82701	-2.96332	-0.941649	0.549154	2.59419	-0.605433	0.869216	13.1185	0	0	0	3	0	2	0	0	0.911221	5	-0.789514	-0.466711	0.229273	2.5237	-0.959554
[S@@H0](=O)(O)c1ccccc1	0	1	1	0	0	2	6	0	1	3	25.5838	1.70559	0	0	0	0	6	0	0	2	0	1	2.27705	-2.16375	-0.681137	0.687362	2.21916	-2.11095	-0.605552	0.784556	2.30171	-0.499845	0.866839	10.9372	1	0.111111	0	3	0	2.8165	0	0	0.848954	5	-0.742257	-0.422049	0.088819	1.96092	-0.759859
[Si](O[Si](C)(C)C)(OC)(C)C	0	1	1	0	0	1	0	0	0	1	40.0375	1.42991	0	0	0	0	18	0	0	2	0	0	3.88759	-2.66508	0.0224783	0.0528994	2.65216	-2.71979	0.123	0.123	2.64473	0.1057	0.1057	52.4697	3	0.333333	0	7	0	0	0	0	0.702098	5	-0.783597	-0.137522	-0.134916	2.41438	-0.944278
O=C(Nc1ccccc1)Nc1ccccc1	0	0	0	1	1	1	12	0	2	3	41.4807	1.48145	0	0	0	0	12	0	2	1	0	0	1.64953	-2.31546	-0.645081	0.701088	2.24152	-2.40289	-0.53808	0.805915	2.35273	-0.499862	0.854311	15.3965	2	0.117647	1	1	0	5.63299	0	0	0.702761	10	-0.798159	-0.384423	0.0814702	2.2099	-1.03585
O=C1c2c3c([nH]nc3-c3c1cccc3)ccc2	0	1	1	0	0	3	15	0	2	5	36.7934	1.47174	0	0	0	0	8	0	2	1	0	0	1.69464	-2.24717	-0.625896	0.724827	2.328	-2.15853	-0.519088	0.818243	2.44888	-0.464895	0.933083	10.3637	0	0	1	1	0	6.46633	0	0	0.756766	7	-0.834215	-0.426046	0.088227	2.43502	-0.885544
FC=1C(=O)NC(=O)N(C2OCCC2)C=1	0	1	1	0	0	3	0	0	1	4	44.7577	1.94599	0	0	0	1	9	0	2	3	0	0	1.97678	-2.5064	-0.576746	0.517408	2.68218	-2.65235	-0.443654	0.647799	2.68216	-0.362821	0.678249	17.5139	1	0.0666667	3	2	0	2.14983	1	1	0.885755	7	-0.807077	-0.461808	0.0681384	2.37008	-1.16982
FC(F)(F)Oc1cc(-c2cc(F)c(NC(=O)C3=C(C(=O)O)CCC3)c(F)c2)ccc1	0	0	0	3	4	4	12	0	3	7	80.8638	1.83781	0	0	0	5	14	0	1	4	0	0	1.55018	-2.45439	-0.646864	0.656507	2.60456	-2.36012	-0.525118	0.745298	2.71832	-0.458042	0.823359	25.8119	5	0.15625	3	2	0	8.08248	0	0	0.903399	15	-0.791664	-0.442904	0.0563059	2.54794	-0.997669
O=C(O)c1[nH]c(O)c2c1c1c([nH]c3c1cccc3)c1[nH]c3c(c21)cccc3	0	0	0	3	3	3	23	0	6	9	63.023	1.57557	0	0	0	0	13	0	3	3	0	0	1.43189	-2.1262	-0.69563	0.738874	2.2975	-2.08306	-0.591321	0.836131	2.49859	-0.491673	0.949676	17.1497	1	0.03125	1	1	0	8.96633	0	0	0.786876	9	-0.848635	-0.490591	0.147184	2.75109	-0.855976
O=C(O)c1cc2c(cc(C(=O)O)cc2)cc1	0	0	0	2	2	4	10	0	4	8	35.0196	1.45915	0	0	0	0	8	0	0	4	0	0	1.91575	-2.21883	-0.643506	0.688827	2.22795	-2.13297	-0.550191	0.746579	2.37337	-0.457561	0.832437	10.6617	2	0.117647	2	1	0	5.26599	0	0	0.803247	9	-0.737883	-0.494372	0.158994	2.27956	-0.854659
O=C(O)CCCC(=O)Nc1ccc(/C=C/c2ccccc2)cc1	0	0	0	2	3	3	12	0	3	6	60.3012	1.43574	0	0	0	0	19	0	1	3	0	0	1.52982	-2.50241	-0.645271	0.69949	2.54776	-2.48885	-0.53808	0.805915	2.60515	-0.499862	0.854311	23.3469	7	0.291667	3	4	0	8.58248	0	0	0.709368	16	-0.814147	-0.434107	0.084392	2.41112	-0.997598
O=C(O)COc1c(C(=O)O)sc2ncccc12	0	0	0	2	4	6	9	0	4	10	45.5587	1.89828	0	0	0	0	7	0	1	5	0	1	2.02203	-2.22697	-0.586334	0.678584	2.32496	-2.40194	-0.51861	0.786374	2.40891	-0.397738	0.863936	15.0844	4	0.222222	2	2	0	3.14983	0	0	0.92223	8	-0.758478	-0.48916	0.114227	2.22356	-0.943229
P(=O)(O)(O)C(P(=O)(O)O)(O)COc1cc(-c2cc(-c3ccccc3)ccc2)ccc1	0	0	0	3	5	8	18	0	7	15	83.3157	1.66631	0	0	0	0	20	0	0	8	2	0	1.55888	-2.49776	-0.638723	0.67998	2.81575	-2.65801	-0.893684	0.726616	2.79261	-0.484603	0.83215	40.6561	7	0.21875	0	6	0	9.1027	0	0	0.84497	14	-0.758388	-0.430522	0.0839006	2.63663	-1.30543
OC[C@H]1[C@H](O)[C@@H](O)[C@H](O)O1	0	0	0	2	2	5	0	0	4	9	30	1.5	0	0	0	0	10	0	0	5	0	0	2.52621	-2.50837	-0.658665	0.751595	2.76632	-2.7202	-0.805255	0.550124	2.55682	-0.550962	0.831636	12.8481	1	0.1	0	4	0	1.40825	4	0	0.899541	5	-0.789404	-0.411061	0.199616	2.3318	-0.961223
O=C(O)[C@@H](O)[C@@H](O)[C@H](O)[C@@H](O)CO	0	0	0	2	4	7	0	0	7	14	37.9156	1.51662	0	0	0	0	12	0	0	7	0	0	4.16189	-2.61064	-0.680851	0.757307	2.69856	-2.83027	-0.837637	0.551904	2.46501	-0.560503	0.838813	14.0765	5	0.416667	1	8	0	1.74158	4	0	0.921854	7	-0.792474	-0.470883	0.218408	2.36208	-0.963522
O[C@@H]([C@@H](O)CO)CO	0	0	0	2	2	4	0	0	4	8	25.8394	1.43552	0	0	0	0	10	0	0	4	0	0	3.29248	-2.5712	-0.677789	0.748487	2.61383	-2.76002	-0.835829	0.549687	2.4169	-0.565858	0.827935	10.9321	3	0.428571	0	7	0	1.14983	2	0	0.838151	5	-0.795264	-0.416102	0.204329	2.12127	-0.95375
Fc1c(c(F)cc(N2C(=O)O[C@@H](COc3nocc3)C2)c1)C1=CCN(C(=O)[C@@H](O)CO)CC1	0	0	0	2	4	5	11	0	2	7	99.8802	1.84963	0	0	0	2	21	0	3	7	0	0	1.25792	-2.63221	-0.605353	0.706747	2.63928	-2.73552	-0.521526	0.68148	2.58729	-0.450103	0.873812	36.9873	8	0.222222	3	5	0	6.91582	2	0	0.856138	19	-0.842512	-0.445345	0.108875	2.7073	-1.00223
O=C1N=CNc2n([C@H]3[C@H](O)[C@H](O)[C@@H](CO)O3)cnc12	0	0	0	2	3	7	5	0	4	11	57.7316	1.86231	0	0	0	0	12	0	4	5	0	0	1.73314	-2.51181	-0.594222	0.742244	2.77118	-2.71054	-0.681602	0.54648	2.64152	-0.478904	0.829403	21.2725	2	0.0952381	2	4	0	2.07491	4	0	0.890834	9	-0.821315	-0.458714	0.184846	2.58501	-0.994919
P(=O)(O[C@@H]1[C@H](O)[C@@H](O)[C@@H](O)[C@@H](CO)O1)(O)O	0	0	0	2	4	9	0	0	7	16	48.7366	1.68057	0	0	0	0	13	0	0	9	1	0	2.70984	-2.72287	-0.698879	0.745325	2.77423	-2.90485	-0.944738	0.536049	2.6136	-0.565842	0.832696	26.4817	3	0.1875	0	5	0	1.74158	5	0	1.02223	7	-0.808957	-0.463409	0.202293	2.5333	-1.29403
OC/C(=C/C=C/C(=C\C=C\C=C(/C=C/C=C(/C=C/C=1C(C)(C)C[C@H](O)CC=1C)\C)\C)/C)/C	0	0	0	2	3	2	0	0	2	4	83.8155	1.13264	0	0	0	0	42	0	0	2	0	0	2.08183	-2.74936	-0.479467	0.546266	2.71657	-2.68234	-0.392675	0.564749	2.80451	-0.351609	0.676299	45.9147	9	0.28125	9	5	0	13.7613	1	0	0.623796	22	-0.798556	-0.333986	0.0426365	2.77136	-0.875336
Brc1c(O)c(Br)cc(Br)c1	0	0	0	2	2	1	6	0	1	2	23.0862	1.77586	0	3	0	0	3	0	0	1	0	0	2.54277	-2.12654	-0.665204	0.682292	2.13627	-1.90671	-0.30843	1.05686	2.42276	-0.252588	1.12515	7.14962	0	0	0	1	0	2.29966	0	0	1.47445	5	-0.751055	-0.397344	0.0487476	1.87261	-0.761654
Brc1cc(c(O)cc1)C=1NC(=O)C(C#N)=C(c2ccccc2)C=1	0	0	0	3	3	4	12	0	3	7	55.8613	1.64298	0	1	0	0	11	0	2	2	0	0	1.72989	-2.33559	-0.648467	0.671951	2.33634	-2.42045	-0.53808	0.795304	2.44722	-0.418278	0.894558	15.5933	2	0.08	3	1	1	7.8409	0	0	0.872844	10	-0.804368	-0.438021	0.0797337	2.44936	-1.13055
Oc1ccc(-n2cncc2)cc1	0	1	1	0	0	2	11	0	1	3	31.9092	1.59546	0	0	0	0	8	0	2	1	0	0	1.82683	-2.21333	-0.665702	0.822206	2.17928	-2.06996	-0.593794	0.844981	2.36011	-0.542434	0.983491	12.0457	1	0.0769231	0	1	0	3.13299	0	0	0.733955	7	-0.833427	-0.379276	0.167331	2.12147	-0.803171
O(Cc1ccccc1)c1ccc(O)cc1	0	0	0	1	1	2	12	0	1	3	35.2567	1.3058	0	0	0	0	12	0	0	2	0	0	1.61365	-2.33348	-0.641349	0.701086	2.29265	-2.19759	-0.53808	0.805915	2.45875	-0.499862	0.854311	15.0345	3	0.1875	0	2	0	5.85774	0	0	0.696582	10	-0.78055	-0.401525	0.0814577	2.22386	-0.761701
Fc1c(O)ccc(-c2oc3c(C=C)cc(O)cc3n2)c1	0	0	0	1	1	3	15	0	2	5	50.6292	1.68764	0	0	0	1	10	0	1	3	0	0	1.64406	-2.15057	-0.873617	0.790652	2.23611	-1.99075	-0.752551	0.878987	2.41891	-0.648147	0.989588	15.3711	2	0.0909091	1	2	0	6.21467	0	0	0.803377	10	-0.798398	-0.498761	0.140432	2.35401	-0.761913
Clc1cc2C(c3c(F)cccc3)=NC(O)C(=O)N(CCC#N)c2cc1	0	0	0	2	3	4	12	0	1	5	69.502	1.829	0	0	1	1	13	0	3	2	0	0	1.87748	-2.47758	-0.622309	0.644785	2.51417	-2.60563	-0.482759	0.747277	2.47292	-0.433084	0.842991	20.7527	3	0.111111	2	3	1	7.11616	1	1	0.824972	11	-0.817286	-0.432154	0.0846644	2.61274	-1.00137
S(=O)(=O)(N(CC(=O)NO)CCO)c1ccc(-c2ccccc2)cc1	0	0	0	2	4	5	12	0	3	8	73.809	1.75736	0	0	0	0	18	0	2	5	0	1	1.91285	-2.58376	-0.633238	0.704731	2.57438	-2.74776	-0.53808	0.733934	2.47083	-0.499862	0.854311	28.4317	7	0.28	1	6	0	6.69107	0	0	0.812048	13	-0.82534	-0.400834	0.0864457	2.55984	-1.1694
OC(=N)N	0	1	1	0	0	2	0	0	3	5	14	1.75	0	0	0	0	4	0	2	1	0	0	2.59148	-2.08765	-0.661032	0.727053	1.9519	-2.47094	-0.577273	0.794232	1.71737	-0.545474	0.842991	3.71283	0	0	1	2	0	0	0	0	0.865922	2	-0.819402	-0.422947	0.229632	1.37253	-1.37028
S(=O)(=O)(O)c1cc2/C(/C(=O)Nc2cc1)=C/1\C(=O)c2c(N\1)cccc2	0	0	0	3	4	5	12	0	5	10	62.1448	1.82779	0	0	0	0	10	0	2	5	0	1	1.53897	-2.2524	-0.693346	0.719917	2.44598	-2.28225	-0.63621	0.808539	2.48926	-0.53389	0.941755	20.6441	1	0.037037	3	3	0	6.78282	0	0	0.87832	10	-0.810339	-0.474026	0.123403	2.54963	-0.999597
[truncated: 94 more columns]

## Sheet: 2C9_Sub
SMILES	Label	ast_fraglike	ast_fraglike_ext	ast_violation	ast_violation_ext	a_acc	a_acid	a_aro	a_don	a_donacc	a_hyd	a_ICM	a_nB	a_nBr	a_nCl	a_nF	a_nH	a_nI	a_nN	a_nO	a_nP	a_nS	balabanJ	BCUT_PEOE_0	BCUT_PEOE_1	BCUT_PEOE_2	BCUT_PEOE_3	BCUT_SLOGP_0	BCUT_SLOGP_1	BCUT_SLOGP_2	BCUT_SLOGP_3	BCUT_SMR_1	BCUT_SMR_2	bpol	b_1rotN	b_1rotR	b_double	b_max1len	b_triple	chi0v	chi1v_C	chiral	chiral_u	density	diameter	GCUT_PEOE_0	GCUT_PEOE_1	GCUT_PEOE_2	GCUT_PEOE_3
O[C@]1(C#C)[C@]2(C)[C@H]([C@H]3[C@@H]([C@@H]4C(=CCCC4)CC3)CC2)CC1	1	0	0	1	1	1	0	0	1	2	20	1.1036	0	0	0	0	28	0	0	1	0	0	1.60459	-2.93351	-0.546726	0.593785	2.95455	-2.85208	-0.548359	0.581764	3.02679	-0.392019	0.734825	30.6098	0	0	1	3	1	13.2753	8.7566	6	0	0.64984	10	-0.796338	-0.383067	0.0390694	3.23041
Oc1cc2c([C@@H]3[C@H]([C@H]4[C@@](C)([C@](O)(C#C)CC4)CC3)CC2)cc1	1	0	0	1	1	2	0	6	2	4	20	1.20883	0	0	0	0	24	0	0	2	0	0	1.5815	-2.88242	-0.576276	0.636528	2.93637	-2.80578	-0.612675	0.645954	3.00563	-0.43045	0.775296	26.237	0	0	0	3	1	13.1785	8.05613	5	0	0.682294	11	-0.791527	-0.396468	0.0574751	3.13848
O(C)c1cc2c([C@@H]3[C@H]([C@H]4[C@@](C)([C@](O)(C#C)CC4)CC3)CC2)cc1	1	0	0	2	2	2	0	6	1	3	21	1.19736	0	0	0	0	26	0	0	2	0	0	1.54759	-2.88244	-0.555058	0.516956	2.93638	-2.80581	-0.511519	0.596261	3.00563	-0.341554	0.683121	30.3394	1	0.0384615	0	3	1	14.1396	8.05613	5	0	0.6734	12	-0.793532	-0.394414	0.0208345	3.15021
O=C(O)/C=C(/C=C/C=C(/C=C/C=1C(C)(C)CCCC=1C)\C)\C	1	0	0	2	3	2	0	0	2	4	19	1.18297	0	0	0	0	28	0	0	2	0	0	2.23871	-2.75352	-0.327584	0.293013	2.69641	-2.61187	-0.217608	0.294251	2.8409	-0.152787	0.441171	31.5678	5	0.227273	6	4	0	14.4409	7.43916	0	0	0.640907	13	-0.790752	-0.338197	-0.0373488	2.71844
N([C@@H](Cc1ccccc1)C)(CC#C)C	1	1	0	0	1	1	0	6	0	1	13	1.16089	0	0	0	0	17	0	1	0	0	0	2.21266	-2.66435	-0.515964	0.579584	2.58078	-2.72732	-0.416262	0.676361	2.56118	-0.389661	0.71193	20.5645	4	0.285714	0	5	1	8.90288	3.89206	1	0	0.612098	9	-0.845886	-0.338474	0.0586917	2.43907
Clc1cc2c(O[C@H]3CN(C(=O)[C@@H](N=C(OC(C)(C)C)O)C(C)(C)C)[C@H](C(O)=N[C@@]4(C(O)=NS(=O)(=O)C5CC5)[C@H](C=C)C4)C3)ncc(OC)c2cc1	1	0	0	3	5	11	0	10	3	14	31	1.71592	0	0	1	0	46	0	5	9	0	1	1.38175	-2.68125	-0.500052	0.556193	2.90348	-2.72659	-0.360373	0.619123	2.83556	-0.25093	0.695384	71.1495	12	0.218182	5	4	0	31.402	10.976	5	0	0.79693	17	-0.885443	-0.387245	0.0200404	3.09751
O(C)c1cc2c([C@H](O)[C@@H]3N4C[C@H](C=C)[C@H](C3)CC4)ccnc2cc1	1	0	0	3	4	4	0	10	1	5	20	1.40834	0	0	0	0	24	0	2	2	0	0	1.46342	-2.90709	-0.590509	0.606811	2.84525	-2.92295	-0.537829	0.644001	2.85984	-0.390436	0.746008	31.453	4	0.148148	1	4	0	14.0589	6.43996	4	0	0.699302	12	-0.848987	-0.412089	0.0518895	2.91628
O(C)c1cc2c([C@@H](O)[C@H]3N4C[C@H](C=C)[C@H](C3)CC4)ccnc2cc1	1	0	0	3	4	4	0	10	1	5	20	1.40834	0	0	0	0	24	0	2	2	0	0	1.46342	-2.90709	-0.590509	0.606811	2.84525	-2.92295	-0.537829	0.644001	2.85984	-0.390436	0.746008	31.453	4	0.148148	1	4	0	14.0589	6.43996	4	0	0.699302	12	-0.848987	-0.412089	0.0518895	2.91628
Clc1c(Cl)c(C(=O)c2sccc2)ccc1OCC(=O)O	1	0	0	3	4	4	0	11	2	6	14	1.87501	0	0	2	0	8	0	0	4	0	1	1.89411	-2.25292	-0.606067	0.676927	2.32243	-2.40236	-0.483597	0.845912	2.42238	-0.400993	0.972776	15.6977	5	0.238095	2	2	0	12.2583	3.46958	0	0	0.946185	11	-0.76264	-0.410748	0.110661	2.25177
C(=C/c1ccccc1)\CN1CCN(C(c2ccccc2)c2ccccc2)CC1	1	0	0	2	3	2	0	18	0	2	26	1.18562	0	0	0	0	28	0	2	0	0	0	1.2356	-2.77855	-0.648907	0.697583	2.6758	-2.87673	-0.53808	0.805915	2.62927	-0.499862	0.854311	34.5698	6	0.193548	1	3	0	16.3223	8.33966	0	0	0.64624	15	-0.851684	-0.389375	0.0794188	2.82023
O=C(O)[C@H](N=C(O)C1CCC(C(C)C)CC1)Cc1ccccc1	1	0	0	3	4	4	0	6	3	7	17	1.36691	0	0	0	0	27	0	1	3	0	0	1.79676	-2.83523	-0.528926	0.558989	2.78689	-2.73427	-0.464624	0.65304	2.89535	-0.383076	0.687653	31.7946	6	0.25	2	4	0	13.9816	7.37086	1	0	0.689721	13	-0.804081	-0.374505	0.0724029	2.81207
O=C(C[C@H](c1ccccc1)C=1C(=O)Oc2c(C=1O)cccc2)C	1	0	0	2	3	3	0	12	1	4	17	1.36975	0	0	0	0	16	0	0	4	0	0	1.78644	-2.49816	-0.60493	0.621978	2.5549	-2.45388	-0.520088	0.721252	2.62164	-0.402712	0.788192	21.3233	4	0.16	3	5	0	12.6526	6.32719	1	0	0.740133	10	-0.759437	-0.419191	0.0662237	2.61658
O=C(C[C@@H](c1ccccc1)C=1C(=O)Oc2c(C=1O)cccc2)C	1	0	0	2	3	3	0	12	1	4	17	1.36975	0	0	0	0	16	0	0	4	0	0	1.78644	-2.49816	-0.60493	0.621978	2.5549	-2.45388	-0.520088	0.721252	2.62164	-0.402712	0.788192	21.3233	4	0.16	3	5	0	12.6526	6.32719	1	0	0.740133	10	-0.759437	-0.419191	0.0662237	2.61658
O=[N+]([O-])c1ccc(C(CC(=O)C)C=2C(=O)Oc3c(C=2O)cccc3)cc1	1	0	0	2	3	3	0	12	1	4	18	1.58136	0	0	0	0	15	0	1	6	0	0	1.74385	-2.49589	-0.613662	0.631852	2.55707	-2.45383	-0.525443	0.729566	2.62374	-0.408597	0.793668	21.4861	5	0.178571	4	5	0	13.8389	6.23787	1	1	0.802123	12	-0.756028	-0.449978	0.072509	2.64769
O=C(CC(c1ccccc1)C=1C(=O)Oc2c(C=1O)cccc2)C	1	0	0	2	3	3	0	12	1	4	17	1.36975	0	0	0	0	16	0	0	4	0	0	1.78644	-2.49816	-0.60493	0.621978	2.5549	-2.45388	-0.520088	0.721252	2.62164	-0.402712	0.788192	21.3233	4	0.16	3	5	0	12.6526	6.32719	1	1	0.740133	10	-0.759437	-0.419191	0.0662237	2.61658
O=C(Oc1cc2c([C@@H]3[C@H]([C@H]4[C@@](C)([C@@H](O)CC4)CC3)CC2)cc1)C	1	0	0	2	2	2	0	6	1	3	19	1.25951	0	0	0	0	26	0	0	3	0	0	1.46442	-2.88533	-0.492792	0.533203	2.92708	-2.80381	-0.420198	0.516927	3.0056	-0.37739	0.648061	31.2974	1	0.0384615	1	3	0	14.0478	8.11083	5	0	0.699418	12	-0.803358	-0.41832	0.0277569	3.12504
O=C(Oc1c(C(=O)O)cccc1)C	1	1	1	0	0	3	0	6	2	5	7	1.50997	0	0	0	0	8	0	0	4	0	0	2.49418	-2.21335	-0.573287	0.625762	2.27119	-2.24029	-0.489504	0.69346	2.34653	-0.415361	0.764951	12.5777	2	0.153846	2	2	0	6.98136	2.57735	0	0	0.805364	6	-0.735847	-0.476779	0.0924801	2.10586
Fc1c(C(C(=O)C2CC2)N2Cc3c(sc(OC(=O)C)c3)CC2)cccc1	1	0	0	2	3	3	0	11	0	3	20	1.662	0	0	0	1	20	0	1	3	0	1	1.44636	-2.66554	-0.51616	0.580925	2.78843	-2.66352	-0.416601	0.681264	2.85936	-0.38959	0.727781	31.1591	5	0.172414	2	4	0	15.3517	6.54433	1	1	0.788141	12	-0.831361	-0.433811	0.0471274	2.76441
S(=O)(=O)(N(CC(OP(=O)(O)O)C(NC(=O)OC1COCC1)Cc1ccccc1)CC(C)C)c1ccc(N)cc1	1	0	0	3	5	8	0	12	5	13	24	1.75551	0	0	0	0	36	0	3	9	1	1	1.84009	-2.72732	-0.585898	0.642912	2.7092	-2.86111	-0.53808	0.692975	2.65766	-0.45479	0.751707	62.9555	13	0.317073	1	10	0	23.5913	8.11488	3	3	0.812571	15	-0.814835	-0.392124	0.0765358	2.99117
OC(=N[C@@H](CC(C)C)B(O)O)[C@@H](N=C(O)c1nccnc1)Cc1ccccc1	1	0	0	3	5	8	0	12	4	12	17	1.71269	1	0	0	0	25	0	4	4	0	0	1.99836	-2.65107	-0.599256	0.67214	2.64551	-2.65309	-0.529448	0.71507	2.69487	-0.463029	0.798538	36.4202	9	0.310345	2	7	0	15.9201	5.80437	2	0	0.726073	12	-0.797419	-0.386242	0.0787507	2.65454
Oc1c(C(C)C)cccc1C(C)C	1	0	0	1	1	1	0	6	1	2	12	1.14522	0	0	0	0	18	0	0	1	0	0	2.62821	-2.56569	-0.357602	0.481183	2.52153	-2.40148	-0.293301	0.441904	2.69155	-0.219043	0.597405	19.6777	2	0.153846	0	4	0	8.83397	4.63077	0	0	0.627801	6	-0.785306	-0.310504	0.027316	2.47775
O=C(O)C(C)c1ccc(CC(C)C)cc1	1	0	0	1	2	2	0	6	2	4	12	1.25153	0	0	0	0	18	0	0	2	0	0	2.30774	-2.61593	-0.544858	0.504773	2.55651	-2.52103	-0.477026	0.503694	2.65735	-0.357975	0.640973	20.6357	4	0.266667	1	4	0	9.52667	4.89257	1	1	0.666349	9	-0.795781	-0.395653	0.0616222	2.46522
S(=O)(=O)(N(C[C@@H](O)[C@@H](N=C(O[C@@H]1COCC1)O)Cc1ccccc1)CC(C)C)c1ccc(N)cc1	1	0	0	2	4	6	0	12	3	9	24	1.61663	0	0	0	0	35	0	3	6	0	1	1.68051	-2.71351	-0.544769	0.631476	2.68461	-2.81251	-0.53808	0.677988	2.64782	-0.415576	0.734641	51.2102	11	0.297297	1	9	0	20.9721	8.11488	3	0	0.758561	15	-0.814764	-0.390012	0.0757514	2.90611
FC(F)(F)c1nccc(N=C2NC(=NCC(O)(C)C)N=C(c3nc(C(F)(F)F)ccc3)N2)c1	1	0	0	3	4	6	0	12	3	9	22	1.93668	0	0	0	6	17	0	7	1	0	0	1.66511	-2.59039	-0.480027	0.515621	2.59313	-2.67732	-0.409558	0.577038	2.56093	-0.320286	0.672944	33.7225	4	0.114286	3	4	0	17.1223	4.54693	0	0	0.91041	13	-0.795591	-0.396259	0.0230642	2.55571
N#Cc1cc2N(CC(CN(C)C)C)c3c(Sc2cc1)cccc3	1	0	0	2	3	2	0	12	0	2	19	1.4207	0	0	0	0	21	0	3	0	0	1	1.74167	-2.70455	-0.56101	0.599977	2.6273	-2.75594	-0.463344	0.694145	2.63932	-0.392811	0.744474	29.8573	4	0.16	0	6	1	14.5994	5.20923	1	1	0.702966	10	-0.863461	-0.379208	0.0323071	2.70436
Clc1ccc(NC(NC(=N)NC(C)C)=N)cc1	1	0	0	1	2	2	0	6	5	7	10	1.60005	0	0	1	0	16	0	5	0	0	0	2.18658	-2.57731	-0.591762	0.667536	2.50023	-2.73469	-0.550886	0.816368	2.49518	-0.471499	0.857613	19.8913	2	0.117647	2	4	0	10.5206	2.97607	0	0	0.765408	11	-0.845816	-0.378684	0.0896858	2.28219
O(CCN(C)C)c1ccc(/C(=C(/CC)\c2ccccc2)/c2ccccc2)cc1	1	0	0	2	3	2	0	18	0	2	26	1.21723	0	0	0	0	29	0	1	1	0	0	1.60708	-2.59509	-0.593597	0.642289	2.49748	-2.70398	-0.49128	0.752088	2.57831	-0.441846	0.809891	35.599	8	0.266667	1	5	0	17.0597	8.20339	0	0	0.643985	14	-0.85876	-0.383395	0.0665381	2.6916
O=C(O)CC/C=C\C/C=C\C/C=C\C/C=C\C/C=C\C/C=C\CC	1	0	0	2	3	2	0	0	2	4	21	1.16258	0	0	0	0	32	0	0	2	0	0	2.96012	-2.44646	-0.570083	0.613045	2.44889	-2.35811	-0.475605	0.719974	2.55697	-0.433432	0.75281	35.9406	14	0.608696	7	4	0	14.9405	8.45964	0	0	0.624958	22	-0.785149	-0.374947	0.0730054	2.40534
O=C(O[C@@H]1[C@@H]2[C@@H](CC[C@@H](O)C[C@@H](O)CC(=O)O)[C@@H](C)C=CC2=C[C@@H](O)C1)[C@H](CC)C	1	0	0	3	5	6	0	0	5	11	21	1.35029	0	0	0	0	36	0	0	7	0	0	2.02729	-2.81235	-0.504478	0.570452	2.7971	-2.78869	-0.492744	0.50137	2.84114	-0.374189	0.649119	43.1874	10	0.322581	4	8	0	18.1071	9.13605	8	0	0.72784	15	-0.80119	-0.371263	0.077567	3.06817
Oc1cc([C@@H]([C@H](CN(C)C)C)CC)ccc1	1	0	0	1	2	2	0	6	1	3	14	1.25092	0	0	0	0	23	0	1	1	0	0	2.52017	-2.73881	-0.259068	0.269523	2.67295	-2.73025	-0.203507	0.306337	2.76362	-0.068155	0.378774	27.1238	5	0.3125	0	8	0	10.7727	4.54433	2	0	0.631098	8	-0.863598	-0.332275	-0.0611141	2.6709
O=C(OC1C(C)=C(CC=C)C(=O)C1)C1C(C)(C)C1C=C(C)C	1	0	0	2	3	2	0	0	0	2	17	1.25836	0	0	0	0	26	0	0	3	0	0	1.91893	-2.4819	-0.239937	0.0958036	2.89949	-2.48281	-0.117135	0.176553	2.92536	0.00568856	0.281716	32.2554	5	0.217391	5	4	0	14.2328	7.04189	3	3	0.678709	12	-0.78224	-0.339811	-0.110376	2.73485
O=C(OC1C(C)=C2C(C)(C)C(O)(C(OC(=O)c3ccccc3)C3C(C)(C(=O)C2OC(=O)C)C(O)CC2C3(OC(=O)C)CO2)C1)C(O)C(NC(=O)c1ccccc1)c1ccccc1	1	0	0	4	6	10	0	18	4	14	41	1.47803	0	0	0	0	51	0	1	14	0	0	1.30939	-2.91641	-0.584297	0.622343	2.98798	-3.03459	-0.53808	0.66603	2.88675	-0.423637	0.757174	71.7416	10	0.147059	7	5	0	35.2328	15.7173	11	11	0.770676	19	-0.842736	-0.407946	0.07784	3.62604
O=C(O)c1ccc(C(=C)c2c(C)cc3C(C)(C)CCC(C)(C)c3c2)cc1	1	0	0	2	3	2	0	12	2	4	23	1.18739	0	0	0	0	28	0	0	2	0	0	1.69751	-2.79351	-0.400958	0.420891	2.74196	-2.6969	-0.328721	0.478931	2.84483	-0.213471	0.594588	31.5678	3	0.107143	2	4	0	16.4409	8.78673	0	0	0.661393	12	-0.791661	-0.358121	-0.0639752	2.95604
Oc1c([C@H](CCN(C(C)C)C(C)C)c2ccccc2)cc(C)cc1	1	0	0	2	3	2	0	12	1	3	22	1.20522	0	0	0	0	31	0	1	1	0	0	2.07207	-2.76047	-0.514727	0.579245	2.66344	-2.78521	-0.414883	0.675805	2.69688	-0.388235	0.713245	35.8694	7	0.28	0	7	0	15.6595	7.94372	1	0	0.632571	9	-0.857803	-0.340015	0.0583306	2.85586
S(c1c(C)cc(C)cc1)c1c(N2CCNCC2)cccc1	1	0	0	1	2	1	0	12	1	2	19	1.35263	0	0	0	0	22	0	2	0	0	1	1.58889	-2.71329	-0.557891	0.608992	2.6143	-2.88789	-0.471705	0.675829	2.53947	-0.411918	0.750248	28.9706	3	0.130435	0	2	0	13.5418	5.56538	0	0	0.689118	11	-0.844179	-0.372791	0.0606519	2.60098
S(=O)(=O)(N)c1ccc(-n2c(-c3ccc(C)cc3)cc(C(F)(F)F)n2)cc1	1	0	0	2	3	3	0	17	1	4	20	1.96444	0	0	0	3	14	0	3	2	0	1	1.68691	-2.3255	-0.622168	0.698899	2.38971	-2.57209	-0.53808	0.805915	2.4686	-0.499862	0.854311	26.7099	3	0.107143	0	3	0	14.3431	5.22008	0	0	0.875755	12	-0.815877	-0.387685	0.0801698	2.53739
O=C(N(C)C)Cc1c(-c2ccc(C)cc2)nc2n1C=C(C)C=C2	1	0	0	2	2	2	0	11	0	2	17	1.4207	0	0	0	0	21	0	3	1	0	0	1.73441	-2.48731	-0.454988	0.407818	2.45616	-2.59994	-0.372571	0.4677	2.47995	-0.228456	0.624038	29.1953	4	0.16	3	4	0	13.9984	5.22783	0	0	0.687092	10	-0.858183	-0.387586	-0.0502251	2.61045
S(=O)(=O)(NC(O)=N[C@@H]1[C@H](O)[C@@]2(C)C(C)(C)[C@@H]1CC2)c1ccc(C)cc1	1	0	0	2	4	5	0	6	3	8	17	1.60831	0	0	0	0	26	0	2	4	0	1	1.60604	-2.73035	-0.416229	0.46838	2.96469	-2.72978	-0.40196	0.475267	3.00995	-0.281627	0.623671	36.8794	3	0.111111	1	4	0	15.8385	6.57719	4	0	0.770465	12	-0.869486	-0.348919	-0.0019348	2.98533
S(=O)(=O)(NC(O)=NC(C)C)C=1C(=Nc2cc(C)ccc2)C=CNC=1	1	0	0	2	4	5	0	6	3	8	14	1.75049	0	0	0	0	20	0	4	3	0	1	1.96434	-2.53382	-0.533169	0.609612	2.51535	-2.60487	-0.461076	0.682754	2.50855	-0.404872	0.737927	32.3001	4	0.16	4	4	0	14.5017	4.63675	0	0	0.781026	12	-0.873153	-0.373334	0.0714355	2.4997
OC1=Nc2c(C)ccnc2N(C2CC2)c2ncccc12	1	0	0	2	2	4	0	12	1	5	12	1.56081	0	0	0	0	14	0	4	1	0	0	1.68099	-2.35307	-0.549555	0.66622	2.76577	-2.38192	-0.471854	0.740344	2.8125	-0.408831	0.829819	21.2449	1	0.0434783	1	2	0	11.1144	4.39385	0	0	0.748206	7	-0.770576	-0.43896	0.100113	2.57151
O=S1(=O)N(C)C(C(O)=Nc2sc(C)cn2)=C(O)c2c1cccc2	1	0	0	2	3	6	0	11	2	8	13	1.94316	0	0	0	0	13	0	3	4	0	2	1.74754	-2.49037	-0.516917	0.601027	2.51143	-2.56995	-0.412952	0.749037	2.4865	-0.354922	0.830074	27.5877	2	0.08	2	2	0	13.8888	3.36603	0	0	0.879411	11	-0.772885	-0.430876	0.0666443	2.51532
Clc1cc2c(C(=C3CCN(Cc4cc(C)cnc4)CC3)c3ncccc3CC2)cc1	1	0	0	2	3	3	0	18	0	3	27	1.35775	0	0	1	0	26	0	3	0	0	0	1.24441	-2.7236	-0.51992	0.543334	2.64177	-2.71666	-0.329933	0.709391	2.69175	-0.274138	0.770653	33.4634	2	0.0588235	1	2	0	18.1214	8.61584	0	0	0.710907	14	-0.850051	-0.355769	0.0112419	2.89514
S(=O)(=O)(NC(O)=NC1CCCCC1)c1ccc(CCN=C(O)c2ncc(C)nc2)cc1	1	0	0	2	4	8	0	12	3	11	19	1.71608	0	0	0	0	27	0	5	4	0	1	1.30618	-2.77923	-0.625902	0.717545	2.69999	-2.66662	-0.53808	0.773505	2.83666	-0.499862	0.854311	41.9326	7	0.212121	2	3	0	18.2157	6.81877	0	0	0.779735	20	-0.87256	-0.406576	0.0913927	2.62999
S(=O)(=O)(NC(O)=NN1CCCCCC1)c1ccc(CCNC(=O)c2noc(C)c2)cc1	1	0	0	2	4	6	0	11	3	9	17	1.75385	0	0	0	0	27	0	5	5	0	1	1.31904	-2.60348	-0.625902	0.6525	2.66296	-2.64299	-0.538278	0.706975	2.75941	-0.494257	0.852773	42.1666	7	0.212121	2	4	0	18.1902	6.50227	0	0	0.797555	19	-0.897134	-0.425061	0.0913927	2.64431
S(=O)(=O)(N)c1ccc(-c2c(C)onc2-c2ccccc2)cc1	1	0	0	1	2	3	0	17	1	4	15	1.72387	0	0	0	0	14	0	2	3	0	1	1.62625	-2.32488	-0.633124	0.690896	2.37001	-2.5719	-0.53808	0.805915	2.47253	-0.499862	0.859063	23.0369	3	0.125	0	3	0	12.6702	5.23205	0	0	0.797741	11	-0.801071	-0.391223	0.0682755	2.48588
OC(=NCC[C@H]1c2c3c(OCC3)ccc2CC1)CC	1	0	0	1	2	3	0	6	1	4	15	1.36596	0	0	0	0	21	0	1	2	0	0	1.54545	-2.59725	-0.430709	0.389502	2.67879	-2.51396	-0.347457	0.502095	2.79119	-0.229234	0.578475	26.1933	4	0.190476	1	4	0	11.4845	6.03362	1	0	0.693437	10	-0.792644	-0.402005	0.0104503	2.71483
S(=O)(=O)(N=C(O)CC)c1ccc(-c2c(C)onc2-c2ccccc2)cc1	1	0	0	3	5	5	0	17	1	6	17	1.69195	0	0	0	0	18	0	2	4	0	1	1.57738	-2.42227	-0.593683	0.659097	2.41089	-2.35522	-0.500254	0.782843	2.48388	-0.464626	0.854311	29.3897	5	0.178571	1	3	0	15.1944	6.29271	0	0	0.787043	14	-0.892259	-0.378199	0.053364	2.54048
O=C(C(CC(N(C)C)C)(c1ccccc1)c1ccccc1)CC	1	0	0	2	3	2	0	12	0	2	20	1.23144	0	0	0	0	27	0	1	1	0	0	2.34155	-2.71087	-0.554905	0.584015	2.6789	-2.74839	-0.462738	0.675926	2.67914	-0.395785	0.72757	32.4546	7	0.291667	1	9	0	14.6205	6.97118	1	1	0.640971	8	-0.862231	-0.374533	0.0591076	2.87679
O=C(CC)C1(c2cc(O)ccc2)CCN(C)CC1	1	1	0	0	1	3	0	6	1	4	14	1.36638	0	0	0	0	21	0	1	2	0	0	2.14227	-2.78357	-0.440956	0.383901	2.75246	-2.822	-0.354485	0.427212	2.74428	-0.253961	0.576345	25.8953	3	0.157895	1	5	0	11.1476	5.08913	0	0	0.682424	8	-0.859785	-0.358491	-0.0458258	2.77895
O=C1C(C(CC)c2ccccc2)=C(O)c2c(O1)cccc2	1	0	0	1	1	2	0	12	1	3	17	1.3226	0	0	0	0	16	0	0	3	0	0	1.75002	-2.5514	-0.592817	0.645836	2.54846	-2.43555	-0.517109	0.747816	2.67317	-0.424844	0.803789	20.3653	3	0.130435	2	4	0	11.7443	6.18074	1	1	0.716969	10	-0.776172	-0.39293	0.0763342	2.59056
O=C1N([C@H](C(O)=N)CC)C[C@H](CCC)C1	1	1	0	0	1	3	0	0	2	5	9	1.45807	0	0	0	0	20	0	2	2	0	0	2.55137	-2.6654	-0.441468	0.424171	2.74961	-2.69739	-0.371707	0.422284	2.76864	-0.274788	0.537125	24.8021	5	0.333333	2	5	0	9.49291	4.18944	2	0	0.697963	8	-0.840308	-0.358191	0.0119942	2.64536
O=C1N(C)C(=O)OC1(CC)C	1	1	1	0	0	2	0	0	0	2	5	1.62034	0	0	0	0	11	0	1	3	0	0	2.75617	-2.5477	-0.235298	0.0458222	2.68623	-2.60411	0.0956878	0.123	2.63263	0.0555276	0.1057	17.8373	1	0.0909091	2	5	0	6.87906	1.81066	1	1	0.778349	5	-0.772966	-0.41518	-0.114178	2.34907
O=C1N=C(O)C(CC)(c2ccccc2)C(O)=N1	1	0	0	1	1	5	0	6	3	8	9	1.65819	0	0	0	0	12	0	2	3	0	0	2.21992	-2.5487	-0.601478	0.657222	2.60673	-2.59639	-0.496299	0.758807	2.60556	-0.458751	0.809867	16.7165	2	0.111111	3	4	0	9.29096	3.72134	0	0	0.777562	8	-0.761429	-0.436557	0.0966783	2.49912
OC=1C(CC)(c2ccccc2)C(O)=NCN=1	1	0	0	1	1	4	0	6	2	6	9	1.56281	0	0	0	0	14	0	2	2	0	0	2.21025	-2.56099	-0.582911	0.619031	2.6093	-2.60759	-0.457199	0.71309	2.6096	-0.42067	0.765424	17.9449	2	0.117647	2	4	0	9.08982	3.72134	0	0	0.733641	7	-0.761769	-0.407571	0.0831502	2.5186
O=C1N(C)C(O)=NC1(CC)c1ccccc1	1	1	1	0	0	3	0	6	1	4	10	1.56281	0	0	0	0	14	0	2	2	0	0	2.194	-2.50794	-0.567767	0.603402	2.62873	-2.51812	-0.468097	0.663201	2.6848	-0.427942	0.782867	19.5629	2	0.117647	2	4	0	9.34375	3.47134	1	1	0.730919	7	-0.791986	-0.410305	0.0669903	2.51302
O=C(O)CC1(CC)OCCc2c3c(c(CC)ccc3)[nH]c12	1	0	0	1	2	3	0	9	3	6	16	1.4285	0	0	0	0	21	0	1	3	0	0	1.85419	-2.65825	-0.504103	0.492688	2.68907	-2.59925	-0.416432	0.557794	2.7745	-0.314594	0.646817	26.4913	4	0.173913	1	5	0	12.5313	6.176	1	1	0.717417	9	-0.852649	-0.398783	0.0565961	2.80511
S(=O)(=O)(NC(O)=NC1CCC(C)CC1)c1ccc(CCN=C(O)N2C(=O)C(CC)=C(C)C2)cc1	1	0	0	3	5	7	0	6	3	10	21	1.63713	0	0	0	0	34	0	4	5	0	1	1.33252	-2.81069	-0.472301	0.4935	2.73422	-2.70452	-0.43611	0.5657	2.85406	-0.24312	0.662569	49.883	8	0.222222	4	3	0	20.8065	8.29948	0	0	0.760812	21	-0.872695	-0.387761	0.0249466	2.72741
OC1(C#C)C2(CC)C(C3C(C(=C)C2)C2C(=CCCC2)CC3)CC1	1	0	0	2	2	1	0	0	1	2	22	1.09935	0	0	0	0	30	0	0	1	0	0	1.68192	-2.90914	-0.526133	0.579662	2.94553	-2.83283	-0.526928	0.568469	3.01197	-0.381904	0.718006	32.7962	1	0.0384615	2	3	1	14.4824	9.4048	6	6	0.645935	10	-0.794801	-0.371887	0.037251	3.27161
O(CCc1ncc(CC)cc1)c1ccc(CC2C(O)=NC(=O)S2)cc1	1	0	0	3	4	5	0	12	2	7	18	1.62732	0	0	0	0	20	0	2	3	0	1	1.25992	-2.45478	-0.555162	0.525778	2.52479	-2.49013	-0.486176	0.659404	2.51733	-0.36827	0.763939	29.6581	7	0.259259	2	3	0	14.8301	5.98542	1	1	0.760819	17	-0.787311	-0.418343	0.0523544	2.48843
O=C(O)C(CCC)CCC	1	1	0	0	1	2	0	0	2	4	7	1.2389	0	0	0	0	16	0	0	2	0	0	3.5177	-2.66992	-0.298774	0.265366	2.65879	-2.58456	-0.223909	0.280481	2.75999	-0.142783	0.376999	18.4493	5	0.555556	1	8	0	6.76124	3.51939	0	0	0.65842	6	-0.789307	-0.295419	-0.0264904	2.38518
S=C1N=C(O)C(C(CCC)C)(CC=C)C(O)=N1	1	0	0	2	4	5	0	0	2	7	9	1.64133	0	0	0	0	18	0	2	2	0	1	2.95494	-2.7192	-0.504372	0.548359	2.72824	-2.6928	-0.421048	0.643923	2.78274	-0.258395	0.753097	23.4577	5	0.294118	4	8	0	10.9967	4.15143	1	1	0.753083	8	-0.795164	-0.390682	0.0867681	2.6648
S(=O)(=O)(N1CCN(C)CC1)c1cc(c(OCC)cc1)C1=Nc2c(CCC)nn(C)c2C(=O)N1	1	0	0	2	4	7	0	11	1	8	20	1.71023	0	0	0	0	30	0	6	4	0	1	1.50067	-2.76184	-0.29733	0.260302	2.66937	-2.88288	-0.341424	0.334842	2.59402	-0.0128555	0.478512	50.0662	7	0.194444	2	4	0	20.2756	6.0058	0	0	0.777084	15	-0.860927	-0.390781	-0.093912	2.82251
O=C(O)[C@@H](N(C(=O)CCCC)Cc1ccc(-c2c(-c3n[nH]nn3)cccc2)cc1)C(C)C	1	0	0	4	6	7	0	17	4	11	21	1.54901	0	0	0	0	29	0	5	3	0	0	1.58844	-2.67198	-0.544767	0.60463	2.66795	-2.72458	-0.449361	0.639028	2.69287	-0.4081	0.779937	36.259	11	0.323529	2	6	0	18.6545	8.33964	1	0	0.725893	15	-0.825271	-0.38757	0.0619362	2.80276
O=C(O[C@@H]1[C@]2(C)[C@H]([C@H]3[C@@H](c4c(cc(O)cc4)CC3)CC2)CC1)CCCC	1	0	0	2	3	2	0	6	1	3	22	1.22355	0	0	0	0	32	0	0	3	0	0	1.42971	-2.88506	-0.50762	0.538365	2.93077	-2.80328	-0.421624	0.604378	3.00772	-0.383754	0.663963	37.8566	4	0.137931	1	5	0	16.1691	9.67149	5	0	0.681864	15	-0.794168	-0.393105	0.0279593	3.18874
O=C(O)CCC/C=C\C/C=C\C/C=C\C/C=C\CCCCC	1	0	0	2	3	2	0	0	2	4	19	1.15417	0	0	0	0	32	0	0	2	0	0	2.94577	-2.63291	-0.557929	0.602347	2.56436	-2.45863	-0.474317	0.708685	2.7379	-0.424296	0.739077	35.9406	14	0.666667	5	7	0	14.0453	8.15998	0	0	0.623189	20	-0.799195	-0.374155	0.0731217	2.45793
O=C(O)COc1c2c(ccc1)C[C@@H]1[C@@H](CC[C@@H](O)CCCCC)[C@H](O)C[C@@H]1C2	1	0	0	4	5	5	0	6	4	9	22	1.29895	0	0	0	0	34	0	0	5	0	0	1.52512	-2.7581	-0.52984	0.566055	2.86985	-2.71287	-0.513446	0.538821	2.90638	-0.388438	0.65133	40.043	10	0.333333	1	10	0	16.848	9.36952	5	0	0.705189	17	-0.806591	-0.385991	0.0778121	3.06013
O=C1N(Cc2ccc(-c3c(-c4n[nH]nn4)cccc3)cc2)C(CCCC)=NC21CCCC2	1	0	0	3	5	6	0	17	2	8	22	1.47002	0	0	0	0	28	0	6	1	0	0	1.17422	-2.59018	-0.578996	0.587944	2.79444	-2.56696	-0.478928	0.663969	2.8425	-0.438688	0.826886	35.5278	7	0.194444	2	5	0	18.42	9.02004	0	0	0.718572	15	-0.812067	-0.403541	0.0648399	2.86161
O=C1N(N(c2ccccc2)C(=O)C1CCCC)c1ccccc1	1	0	0	2	3	2	0	12	0	2	17	1.44605	0	0	0	0	20	0	2	2	0	0	1.7854	-2.609	-0.596857	0.701413	2.67949	-2.53236	-0.53808	0.805915	2.72305	-0.41891	0.854311	26.4201	5	0.2	2	6	0	13.1831	6.51407	0	0	0.703579	10	-0.831112	-0.384415	0.0816353	2.67325
Clc1c(CO)n(Cc2ccc(-c3c(-c4n[nH]nn4)cccc3)cc2)c(CCCC)n1	1	0	0	3	5	6	0	22	3	9	20	1.62114	0	0	1	0	23	0	6	1	0	0	1.31007	-2.57928	-0.613177	0.628467	2.5449	-2.46515	-0.508503	0.688395	2.66718	-0.469264	0.840582	29.5238	8	0.242424	0	5	0	17.4715	7.16648	0	0	0.762866	15	-0.839223	-0.380219	0.0570414	2.66879
O=C(O)CCCC=C1OC2C(C(C=CC(O)CCCCC)C(O)C2)C1	1	0	0	4	5	5	0	0	4	9	19	1.30573	0	0	0	0	32	0	0	5	0	0	1.68487	-2.66305	-0.542428	0.584639	2.84765	-2.59373	-0.527774	0.528526	2.84622	-0.39058	0.676608	37.8566	10	0.384615	3	8	0	15.1409	8.24413	5	5	0.704532	17	-0.802018	-0.407894	0.0866011	2.86659
Oc1c([C@H]2[C@H](C(=C)C)CCC(C)=C2)c(O)cc(CCCCC)c1	1	0	0	2	3	2	0	6	2	4	21	1.17235	0	0	0	0	30	0	0	2	0	0	2.01019	-2.70597	-0.25271	0.361805	2.66679	-2.57151	-0.165813	0.353401	2.806	-0.118437	0.479079	32.7962	6	0.25	2	6	0	14.7309	8.36341	2	0	0.646188	12	-0.79847	-0.323765	-0.0183167	2.82775
Oc1c2[C@H]3[C@H](C(C)(C)Oc2cc(CCCCC)c1)CCC(C)=C3	1	0	0	2	3	2	0	6	1	3	21	1.17235	0	0	0	0	30	0	0	2	0	0	1.72301	-2.79086	-0.209238	0.276979	2.77282	-2.75067	-0.117217	0.297767	2.85014	-0.0722482	0.409158	34.7122	4	0.16	1	6	0	14.9849	8.50985	2	0	0.654057	12	-0.79875	-0.297288	-0.0775943	2.95047
Oc1c2[C@H]3[C@H](C(C)(C)Oc2cc(CCCCC)c1)CCC(C)=C3	1	0	0	2	3	2	0	6	1	3	21	1.17235	0	0	0	0	30	0	0	2	0	0	1.72301	-2.79086	-0.209238	0.276979	2.77282	-2.75067	-0.117217	0.297767	2.85014	-0.0722482	0.409158	34.7122	4	0.16	1	6	0	14.9849	8.50985	2	0	0.654057	12	-0.79875	-0.297288	-0.0775943	2.95047
O=C(O[C@@H]1[C@]2(C)[C@H]([C@H]3[C@@H]([C@]4(C)C(=CC(=O)CC4)CC3)CC2)CC1)CCCCCC	1	0	0	2	3	2	0	0	0	2	24	1.18326	0	0	0	0	40	0	0	3	0	0	1.39503	-2.94447	-0.409063	0.368646	2.95755	-2.86294	-0.315552	0.39747	3.03494	-0.235582	0.54443	47.5603	6	0.1875	3	7	0	18.8039	11.4679	6	0	0.667018	17	-0.799913	-0.375585	-0.0555332	3.3387
O=C(O[C@@H]1[C@]2(C)[C@H]([C@H]3[C@@H](c4c(cc(OC(=O)CCCCCC)cc4)CC3)CC2)CC1)CCCCCC	1	0	0	2	3	2	0	6	0	2	30	1.20091	0	0	0	0	48	0	0	4	0	0	1.25301	-2.88506	-0.465316	0.406952	2.93079	-2.80332	-0.394992	0.49803	3.00772	-0.265523	0.573019	58.2219	12	0.307692	2	7	0	22.9882	13.7321	5	0	0.665842	24	-0.799881	-0.403724	-0.0416291	3.2436
O=C(O[C@@H]1[C@]2(C)[C@H]([C@H]3[C@@H]([C@]4(C)C(=CC(=O)CC4)CC3)CC2)CC1)CCCCCCCCCC	1	0	0	2	3	2	0	0	0	2	28	1.15417	0	0	0	0	48	0	0	3	0	0	1.24882	-2.94447	-0.409063	0.368646	2.95755	-2.86294	-0.315552	0.39747	3.03494	-0.235582	0.54443	56.3059	10	0.277778	3	11	0	21.6323	13.4679	6	0	0.654028	21	-0.802843	-0.375551	-0.0555353	3.35302
Clc1c2c(c3c(c(C(O)CCN(CCCC)CCCC)c2)ccc(C(F)(F)F)c3)cc(Cl)c1	1	0	0	2	3	2	0	14	1	3	31	1.59358	0	0	2	3	30	0	1	1	0	0	1.71737	-2.74117	-0.550061	0.566454	2.65113	-2.75354	-0.283101	0.733667	2.7062	-0.267602	0.835182	39.2252	10	0.285714	0	10	0	20.4944	9.33122	1	1	0.789551	14	-0.859413	-0.371093	0.0199805	2.87962
S(=O)(=O)(NC(O)=NCCCC)c1ccc(C)cc1	1	0	0	1	2	4	0	6	2	6	11	1.70234	0	0	0	0	18	0	2	3	0	1	2.34008	-2.58703	-0.493366	0.427475	2.50444	-2.57845	-0.40196	0.553902	2.63886	-0.233214	0.634705	28.1337	5	0.277778	1	5	0	11.3664	4.02847	0	0	0.776078	12	-0.873564	-0.379952	0.000954992	2.38369
Clc1ccc(S(=O)(=O)NC(O)=NCCC)cc1	1	0	0	1	2	4	0	6	2	6	10	1.97089	0	0	1	0	13	0	2	3	0	1	2.39328	-2.52017	-0.568991	0.610255	2.46257	-2.57559	-0.40196	0.785256	2.5379	-0.326349	0.85795	23.0877	4	0.235294	1	4	0	10.7932	3.02847	0	0	0.877283	11	-0.873581	-0.379778	0.043566	2.29522
OC(=Nc1c(C)cccc1C)CN(CC)CC	1	0	0	1	2	3	0	6	1	4	13	1.3518	0	0	0	0	22	0	2	1	0	0	2.41276	-2.6391	-0.143162	0.145301	2.5431	-2.71712	-0.0941733	0.212495	2.50815	0.0680375	0.325721	27.3506	5	0.294118	1	6	0	11.195	4.51178	0	0	0.650627	9	-0.848881	-0.303683	-0.0793226	2.4723
O=C(Oc1ccc(N=C(O)C)cc1)CN(CC)CC	1	0	0	1	2	4	0	6	1	5	12	1.52908	0	0	0	0	20	0	2	3	0	0	2.21728	-2.63271	-0.499552	0.403217	2.55161	-2.71908	-0.420845	0.490268	2.50252	-0.273838	0.607213	28.0381	6	0.315789	2	6	0	11.5889	4.08913	0	0	0.710512	12	-0.846112	-0.40088	-0.0273377	2.39463
S(=O)(=O)(N)c1sc2S(=O)(=O)[C@@H](C)C[C@H](NCC)c2c1	1	0	0	2	4	5	0	5	2	7	11	1.93002	0	0	0	0	16	0	2	4	0	3	2.22933	-2.68869	-0.494789	0.517604	2.75615	-2.73252	-0.421676	0.542006	2.75292	-0.270731	0.660097	32.7233	3	0.15	0	5	0	13.0308	3.21698	2	0	0.927848	8	-0.891063	-0.39474	0.0259132	2.71502
O=C(OCC)CN[C@@H](C(=O)N1[C@H](C(O)=NCc2ccc(C(=NO)N)cc2)CC1)C1CCCCC1	1	0	0	3	5	7	0	6	4	11	20	1.57543	0	0	0	0	35	0	5	5	0	0	1.48234	-2.82357	-0.545825	0.646755	2.79161	-2.90425	-0.541081	0.629755	2.87322	-0.387301	0.790136	45.3942	11	0.305556	4	5	0	19.6507	8.12101	2	0	0.742859	19	-0.880797	-0.397168	0.0890554	2.9057
Clc1cc2c(C(=C3CCN(C(=O)OCC)CC3)c3ncccc3CC2)cc1	1	0	0	2	2	2	0	12	0	2	22	1.52087	0	0	1	0	23	0	2	2	0	0	1.49032	-2.68129	-0.519904	0.543333	2.63374	-2.71906	-0.329905	0.709331	2.66023	-0.274129	0.770513	31.7378	2	0.0666667	2	3	0	16.2587	7.3147	0	0	0.742765	13	-0.828614	-0.372805	0.0112551	2.83692
Clc1c(Cc2ccc(OCC)cc2)cc([C@H]2[C@H](O)[C@@H](O)[C@H](O)[C@@H](CO)O2)cc1	1	0	0	3	4	6	0	12	4	10	22	1.50443	0	0	1	0	25	0	0	6	0	0	1.56773	-2.71823	-0.629393	0.68059	2.77643	-2.87213	-0.533137	0.574843	2.6575	-0.4624	0.856211	31.5822	6	0.2	0	4	0	16.2888	7.00387	5	0	0.784527	15	-0.794625	-0.400156	0.0848643	2.77495
O(CC)c1ccc(N=C(O)C)cc1	1	1	1	0	0	3	0	6	1	4	9	1.49563	0	0	0	0	13	0	1	2	0	0	2.17096	-2.39003	-0.58836	0.578235	2.34985	-2.39682	-0.499209	0.719396	2.42763	-0.404191	0.77614	17.4477	3	0.230769	1	3	0	7.81918	3.02847	0	0	0.702208	9	-0.791982	-0.392627	0.0366861	2.15579
O=C(O)c1c2n(Cc3ccc(-c4c(-c5n[nH]nn5)cccc4)cc3)c(OCC)nc2ccc1	1	0	0	4	6	7	0	26	4	11	21	1.63844	0	0	0	0	20	0	6	3	0	0	1.20343	-2.39837	-0.595928	0.62197	2.38622	-2.40576	-0.509545	0.713153	2.49833	-0.409698	0.80645	28.6981	7	0.189189	1	3	0	17.7648	7.20339	0	0	0.768125	14	-0.812692	-0.397517	0.0741209	2.66216
O=C(OC(OC(=O)c1c2n(Cc3ccc(-c4c(-c5n[nH]nn5)cccc4)cc3)c(OCC)nc2ccc1)C)OC1CCCCC1	1	0	0	3	5	7	0	26	2	9	28	1.61444	0	0	0	0	34	0	6	6	0	0	1.03565	-2.7605	-0.55426	0.605745	2.72847	-2.67597	-0.460195	0.715141	2.83574	-0.409015	0.813267	50.709	10	0.2	2	3	0	25.1409	10.5972	1	1	0.759509	22	-0.812737	-0.402158	0.0619363	2.79351
BrC(Cl)C(F)(F)F	1	1	1	0	0	0	0	0	0	0	6	2.15564	0	1	1	3	1	0	0	0	0	0	3.5412	-2.16096	-0.168159	-0.0143147	2.47108	-2.29231	0.352961	0.652666	2.39411	0.1108	0.598226	6.41221	0	0	0	3	0	5.3091	0.288675	1	1	1.68522	3	-0.575796	-0.328159	-0.173314	1.6454
Clc1c2c(c(NS(=O)(=O)c3ccc(S(=O)(=O)N)cc3)ccc2)[nH]c1	1	0	0	2	3	4	0	15	3	7	15	2.08444	0	0	1	0	12	0	3	4	0	2	1.58521	-2.37534	-0.624796	0.748777	2.43182	-2.57326	-0.539063	0.812455	2.45132	-0.487604	0.905607	27.1505	4	0.153846	0	3	0	14.4125	4.10406	0	0	0.933341	12	-0.858609	-0.414501	0.104214	2.49418
Clc1c(C(O)=Nc2cc(c(Cl)cc2)-c2ncccc2)ccc(S(=O)(=O)C)c1	1	0	0	3	4	5	0	18	1	6	20	1.87539	0	0	2	0	14	0	2	3	0	1	1.52346	-2.41618	-0.627303	0.689708	2.42745	-2.43438	-0.464873	0.873722	2.4353	-0.429379	0.912749	25.2609	4	0.137931	1	3	0	16.4242	5.26474	0	0	0.864077	14	-0.887321	-0.461538	0.0679233	2.43956
Clc1c(N=C(O)c2c(O)ccc(Cl)c2)ccc([N+](=O)[O-])c1	1	0	0	2	2	3	0	12	2	5	15	1.95778	0	0	2	0	8	0	2	4	0	0	1.87015	-2.19295	-0.681385	0.702645	2.23838	-2.11482	-0.522999	0.933336	2.41324	-0.450106	0.964935	12.1617	3	0.136364	2	1	0	11.8372	3.72607	0	0	0.933082	11	-0.759347	-0.454969	0.106318	2.2673
Clc1cc2C(c3ccccc3)=NC(O)C(=O)N(C)c2cc1	1	0	0	1	1	3	0	12	1	4	14	1.67259	0	0	1	0	13	0	2	2	0	0	1.85181	-2.40053	-0.648202	0.698345	2.45338	-2.55766	-0.53808	0.793303	2.43146	-0.471561	0.854311	18.8897	1	0.0434783	2	3	0	12.0799	4.43739	1	1	0.790028	8	-0.823715	-0.39605	0.0798483	2.53459
Clc1cc2C(c3ccccc3)=NCC(=O)N(C)c2cc1	1	0	0	1	1	2	0	12	0	2	15	1.58665	0	0	1	0	13	0	2	1	0	0	1.80483	-2.39926	-0.59962	0.620271	2.42499	-2.53084	-0.462747	0.784495	2.43182	-0.421523	0.863509	18.8897	1	0.0454545	2	2	0	11.7625	4.50227	0	0	0.765129	8	-0.826446	-0.40744	0.065226	2.50991
Clc1cc2C(c3c(F)cccc3)=NCC(=S)N(CC(F)(F)F)c2cc1	1	0	0	2	2	2	0	12	0	2	20	1.90491	0	0	1	4	11	0	2	0	0	1	1.86367	-2.44964	-0.601416	0.613104	2.53992	-2.60505	-0.441843	0.858878	2.46186	-0.419575	0.88252	21.6973	2	0.0740741	2	3	0	14.2206	4.77249	0	0	0.915445	10	-0.808475	-0.399443	0.0503298	2.57509
Clc1cc2C(c3ccccc3)=NCc3n(c(C)nn3)-c2cc1	1	0	0	2	2	3	0	17	0	3	15	1.54092	0	0	1	0	13	0	4	0	0	0	1.60013	-2.26379	-0.617829	0.627593	2.37257	-2.19429	-0.496508	0.765322	2.45393	-0.460583	0.837619	19.2517	1	0.04	1	2	0	12.7487	5.00227	0	0	0.772703	9	-0.798075	-0.38279	0.0461074	2.56041
Clc1cc2nccc(N3CCN(CCCN4CCN(c5c6c(ncc5)cc(Cl)cc6)CC4)CC3)c2cc1	1	0	0	3	4	4	0	20	0	4	31	1.49416	0	0	2	0	32	0	6	0	0	0	0.882044	-2.80012	-0.586128	0.602318	2.69829	-2.90849	-0.421003	0.803078	2.62062	-0.325782	0.853911	46.3826	6	0.142857	0	4	0	22.5027	8.22009	0	0	0.749844	22	-0.857619	-0.38711	0.0299797	2.92189
Clc1cc(C(=O)C(NC(C)(C)C)C)ccc1	1	0	0	1	2	2	0	6	1	3	13	1.46498	0	0	1	0	18	0	1	1	0	0	2.4718	-2.70127	-0.502772	0.498903	2.63564	-2.80857	-0.247733	0.563717	2.62366	-0.246091	0.658659	21.7157	3	0.1875	1	6	0	10.9289	4.43739	1	1	0.719318	8	-0.836834	-0.351997	0.0191174	2.51528
Clc1cc(c(-c2cnc(C)cc2)nc1)-c1ccc(S(=O)(=O)C)cc1	1	0	0	3	3	4	0	18	0	4	19	1.75561	0	0	1	0	15	0	2	2	0	1	1.63162	-2.41931	-0.584263	0.632605	2.42414	-2.43394	-0.43346	0.828623	2.46548	-0.337709	0.87148	25.9341	3	0.115385	0	3	0	14.7657	5.13675	0	0	0.80718	12	-0.887481	-0.411556	0.0466929	2.50139
Clc1sc2C(O)=C(C(O)=Nc3ncccc3)N(C)S(=O)(=O)c2c1	1	0	0	2	3	6	0	11	2	8	13	2.13288	0	0	1	0	10	0	3	4	0	2	1.74965	-2.48172	-0.651548	0.754392	2.5096	-2.56494	-0.477512	0.872965	2.50803	-0.427391	0.958484	24.7281	2	0.08	2	2	0	14.0227	2.86603	0	0	0.950666	11	-0.771792	-0.444901	0.106788	2.45928
ClCC/C(=C(/c1ccc(OCCO)cc1)\c1ccccc1)/c1ccccc1	1	0	0	2	3	2	0	18	1	3	25	1.32224	0	0	1	0	23	0	0	2	0	0	1.69569	-2.43455	-0.646357	0.698098	2.41807	-2.53083	-0.53808	0.779384	2.54741	-0.499862	0.854311	27.4798	8	0.275862	1	4	0	15.9007	7.99629	0	0	0.708712	13	-0.793467	-0.38656	0.0797245	2.65839
ClCCN(CCCl)P1(=O)OCCCN1	1	1	0	0	1	2	0	0	1	3	9	1.95264	0	0	2	0	15	0	2	2	1	0	2.53052	-2.69531	-0.146509	0.0452663	2.68969	-2.77867	-0.284066	0.479348	2.71876	0.0725768	0.420893	30.2321	5	0.357143	0	6	0	10.3229	2	1	1	0.920652	7	-0.780098	-0.336807	-0.114734	2.49088
ClCCNP1(=O)N(CCCl)CCCO1	1	1	0	0	1	2	0	0	1	3	9	1.95264	0	0	2	0	15	0	2	2	1	0	2.49428	-2.71069	-0.146735	0.0452664	2.70167	-2.78074	-0.275544	0.478794	2.73377	0.0725793	0.42046	30.2321	5	0.357143	0	5	0	10.3229	2	1	1	0.920652	8	-0.782431	-0.341487	-0.114734	2.4978
Clc1ccc(C(OCCN(C)C)c2ncccc2)cc1	1	0	0	1	2	3	0	12	0	3	17	1.52359	0	0	1	0	19	0	2	1	0	0	1.88456	-2.60798	-0.538444	0.566633	2.52211	-2.69957	-0.38009	0.728555	2.52898	-0.294652	0.77022	26.4069	6	0.285714	0	7	0	12.5469	4.18739	1	1	0.724387	10	-0.858883	-0.359738	0.0335261	2.50025
O=C1N(N(C)C(C)=C1N(C)C)c1ccccc1	1	1	1	0	0	1	0	6	0	1	12	1.48901	0	0	0	0	17	0	3	1	0	0	2.12456	-2.46612	-0.494271	0.568777	2.50961	-2.5454	-0.429883	0.62365	2.48393	-0.227246	0.710654	24.1625	2	0.111111	2	4	0	10.6366	2.91068	0	0	0.692197	8	-0.843155	-0.384015	-0.00131459	2.5037
N(CC(CN1c2c(cccc2)CCc2c1cccc2)C)(C)C	1	0	0	1	2	1	0	12	0	1	20	1.19642	0	0	0	0	26	0	2	0	0	0	1.75675	-2.70301	-0.520294	0.585811	2.63082	-2.75552	-0.422464	0.683666	2.64364	-0.392259	0.721314	32.3834	4	0.166667	0	6	0	13.919	6.25565	1	1	0.638444	9	-0.863531	-0.336093	0.0448013	2.82295
N(CC/C=C/1\c2c(OCc3c\1cccc3)cccc2)(C)C	1	0	0	1	1	2	0	12	0	2	19	1.27448	0	0	0	0	21	0	1	1	0	0	1.71336	-2.60747	-0.558667	0.605318	2.49728	-2.65994	-0.456103	0.712147	2.5503	-0.4155	0.756923	26.8533	3	0.130435	1	6	0	12.6729	5.70518	0	0	0.659522	9	-0.863188	-0.356362	0.0502481	2.63359
N(C/C=C/C#CC(C)(C)C)(Cc1c2c(ccc1)cccc2)C	1	0	0	1	2	1	0	10	0	1	21	1.12193	0	0	0	0	25	0	1	0	0	0	1.62879	-2.58271	-0.50113	0.562083	2.5509	-2.58661	-0.389681	0.67188	2.6573	-0.354604	0.712334	29.3102	5	0.217391	1	5	1	14.0576	6.70518	0	0	0.620337	13	-0.851218	-0.337826	0.039845	2.54363
Brc1ccc(C(CCN(C)C)c2ncccc2)cc1	1	0	0	2	3	2	0	12	0	2	17	1.38712	0	1	0	0	19	0	2	0	0	0	1.92504	-2.64711	-0.537558	0.583824	2.57672	-2.67777	-0.404217	0.766689	2.63961	-0.330852	0.811773	25.3609	5	0.25	0	6	0	12.9688	4.59564	1	1	0.790595	9	-0.863913	-0.356367	0.0515784	2.57415
N(CCC=C1c2c(cccc2)CCc2c1cccc2)(C)C	1	0	0	1	1	1	0	12	0	1	20	1.13033	0	0	0	0	23	0	1	0	0	0	1.71336	-2.60764	-0.525977	0.590131	2.50574	-2.65997	-0.42569	0.688335	2.57002	-0.397316	0.725552	27.1238	3	0.130435	1	6	0	12.9718	6.55873	0	0	0.634253	9	-0.863214	-0.341037	0.0524037	2.70835
N(CCCN1c2c(Sc3c1cccc3)cccc2)(C)C	1	0	0	1	2	1	0	12	0	1	18	1.37379	0	0	0	0	20	0	2	0	0	1	1.67103	-2.65718	-0.531577	0.598042	2.56559	-2.70731	-0.430019	0.69997	2.60631	-0.404513	0.732817	28.1041	4	0.181818	0	6	0	12.8593	4.6547	0	0	0.693247	9	-0.863944	-0.338339	0.0612947	2.60657
O(C(c1ccccc1)c1ccccc1)CCN(C)C	1	0	0	1	2	2	0	12	0	2	17	1.27879	0	0	0	0	21	0	1	1	0	0	1.87205	-2.60996	-0.524081	0.587177	2.52063	-2.69953	-0.423083	0.685834	2.54406	-0.394667	0.72456	26.8533	6	0.3	0	7	0	11.6205	4.89872	0	0	0.647214	9	-0.858888	-0.368144	0.0588861	2.52703
Clc1c(Cl)ccc([C@H]2c3c([C@@H](NC)CC2)cccc3)c1	1	0	0	2	2	1	0	12	1	2	19	1.39935	0	0	2	0	17	0	1	0	0	0	1.70348	-2.70203	-0.614471	0.651449	2.65386	-2.64787	-0.469377	0.822013	2.79137	-0.442366	0.854288	20.0845	2	0.0909091	0	4	0	12.8782	5.74791	2	0	0.76503	10	-0.845861	-0.400864	0.0685682	2.70513
S=C1N(c2cc(C(F)(F)F)c(C#N)cc2)C(=O)C(C)(C)N1c1cc(F)c(C(O)=NC)cc1	1	0	0	3	5	5	0	12	1	6	21	1.95499	0	0	0	4	16	0	4	2	0	1	1.78579	-2.54015	-0.515443	0.596216	2.65573	-2.6321	-0.444058	0.667532	2.58773	-0.253382	0.78304	30.3413	3	0.0882353	3	4	1	17.845	5.47607	0	0	0.871551	15	-0.820889	-0.443	0.0158232	2.7158
Fc1c(C2=NCC(=O)N(C)c3c2cc([N+](=O)[O-])cc3)cccc1	1	0	0	1	1	2	0	12	0	2	16	1.79987	0	0	0	1	12	0	3	3	0	0	1.8429	-2.39659	-0.626074	0.644556	2.43493	-2.5309	-0.480575	0.753191	2.43818	-0.460219	0.809211	19.8355	2	0.08	3	2	0	12.1929	4.41894	0	0	0.817467	9	-0.826266	-0.430497	0.057296	2.56428
O=C1N(C)C(=O)c2nc[nH]c2N1C	1	0	0	1	1	4	0	5	2	6	3	1.83748	0	0	0	0	8	0	4	2	0	0	2.21001	-2.452	-0.426852	0.34615	2.46864	-2.6256	-0.346534	0.480587	2.35116	-0.187606	0.578668	16.6017	0	0	2	2	0	7.23549	0.5	0	0	0.837562	5	-0.826262	-0.437776	-0.0308992	2.26691
O=C(OC1CC2N(C)C(C1)CC2)c1c2c([nH]c1)cccc2	1	1	0	0	1	2	0	9	1	3	16	1.45693	0	0	0	0	20	0	2	2	0	0	1.35	-2.75109	-0.617847	0.630495	2.84854	-2.80222	-0.555723	0.694112	2.85058	-0.478815	0.753876	27.3781	2	0.0833333	1	2	0	12.2109	5.56552	2	2	0.718022	11	-0.860342	-0.392096	0.0671486	2.78274
S(=O)(=O)(CCc1cc2c(C[C@@H]3N(C)CCC3)c[nH]c2cc1)c1ccccc1	1	0	0	2	3	3	0	15	1	4	22	1.49549	0	0	0	0	26	0	2	2	0	1	1.27907	-2.60672	-0.589762	0.67016	2.7244	-2.67101	-0.498969	0.746793	2.73578	-0.463421	0.817032	37.5394	6	0.2	0	4	0	16.5046	7.211	1	0	0.724866	14	-0.886131	-0.393744	0.079897	2.78753
CN1[C@H](c2cnccc2)CCC1	1	1	1	0	0	2	0	6	0	2	10	1.29574	0	0	0	0	14	0	2	0	0	0	1.90191	-2.54439	-0.419274	0.449127	2.69679	-2.56139	-0.353724	0.536893	2.78245	-0.264294	0.593642	18.6049	1	0.0769231	0	2	0	7.4025	2.94094	1	0	0.659638	6	-0.858475	-0.338626	0.0127907	2.46684
Clc1ccc(CC2=NN(C(=O)c3c2cccc3)C2CCN(C)CCC2)cc1	1	0	0	2	3	3	0	12	0	3	21	1.49789	0	0	1	0	24	0	3	1	0	0	1.45789	-2.64568	-0.582932	0.618541	2.72049	-2.70505	-0.459919	0.770352	2.72363	-0.421278	0.847904	31.575	3	0.1	2	2	0	16.3226	7.17232	1	1	0.731729	13	-0.860829	-0.377512	0.066959	2.83787
Clc1cnc(N2[C@@H](OC(=O)N3CCN(C)CC3)c3nccnc3C2=O)cc1	1	0	0	2	3	6	0	12	0	6	14	1.84038	0	0	1	0	17	0	6	3	0	0	1.47582	-2.73939	-0.55132	0.543704	2.65681	-2.8713	-0.391654	0.712715	2.53525	-0.293108	0.807855	32.7365	3	0.1	2	2	0	15.3344	3.32137	1	0	0.832684	13	-0.854515	-0.436198	0.0188373	2.64373
Clc1cnc(N2C(=O)c3nccnc3C2OC(=O)N2CCN(C)CC2)cc1	1	0	0	2	3	6	0	12	0	6	14	1.84038	0	0	1	0	17	0	6	3	0	0	1.47582	-2.73939	-0.55132	0.543704	2.65681	-2.8713	-0.391654	0.712715	2.53525	-0.293108	0.807855	32.7365	3	0.1	2	2	0	15.3344	3.32137	1	1	0.832684	13	-0.854515	-0.436198	0.0188373	2.64373
Clc1cc2N=C(N3CCN(C)CC3)c3c(Nc2cc1)cccc3	1	0	0	2	2	2	0	12	1	3	18	1.49305	0	0	1	0	19	0	4	0	0	0	1.54396	-2.74938	-0.565459	0.603626	2.64504	-2.8711	-0.428071	0.77848	2.5404	-0.378425	0.837394	27.1309	1	0.0384615	1	2	0	13.8454	4.81538	0	0	0.742583	10	-0.866388	-0.382469	0.0411411	2.70489
FC(F)(F)c1cc(C(F)(F)F)cc(C(C(=O)N(C)c2c(-c3c(C)cccc3)cc(N3CCN(C)CC3)nc2)(C)C)c1	1	0	0	2	3	3	0	18	0	3	34	1.65946	0	0	0	6	32	0	4	1	0	0	1.54456	-2.74226	-0.387309	0.293189	2.64417	-2.86998	-0.304323	0.4202	2.62315	-0.151143	0.514695	50.4186	6	0.136364	1	4	0	23.4895	8.42543	0	0	0.795693	16	-0.855627	-0.341308	-0.0998974	2.95744
O=C(Nc1cc(Nc2nc(-c3cnccc3)ccn2)c(C)cc1)c1ccc(CN2CCN(C)CC2)cc1	1	0	0	3	4	6	0	24	2	8	27	1.46815	0	0	0	0	31	0	7	1	0	0	1.03052	-2.77142	-0.616897	0.652747	2.65934	-2.87093	-0.522809	0.721733	2.59239	-0.443066	0.805891	44.0874	7	0.170732	1	2	0	21.1854	7.77898	0	0	0.707528	22	-0.859504	-0.375069	0.0802404	2.69994
C(CN1c2c(Sc3c1cccc3)cccc2)CN1CCN(C)CC1	1	0	0	2	3	2	0	12	0	2	21	1.3843	0	0	0	0	25	0	3	0	0	1	1.33544	-2.79034	-0.531577	0.598042	2.68047	-2.89816	-0.430019	0.69997	2.6231	-0.404513	0.732817	35.5502	4	0.148148	0	4	0	15.1349	5.6547	0	0	0.696315	12	-0.862081	-0.338339	0.0612947	2.75679
CN1CC2N(c3ncccc3Cc3c2cccc3)CC1	1	1	1	0	0	2	0	12	0	2	16	1.31226	0	0	0	0	19	0	3	0	0	0	1.64504	-2.74878	-0.532746	0.602589	2.67952	-2.83208	-0.437119	0.699904	2.66793	-0.401795	0.738726	26.0509	0	0	0	2	0	11.7889	4.93672	1	1	0.681534	8	-0.854695	-0.355014	0.0612859	2.80796
O=C1N(C)C(=O)c2n(C)cnc2N1C	1	1	1	0	0	3	0	5	0	3	4	1.78416	0	0	0	0	10	0	4	2	0	0	2.24787	-2.45362	-0.279412	0.105988	2.47866	-2.62674	-0.178234	0.240759	2.39142	0.0107826	0.295839	20.1081	0	0	2	2	0	8.1827	0.5	0	0	0.80527	6	-0.841055	-0.431183	-0.114184	2.3455
Clc1c(C2(NC)C(=O)CCCC2)cccc1	1	0	0	1	2	2	0	6	1	3	13	1.4967	0	0	1	0	16	0	1	1	0	0	2.18465	-2.72641	-0.622238	0.643607	2.72856	-2.71228	-0.452	0.685485	2.81544	-0.416001	0.806432	19.5293	2	0.117647	1	4	0	10.18	4.53446	1	1	0.744302	7	-0.831269	-0.392869	0.0609692	2.64288
Clc1c(C2(NC)C(=O)CCCC2)cccc1	1	0	0	1	2	2	0	6	1	3	13	1.4967	0	0	1	0	16	0	1	1	0	0	2.18465	-2.72641	-0.622238	0.643607	2.72856	-2.71228	-0.452	0.685485	2.81544	-0.416001	0.806432	19.5293	2	0.117647	1	4	0	10.18	4.53446	1	1	0.744302	7	-0.831269	-0.392869	0.0609692	2.64288
FC(F)(F)c1ccc(OC(CCNC)c2ccccc2)cc1	1	0	0	2	3	2	0	12	1	3	20	1.58942	0	0	0	3	18	0	1	1	0	0	1.82815	-2.59737	-0.641521	0.68524	2.55426	-2.68324	-0.53808	0.694875	2.62361	-0.499862	0.80879	25.8627	6	0.26087	0	6	0	12.2299	5.17897	1	1	0.768782	11	-0.853768	-0.381647	0.0794712	2.53237
O(C)[C@]12[C@@H]([C@](O)(C(C)(C)C)C)C[C@@]3([C@@H]4N(CC5CC5)CC[C@@]53[C@H]1Oc1c(O)ccc(c51)C4)CC2	1	0	0	3	4	5	0	6	2	7	29	1.31494	0	0	0	0	41	0	1	4	0	0	1.41848	-3.01814	-0.346174	0.39396	3.03938	-3.06119	-0.322665	0.378846	3.02239	-0.200697	0.549148	50.6335	4	0.1	0	5	0	21.4862	11.1631	7	0	0.70468	10	-0.853986	-0.36171	-0.0730956	3.63998
Clc1c(N)cc(OC)c(C(O)=N[C@H]2[C@@H](OC)CN(CCCOc3ccc(F)cc3)CC2)c1	1	0	0	3	4	6	0	12	2	8	24	1.7065	0	0	1	1	29	0	3	4	0	0	1.38895	-2.78193	-0.636473	0.572458	2.74442	-2.87744	-0.506712	0.805915	2.66453	-0.386359	0.790559	41.714	9	0.264706	1	4	0	19.017	6.3759	2	0	0.776201	19	-0.852069	-0.37551	0.0013261	2.80135
O(C)[C@@H]1[C@H](C)[C@H]2[C@@]34OO[C@@](C)(O[C@H]3O1)CC[C@H]4[C@H](C)CC2	1	0	0	1	1	5	0	0	0	5	13	1.34563	0	0	0	0	26	0	0	5	0	0	1.79455	-2.89719	-0.393036	0.332992	2.96235	-2.93498	-0.281023	0.391504	2.94841	-0.189537	0.452477	36.0874	1	0.0416667	0	4	0	13.3338	6.09902	8	0	0.744249	8	-0.79512	-0.352283	-0.0633606	3.19281
O(C(O)=N[C@H](C(O)=NN(C[C@H](O)[C@@H](N=C(O)[C@@H](N=C(OC)O)C(C)(C)C)Cc1ccccc1)Cc1ccc(-c2ncccc2)cc1)C(C)(C)C)C	1	0	0	4	6	10	0	18	5	15	34	1.53111	0	0	0	0	52	0	6	7	0	0	1.82246	-2.68128	-0.516867	0.595817	2.6834	-2.75456	-0.440782	0.672684	2.71717	-0.392788	0.713528	67.9388	14	0.264151	4	7	0	30.6721	11.2824	4	0	0.718091	19	-0.804115	-0.386416	0.0667497	3.05552
Clc1c([C@@H](C(=O)OC)N2Cc3c(scc3)CC2)cccc1	1	0	0	2	3	2	0	11	0	2	17	1.69594	0	0	1	0	16	0	1	2	0	1	1.72568	-2.65988	-0.513335	0.641466	2.61415	-2.65999	-0.390948	0.763013	2.66003	-0.361224	0.883731	25.0453	3	0.130435	1	2	0	13.2851	4.48382	1	0	0.801269	9	-0.827875	-0.404615	0.0589391	2.63573
ClC(Cl)C(F)(F)OC	1	1	1	0	0	1	0	0	0	1	6	2.18872	0	0	2	2	4	0	0	1	0	0	3.70832	-2.31478	-0.185298	0.052551	2.50876	-2.43738	0.113949	0.509967	2.39997	0.1057	0.371602	9.53483	2	0.285714	0	5	0	5.50931	0.288675	0	0	1.21262	4	-0.744112	-0.351574	-0.107449	1.81935
O(C[C@@H](N=C(O)C)C(O)=NCc1ccccc1)C	1	0	0	1	2	5	0	6	2	7	11	1.56106	0	0	0	0	18	0	2	3	0	0	2.28639	-2.45499	-0.471892	0.490502	2.49465	-2.58393	-0.365294	0.573429	2.43877	-0.234694	0.678418	24.2337	6	0.333333	2	5	0	10.5754	3.46116	1	0	0.722394	10	-0.809541	-0.388288	0.0497157	2.35647
FC(F)(F)c1ccc([C@H](COC)N2[C@@H](C)CN(C3(C)CCN(C(=O)c4c(C)ncnc4C)CC3)CC2)cc1	1	0	0	3	4	6	0	12	0	6	29	1.61119	0	0	0	3	38	0	5	2	0	0	1.31324	-2.88689	-0.204116	0.057855	2.80782	-2.96081	-0.0523338	0.4202	2.77085	0.0793296	0.199679	56.6049	7	0.170732	1	5	0	22.8848	8.211	2	0	0.74886	19	-0.857566	-0.357759	-0.10765	3.15019
O(C)c1c(OC)cc(CC=2C(=N)NC(=N)NC=2)cc1OC	1	0	0	2	3	5	0	6	4	9	12	1.66703	0	0	0	0	18	0	4	3	0	0	1.94726	-2.44073	-0.614942	0.517107	2.40297	-2.63788	-0.582613	0.564674	2.51517	-0.319787	0.682763	26.7457	5	0.227273	3	2	0	12.1639	2.90048	0	0	0.754603	11	-0.822364	-0.475158	-0.0133881	2.48052
O(C)c1c(OC)cc(CC=2C(=N)NC(=N)NC=2)cc1OC	1	0	0	2	3	5	0	6	4	9	12	1.66703	0	0	0	0	18	0	4	3	0	0	1.94726	-2.44073	-0.614942	0.517107	2.40297	-2.63788	-0.582613	0.564674	2.51517	-0.319787	0.682763	26.7457	5	0.227273	3	2	0	12.1639	2.90048	0	0	0.754603	11	-0.822364	-0.475158	-0.0133881	2.48052
S(=O)(=O)(N=C(O)c1cc(OC)c(Cc2c3c(n(C)c2)ccc(N=C(OC2CCCC2)O)c3)cc1)c1c(C)cccc1	1	0	0	3	5	7	0	21	2	9	29	1.61067	0	0	0	0	33	0	3	6	0	1	1.12805	-2.48487	-0.575905	0.592047	2.73169	-2.48724	-0.481045	0.695825	2.82741	-0.401488	0.759972	51.0038	8	0.177778	2	2	0	24.0575	9.6157	0	0	0.760957	21	-0.884028	-0.434834	0.0288385	2.76407
O(C)c1c(O)ccc(CN=C(O)CCCC/C=C/C(C)C)c1	1	0	0	3	4	4	0	6	2	6	17	1.36582	0	0	0	0	27	0	1	3	0	0	2.02464	-2.60719	-0.49361	0.541337	2.56315	-2.47314	-0.39812	0.633563	2.70694	-0.372799	0.663957	32.7526	9	0.409091	2	6	0	13.7495	6.17476	0	0	0.673801	15	-0.793185	-0.416926	0.0357014	2.50652
O=C(Oc1c(C)c2OCOc2c2[C@H]3N4[C@@H](O)[C@H]5N(C)[C@@H]([C@@H]4[C@H](SC[C@@]4(C(=O)OC3)NCCc3c4cc(OC)c(O)c3)c12)c1c(O)c(OC)c(C)cc1C5)C	1	0	0	4	6	12	0	18	4	16	36	1.62807	0	0	0	0	43	0	3	11	0	1	1.19269	-2.86929	-0.469098	0.501855	2.84373	-2.93517	-0.397282	0.563665	2.85666	-0.286745	0.654045	67.3199	3	0.0483871	2	3	0	31.6656	10.9752	7	0	0.797896	15	-0.841023	-0.42996	0.006039	3.50632
O(C)c1c(OC)cc2c(C(=O)C(CC3CCN(Cc4ccccc4)CC3)C2)c1	1	0	0	3	4	4	0	12	0	4	23	1.34736	0	0	0	0	29	0	1	3	0	0	1.23208	-2.81988	-0.540916	0.568293	2.76783	-2.79336	-0.452525	0.65887	2.82125	-0.379391	0.700411	38.473	6	0.193548	1	4	0	16.8179	7.85241	1	1	0.690494	16	-0.852212	-0.387794	0.041017	2.90438
Fc1ccc(NC(=O)C2(C(=O)Nc3ccc(Oc4c5c(ncc4)cc(OC)c(OC)c5)cc3)CC2)cc1	1	0	0	3	4	5	0	22	2	7	27	1.65189	0	0	0	1	24	0	3	5	0	0	1.06354	-2.34031	-0.637821	0.687911	2.84291	-2.48464	-0.565058	0.789179	2.84814	-0.499862	0.854311	37.744	8	0.195122	2	2	0	20.2088	7.87655	0	0	0.772837	21	-0.816714	-0.47435	0.0848221	2.62719
O=C(O[C@@H]1[C@H](c2ccc(OC)cc2)Sc2c(N(CCN(C)C)C1=O)cccc2)C	1	0	0	3	4	4	0	12	0	4	21	1.59374	0	0	0	0	26	0	2	4	0	1	1.84344	-2.62682	-0.541121	0.524081	2.619	-2.7521	-0.445051	0.587803	2.65683	-0.362193	0.700661	40.4114	6	0.193548	2	5	0	17.9399	5.5594	2	0	0.745405	13	-0.860011	-0.391919	0.0202756	2.81176
O(C)c1ccc(C(CN(C)C)C2(O)CCCCC2)cc1	1	0	0	1	2	3	0	6	1	4	17	1.30206	0	0	0	0	27	0	1	2	0	0	2.03469	-2.82483	-0.40788	0.329796	2.79553	-2.79916	-0.362275	0.423718	2.87216	-0.182848	0.506045	33.4126	5	0.238095	0	7	0	12.9321	5.51407	1	1	0.659269	10	-0.862481	-0.365805	-0.0752335	2.87627
O(C)c1ccc(CC(NC[C@H](O)c2c3OCC(O)=Nc3cc(O)c2)(C)C)cc1	1	0	0	4	5	7	0	12	4	11	20	1.53156	0	0	0	0	26	0	2	5	0	0	1.48644	-2.71186	-0.60537	0.657834	2.64775	-2.80952	-0.562178	0.65242	2.63759	-0.460902	0.795539	34.2354	7	0.233333	1	7	0	16.2681	6.23365	1	0	0.7397	16	-0.841805	-0.412685	0.088147	2.75448
O(C)c1ccc(-n2nc(C(O)=N)c3c2C(=O)N(c2ccc(N4C(=O)CCCC4)cc2)CC3)cc1	1	0	0	3	5	6	0	17	2	8	22	1.6148	0	0	0	0	25	0	5	4	0	0	1.24131	-2.66821	-0.639567	0.706612	2.64148	-2.67978	-0.53808	0.762024	2.69073	-0.499862	0.854311	37.1022	5	0.131579	3	2	0	18.8223	7.34984	0	0	0.758813	17	-0.830456	-0.441015	0.0760229	2.78086
Clc1cc(C(O)=NCCc2ccc(S(=O)(=O)NC(O)=NC3CCCCC3)cc2)c(OC)cc1	1	0	0	3	5	7	0	12	3	10	22	1.75021	0	0	1	0	28	0	3	5	0	1	1.33906	-2.77923	-0.625902	0.669318	2.69999	-2.66662	-0.53808	0.7737	2.83666	-0.440989	0.854311	42.7218	8	0.228571	2	3	0	19.9408	7.47945	0	0	0.801742	19	-0.872561	-0.412402	0.0913927	2.64879
Clc1cc(C(O)=NCCc2ccc(S(=O)(=O)NC(O)=NC3CCCCC3)cc2)c(OC)cc1	1	0	0	3	5	7	0	12	3	10	22	1.75021	0	0	1	0	28	0	3	5	0	1	1.33906	-2.77923	-0.625902	0.669318	2.69999	-2.66662	-0.53808	0.7737	2.83666	-0.440989	0.854311	42.7218	8	0.228571	2	3	0	19.9408	7.47945	0	0	0.801742	19	-0.872561	-0.412402	0.0913927	2.64879
O(C)c1c(OC)ccc(C(C#N)(C(C)C)CCCN(CCc2cc(OC)c(OC)cc2)C)c1	1	0	0	3	4	6	0	12	0	6	26	1.39196	0	0	0	0	38	0	2	4	0	0	1.83727	-2.7273	-0.477324	0.310024	2.70244	-2.7378	-0.406731	0.425613	2.75662	-0.213684	0.572136	51.8459	13	0.382353	0	10	1	21.1044	7.62655	1	1	0.676675	18	-0.861081	-0.385663	-0.107129	2.90321
O(C)c1cc2c(cc1)C[C@@H]1N(C)CC[C@]32[C@@H]1CCCC3	1	0	0	1	1	2	0	6	0	2	18	1.24396	0	0	0	0	25	0	1	1	0	0	1.68235	-2.93825	-0.49781	0.464793	2.88386	-2.93183	-0.420579	0.572507	2.93714	-0.307171	0.655909	31.2262	1	0.0434783	0	2	0	12.692	6.4872	3	0	0.663748	9	-0.857744	-0.385364	-0.0433673	3.09497
[SH0](=O)(Cc1c(C)c(OC)c(C)cn1)c1[nH]c2c(n1)ccc(OC)c2	1	0	0	3	4	6	0	15	2	8	16	1.71214	0	0	0	0	19	0	3	3	0	1	1.53522	-2.37817	-0.558586	0.47159	2.44817	-2.31567	-0.500517	0.597726	2.52466	-0.33992	0.67763	32.2809	5	0.192308	0	3	0	14.8604	4.13026	0	0	0.775803	13	-0.848387	-0.411429	-0.0591611	2.52784
S(=O)(=O)(NC(O)=NC1CCCCC1)c1ccc(CCN2C(=O)C(C)(C)c3c(C2=O)cc(OC)cc3)cc1	1	0	0	3	5	7	0	12	2	9	24	1.62769	0	0	0	0	33	0	3	6	0	1	1.25092	-2.77923	-0.58826	0.544974	2.69999	-2.70086	-0.53808	0.603862	2.83666	-0.342301	0.735315	50.3438	7	0.175	3	4	0	22.1762	8.97945	0	0	0.768794	20	-0.872563	-0.396286	-0.00159425	2.84149
Clc1ccc(C(=O)n2c(C)c(CC(=O)O)c3c2ccc(OC)c3)cc1	1	0	0	3	4	4	0	15	2	6	18	1.6329	0	0	1	0	16	0	1	4	0	0	1.76417	-2.29997	-0.582528	0.523265	2.40861	-2.33275	-0.511702	0.731383	2.47758	-0.347002	0.805202	23.7233	5	0.185185	2	2	0	14.5016	5.51651	0	0	0.794301	12	-0.808486	-0.434798	0.0574377	2.61323
O(C)c1cc2c(CCN=C(O)C)c[nH]c2cc1	1	1	0	0	1	3	0	9	2	5	12	1.52604	0	0	0	0	16	0	2	2	0	0	1.79772	-2.4062	-0.467257	0.487222	2.42098	-2.42446	-0.370303	0.61216	2.47376	-0.277553	0.691983	21.3873	4	0.222222	1	3	0	10.0263	3.63026	0	0	0.714719	10	-0.862693	-0.412059	0.0203591	2.41264
O=C(O)[C@@H](C)c1cc2c(cc(OC)cc2)cc1	1	0	0	1	1	3	0	10	2	5	13	1.36191	0	0	0	0	14	0	0	3	0	0	1.90008	-2.42489	-0.565289	0.46797	2.47002	-2.38027	-0.507688	0.595757	2.54561	-0.338971	0.680671	18.1789	3	0.166667	1	3	0	9.80516	4.38077	1	0	0.721904	10	-0.789215	-0.436572	0.0547705	2.42444
O(CCNCC(O)COc1c2c([nH]c3c2cccc3)ccc1)c1c(OC)cccc1	1	0	0	3	4	5	0	19	3	8	24	1.48145	0	0	0	0	26	0	2	4	0	0	1.11638	-2.61104	-0.588563	0.626228	2.57986	-2.81638	-0.552901	0.72153	2.46649	-0.427277	0.788319	35.4914	10	0.30303	0	7	0	16.9286	6.96521	1	1	0.719976	17	-0.852803	-0.414772	0.0635285	2.62028
Fc1c([C@](O)([C@@H](C)c2c(F)cncn2)Cn2ncnc2)ccc(F)c1	1	0	0	2	3	5	0	17	1	6	16	1.85803	0	0	0	3	14	0	5	1	0	0	1.82185	-2.60857	-0.633584	0.600043	2.66196	-2.52375	-0.46894	0.805126	2.75565	-0.436596	0.790873	24.8539	5	0.185185	0	5	0	13.1431	4.03496	2	0	0.847206	10	-0.821772	-0.425741	0.0215864	2.69301
Fc1c(C(O)(Cn2ncnc2)Cn2ncnc2)ccc(F)c1	1	0	0	2	3	5	0	16	1	6	11	1.89231	0	0	0	2	12	0	6	1	0	0	1.71391	-2.55151	-0.613418	0.567685	2.61109	-2.48287	-0.468442	0.778692	2.69722	-0.407714	0.779402	22.1245	5	0.208333	0	4	0	11.3421	2.69514	0	0	0.853426	9	-0.825983	-0.421126	0.00261758	2.56268
Clc1ccc(C2(O)CCN(CCCC(=O)c3ccc(F)cc3)CC2)cc1	1	0	0	2	3	3	0	12	1	4	22	1.56817	0	0	1	1	23	0	1	2	0	0	1.32652	-2.7921	-0.640618	0.695141	2.74039	-2.80231	-0.53808	0.805915	2.78791	-0.499862	0.854311	29.7048	6	0.214286	1	4	0	15.3831	7.20339	0	0	0.757022	17	-0.857382	-0.389928	0.0814094	2.78054
Fc1ccc(C(N2CCN(C/C=C/c3ccccc3)CC2)c2ccc(F)cc2)cc1	1	0	0	2	3	2	0	18	0	2	28	1.37123	0	0	0	2	26	0	2	0	0	0	1.25589	-2.77841	-0.641692	0.70206	2.67602	-2.87674	-0.53808	0.805915	2.62865	-0.499862	0.854311	34.7894	6	0.181818	1	3	0	16.9235	8.16103	0	0	0.701602	16	-0.851666	-0.398601	0.0819902	2.82506
Brc1c(Oc2c(C)cc(C#N)cc2C)nc(Nc2ccc(C#N)cc2)nc1N	1	0	0	3	5	4	0	18	2	6	16	1.6925	0	1	0	0	15	0	6	1	0	0	1.55379	-2.33324	-0.682983	0.700844	2.31736	-2.33067	-0.598412	0.805915	2.49073	-0.445239	0.912693	23.5641	4	0.133333	0	2	2	16.7025	5.47607	0	0	0.851842	16	-0.783491	-0.504179	0.10881	2.45623
S(=O)(=O)(Oc1cc2c(cc1)C1C(C3[C@@](C)(C(=O)CC3)CC1)CC2)O	1	0	0	3	4	5	0	6	3	8	17	1.5067	0	0	0	0	22	0	0	5	0	1	1.4525	-2.87012	-0.512852	0.504298	2.90552	-2.78378	-0.541048	0.553358	2.98218	-0.372717	0.652989	33.4006	2	0.0740741	1	3	0	14.5117	7.51746	4	3	0.799212	12	-0.787284	-0.387324	0.0240813	3.07457
S(=O)(=O)(c1ccc(N)cc1)c1ccc(N)cc1	1	1	0	0	1	2	0	12	2	4	12	1.75318	0	0	0	0	12	0	2	2	0	1	1.94092	-2.3574	-0.624018	0.719716	2.37784	-2.35437	-0.53808	0.805915	2.44762	-0.499862	0.854311	18.2745	2	0.111111	0	2	0	9.81474	3.64273	0	0	0.795147	10	-0.860958	-0.459071	0.0927486	2.37248
S(=O)(=O)(Nc1ncccn1)c1ccc(N)cc1	1	0	0	1	2	4	0	12	2	6	9	1.92383	0	0	0	0	10	0	4	2	0	1	1.84814	-2.29706	-0.661921	0.719753	2.45399	-2.43725	-0.618563	0.781669	2.3892	-0.514201	0.875392	20.0481	3	0.166667	0	3	0	9.55447	2.48803	0	0	0.847543	10	-0.847903	-0.382579	0.100915	2.28622
S(=O)(=O)(Nc1noc(C)c1)c1ccc(N)cc1	1	1	0	0	1	3	0	11	2	5	8	1.92225	0	0	0	0	11	0	3	3	0	1	1.85811	-2.30483	-0.623378	0.68784	2.4308	-2.43209	-0.53808	0.805915	2.41011	-0.499862	0.854311	20.4173	3	0.166667	0	3	0	9.8608	2.89872	0	0	0.857472	10	-0.923834	-0.355866	0.079775	2.30567
S(=O)(=O)(Nc1c(C)c(C)no1)c1ccc(N)cc1	1	1	0	0	1	3	0	11	2	5	10	1.86809	0	0	0	0	13	0	3	3	0	1	1.91283	-2.33155	-0.623378	0.339774	2.44261	-2.43334	-0.53808	0.547002	2.45759	-0.483113	0.653511	22.6037	3	0.157895	0	3	0	10.7835	3.32137	0	0	0.835833	10	-0.933218	-0.355866	-0.0360792	2.36898
Oc1c(O)ccc(CCN)c1	1	1	1	0	0	3	0	6	3	6	8	1.5479	0	0	0	0	11	0	1	2	0	0	2.31013	-2.48125	-0.75646	0.800085	2.41725	-2.66584	-0.688417	0.820111	2.46684	-0.594035	0.948685	11.3653	2	0.181818	0	4	0	6.11804	2.59159	0	0	0.731369	7	-0.83923	-0.456164	0.178473	2.18936
NCCc1[nH]cnc1	1	1	1	0	0	3	0	5	3	6	4	1.44665	0	0	0	0	9	0	3	0	0	0	2.10055	-2.46339	-0.49085	0.60211	2.422	-2.66729	-0.468445	0.649234	2.36964	-0.351865	0.723774	11.1589	2	0.25	0	4	0	4.59348	1.14223	0	0	0.70951	5	-0.846747	-0.345989	0.11624	2.04025
S(=O)(=O)(N(C)c1nc(C(C)C)c(/C=C/[C@@H](O)C[C@@H](O)CC(=O)O)c(-c2ccc(F)cc2)n1)C	1	0	0	3	5	8	0	12	4	12	21	1.78356	0	0	0	1	28	0	3	6	0	1	2.16814	-2.58637	-0.549926	0.544042	2.61711	-2.64031	-0.49396	0.556891	2.6376	-0.374468	0.702305	43.8668	10	0.294118	2	6	0	19.6211	6.54838	2	0	0.8034	14	-0.838838	-0.403561	0.076434	2.7577
Fc1ccc(-c2c(/C=C/[C@@H](O)C[C@@H](O)CC(=O)O)c(C3CC3)nc3c2cccc3)cc1	1	0	0	4	5	5	0	16	4	9	25	1.52435	0	0	0	1	24	0	1	4	0	0	1.45595	-2.58391	-0.605056	0.650082	2.74633	-2.64013	-0.53808	0.758318	2.89273	-0.439273	0.849248	29.718	8	0.235294	2	6	0	16.909	8.78753	2	0	0.751056	14	-0.793113	-0.425959	0.0834699	2.76456
O=C(C)[C@@]1(O)C[C@H](O[C@@H]2O[C@@H](C)[C@@H](O)[C@@H](N)C2)c2c(O)c3C(=O)c4c(C(=O)c3c(O)c2C1)cccc4	1	0	0	3	5	10	0	12	5	15	22	1.54676	0	0	0	0	27	0	1	9	0	0	1.46646	-2.75358	-0.558899	0.628539	2.76978	-2.903	-0.48759	0.639928	2.75223	-0.42146	0.769264	35.5626	3	0.075	3	5	0	19.7249	8.89545	6	0	0.805298	14	-0.828967	-0.443855	0.076236	3.03669
Clc1ccc(C(=O)NCCN2CCOCC2)cc1	1	1	0	0	1	3	0	6	1	4	13	1.65521	0	0	1	0	17	0	2	2	0	0	1.57948	-2.72484	-0.578031	0.582811	2.64352	-2.85648	-0.43686	0.732119	2.52114	-0.341657	0.796261	24.5185	4	0.210526	1	4	0	10.9496	3.57137	0	0	0.772332	12	-0.845765	-0.380662	0.0605497	2.47752
O=C(Oc1cc2c([C@@H]3[C@H]([C@H]4[C@@](C)([C@@H](O)CC4)CC3)CC2)cc1)c1ccccc1	1	0	0	2	2	2	0	12	1	3	24	1.24562	0	0	0	0	28	0	0	3	0	0	1.19656	-2.88533	-0.593276	0.645548	2.92708	-2.80381	-0.507856	0.668545	3.0056	-0.464898	0.763049	33.4838	2	0.0625	1	3	0	16.4346	9.77151	5	0	0.697089	15	-0.803358	-0.407994	0.0730555	3.13879
FC(F)(F)c1ccc(NC(=O)c2c(C)onc2)cc1	1	0	0	1	1	2	0	11	1	3	13	1.93936	0	0	0	3	9	0	2	2	0	0	1.76983	-2.27547	-0.642899	0.703066	2.36137	-2.29818	-0.53808	0.779153	2.4741	-0.431447	0.854311	16.9819	2	0.1	1	2	0	9.78436	3.36004	0	0	0.89615	10	-0.809166	-0.38168	0.0825157	2.28329
Clc1c(NS(=O)(=O)c2c(C(=O)Cc3c(C)cc4OCOc4c3)scc2)onc1C	1	0	0	3	5	6	0	16	1	7	17	1.97825	0	0	1	0	15	0	2	6	0	2	1.36892	-2.35583	-0.418844	0.415886	2.47871	-2.42889	-0.362292	0.532055	2.52737	-0.197418	0.717753	32.9401	6	0.1875	1	3	0	17.7037	4.98382	0	0	0.914598	14	-0.930132	-0.379644	-0.0206386	2.57144
O=C(O[C@@H]1[C@]2(C)[C@H]([C@H]3[C@@H]([C@]4(C)C(=CC(=O)CC4)CC3)CC2)CC1)CCC1CCCC1	1	0	0	2	3	2	0	0	0	2	25	1.18623	0	0	0	0	40	0	0	3	0	0	1.22635	-2.94447	-0.52021	0.430238	2.95759	-2.86295	-0.439879	0.49903	3.03497	-0.330221	0.623439	47.5603	4	0.117647	3	4	0	19.0883	11.9855	6	0	0.675176	16	-0.802205	-0.361738	0.0101269	3.35437
O=C(O[C@@H]1[C@]2(C)[C@H]([C@H]3[C@@H](c4c(cc(O)cc4)CC3)CC2)CC1)CCC1CCCC1	1	0	0	2	3	2	0	6	1	3	25	1.2057	0	0	0	0	36	0	0	3	0	0	1.19669	-2.88508	-0.536416	0.572073	2.93087	-2.80335	-0.444474	0.647833	3.00779	-0.416638	0.69441	42.2294	4	0.121212	1	4	0	17.8678	11.1891	5	0	0.681122	16	-0.802182	-0.382415	0.0433429	3.22461
Fc1ccc(C2C(=O)c3c(C2=O)cccc3)cc1	1	1	1	0	0	2	0	12	0	2	14	1.45368	0	0	0	1	9	0	0	2	0	0	1.72632	-2.2797	-0.647576	0.6723	2.52225	-2.29672	-0.521672	0.797019	2.49868	-0.459288	0.841165	12.9579	1	0.05	2	2	0	9.39061	5.01474	0	0	0.77812	9	-0.740786	-0.429544	0.0680582	2.4408
O=C1C(Cn2c(C)ncc2)CCc2n(C)c3c(c12)cccc3	1	0	0	1	1	2	0	14	0	2	16	1.44233	0	0	0	0	19	0	3	1	0	0	1.4814	-2.62677	-0.515006	0.591465	2.65874	-2.59449	-0.424522	0.682309	2.70249	-0.376797	0.762021	27.0089	2	0.08	1	3	0	12.9127	5.36941	1	1	0.706975	10	-0.869278	-0.377187	0.046937	2.75157
O=C1N(N(C)C(C)=C1)c1ccccc1	1	1	1	0	0	1	0	6	0	1	10	1.50531	0	0	0	0	12	0	2	1	0	0	2.02375	-2.44579	-0.528456	0.653567	2.45285	-2.52516	-0.466932	0.666551	2.4593	-0.36508	0.808825	16.7165	1	0.0666667	2	2	0	8.26678	2.98803	0	0	0.703951	7	-0.845997	-0.38084	0.04881	2.3279
O=C1N(N(C)C(C)=C1)c1ccccc1	1	1	1	0	0	1	0	6	0	1	10	1.50531	0	0	0	0	12	0	2	1	0	0	2.02375	-2.44579	-0.528456	0.653567	2.45285	-2.52516	-0.466932	0.666551	2.4593	-0.36508	0.808825	16.7165	1	0.0666667	2	2	0	8.26678	2.98803	0	0	0.703951	7	-0.845997	-0.38084	0.04881	2.3279
O=C1[C@@H]2Oc3c(O)ccc4c3[C@@]32[C@H]([C@H](N(C)CC3)C4)CC1	1	0	0	1	1	4	0	6	1	5	16	1.44812	0	0	0	0	19	0	1	3	0	0	1.65706	-2.89373	-0.599743	0.485424	2.90965	-2.94609	-0.549655	0.559556	2.88867	-0.38328	0.668665	25.6249	0	0	1	2	0	12.1332	5.9872	4	0	0.750366	8	-0.856765	-0.417971	0.0135699	3.0906
S(=O)(=O)(Oc1cc2c([C@@H]3[C@H]([C@H]4[C@@](C)(C(=O)CC4)CC3)CC2)cc1)O	1	0	0	3	4	5	0	6	3	8	17	1.5067	0	0	0	0	22	0	0	5	0	1	1.4525	-2.87012	-0.512852	0.504298	2.90552	-2.78378	-0.541048	0.553358	2.98218	-0.372717	0.652989	33.4006	2	0.0740741	1	3	0	14.5117	7.51746	4	0	0.799212	12	-0.787284	-0.387324	0.0240813	3.07457
O=C(C)[C@@H]1[C@]2(C)[C@H]([C@H]3[C@@H]([C@]4(C)C(=CC(=O)CC4)CC3)CC2)CC1	1	0	0	2	2	2	0	0	0	2	19	1.17235	0	0	0	0	30	0	0	2	0	0	1.60469	-2.94641	-0.45682	0.373704	2.95741	-2.85969	-0.368655	0.363789	3.04457	-0.279745	0.560233	34.7122	1	0.0384615	3	4	0	14.8601	9.19592	6	0	0.672258	11	-0.800971	-0.369134	-0.0329593	3.30765
O=C1C=C2[C@@](C)([C@@H]3[C@H]([C@H]4[C@@](C)([C@@H](O)CC4)CC3)CC2)CC1	1	0	0	1	1	2	0	0	1	3	18	1.17968	0	0	0	0	28	0	0	2	0	0	1.6248	-2.94467	-0.503049	0.430079	2.9549	-2.86332	-0.435167	0.495704	3.03348	-0.329935	0.618346	31.5678	0	0	2	3	0	13.3991	8.40725	6	0	0.676646	10	-0.803984	-0.37707	0.0101188	3.25967
O=C(OC1C[C@@H]2N3[C@H](C1)CC(C(=O)C3)C2)c1c2c([nH]c1)cccc2	1	0	0	1	1	3	0	9	1	4	17	1.50707	0	0	0	0	20	0	2	3	0	0	1.20481	-2.9203	-0.599914	0.661193	2.89185	-2.97208	-0.545984	0.714664	2.86757	-0.474377	0.787587	28.3361	2	0.0714286	2	2	0	13.4036	6.52424	2	0	0.75058	13	-0.860102	-0.400968	0.0688685	2.90924
[SH0](=O)(CCC1C(=O)N(N(c2ccccc2)C1=O)c1ccccc1)c1ccccc1	1	0	0	2	3	3	0	18	0	3	21	1.5895	0	0	0	0	20	0	2	3	0	1	1.43599	-2.48184	-0.638255	0.701413	2.68754	-2.56658	-0.53808	0.805915	2.58845	-0.499862	0.854311	30.7981	6	0.1875	2	5	0	16.4957	7.21765	0	0	0.755836	13	-0.864054	-0.383903	0.0816353	2.71014
O=C1N(Cc2c(C)nc[nH]2)CCc2n(C)c3c(c12)cccc3	1	0	0	1	1	3	0	14	2	5	15	1.50829	0	0	0	0	18	0	4	1	0	0	1.48165	-2.58961	-0.519086	0.605739	2.57217	-2.64318	-0.432975	0.701514	2.56631	-0.35427	0.760236	26.5757	2	0.08	1	2	0	12.758	4.53446	0	0	0.723553	10	-0.869603	-0.374497	0.062433	2.69011
P(=O)(OCN1C(=O)C(c2ccccc2)(c2ccccc2)N=C1O)(O)O	1	0	0	3	5	7	0	12	4	11	13	1.8191	0	0	0	0	15	0	2	6	1	0	1.83418	-2.41429	-0.648935	0.6977	2.55396	-2.53833	-0.53808	0.721558	2.57122	-0.499862	0.854311	31.0101	5	0.185185	2	5	0	13.7831	4.57137	0	0	0.846697	10	-0.802121	-0.389401	0.0794764	2.6125
O(CC1(C)Oc2c(C)c(C)c(O)c(C)c2CC1)c1ccc(CC2C(O)=NC(=O)S2)cc1	1	0	0	3	4	6	0	12	3	9	23	1.54711	0	0	0	0	27	0	1	5	0	1	1.22978	-2.68872	-0.533318	0.454422	2.69164	-2.7355	-0.439994	0.586179	2.70552	-0.297982	0.718815	37.9066	5	0.147059	2	4	0	19.0063	7.9325	2	2	0.760526	17	-0.783349	-0.432253	-0.0185971	2.83146
O(CCN(C)c1ncccc1)c1ccc(CC2C(O)=NC(=O)S2)cc1	1	0	0	3	4	5	0	12	2	7	16	1.70309	0	0	0	0	19	0	3	3	0	1	1.27723	-2.53991	-0.561219	0.612518	2.52532	-2.66492	-0.496777	0.707943	2.51624	-0.402438	0.7723	30.5449	7	0.259259	2	5	0	14.6476	4.66052	1	1	0.773706	16	-0.818947	-0.418868	0.0574708	2.49232
O=C1N(C)C(=O)N=C(O)C1(C)C1=CCCCC1	1	0	0	1	1	4	0	0	1	5	9	1.59668	0	0	0	0	16	0	2	3	0	0	2.20945	-2.68163	-0.411263	0.333269	2.68134	-2.66663	-0.309924	0.513253	2.78183	-0.155461	0.53621	22.7073	1	0.0555556	4	3	0	10.0639	3.80048	1	1	0.758283	8	-0.787339	-0.434781	-0.0329047	2.64748
O=C1N(C)C(=O)OC1(C)C	1	1	1	0	0	2	0	0	0	2	4	1.67982	0	0	0	0	9	0	1	3	0	0	2.74327	-2.47035	-0.235304	0.0458222	2.65214	-2.57363	0.0952638	0.123	2.55043	0.0555262	0.1057	15.6509	0	0	2	4	0	6.17196	1.25	0	0	0.806447	4	-0.772471	-0.415171	-0.114178	2.24812
O=C1C(CC=2C(=O)Oc3c(C=2O)cccc3)=C(O)c2c(O1)cccc2	1	0	0	3	3	4	0	12	2	6	17	1.44621	0	0	0	0	12	0	0	6	0	0	1.46601	-2.37215	-0.587866	0.644708	2.45302	-2.35184	-0.517248	0.745648	2.52068	-0.423045	0.798748	18.8665	2	0.0714286	4	2	0	12.8533	5.86181	0	0	0.808455	12	-0.757678	-0.485622	0.0868431	2.52899
S(=O)(=O)(C)c1ccc(C2=C(c3ccccc3)C(=O)OC2)cc1	1	0	0	1	1	3	0	12	0	3	16	1.53687	0	0	0	0	14	0	0	4	0	1	1.6186	-2.42067	-0.610295	0.702389	2.44846	-2.43495	-0.519758	0.805125	2.48779	-0.446352	0.854311	24.6549	3	0.125	2	3	0	12.761	5.0856	0	0	0.791597	11	-0.887489	-0.416242	0.0818964	2.51264
S(=O)(=O)(Nc1c(Oc2ccccc2)cc([N+](=O)[O-])cc1)C	1	0	0	1	2	2	0	12	1	3	14	1.87061	0	0	0	0	12	0	2	5	0	1	1.97714	-2.42819	-0.668435	0.706657	2.44727	-2.54225	-0.570486	0.770729	2.47889	-0.513203	0.873645	23.4265	5	0.227273	1	4	0	11.832	3.64872	0	0	0.861753	9	-0.783338	-0.429593	0.0692456	2.37761
[SH0](=O)(Cc1c(C)c(OCC(F)(F)F)ccn1)c1[nH]c2c(n1)cccc2	1	0	0	3	4	5	0	15	2	7	18	1.98251	0	0	0	3	14	0	3	2	0	1	1.49586	-2.36375	-0.588026	0.591056	2.49837	-2.4525	-0.50148	0.678759	2.5097	-0.41422	0.767834	28.5079	5	0.185185	0	3	0	13.9479	4.15647	0	0	0.880322	13	-0.848356	-0.403868	0.0388427	2.48635
Clc1c(C(O)=NCC(O)=N[C@@H](CC(C)C)B(O)O)cc(Cl)cc1	1	0	0	3	5	6	0	6	4	10	14	1.9158	1	0	2	0	19	0	2	4	0	0	2.40378	-2.65027	-0.60255	0.644184	2.6433	-2.64752	-0.409581	0.727439	2.69462	-0.328157	0.796364	28.0609	7	0.304348	2	7	0	14.3294	4.31278	1	0	0.820775	12	-0.797378	-0.414985	0.0695298	2.48029
S(=O)(=O)(NC(O)=NC1CCCCC1)c1ccc(C(=O)C)cc1	1	0	0	2	4	5	0	6	2	7	13	1.70084	0	0	0	0	20	0	2	4	0	1	1.77469	-2.77923	-0.655968	0.707432	2.69999	-2.6666	-0.565972	0.743402	2.83666	-0.497032	0.86362	31.2781	4	0.173913	2	3	0	13.2662	5.38786	0	0	0.793295	13	-0.872551	-0.383922	0.101974	2.56586
O=S1(=O)N(C)C(C(O)=Nc2ncccc2)=C(O)c2c1cccc2	1	0	0	2	3	6	0	12	2	8	13	1.85148	0	0	0	0	13	0	3	4	0	1	1.74298	-2.49045	-0.588657	0.654639	2.51155	-2.57002	-0.481478	0.751718	2.48587	-0.433526	0.810948	25.3077	2	0.08	2	2	0	12.8961	3.86603	0	0	0.837301	11	-0.772901	-0.436497	0.0734205	2.52168
O=S1(=O)N(C)C(C(O)=Nc2ncccc2)=C(O)c2sccc12	1	0	0	2	3	6	0	11	2	8	12	1.98638	0	0	0	0	11	0	3	4	0	2	1.73304	-2.4821	-0.635628	0.755859	2.50704	-2.565	-0.525535	0.868219	2.49718	-0.453906	0.953267	25.4013	2	0.0833333	2	2	0	12.9662	2.91068	0	0	0.899286	10	-0.771843	-0.436664	0.112757	2.45568
S(=O)(=O)(NC(O)=NN1CC2C(C1)CCC2)c1ccc(C)cc1	1	0	0	2	3	4	0	6	2	6	14	1.69715	0	0	0	0	21	0	3	3	0	1	1.45346	-2.567	-0.625955	0.553799	2.84086	-2.5961	-0.53808	0.701137	2.90204	-0.499862	0.824372	32.0733	3	0.125	1	3	0	13.3825	5.28769	2	2	0.787009	13	-0.899157	-0.358432	0.0207842	2.68404
S(=O)(=O)(NC(O)=NN1CCCCCC1)c1ccc(C)cc1	1	0	0	2	4	4	0	6	2	6	13	1.70062	0	0	0	0	21	0	3	3	0	1	1.78245	-2.60348	-0.659284	0.611682	2.66296	-2.62705	-0.55939	0.740106	2.75941	-0.496169	0.85331	32.0733	3	0.136364	1	3	0	12.9349	4.82137	0	0	0.777716	12	-0.897131	-0.382422	0.0454936	2.56701
Fc1c(-c2ccccc2)ccc(C(C(=O)O)C)c1	1	0	0	1	1	2	0	12	2	4	15	1.44745	0	0	0	1	13	0	0	2	0	0	1.88612	-2.42222	-0.648459	0.679499	2.47335	-2.38222	-0.510966	0.805915	2.54119	-0.49956	0.854299	16.3727	3	0.157895	1	3	0	9.92958	5.05342	1	1	0.740254	10	-0.753009	-0.44076	0.061782	2.4016
O=C(O)C(C)c1ccc(C(=O)c2sccc2)cc1	1	0	0	1	2	3	0	11	2	5	13	1.53764	0	0	0	0	12	0	0	3	0	1	1.79753	-2.42447	-0.617571	0.699409	2.47102	-2.38303	-0.501914	0.790822	2.53664	-0.465213	0.875323	17.3145	4	0.210526	2	3	0	10.6073	4.43141	1	1	0.78439	10	-0.762708	-0.416875	0.0912943	2.35697
O=C(O)C(C)c1cc2c(Sc3c(C(=O)C2)cccc3)cc1	1	0	0	1	1	3	0	12	2	5	16	1.48515	0	0	0	0	14	0	0	3	0	1	1.68864	-2.43419	-0.62712	0.669633	2.48462	-2.3919	-0.494974	0.759559	2.56459	-0.437969	0.861908	19.5009	2	0.0869565	2	3	0	12.3144	5.67719	1	1	0.774249	10	-0.743473	-0.448944	0.066569	2.55523
O=C(O)C(C)c1cc(C(=O)c2ccccc2)ccc1	1	0	0	1	2	3	0	12	2	5	14	1.34567	0	0	0	0	14	0	0	3	0	0	1.89727	-2.42495	-0.606129	0.659819	2.47279	-2.38457	-0.505242	0.761632	2.53697	-0.462592	0.808822	17.2209	4	0.2	2	3	0	10.5372	5.38675	1	1	0.721498	10	-0.75087	-0.409402	0.0739016	2.41874
Fc1ccc(-c2c(/C=C/[C@H](O)C[C@H](O)CC(=O)O)n(C(C)C)c3c2cccc3)cc1	1	0	0	4	5	4	0	15	4	8	24	1.51717	0	0	0	1	26	0	1	4	0	0	1.7003	-2.5853	-0.562332	0.621446	2.6174	-2.64023	-0.514568	0.737519	2.65092	-0.415781	0.741336	32.5644	8	0.25	2	6	0	16.9948	8.08706	2	0	0.735976	14	-0.861164	-0.397828	0.0817225	2.80026
O=C(O)c1c(Nc2c(C)c(C)ccc2)cccc1	1	0	0	1	1	2	0	12	3	5	14	1.43207	0	0	0	0	15	0	1	2	0	0	1.94781	-2.38979	-0.556877	0.619323	2.32805	-2.26056	-0.462671	0.700977	2.49349	-0.409483	0.752127	18.0161	3	0.157895	1	2	0	10.3969	4.82137	0	0	0.703224	8	-0.800348	-0.388925	0.0845892	2.41593
O=C(O)c1c(O)cccc1	1	1	1	0	0	3	0	6	3	6	6	1.50524	0	0	0	0	6	0	0	3	0	0	2.45222	-2.17098	-0.629341	0.689459	2.19363	-2.1012	-0.550856	0.743022	2.33237	-0.451646	0.824628	7.51724	1	0.1	1	1	0	5.11208	2.07735	0	0	0.805271	5	-0.758218	-0.489442	0.150409	1.9886
Clc1cc2nc(/C=C/c3cc([C@H](SCC4(CC(=O)O)CC4)CCc4c(C(O)(C)C)cccc4)ccc3)ccc2cc1	1	0	0	3	4	4	0	22	3	7	36	1.45643	0	0	1	0	36	0	1	3	0	1	1.1589	-2.6147	-0.570075	0.626637	2.85765	-2.50554	-0.485075	0.746791	2.95194	-0.42917	0.819201	44.3334	12	0.266667	2	8	0	25.0888	12.2764	1	0	0.732258	17	-0.793635	-0.399721	0.0667938	2.91179
Clc1ccc(-c2c(CC(=O)O)n3c(c2-c2ccccc2)CC(C)(C)C3)cc1	1	0	0	2	3	2	0	17	2	4	23	1.4484	0	0	1	0	22	0	1	2	0	0	1.64639	-2.65036	-0.575023	0.596726	2.71126	-2.56181	-0.487682	0.75508	2.80179	-0.390664	0.854311	27.4086	4	0.133333	1	4	0	16.254	7.74982	0	0	0.735461	10	-0.873412	-0.388804	0.05956	2.88814
Clc1c(Nc2c(CC(=O)O)cc(C)cc2)c(F)ccc1	1	0	0	1	2	2	0	12	3	5	16	1.75018	0	0	1	1	13	0	1	2	0	0	1.97991	-2.37313	-0.584274	0.608811	2.3753	-2.34174	-0.447712	0.775136	2.47623	-0.386069	0.792995	17.4527	4	0.190476	1	2	0	11.5385	4.68916	0	0	0.810907	9	-0.791592	-0.450646	0.0716049	2.41952
Clc1c(Nc2c(CC(=O)O)cccc2)c(Cl)ccc1	1	0	0	1	2	2	0	12	3	5	15	1.72833	0	0	2	0	11	0	1	2	0	0	1.94829	-2.34748	-0.583239	0.62074	2.35982	-2.33383	-0.450089	0.807784	2.46783	-0.379427	0.829862	14.4833	4	0.2	1	2	0	11.3718	4.27847	0	0	0.844698	9	-0.794364	-0.435209	0.0743226	2.35123
O=C(O)CCc1oc(c(-c2ccccc2)n1)-c1ccccc1	1	0	0	1	2	3	0	17	2	5	15	1.46846	0	0	0	0	15	0	1	3	0	0	1.63106	-2.35824	-0.647916	0.693758	2.47461	-2.39423	-0.53808	0.805915	2.48509	-0.499862	0.854311	20.5921	5	0.208333	1	3	0	11.8986	5.77847	0	0	0.732508	10	-0.806348	-0.388432	0.0798562	2.46714
O=C(O)CCCCCC(c1ccccc1)C=1C(=O)C(C)=C(C)C(=O)C=1C	1	0	0	3	4	4	0	6	2	6	19	1.30969	0	0	0	0	26	0	0	4	0	0	2.06181	-2.66882	-0.515857	0.480011	2.64096	-2.53371	-0.421856	0.600529	2.78117	-0.303889	0.67803	31.2974	8	0.296296	5	7	0	15.6716	8.24984	1	1	0.700353	12	-0.793085	-0.414108	0.0586582	2.81314
Clc1c(Nc2c(CC(=O)OCC(=O)O)cccc2)c(Cl)ccc1	1	0	0	2	3	3	0	12	3	6	16	1.7781	0	0	2	0	13	0	1	4	0	0	1.87667	-2.36071	-0.578558	0.620049	2.40743	-2.44068	-0.450343	0.729436	2.46973	-0.378918	0.827848	19.5437	6	0.25	2	2	0	13.3954	4.63203	0	0	0.861144	12	-0.794384	-0.437235	0.0781782	2.41057
Brc1n(c(SCC(=O)O)nn1)-c1c2c(c(C3CC3)cc1)cccc2	1	0	0	3	4	4	0	15	2	6	16	1.83886	0	1	0	0	14	0	3	2	0	1	1.48907	-2.30144	-0.551079	0.632185	2.73792	-2.30589	-0.480869	0.731463	2.898	-0.392299	0.859886	23.1329	5	0.185185	1	3	0	15.0486	5.19676	0	0	0.916409	11	-0.779372	-0.414136	0.0921339	2.56686
OC(c1ccccc1)(c1ccccc1)C1CCN(CCCC(O)c2ccc(C(C)(C)C)cc2)CC1	1	0	0	2	3	3	0	18	2	5	32	1.22609	0	0	0	0	41	0	1	2	0	0	1.21198	-2.82048	-0.593637	0.679535	2.76507	-2.82252	-0.53808	0.688984	2.81351	-0.477835	0.778681	46.8015	8	0.210526	0	6	0	21.529	11.6948	1	1	0.653414	18	-0.858226	-0.388459	0.0795181	3.02302
O=C1N([C@@H]2O[C@H](CO)[C@@H](N=[N+]=[N-])C2)C=C(C)C(O)=N1	1	0	0	1	3	7	0	0	2	9	7	1.84579	0	0	0	0	13	0	5	4	0	0	1.98756	-2.50508	-0.61185	0.652886	2.74624	-2.63471	-0.531834	0.642694	2.65171	-0.405748	0.805333	21.0457	3	0.15	5	4	0	10.1706	2.59675	3	0	0.859813	10	-0.802451	-0.444966	0.120191	2.54928
O(C)c1ccc(C[C@H](NC[C@H](O)c2cc(N=CO)c(O)cc2)C)cc1	1	0	0	3	4	6	0	12	4	10	18	1.51778	0	0	0	0	24	0	2	4	0	0	1.66159	-2.65164	-0.591442	0.685888	2.58426	-2.76745	-0.53808	0.66531	2.56801	-0.480458	0.779113	30.133	8	0.307692	1	7	0	14.3848	5.59548	2	0	0.722316	16	-0.842767	-0.383499	0.0825111	2.6126
O(C)c1ccc(CC(NCC(O)c2cc(N=CO)c(O)cc2)C)cc1	1	0	0	3	4	6	0	12	4	10	18	1.51778	0	0	0	0	24	0	2	4	0	0	1.66159	-2.65164	-0.591442	0.685888	2.58426	-2.76745	-0.53808	0.66531	2.56801	-0.480458	0.779113	30.133	8	0.307692	1	7	0	14.3848	5.59548	2	2	0.722316	16	-0.842767	-0.383499	0.0825111	2.6126
OC=1C(c2ccccc2)(c2ccccc2)N=C(O)N=1	1	0	0	2	2	4	0	12	2	6	13	1.54701	0	0	0	0	12	0	2	2	0	0	1.86205	-2.36394	-0.648842	0.69778	2.47683	-2.2953	-0.53808	0.805915	2.54388	-0.499862	0.854311	15.7585	2	0.0952381	2	2	0	10.0624	4.57137	0	0	0.743765	8	-0.755471	-0.389278	0.0795167	2.48953
O=C1C(N2C(=O)c3c(C2=O)cccc3)CCC(O)=N1	1	0	0	1	1	5	0	6	2	7	9	1.70884	0	0	0	0	10	0	2	4	0	0	1.7715	-2.55973	-0.623552	0.65958	2.6483	-2.66719	-0.56476	0.719801	2.59101	-0.466794	0.807791	17.1061	1	0.047619	4	2	0	9.86735	3.87783	1	1	0.82901	9	-0.759975	-0.480521	0.0911311	2.51279
OC(=Nc1ccc(O)cc1)C	1	1	1	0	0	3	0	6	2	5	7	1.59546	0	0	0	0	9	0	1	2	0	0	2.20887	-2.21485	-0.648978	0.677266	2.20716	-2.19014	-0.524144	0.780968	2.38453	-0.472772	0.84516	11.1589	1	0.0909091	1	2	0	6.15104	2.32137	0	0	0.74019	7	-0.76508	-0.450086	0.0860307	2.03292
O[C@@H]1[C@]2(C)[C@H]([C@H]3[C@@H](c4c(cc(O)cc4)CC3)CC2)CC1	1	0	0	1	1	2	0	6	2	4	18	1.20721	0	0	0	0	24	0	0	2	0	0	1.56844	-2.88534	-0.577243	0.627033	2.92707	-2.80379	-0.548073	0.603392	3.0056	-0.461087	0.734399	26.237	0	0	0	3	0	12.1785	7.61083	5	0	0.685466	10	-0.803359	-0.397914	0.0710316	3.10789
O=C1[C@]2(C)[C@H]([C@H]3[C@@H](c4c(cc(O)cc4)CC3)CC2)CC1	1	0	0	1	1	2	0	6	1	3	17	1.22169	0	0	0	0	22	0	0	2	0	0	1.56914	-2.87001	-0.575001	0.558068	2.90556	-2.78374	-0.483619	0.60342	2.98217	-0.423357	0.704193	25.0086	0	0	1	2	0	12.0622	7.51746	4	0	0.693203	10	-0.787787	-0.396173	0.0410314	3.05787
OC[C@H]1O[C@@H](N2C(O)=NC(=N)C=C2)CC1	1	0	0	1	1	5	0	0	3	8	6	1.73075	0	0	0	0	13	0	3	3	0	0	1.88913	-2.51549	-0.75807	0.745316	2.72446	-2.59161	-0.70112	0.747422	2.70505	-0.557051	0.899847	19.4277	2	0.125	3	4	0	8.12782	2.34675	2	0	0.803239	9	-0.81048	-0.492183	0.186146	2.46399
O=[N+]([O-])c1n(CCO)c(C)nc1	1	1	1	0	0	2	0	5	1	3	5	1.84237	0	0	0	0	9	0	3	3	0	0	2.53749	-2.39718	-0.488407	0.456407	2.47679	-2.44283	-0.383062	0.474151	2.46317	-0.193805	0.711434	14.3949	3	0.25	1	4	0	6.59691	1.28868	0	0	0.853849	6	-0.806824	-0.436252	0.00573099	2.24414
Clc1cc2N(CCCN3CCN(CCO)CC3)c3c(Sc2cc1)cccc3	1	0	0	2	3	3	0	12	1	4	23	1.59198	0	0	1	0	26	0	3	1	0	1	1.30031	-2.79877	-0.631846	0.655982	2.69418	-2.91286	-0.484527	0.750401	2.62653	-0.427208	0.85775	37.0634	6	0.2	0	4	0	17.0529	6.06538	0	0	0.75301	14	-0.858307	-0.399234	0.0499812	2.79685
S(=O)(=O)(Nc1c(Oc2c(OC)cccc2)c(OCCO)nc(-c2ncccn2)n1)c1ccc(C(C)(C)C)cc1	1	0	0	3	5	8	0	24	2	10	23	1.72889	0	0	0	0	29	0	5	6	0	1	1.53629	-2.62979	-0.596119	0.623636	2.58529	-2.53824	-0.515189	0.647587	2.67997	-0.43277	0.798314	49.867	10	0.238095	0	4	0	22.7671	7.31538	0	0	0.783625	14	-0.854704	-0.388995	0.0574108	2.73439
ON(C(O)=N)C(C)c1sc2c(c1)cccc2	1	0	0	1	1	3	0	9	3	6	11	1.76902	0	0	0	0	12	0	2	2	0	1	1.9266	-2.49315	-0.649482	0.754162	2.467	-2.46975	-0.486208	0.93573	2.59384	-0.428525	0.986725	16.0585	3	0.176471	1	5	0	9.53049	3.27073	1	1	0.80031	8	-0.821907	-0.412773	0.132786	2.34925
Clc1cc([C@@H](C(=O)Nc2cc3c(NC(=O)c4ccccc4)n[nH]c3cc2)CCN)ccc1	0	0	0	4	6	5	0	21	5	10	22	1.64829	0	0	1	0	22	0	5	2	0	0	1.30612	-2.56739	-0.654522	0.689999	2.56925	-2.68178	-0.517252	0.824651	2.595	-0.475202	0.888412	27.7066	7	0.2	2	5	0	17.8947	7.45568	1	0	0.769655	16	-0.840718	-0.411927	0.0850162	2.6446
O=C(O)[C@H](N)CC=O	0	0	0	1	1	4	0	0	3	7	2	1.74647	0	0	0	0	7	0	1	3	0	0	3.21616	-2.4422	-0.537847	0.523708	2.51103	-2.71849	-0.514571	0.495689	2.3637	-0.369149	0.638566	8.90845	3	0.428571	2	5	0	4.20287	1.10517	1	0	0.853752	5	-0.809677	-0.415388	0.0990692	1.98004
O(C[C@@H](N)CC1=C2C(N=C1)=CCC=C2)c1cc(C2=NCC3=NN=CC3=C2)cnc1	0	0	0	2	3	7	0	6	1	8	18	1.53194	0	0	0	0	20	0	6	1	0	0	1.05355	-2.57867	-0.62485	0.668491	2.56371	-2.77024	-0.517351	0.750608	2.56297	-0.468741	0.824463	28.4001	6	0.181818	8	4	0	15.8236	6.56018	1	0	0.741842	16	-0.828736	-0.430068	0.043452	2.59725
Brc1c([C@H](Nc2c(C(=O)C)ccc(C)c2)C(=O)N)c(Br)ccc1	0	0	0	2	3	2	0	12	2	4	17	1.70882	0	2	0	0	16	0	2	2	0	0	2.14079	-2.43865	-0.597499	0.616426	2.45346	-2.56971	-0.405887	0.73415	2.51674	-0.322227	0.807623	21.9873	5	0.208333	2	3	0	15.8632	5.3094	1	0	0.962505	9	-0.819876	-0.414786	0.0495405	2.53635
O=C(N)Cc1ccc(OC[C@H](O)CNC(C)C)cc1	0	0	0	1	2	4	0	6	3	7	13	1.49986	0	0	0	0	22	0	2	3	0	0	2.09237	-2.65573	-0.549781	0.533692	2.59831	-2.81634	-0.524884	0.536351	2.52367	-0.377938	0.667229	26.9246	8	0.421053	1	7	0	11.4265	4.49967	1	0	0.709062	13	-0.845827	-0.377466	0.0786235	2.46658
O=C(O)[C@]1(CC=C)O[C@@H]([C@H](O)[C@H](O)CO)[C@H](N=C(O)C)[C@@H](O)C1	0	0	0	3	5	9	0	0	7	16	12	1.58128	0	0	0	0	23	0	1	8	0	0	3.12346	-2.75277	-0.599467	0.667245	2.82561	-2.90629	-0.567858	0.528679	2.6984	-0.450847	0.770661	29.3378	7	0.304348	3	6	0	12.7395	4.42343	6	0	0.815938	9	-0.792154	-0.418293	0.112104	2.85834
F[C@@H]1[C@H](O)[C@@H](O)[C@H]([C@H](O)[C@H](O)CO)O[C@]1(O)C(=O)O	0	0	0	2	4	9	0	0	8	17	8	1.68564	0	0	0	1	15	0	0	9	0	0	3.00394	-2.71278	-0.674	0.740992	2.83799	-2.93714	-0.830565	0.541676	2.59825	-0.552787	0.823897	20.4751	4	0.210526	1	6	0	9.49616	2.61359	7	0	0.971842	8	-0.792312	-0.483537	0.200977	2.69276
O=C(O)C=1O[C@@H]([C@H](OC)[C@H](O)CO)[C@H](N=C(O)C)[C@@H](NC(=N)N)C=1	0	0	0	3	5	9	0	0	8	17	10	1.74389	0	0	0	0	22	0	4	7	0	0	3.13269	-2.6885	-0.512756	0.580913	2.74929	-2.87988	-0.542008	0.598047	2.5747	-0.375773	0.695429	30.1606	7	0.291667	4	7	0	13.2094	3.11359	5	0	0.83152	9	-0.841156	-0.469899	0.093715	2.76608
O[C@@H]([C@H](O)CCCC)CO	0	1	0	0	1	3	0	0	3	6	7	1.30019	0	0	0	0	16	0	0	3	0	0	3.30884	-2.67055	-0.543519	0.65343	2.66295	-2.73874	-0.60841	0.498455	2.71253	-0.454897	0.721494	17.4913	5	0.555556	0	9	0	6.32477	2.85694	2	0	0.704158	7	-0.796884	-0.354597	0.129443	2.36165
P(=O)(OC[C@@H](O)[C@@H]1[C@@H](O)[C@H](O)[C@H](O)[C@@H](O)O1)(O)O	0	0	0	2	4	10	0	0	8	18	6	1.66639	0	0	0	0	15	0	0	10	1	0	2.59132	-2.72196	-0.684559	0.718114	2.79972	-2.92554	-0.969064	0.512892	2.60178	-0.540068	0.813289	28.6681	4	0.222222	0	7	0	9.86809	2.07491	6	0	1.00951	9	-0.787878	-0.456268	0.190621	2.60891
Clc1cc2c(cc(S(=O)(=O)C[C@@H](O)C(=O)N3CCC(N4C(O)=NCCC4)CC3)cc2)cc1	0	0	0	2	4	6	0	10	2	8	21	1.77723	0	0	1	0	26	0	3	5	0	1	1.2537	-2.79586	-0.559641	0.566922	2.75154	-2.87025	-0.538085	0.729387	2.69974	-0.349522	0.864801	41.5574	6	0.171429	2	5	0	19.0951	6.73949	1	0	0.820807	18	-0.884332	-0.412035	0.0935987	2.8601
O=S1(=O)N=C(C=2C(=O)N(Cc3ccccc3)[C@@H](C(C)C)C=2O)c2c1cccc2	0	0	0	3	5	5	0	12	1	6	19	1.65419	0	0	0	0	20	0	2	4	0	1	1.56713	-2.65063	-0.556104	0.61085	2.67117	-2.65651	-0.465317	0.685356	2.67745	-0.426422	0.739489	32.5981	4	0.129032	3	4	0	16.3491	6.8683	1	0	0.783965	12	-0.830909	-0.401049	0.0669176	2.7918
O=C1N[C@H](C)CNc2c3c(sc12)ccc1nc(-c2cnc(C)cc2)ccc31	0	0	0	2	2	3	0	19	2	5	21	1.59636	0	0	0	0	18	0	4	1	0	1	1.27927	-2.58489	-0.573296	0.609077	2.56395	-2.74534	-0.494233	0.694697	2.52487	-0.405858	0.799101	26.8757	1	0.0322581	1	3	0	15.8533	6.25632	1	0	0.762421	14	-0.834551	-0.421891	0.0784694	2.66245
FC(F)(F)c1ccc(C(=O)N2[C@H]([C@@H](C(=O)O)C[C@]2(C(=O)O)CC(C)C)c2sccc2)cc1	0	0	0	4	6	5	0	11	4	9	23	1.81823	0	0	0	3	22	0	1	5	0	1	1.95244	-2.68787	-0.603148	0.653259	2.83948	-2.71654	-0.504718	0.677864	2.82608	-0.444097	0.775983	34.7936	7	0.205882	3	5	0	18.1127	7.1157	3	0	0.852926	11	-0.821173	-0.41418	0.0777993	2.9923
O(CCCCCCCC)[C@@H]1[C@@H](O)[C@H](O)[C@@H](CO)O[C@H]1O	0	0	0	2	3	6	0	0	4	10	13	1.34707	0	0	0	0	28	0	0	6	0	0	2.21813	-2.73229	-0.578958	0.681071	2.78798	-2.90958	-0.601408	0.518911	2.79001	-0.481869	0.752448	34.4418	9	0.45	0	11	0	12.149	5.44869	5	0	0.735675	14	-0.802553	-0.387016	0.115048	2.71746
OC[C@]12[C@@H](O)[C@H](O)[C@@H](O)C[C@H]1O2	0	0	0	2	2	5	0	0	4	9	7	1.48993	0	0	0	0	12	0	0	5	0	0	2.1521	-2.67022	-0.717291	0.713042	2.93862	-2.85913	-0.851265	0.526903	2.77281	-0.580313	0.789341	15.0345	1	0.0769231	0	3	0	6.42072	2.41407	5	0	0.872731	6	-0.79134	-0.447663	0.160756	2.55341
O=C(O)[C@H]1[C@@](Cn2nncc2)(C)S(=O)(=O)[C@H]2N1C(=O)C2	0	0	0	2	3	7	0	5	2	9	8	2.00474	0	0	0	0	12	0	4	5	0	1	1.91645	-2.62336	-0.511345	0.65508	2.97471	-2.78035	-0.501348	0.537733	2.78447	-0.359936	0.837969	25.4705	3	0.136364	2	4	0	11.3174	2.52604	3	0	0.939728	8	-0.891764	-0.458221	0.110722	2.79236
S(=O)(=O)(O)CCNC(=O)CC[C@@H](C)[C@@H]1[C@]2(C)[C@H]([C@@H]3[C@@H](O)C[C@H]4[C@@](C)([C@H]3CC2)CC[C@@H](O)C4)CC1	0	0	0	4	6	6	0	0	6	12	25	1.4322	0	0	0	0	45	0	1	6	0	1	1.37379	-2.99612	-0.503538	0.568431	2.99326	-2.94456	-0.500157	0.477884	3.06572	-0.387629	0.655336	57.2883	7	0.189189	1	6	0	21.8952	11.3003	10	0	0.740383	18	-0.819585	-0.377981	0.058832	3.52446
O=C(C)[C@@H]1[C@]2(C)[C@H]([C@H]3[C@@H]([C@]4(C)[C@H](C[C@@H](O)CC4)CC3)CC2)CC1	0	0	0	2	2	2	0	0	1	3	20	1.14495	0	0	0	0	34	0	0	2	0	0	1.60348	-2.99742	-0.477586	0.440545	2.98134	-2.91563	-0.440065	0.407526	3.06748	-0.345918	0.608411	38.127	1	0.0384615	1	4	0	15.1835	9.58314	8	0	0.662129	11	-0.805353	-0.346823	0.00389355	3.39475
O=C1C=C[C@]2(C)[C@@H]3[C@H]([C@H]4[C@@](C)([C@@H](O)CC4)CC3)CC[C@H]2C1	0	0	0	1	1	2	0	0	1	3	18	1.17968	0	0	0	0	28	0	0	2	0	0	1.62446	-2.9604	-0.534064	0.520682	2.96387	-2.88405	-0.461809	0.515129	3.0393	-0.371606	0.632245	31.5678	0	0	2	3	0	13.3467	8.38865	7	0	0.676646	10	-0.804167	-0.397627	0.021152	3.27298
O=C1NC2=C([C@]3(N)/C(=C/C)/[C@@H](C=C(C)C3)C2)C=C1	0	1	1	0	0	3	0	0	3	6	14	1.40154	0	0	0	0	18	0	2	1	0	0	1.91051	-2.72644	-0.497676	0.458548	2.69666	-2.7817	-0.446038	0.450507	2.75193	-0.315903	0.609708	20.6357	0	0	5	3	0	10.7866	5.4063	2	0	0.69798	8	-0.822827	-0.392879	0.0386031	2.79552
S(=O)(=O)(O)c1c(C(C)C)cc2c([C@]3(C)[C@H]([C@@](C(=O)O)(C)CCC3)CC2)c1	0	0	0	4	5	5	0	6	5	10	19	1.44648	0	0	0	0	28	0	0	5	0	1	1.9448	-2.88571	-0.34343	0.430019	2.87284	-2.83057	-0.385736	0.453791	2.93761	-0.205932	0.560644	38.0438	3	0.107143	1	4	0	16.6889	8.14433	3	0	0.761398	10	-0.785049	-0.391261	-0.0161027	3.15734
S(=O)(=O)(N=C(O)[C@H](C)c1ccc(CC(C)C)cc1)C	0	0	0	1	2	4	0	6	1	5	13	1.56452	0	0	0	0	21	0	1	3	0	1	2.38552	-2.61656	-0.385901	0.296225	2.55562	-2.52136	-0.3339	0.355339	2.65753	-0.109458	0.5628	30.7533	5	0.263158	1	4	0	12.6069	4.89257	1	0	0.743949	11	-0.890534	-0.389039	-0.0206232	2.52634
O=C1C([C@@H](C)c2[nH]ccc2)=C2C(=N1)C=CC(O)=C2	0	1	1	0	0	3	0	5	3	6	12	1.56281	0	0	0	0	12	0	2	2	0	0	1.73508	-2.44293	-0.641965	0.688616	2.50276	-2.34636	-0.548819	0.761083	2.59173	-0.489753	0.820942	16.0565	2	0.1	5	3	0	9.84413	4.34808	1	0	0.750472	8	-0.868967	-0.443577	0.111001	2.47609
O(C[C@H](N)C)c1c(C)cccc1C	0	1	1	0	0	2	0	6	1	3	11	1.3222	0	0	0	0	17	0	1	1	0	0	2.37034	-2.56311	-0.245501	0.283829	2.51644	-2.76101	-0.183603	0.368294	2.50187	-0.0763912	0.401122	19.8405	3	0.230769	0	4	0	8.50211	3.72962	1	0	0.648684	7	-0.831627	-0.30879	-0.0089261	2.35924
P(=O)(O)(O)[C@H](N=C([O-])CCCC[C@H](N=C(O)CN)C(=O)O)C	0	0	0	3	5	9	1	0	7	16	8	1.82862	0	0	0	0	21	0	3	7	1	0	3.98576	-2.63045	-0.57621	0.482085	2.61542	-2.64907	-0.656637	0.47854	2.71193	-0.360796	0.652594	35.2913	10	0.47619	3	6	0	13.0173	3.48138	2	0	0.863863	13	-0.878618	-0.468499	0.0648846	2.48919
Oc1ccc([C@H]([C@@H](CC)c2ccc(O)cc2)CC)cc1	0	0	0	1	2	2	0	12	2	4	18	1.22169	0	0	0	0	22	0	0	2	0	0	1.96594	-2.69153	-0.643044	0.702899	2.64702	-2.53721	-0.53808	0.805915	2.80128	-0.499862	0.854311	24.0506	5	0.238095	0	7	0	12.0821	6.78413	2	0	0.663549	11	-0.788959	-0.384257	0.0825111	2.72371
ClC(Cl)C(=O)N[C@@H]([C@H](O)c1ccc(N)cc1)CO	0	0	0	1	3	3	0	6	4	7	11	1.87151	0	0	2	0	14	0	2	3	0	0	2.48861	-2.58683	-0.621133	0.67011	2.60173	-2.7591	-0.565543	0.653236	2.53808	-0.466775	0.812283	17.1029	5	0.277778	1	6	0	10.8964	3.1403	2	0	0.882691	10	-0.82052	-0.412934	0.0934702	2.45106
O=C(O)[C@@H](N)Cc1c2c([nH]c1)nccc2	0	0	0	2	2	5	0	9	5	10	8	1.69937	0	0	0	0	11	0	3	2	0	0	1.89002	-2.46604	-0.603763	0.707111	2.51015	-2.73082	-0.545842	0.749909	2.43346	-0.445937	0.837753	14.3033	3	0.1875	1	4	0	7.97388	2.79449	1	0	0.780881	8	-0.843607	-0.426714	0.131405	2.35611
[S@@H0](=O)(C[C@H](C(=O)O)N1[C@H](S)[C@H](N=C(O)CCC[C@H](N)C(=O)O)C1=O)C	0	0	0	3	5	9	0	0	6	15	9	1.89855	0	0	0	0	21	0	3	7	0	2	2.46123	-2.66807	-0.619314	0.492081	2.75337	-2.87557	-0.681375	0.587201	2.6438	-0.406433	0.858691	35.1293	10	0.4	4	6	0	15.1506	3.36941	4	0	0.897203	14	-0.87949	-0.487754	0.0630648	2.59994
S(=O)(=O)(N)CCSC[C@H](N)C(=O)O	0	0	0	2	4	5	0	0	4	9	5	1.97869	0	0	0	0	12	0	2	4	0	2	3.36705	-2.53165	-0.456461	0.398285	2.60788	-2.76253	-0.423147	0.378787	2.501	-0.267648	0.524512	21.5125	6	0.5	1	9	0	8.47482	1.19692	1	0	0.96685	8	-0.809433	-0.403931	0.0478854	2.24604
O=C(NCCC)[C@@H](O)CC(=O)N[C@@H]([C@H](CC)C)C(=O)N1[C@H](C(=O)O)CCC1	0	0	0	3	5	6	0	0	5	11	14	1.56654	0	0	0	0	31	0	3	6	0	0	2.70913	-2.68342	-0.497877	0.419033	2.74736	-2.81126	-0.471654	0.3675	2.71122	-0.292536	0.550552	41.0214	11	0.407407	4	6	0	16.2338	6.26922	4	0	0.752909	14	-0.839959	-0.431033	0.0620936	2.83221
Clc1cc2c([nH]c(C(=O)Nc3ccc([C@@H](O)CO)cc3)c2)cc1	0	0	0	3	4	3	0	15	4	7	17	1.69937	0	0	1	0	15	0	2	3	0	0	1.43174	-2.44486	-0.662366	0.701859	2.44968	-2.44817	-0.625112	0.77527	2.49672	-0.491459	0.88515	19.0961	4	0.16	1	5	0	12.8398	5.08367	1	0	0.801004	14	-0.843198	-0.455004	0.14011	2.44198
FC(F)(F)c1cc(Nc2ncnc(Nc3ccc(OC[C@H](O)CN(C)C)cc3)c2)c(F)cc1	0	0	0	3	4	5	0	18	3	8	23	1.81166	0	0	0	4	23	0	5	2	0	0	1.37295	-2.63144	-0.598118	0.60124	2.58117	-2.76802	-0.507763	0.637136	2.4809	-0.401867	0.757771	37.8118	9	0.257143	0	6	0	17.8967	5.20325	1	0	0.817339	19	-0.858364	-0.393884	0.0475982	2.53188
O=C(CO)[C@@]1(O)[C@@H](C)C[C@@H]2[C@]1(C)CC(=O)[C@@H]1[C@]3(C)C(=CC(=O)C=C3)CC[C@@H]21	0	0	0	2	3	5	0	0	2	7	19	1.33912	0	0	0	0	28	0	0	5	0	0	1.71078	-2.87746	-0.514041	0.462532	2.97186	-2.85918	-0.441957	0.498761	2.98986	-0.338324	0.654589	33.4838	2	0.0666667	5	6	0	16.1962	8.77571	7	0	0.738232	12	-0.791647	-0.430473	0.0043449	3.31287
S(=O)(=O)(O)Nc1cc2c(cc1)C[C@@H](C(=O)NC)N(C(=O)OCc1ccccc1)C2	0	0	0	3	5	5	0	12	5	10	17	1.77958	0	0	0	0	21	0	3	6	0	1	1.61043	-2.6267	-0.606297	0.659124	2.63266	-2.75472	-0.524885	0.686178	2.60142	-0.463543	0.808062	36.5653	6	0.193548	2	4	0	16.4779	5.4063	1	0	0.820909	14	-0.842378	-0.414857	0.0726094	2.71747
Clc1c(Cl)ccc(C[C@@H]2C(=O)N(NS(=O)(=O)c3sccc3)C(=S)S2)c1	0	0	0	3	5	4	0	11	1	5	16	2.17851	0	0	2	0	10	0	2	3	0	4	1.56426	-2.43425	-0.587341	0.671468	2.56856	-2.64716	-0.484259	0.88303	2.52796	-0.396135	0.984326	26.2261	5	0.185185	2	3	0	17.0873	3.74385	1	0	1.0095	13	-0.830838	-0.402502	0.0778136	2.45137
O=C(Nc1n[nH]c([C@H]2NCCC2)c1)Nc1c2[C@H]3N(C(=O)c2ccc1)CCC3	0	0	0	3	5	5	0	11	5	10	16	1.60802	0	0	0	0	22	0	6	2	0	0	1.1566	-2.47015	-0.552241	0.658878	2.72512	-2.54318	-0.510456	0.720325	2.79817	-0.439377	0.816693	30.5866	3	0.0967742	2	2	0	14.9177	5.96521	2	0	0.76496	13	-0.848608	-0.459393	0.10723	2.7202
O(C)c1c(OC)cc(N(C[C@@H]2CC=3C(N)=N[C@H](N)NC=3CC2)C)cc1OC	0	0	0	2	3	5	0	6	3	8	17	1.55813	0	0	0	0	29	0	5	3	0	0	1.564	-2.74484	-0.527002	0.390135	2.69928	-2.79349	-0.482912	0.511997	2.76826	-0.272266	0.64216	40.091	6	0.206897	2	5	0	16.4117	4.58655	2	0	0.725237	14	-0.845496	-0.411482	-0.0420909	2.83216
O(C(O)=NC[C@H]1CN(C)[C@H]2[C@@H](c3c4c(n(C)cc4C2)ccc3)C1)Cc1ccccc1	0	0	0	2	3	3	0	15	1	4	24	1.4126	0	0	0	0	29	0	3	2	0	0	1.14174	-2.83661	-0.565934	0.608771	2.78648	-2.86542	-0.488059	0.695235	2.80422	-0.409156	0.753693	38.899	4	0.117647	1	3	0	17.6608	7.56373	3	0	0.69781	16	-0.87346	-0.382331	0.0630919	2.9966
OC[C@@H]1[C@@H](O)[C@@H](O)[C@H](n2c(N)cnc2)O1	0	0	0	2	3	5	0	5	4	9	5	1.77662	0	0	0	0	13	0	3	4	0	0	2.04385	-2.51166	-0.585109	0.742428	2.77017	-2.7107	-0.655996	0.547357	2.63957	-0.483209	0.829472	18.7677	2	0.125	0	4	0	7.89287	1.69692	4	0	0.847647	7	-0.818368	-0.386208	0.184878	2.51794
OC[C@@H]1[C@@H](O)[C@@H](O)[C@H](n2c3ncnc(NCC=C(C)C)c3nc2)O1	0	0	0	3	5	7	0	9	4	11	10	1.70404	0	0	0	0	21	0	5	4	0	0	1.60906	-2.51091	-0.564265	0.666944	2.76999	-2.71034	-0.601404	0.553509	2.63724	-0.397543	0.826517	31.4733	5	0.192308	1	4	0	13.4944	3.60517	4	0	0.78795	13	-0.806183	-0.394776	0.126877	2.65503
O([C@H]1[C@H]2OC[C@H](Oc3ccc(C(=N)N)cc3)[C@H]2OC1)c1ccc(C(=N)N)cc1	0	0	0	3	5	6	0	12	4	10	18	1.63294	0	0	0	0	22	0	4	4	0	0	1.21747	-2.46502	-0.641614	0.702796	2.83551	-2.67082	-0.53808	0.775886	2.65654	-0.499862	0.854311	30.3946	6	0.193548	2	2	0	15.1301	5.95923	4	0	0.766149	17	-0.844752	-0.384476	0.0832255	2.71524
O([C@H]1[C@H]2OC[C@H](Oc3cc(C(=N)N)ccc3)[C@H]2OC1)c1cc(C(=N)N)ccc1	0	0	0	3	5	6	0	12	4	10	18	1.63294	0	0	0	0	22	0	4	4	0	0	1.274	-2.4652	-0.598835	0.663482	2.83555	-2.67096	-0.503168	0.746756	2.65655	-0.458888	0.81131	30.3946	6	0.193548	2	2	0	15.1301	5.95923	4	0	0.766149	15	-0.844796	-0.384226	0.0735444	2.72682
S(=O)(=O)(N(CC(C)C)C[C@@H]1[C@@H](COCc2ccccc2)CNC1)c1ccccc1	0	0	0	3	4	4	0	12	1	5	23	1.49145	0	0	0	0	32	0	2	3	0	1	1.5362	-2.735	-0.519175	0.587163	2.78071	-2.79558	-0.420827	0.675782	2.71458	-0.391967	0.716284	46.0146	10	0.322581	0	7	0	18.1449	7.7042	2	0	0.715572	15	-0.855881	-0.372752	0.0608534	2.9206
P(=O)(OC[C@@H]1[C@@H](O)[C@@H](O)[C@H](n2c3NC(=N)N=C(O)c3nc2)O1)(O)CP(=O)(O)O	0	0	0	3	5	13	0	5	10	23	6	2.06142	0	0	0	0	17	0	5	10	2	0	1.61382	-2.54441	-0.746154	0.755582	2.78026	-2.71001	-0.98405	0.601352	2.78539	-0.527833	0.88265	44.5725	6	0.2	2	8	0	15.6422	1.90825	5	1	1.00187	13	-0.811427	-0.475929	0.173825	2.71823
Brc1n([C@H]2[C@H](O)[C@H](O)[C@@H](COP(=O)(O)O)O2)c2ncnc(N)c2n1	0	0	0	3	5	10	0	9	6	16	6	2.16659	0	1	0	0	13	0	5	7	1	0	1.69955	-2.52042	-0.633845	0.748917	2.77567	-2.70733	-0.743016	0.54079	2.6581	-0.455795	0.843098	33.0517	4	0.153846	0	6	0	14.2793	1.90825	4	0	1.08878	11	-0.794173	-0.428437	0.164175	2.63341
P(=O)(OC[C@@H]1[C@@H](O)[C@@H](O)[C@H](N2C(=O)N=C(O)C(C)=C2)O1)(O)O	0	0	0	3	5	10	0	0	6	16	7	1.90264	0	0	0	0	15	0	2	9	1	0	2.00221	-2.52646	-0.614235	0.663699	2.78543	-2.73213	-0.712225	0.540499	2.61309	-0.466823	0.818085	32.9261	4	0.173913	3	6	0	12.199	2.44692	4	0	0.95971	11	-0.794143	-0.428665	0.163953	2.62461
P(=O)(OC[C@@H]1[C@@H](O)[C@@H](O)[C@H](n2c3ncnc(NCCC(C)C)c3nc2)O1)(O)O	0	0	0	3	5	10	0	9	6	16	10	1.85614	0	0	0	0	24	0	5	7	1	0	1.58397	-2.66417	-0.583126	0.660827	2.77499	-2.7074	-0.620752	0.540663	2.69314	-0.45973	0.762057	45.107	8	0.266667	0	6	0	16.3069	3.9712	4	0	0.858503	15	-0.81132	-0.393724	0.100157	2.73159
S(=O)(=O)(N1[C@@H](C(=O)NO)C(C)(C)SCC1)c1ccc(OCC#CC)cc1	0	0	0	2	4	5	0	6	2	7	17	1.76821	0	0	0	0	22	0	2	5	0	2	2.03586	-2.75578	-0.464146	0.410129	2.74948	-2.8654	-0.400738	0.483693	2.71383	-0.223572	0.658529	37.0006	6	0.222222	1	4	1	16.485	5.00227	1	0	0.81938	14	-0.825401	-0.400042	-0.0340718	2.76672
ClC=1N(CCNCC2C(C)N[C@@H](N)CC2)C(O)C(NCC(F)(F)c2ncccc2)=NC=1	0	0	0	3	4	6	0	6	5	11	19	1.74554	0	0	1	2	30	0	7	1	0	0	1.40979	-2.82878	-0.534796	0.608935	2.75981	-2.9564	-0.529165	0.636025	2.74316	-0.435788	0.72806	41.5622	8	0.242424	2	6	0	18.1948	5.60501	4	3	0.797573	18	-0.851818	-0.364298	0.0845416	2.81807
OC[C@@H]1[C@@H](O)[C@H](O)[C@H]2N=C(N=C)O[C@@H]12	0	0	0	1	1	5	0	0	3	8	6	1.73815	0	0	0	0	12	0	2	4	0	0	2.10936	-2.56496	-0.607952	0.723014	2.86234	-2.70103	-0.687996	0.558953	2.69593	-0.47958	0.817754	17.6745	2	0.133333	2	4	0	7.44528	2.07491	5	0	0.845881	7	-0.795742	-0.40724	0.17119	2.57722
O[C@@H]1[C@@H](O)C[C@H](O)[C@@H](C)O1	0	0	0	1	1	4	0	0	3	7	5	1.43537	0	0	0	0	12	0	0	4	0	0	2.46197	-2.71211	-0.465269	0.580972	2.74323	-2.8242	-0.51578	0.469868	2.64469	-0.375643	0.642183	15.0345	0	0	0	3	0	5.7664	2.06051	4	0	0.810479	5	-0.787187	-0.343446	0.0942021	2.39653
S(=O)(=O)(N)c1sc2S(=O)(=O)N(c3ccc(OC)cc3)C[C@H](O)c2c1	0	0	0	2	3	6	0	11	2	8	14	1.99337	0	0	0	0	14	0	2	6	0	3	1.75447	-2.58284	-0.593282	0.628514	2.63036	-2.64987	-0.537379	0.632243	2.62319	-0.398858	0.813713	33.7729	3	0.115385	0	3	0	14.8585	3.34564	1	0	0.948359	12	-0.790156	-0.397455	0.0470408	2.63979
O=C(O)[C@@H]1[C@@H](O)[C@H](O)[C@H](O)[C@@H](O)O1	0	0	0	2	3	7	0	0	6	13	4	1.55049	0	0	0	0	10	0	0	7	0	0	2.70605	-2.67092	-0.690441	0.731399	2.77372	-2.89167	-0.832222	0.529366	2.53737	-0.543701	0.814697	13.8061	1	0.0769231	1	3	0	6.43932	1.62201	5	0	0.965739	6	-0.782149	-0.479784	0.200138	2.43184
F[C@@H]1[C@@H](O)[C@H](O)[C@@H](CO)O[C@@H]1O	0	0	0	2	2	5	0	0	4	9	6	1.68995	0	0	0	1	11	0	0	5	0	0	2.63441	-2.68829	-0.666555	0.739283	2.78233	-2.88923	-0.797449	0.54317	2.57236	-0.551813	0.817767	15.1443	1	0.0833333	0	4	0	6.16893	1.74158	5	0	0.936645	6	-0.791234	-0.421794	0.185618	2.44085
Clc1c2[C@@H](O)[C@@H]3C(C(=O)c2c(O)cc1)=C(O)[C@]1(O)C(=O)C(C(=O)N)=C(O)[C@@H](N(C)C)[C@@H]1C3	0	0	0	3	4	9	0	6	8	17	19	1.75665	0	0	1	0	21	0	2	8	0	0	1.79331	-2.77215	-0.63278	0.636786	2.82615	-2.84923	-0.588772	0.630507	2.80094	-0.42406	0.83365	27.5713	2	0.0571429	5	4	0	17.7905	6.29855	5	0	0.866474	11	-0.851472	-0.459069	0.0964868	3.07386
O=C(N[C@@H]1C(=O)N2C(C(=O)O)=CCS[C@H]12)/C(=N\OC)/c1nc(N)sc1	0	0	0	3	5	6	0	5	4	10	10	2.05238	0	0	0	0	13	0	5	5	0	2	1.61023	-2.67632	-0.59281	0.644698	2.7267	-2.89101	-0.589211	0.694079	2.59539	-0.412089	0.889349	26.8617	5	0.185185	5	3	0	14.4652	2.35761	2	0	0.930368	12	-0.823127	-0.463407	0.10946	2.48655
S(CC[C@H](N)C=1N(CC(=O)O)C(=O)/C(=C/c2ccc(O)cc2)/N=1)C	0	0	0	3	5	6	0	6	4	10	14	1.76428	0	0	0	0	19	0	3	4	0	1	1.97053	-2.5821	-0.632462	0.545747	2.59252	-2.77039	-0.53808	0.620251	2.55173	-0.47405	0.836315	27.6069	7	0.28	4	7	0	13.9929	4.19919	1	0	0.799247	13	-0.818981	-0.425795	0.0829202	2.56284
O=[N+]([O-])c1cc(O)c(O)c(C(O)=NC/C=C/[C@@H]2[C@@H](O)[C@@H](O)[C@H](n3c4ncnc(N)c4nc3)O2)c1	0	0	0	3	5	10	0	15	6	16	14	1.85862	0	0	0	0	19	0	7	8	0	0	1.23567	-2.48024	-0.666698	0.745325	2.74272	-2.65361	-0.664463	0.704986	2.63334	-0.45933	0.868655	30.5429	6	0.162162	3	3	0	17.2021	4.47962	4	0	0.875837	17	-0.804201	-0.450943	0.171378	2.67791
O=CC[C@@H](O)[C@H](O)[C@H](O)CO	0	0	0	2	4	5	0	0	4	9	5	1.47404	0	0	0	0	12	0	0	5	0	0	3.70577	-2.6152	-0.647651	0.727731	2.67255	-2.79257	-0.775717	0.532705	2.50925	-0.538359	0.805752	14.0765	5	0.5	1	8	0	5.92072	1.89141	3	0	0.838653	7	-0.793926	-0.409742	0.186294	2.30573
O=C(O)CCCC=CCC1C(=O)CC(O)C1/C=C/C(=O)CCCCC	0	0	0	3	5	5	0	0	3	8	17	1.32218	0	0	0	0	30	0	0	5	0	0	2.27645	-2.6236	-0.536568	0.492087	2.76739	-2.57789	-0.479227	0.457389	2.74984	-0.381839	0.595039	35.6702	12	0.48	5	6	0	15.0246	8.14478	3	3	0.704629	17	-0.797007	-0.42193	0.0649743	2.7459
Clc1c(-c2cc(C(=O)N[C@H](CO)c3cc(Cl)ccc3)[nH]c2)cc(NC(C)C)nc1	0	0	0	3	4	3	0	17	4	7	21	1.70485	0	0	2	0	22	0	4	2	0	0	1.5107	-2.5636	-0.61781	0.664958	2.4962	-2.59885	-0.522292	0.736707	2.52901	-0.453427	0.835268	29.1486	7	0.225806	1	5	0	17.5511	6.15504	1	0	0.796821	15	-0.852056	-0.393496	0.0939217	2.58315
O=C([O-])CC(=O)[O-]	0	1	1	0	0	0	4	0	0	0	1	1.53049	0	0	0	0	2	0	0	4	0	0	3.03753	-2.25374	-0.700891	0.232938	2.19834	-2.46372	-0.768433	0.260621	2.15972	-0.217186	0.382875	6.01841	2	0.333333	2	2	0	3.3401	0.707107	0	0	1.0434	4	-0.855597	-0.709445	-0.0597878	1.48994
BrC(Br)Br	0	1	1	0	0	0	0	0	0	0	3	1.37095	0	3	0	0	1	0	0	0	0	0	2.32379	-1.95565	-0.0633971	0.00121018	2.04893	-1.83499	0.476548	0.8456	2.30647	0.498649	0.8927	4.96321	0	0	0	2	0	6.46923	0	0	0	2.0172	2	-0.619499	-0.223397	-0.158032	1.19164
S(c1scc(C2=C[C@H](C)NC2)n1)C=1[C@H](C)[C@@H]2[C@@H]([C@H](O)C)C(=O)N2C=1C(=O)O	0	0	0	3	5	6	0	5	4	10	18	1.79221	0	0	0	0	21	0	3	4	0	2	1.4218	-2.73173	-0.528478	0.58842	2.83218	-2.86042	-0.513376	0.576054	2.75583	-0.373663	0.739716	33.3933	5	0.166667	4	4	0	16.8034	5.32364	5	0	0.834829	13	-0.843853	-0.427627	0.0728928	2.73495
O=C1[C@@H](C)[C@@]2(O)[C@@H](O1)C[C@@]13[C@H]4[C@H](O)[C@@H](C(C)(C)C)[C@]51[C@@H](O)C(=O)O[C@H]5O[C@@]23C(=O)O4	0	0	0	2	3	7	0	0	3	10	16	1.50124	0	0	0	0	24	0	0	10	0	0	1.67828	-2.76629	-0.468959	0.599702	3.1388	-2.78679	-0.531366	0.485081	3.00564	-0.353587	0.70057	36.775	0	0	3	4	0	16.9479	7.10389	11	0	0.864623	9	-0.799018	-0.422435	0.0692773	3.47168
O[C@]1(C#C)[C@]2(C)[C@H]([C@H]3[C@@H]([C@@H]4C(=CCCC4)CC3)CC2)CC1	0	0	0	1	1	1	0	0	1	2	20	1.1036	0	0	0	0	28	0	0	1	0	0	1.60459	-2.93351	-0.546726	0.593785	2.95455	-2.85208	-0.548359	0.581764	3.02679	-0.392019	0.734825	30.6098	0	0	1	3	1	13.2753	8.7566	6	0	0.64984	10	-0.796338	-0.383067	0.0390694	3.23041
Fc1ccc(Cc2sc(C#C[C@H](N(O)C(=O)N)C)cc2)cc1	0	0	0	1	2	2	0	11	2	4	17	1.78774	0	0	0	1	15	0	2	2	0	1	1.63586	-2.44479	-0.635265	0.703826	2.44734	-2.63984	-0.53808	0.805915	2.44321	-0.433386	0.854311	20.8391	6	0.26087	1	5	1	12.7313	4.80518	1	0	0.791322	14	-0.804093	-0.41947	0.0830135	2.33853
O=C(O)[C@@H](C[C@H](NC(=O)CCC(=O)O)Cc1ccc(-c2ccccc2)cc1)C	0	0	0	4	6	5	0	12	5	10	19	1.46729	0	0	0	0	25	0	1	5	0	0	1.81468	-2.66715	-0.602578	0.637365	2.66441	-2.76188	-0.51865	0.694119	2.65089	-0.447938	0.777937	30.8642	10	0.344828	3	6	0	15.7985	7.63348	2	0	0.730364	15	-0.838727	-0.412101	0.0799625	2.71608
O=C(O)N[C@@H]([C@@H](N)C)CCCCCC(=O)O	0	0	0	2	4	5	0	0	6	11	8	1.56832	0	0	0	0	20	0	2	4	0	0	3.60793	-2.72433	-0.5047	0.484766	2.68126	-2.86479	-0.449664	0.589561	2.75228	-0.324373	0.606244	23.7801	8	0.533333	2	9	0	9.47851	3.67249	2	0	0.752815	10	-0.833974	-0.439067	0.0989366	2.55724
Fc1c(COc2ccc(CN[C@H](C(=O)N)C)cc2)cccc1	0	0	0	1	2	3	0	12	2	5	17	1.59664	0	0	0	1	19	0	2	2	0	0	1.59025	-2.5453	-0.612318	0.645922	2.5158	-2.7395	-0.501518	0.683945	2.49286	-0.464384	0.810868	24.8479	7	0.304348	1	5	0	12.3822	5.22185	1	0	0.73398	14	-0.82713	-0.406162	0.0586006	2.44388
O[C@H](CO)C	0	1	1	0	0	2	0	0	2	4	3	1.33468	0	0	0	0	8	0	0	2	0	0	2.53954	-2.49942	-0.475445	0.608393	2.49357	-2.59909	-0.572279	0.475823	2.42607	-0.399326	0.667765	8.74566	1	0.25	0	5	0	3.17888	0.985599	1	0	0.730082	3	-0.798808	-0.321773	0.114512	1.87465
Clc1c(F)cc2c([nH]c3[C@]4(C(=O)Nc5c4cc(Cl)cc5)N[C@@H](C)Cc23)c1	0	0	0	2	2	2	0	15	3	5	21	1.80272	0	0	2	1	14	0	3	1	0	0	1.51368	-2.65358	-0.622155	0.567124	2.68158	-2.75571	-0.462682	0.852663	2.66852	-0.385487	0.880913	20.2859	0	0	1	3	0	15.2252	5.98189	2	0	0.862701	10	-0.852864	-0.418362	0.0630204	2.84506
[C@@]12(Oc3ncccc3C1)C1CCN(C2)CC1	0	1	1	0	0	2	0	6	0	2	12	1.4342	0	0	0	0	16	0	2	1	0	0	1.59375	-2.89124	-0.521001	0.548876	2.86844	-2.95574	-0.464405	0.605557	2.83505	-0.351601	0.704757	22.7073	0	0	0	2	0	9.35472	4.37117	1	0	0.715926	7	-0.852711	-0.384925	0.0134253	2.80574
P1(c2ccccc2)C(c2ncccc2)=C2C(=C1c1ncccc1)CCCC2	0	0	0	2	3	2	0	18	0	2	24	1.32918	0	0	0	0	21	0	2	0	1	0	1.47904	-2.65646	-0.578363	0.661875	2.6366	-2.48623	-0.493098	0.800611	2.83752	-0.437994	0.861706	31.2073	3	0.0967742	2	2	0	16.07	7.94514	0	0	0.701281	10	-0.78401	-0.371927	0.0690094	2.8162
CC1OC1	0	1	1	0	0	1	0	0	0	1	3	1.29546	0	0	0	0	6	0	0	1	0	0	2.1711	-2.24701	-0.0978266	0.0585537	2.64896	-2.28786	0.0481093	0.123	2.58402	0.1057	0.106821	8.47524	0	0	0	3	0	2.69271	0.985599	1	1	0.691849	2	-0.736388	-0.272949	-0.101446	1.77353
N(NC(=N)N)=C(/C=N/NC(=N)N)C	0	0	0	2	4	4	0	0	6	10	1	1.49869	0	0	0	0	12	0	8	0	0	0	3.27484	-2.27494	-0.347684	0.387951	2.23864	-2.59307	-0.349254	0.427678	2.21625	-0.121167	0.61657	13.1185	3	0.25	4	2	0	7.12648	0.788675	0	0	0.797741	9	-0.82848	-0.415753	0.00549886	1.97833
S(=O)(=O)(Nc1c(C(=O)O)sc(-c2sc(C(=O)C)cc2)c1)c1c(C)cc(C)cc1	0	0	0	3	5	5	0	16	3	8	19	1.79047	0	0	0	0	17	0	1	5	0	3	1.6492	-2.39416	-0.5252	0.560943	2.43236	-2.43972	-0.376493	0.680141	2.49798	-0.275651	0.818825	32.1965	6	0.2	2	3	0	17.7185	5.72607	0	0	0.861382	14	-0.778512	-0.422822	0.0815887	2.54262
Fc1c(N2CCOCC2)ccc(N2C(=O)O[C@@H](CNC(=O)C)C2)c1	0	0	0	1	2	3	0	6	1	4	15	1.75049	0	0	0	1	20	0	3	4	0	0	1.49855	-2.66266	-0.513753	0.417291	2.64478	-2.78177	-0.476436	0.568996	2.52774	-0.287865	0.621803	33.4351	4	0.153846	2	4	0	13.4574	4.05453	1	0	0.795104	14	-0.833461	-0.441447	0.011627	2.62668
O=C(OC[C@@H]1[C@@H](OC(=O)C)[C@@H](OC(=O)C)[C@H](N2C(=O)NC(=O)C=C2)O1)C	0	0	0	2	4	6	0	0	1	7	9	1.72781	0	0	0	0	18	0	2	9	0	0	2.20181	-2.53191	-0.542246	0.504996	2.80241	-2.74299	-0.477283	0.465129	2.60449	-0.360817	0.612753	34.7717	5	0.185185	6	3	0	14.2927	3.53026	4	0	0.86246	11	-0.792199	-0.460401	0.0626099	2.7303
Oc1cc(Cc2nn(C(C)(C)C)c3ncnc(N)c23)ccc1	0	0	0	1	1	4	0	15	2	6	13	1.54486	0	0	0	0	19	0	5	1	0	0	1.72711	-2.60846	-0.48797	0.57384	2.59001	-2.48367	-0.409722	0.616827	2.72897	-0.294242	0.75497	24.7309	2	0.0833333	0	4	0	12.9073	4.77847	0	0	0.728636	9	-0.824927	-0.358021	0.0200613	2.63398
OC(C#N)(C)C	0	1	1	0	0	2	0	0	1	3	3	1.5734	0	0	0	0	7	0	1	1	0	0	3.23872	-2.46536	-0.034667	0.0267407	2.50688	-2.5097	-0.0618782	0.123	2.48951	0.1057	0.176568	8.31245	0	0	0	4	1	3.89443	1.25	0	0	0.702566	3	-0.766691	-0.183567	-0.133259	1.90405
Clc1cc(Cl)cc(NC(=O)Nc2ccc(OC(C(=O)O)(C)C)cc2)c1	0	0	0	4	5	4	0	12	4	8	17	1.80909	0	0	2	0	16	0	2	4	0	0	1.693	-2.50651	-0.616323	0.632045	2.57498	-2.60241	-0.470556	0.817588	2.52686	-0.341886	0.896658	23.4833	5	0.192308	2	4	0	14.9812	4.80342	0	0	0.847824	14	-0.797883	-0.449028	0.0687946	2.42808
SC[C@H](NC(=O)CCC[C@H](N)C(=O)O)C(=O)N[C@@H](C(=O)O)C(C)C	0	0	0	3	5	7	0	0	7	14	10	1.74402	0	0	0	0	25	0	3	6	0	1	4.37004	-2.63788	-0.544508	0.429872	2.65055	-2.82591	-0.537011	0.370316	2.63987	-0.322774	0.588179	34.1022	11	0.478261	4	6	0	14.5842	4.52411	3	0	0.814455	13	-0.818035	-0.464593	0.0605927	2.62995
O=C1OCC=2[C@H]3[C@@](C)([C@]45O[C@H]4[C@H]4[C@@](C(C)C)([C@@H](O)[C@]65O[C@H]6C3)O4)CCC1=2	0	0	0	2	2	5	0	0	1	6	19	1.40411	0	0	0	0	24	0	0	6	0	0	1.34473	-2.81097	-0.539183	0.299661	3.14864	-2.88515	-0.504703	0.379589	3.01574	-0.366363	0.48504	34.859	1	0.03125	2	4	0	15.281	7.67459	9	0	0.797973	11	-0.776668	-0.42064	-0.0805921	3.26207
O=C1[C@@H](C)NC(=O)C[C@@H]\2OC(=O)C[C@H](O)[C@@H](C(C)C)NC(=O)[C@H](N1)CSSCC/C=C/2	0	0	0	3	5	5	0	0	4	9	18	1.72382	0	0	0	0	31	0	3	6	0	2	2.33199	-2.71142	-0.541565	0.536398	2.71152	-2.87309	-0.448519	0.534134	2.66188	-0.321753	0.660819	43.8974	1	0.03125	5	4	0	19.5923	6.48283	5	0	0.808058	10	-0.829868	-0.393156	0.0504528	2.94797
O=C(O)COc1cc(C)c(Cc2cc(C(C)C)c(O)cc2)c(C)c1	0	0	0	3	4	4	0	12	3	7	19	1.32501	0	0	0	0	24	0	0	4	0	0	1.86786	-2.54032	-0.487432	0.433792	2.49551	-2.40989	-0.435236	0.44425	2.6586	-0.2791	0.595299	29.111	6	0.24	1	4	0	14.5892	6.89677	0	0	0.701484	13	-0.780724	-0.412361	0.00149446	2.65687
O(c1c(C)cc(N2C(=O)NC(=O)C=N2)cc1C)c1cc(C(C)C)c(O)cc1	0	0	0	3	4	4	0	12	2	6	17	1.59679	0	0	0	0	21	0	3	4	0	0	1.56546	-2.53352	-0.480833	0.410905	2.49145	-2.57831	-0.352248	0.579389	2.65992	-0.261616	0.601004	29.4293	4	0.137931	3	4	0	15.6078	6.12479	0	0	0.750185	14	-0.780258	-0.447247	0.00566862	2.60711
Fc1ccc(-c2c(C3=Cn4c(C(C)C)nnc4C=C3)ocn2)cc1	0	0	0	2	2	3	0	16	0	3	15	1.65304	0	0	0	1	15	0	4	1	0	0	1.41557	-2.50449	-0.621542	0.654206	2.50639	-2.38759	-0.47364	0.786351	2.62441	-0.43381	0.864766	24.1371	3	0.111111	2	4	0	13.2712	5.2141	0	0	0.764069	12	-0.811221	-0.396942	0.0287665	2.52917
Clc1nc2nc(N3C(=O)c4c(C3CC(=O)CCC(C)C)cccc4)ccc2cc1	0	0	0	3	4	4	0	16	0	4	19	1.57626	0	0	1	0	22	0	3	2	0	0	1.47737	-2.65941	-0.588895	0.602863	2.64981	-2.56496	-0.506512	0.700033	2.73845	-0.402851	0.754786	31.0066	6	0.1875	2	8	0	17.1869	7.6157	1	1	0.755522	13	-0.801687	-0.395049	0.0602839	2.76225
[P@](=O)(OP(=O)(O)O)(OCCC(C)C)O	0	0	0	2	4	6	0	0	5	11	5	1.71578	0	0	0	0	14	0	0	7	2	0	3.83629	-2.6511	-0.59281	0.633134	2.6147	-2.56925	-0.651424	0.365031	2.72631	-0.454789	0.738576	36.0129	6	0.461538	0	10	0	9.64948	2.06295	1	0	0.977483	8	-0.7971	-0.391885	0.0715801	2.30992
O=C(N)C(C)(C)n1ncc(-c2cc3OCCn4c(nc(-c5n(C(C)C)nc(C)n5)c4)-c3cc2)c1	0	0	0	3	5	6	0	21	1	7	20	1.58895	0	0	0	0	28	0	8	2	0	0	1.21662	-2.53097	-0.502249	0.496085	2.58326	-2.60787	-0.465166	0.521953	2.6339	-0.286992	0.712678	41.4038	5	0.131579	1	4	0	19.98	6.75876	0	0	0.745683	16	-0.842178	-0.383555	-0.00383252	2.78172
Nc1oc2c(n1)cc(-c1nn(C(C)C)c3ncnc(N)c13)cc2	0	0	0	2	3	4	0	18	2	6	10	1.6464	0	0	0	0	15	0	7	1	0	0	1.51588	-2.51037	-0.666093	0.604828	2.49225	-2.39443	-0.57051	0.699035	2.6275	-0.430752	0.827749	22.9341	2	0.0769231	0	4	0	12.6858	3.89273	0	0	0.781055	10	-0.824533	-0.437033	0.0582766	2.55382
ClC1=Nc2c(C#N)cnn2C(NC(C)C)=C1	0	1	1	0	0	3	0	5	1	4	7	1.69859	0	0	1	0	10	0	5	0	0	0	2.05485	-2.57008	-0.524542	0.556773	2.50224	-2.64634	-0.450546	0.676219	2.51081	-0.318955	0.780969	15.9721	2	0.117647	2	4	1	9.6548	2.52073	0	0	0.818807	8	-0.816621	-0.373157	0.0437904	2.31935
Fc1c(-c2c(-c3cc4sc(NC(C)C)nc4cc3)ocn2)cccc1	0	0	0	2	3	2	0	20	1	3	18	1.71205	0	0	0	1	16	0	3	1	0	1	1.37617	-2.56107	-0.586786	0.64519	2.49055	-2.5806	-0.486376	0.776482	2.53009	-0.409593	0.83796	26.1903	4	0.142857	0	4	0	14.6015	5.47008	0	0	0.780986	13	-0.824367	-0.387509	0.0609413	2.4869
OC(CNC(Cc1cc2OCOc2cc1)C)c1cc(O)c(O)cc1	0	0	0	3	4	6	0	12	4	10	17	1.51614	0	0	0	0	21	0	1	5	0	0	1.3543	-2.65111	-0.612502	0.65383	2.58575	-2.76736	-0.582229	0.649837	2.57634	-0.480999	0.789563	27.4493	6	0.230769	0	7	0	13.3983	5.51214	2	2	0.753624	14	-0.842763	-0.404366	0.0935236	2.61563
N(N)C(CCc1cc2OCOc2cc1)C	0	0	0	1	2	4	0	6	2	6	10	1.53311	0	0	0	0	16	0	2	2	0	0	1.71645	-2.64101	-0.476301	0.569614	2.57852	-2.80662	-0.481586	0.589182	2.61052	-0.389234	0.720547	20.0033	4	0.25	0	6	0	8.82457	3.57719	1	1	0.721653	9	-0.873661	-0.343612	0.0445398	2.43712
NC(C)C12CC3CC(C1)CC(C2)C3	0	1	1	0	0	1	0	0	1	2	12	1.10928	0	0	0	0	21	0	1	0	0	0	1.91127	-3.01971	-0.503965	0.538238	2.95969	-2.9495	-0.41461	0.627528	3.06038	-0.391045	0.652728	22.2973	1	0.0666667	0	4	0	8.62939	5.60092	1	1	0.640315	5	-0.840406	-0.352504	0.0551172	3.00059
O=C(O)CC(O)(CC(=O)O)C	0	0	0	2	4	5	0	0	5	10	4	1.51905	0	0	0	0	10	0	0	5	0	0	3.81647	-2.5877	-0.521573	0.458544	2.65778	-2.65264	-0.492404	0.395276	2.61006	-0.307847	0.591431	12.8481	4	0.4	2	4	0	6.07235	1.91421	0	0	0.860642	6	-0.790529	-0.488062	0.0996922	2.26474
O=C1C2(C)C(C)(C)C(C1)CC2	0	1	1	0	0	1	0	0	0	1	9	1.15417	0	0	0	0	16	0	0	1	0	0	2.40512	-2.67764	-0.106634	0.0965876	2.93667	-2.61133	-0.0142116	0.167569	2.99991	0.0141839	0.204779	18.4493	0	0	1	4	0	7.60692	4.31228	2	2	0.6574	4	-0.800787	-0.217122	-0.128476	2.78295
O=C(Nc1c(C2=CCC(C)(C)CC2)nc(C2CC(C)(C)OC(C)(C)C2)cc1)c1[nH]c(C#N)cn1	0	0	0	3	4	6	0	11	3	9	24	1.44886	0	0	0	0	35	0	5	2	0	0	1.45505	-2.81536	-0.342302	0.267764	2.79011	-2.7782	-0.262787	0.344997	2.84998	-0.121157	0.491119	45.7562	4	0.108108	2	4	1	21.0804	9.26922	0	0	0.700883	14	-0.812359	-0.333706	-0.0709438	3.03172
S(Cc1c(C)nc(-c2ccc(C(F)(F)F)cc2)s1)c1cc(C)c(OCC(=O)O)cc1	0	0	0	3	4	4	0	17	2	6	25	1.85981	0	0	0	3	18	0	1	3	0	2	1.38215	-2.35069	-0.542279	0.523624	2.3616	-2.40717	-0.481162	0.682143	2.57633	-0.339214	0.803683	32.0407	7	0.21875	1	3	0	17.75	6.01651	0	0	0.859048	18	-0.772624	-0.394884	-0.00188492	2.49369
Fc1c(-c2ccc(-c3c(C)c(C(=O)O)c4c(n3)ccc(F)c4)cc2)cccc1	0	0	0	2	2	3	0	22	2	5	24	1.55079	0	0	0	2	15	0	1	2	0	0	1.40546	-2.30144	-0.646595	0.677794	2.31455	-2.19547	-0.510258	0.805915	2.45875	-0.49956	0.854299	21.0821	3	0.0967742	1	2	0	14.9095	7.38675	0	0	0.771417	14	-0.742311	-0.440509	0.0641201	2.58185
O=C(O)[C@H]1CN(CCC=C(c2c(C)ccs2)c2c(C)ccs2)CCC1	0	0	0	2	3	3	0	10	2	5	21	1.51316	0	0	0	0	25	0	1	2	0	2	1.52095	-2.77775	-0.528188	0.631601	2.72928	-2.81913	-0.416788	0.676456	2.72669	-0.32285	0.771766	34.8282	6	0.222222	2	4	0	16.4589	6.54611	1	0	0.745667	11	-0.855147	-0.40304	0.0808379	2.73089
O=C1N(c2ccc(C#N)cc2)C(=O)c2c1c(C)ccc2	0	1	1	0	0	3	0	12	0	3	13	1.53291	0	0	0	0	10	0	2	2	0	0	1.71438	-2.26512	-0.635321	0.708606	2.42325	-2.31553	-0.530832	0.790056	2.43346	-0.461779	0.884955	15.4881	1	0.0454545	2	2	1	10.7524	4.81538	0	0	0.751644	10	-0.759405	-0.477653	0.101031	2.442
Brc1c(Oc2c(C)cc(C#N)cc2C)nc(Nc2ccc(C#N)cc2)nc1N	0	0	0	3	5	4	0	18	2	6	16	1.6925	0	1	0	0	15	0	6	1	0	0	1.55379	-2.33324	-0.682983	0.700844	2.31736	-2.33067	-0.598412	0.805915	2.49073	-0.445239	0.912693	23.5641	4	0.133333	0	2	2	16.7025	5.47607	0	0	0.851842	16	-0.783491	-0.504179	0.10881	2.45623
O=C1N(NCc2c(C#Cc3nc(N)nc(C)c3)cccc2)C=CO1	0	0	0	2	3	4	0	12	2	6	15	1.65207	0	0	0	0	15	0	5	2	0	0	1.43938	-2.42553	-0.669778	0.727612	2.39019	-2.55211	-0.60742	0.779446	2.42382	-0.475902	0.929294	22.5721	5	0.192308	2	3	1	12.984	4.34159	0	0	0.75612	12	-0.838575	-0.458885	0.0986213	2.37268
S(=O)(=O)(Nc1nc(C)cc(C)n1)c1ccc(N)cc1	0	0	0	1	2	4	0	12	2	6	11	1.8225	0	0	0	0	14	0	4	2	0	1	1.89614	-2.35764	-0.653373	0.558353	2.45562	-2.44084	-0.617448	0.648258	2.40201	-0.460477	0.86033	24.4209	3	0.15	0	3	0	11.3998	3.39872	0	0	0.808737	10	-0.845786	-0.381984	0.00698532	2.36747
O=C(O)C(CCCOc1c(C)ccc(C)c1)(C)C	0	0	0	1	2	3	0	6	2	5	14	1.28528	0	0	0	0	22	0	0	3	0	0	2.21686	-2.66961	-0.092545	0.0564863	2.68187	-2.62983	-0.0372862	0.127875	2.74117	0.0916717	0.199682	26.9246	6	0.333333	1	6	0	11.6171	5.34159	0	0	0.678248	10	-0.790976	-0.274157	-0.103514	2.55579
S(=O)(=O)(O)c1c(N2CCNCC2)ccc(C)c1	0	0	0	2	3	4	0	6	4	8	11	1.74716	0	0	0	0	16	0	2	3	0	1	2.07359	-2.70869	-0.552024	0.595984	2.6259	-2.88845	-0.523352	0.65419	2.52817	-0.399244	0.742549	26.6073	2	0.111111	0	3	0	10.4961	3.23803	0	0	0.805378	8	-0.843157	-0.397971	0.055995	2.5735
C(Cc1n2c(nn1)CCCC2)N1CCN(c2c(C)cccc2)CC1	0	0	0	1	2	3	0	11	0	3	17	1.34493	0	0	0	0	27	0	5	0	0	0	1.19565	-2.76421	-0.532425	0.45845	2.6713	-2.88486	-0.439993	0.494262	2.71863	-0.368756	0.642061	36.7766	4	0.148148	0	3	0	14.6165	6.03446	0	0	0.682934	14	-0.853586	-0.360051	-0.0302808	2.78718
Clc1c(NS(=O)(=O)c2c(C(=O)Cc3c(C)cc4OCOc4c3)scc2)onc1C	0	0	0	3	5	6	0	16	1	7	17	1.97825	0	0	1	0	15	0	2	6	0	2	1.36892	-2.35583	-0.418844	0.415886	2.47871	-2.42889	-0.362292	0.532055	2.52737	-0.197418	0.717753	32.9401	6	0.1875	1	3	0	17.7037	4.98382	0	0	0.914598	14	-0.930132	-0.379644	-0.0206386	2.57144
O=C1N(C)C(=O)NC(=O)C1(C(C#CCC)C)CC=C	0	1	0	0	1	3	0	0	1	4	11	1.55766	0	0	0	0	18	0	2	3	0	0	3.0108	-2.62102	-0.376623	0.292393	2.72755	-2.78933	-0.289967	0.377059	2.65712	-0.0700974	0.558661	25.1917	5	0.263158	4	6	1	11.448	4.13541	2	2	0.724551	9	-0.780108	-0.420361	-0.032413	2.64259
O=C(N(c1ccccc1)C1C(C)CN(CC(O)c2ccccc2)CC1)CC	0	0	0	2	3	3	0	12	1	4	22	1.35484	0	0	0	0	30	0	2	2	0	0	1.55296	-2.82621	-0.591907	0.623634	2.76682	-2.88803	-0.526221	0.680587	2.73441	-0.431413	0.760949	37.7142	7	0.241379	1	4	0	16.291	7.80613	3	3	0.673505	14	-0.852247	-0.38606	0.0663726	2.92744
NC(CC)Cc1c2c([nH]c1)cccc2	0	1	1	0	0	1	0	9	2	3	12	1.27291	0	0	0	0	16	0	2	0	0	0	1.88803	-2.62604	-0.548079	0.613886	2.56989	-2.74659	-0.471799	0.691406	2.5967	-0.424656	0.746886	17.4913	3	0.2	0	5	0	8.45567	4.24318	1	1	0.656909	8	-0.862899	-0.354828	0.069308	2.45781
O(CCN(C)C1=C(Cc2cc(C)ccc2)C(CC)=C(C)NC1=O)C	0	0	0	2	3	3	0	6	2	5	19	1.37266	0	0	0	0	28	0	2	2	0	0	2.13474	-2.59223	-0.179545	0.057242	2.54046	-2.6796	0.0181967	0.129267	2.60271	0.1057	0.231084	36.1238	7	0.28	3	7	0	15.4015	6.08913	0	0	0.668668	11	-0.829087	-0.349097	-0.102758	2.76528
S(=O)(=O)(O)Nc1ccc(CC)cc1	0	0	0	1	1	3	0	6	4	7	8	1.80127	0	0	0	0	11	0	1	3	0	1	2.27134	-2.42796	-0.660813	0.699526	2.3819	-2.44164	-0.604462	0.726384	2.4917	-0.504492	0.857171	19.1613	3	0.230769	0	4	0	8.00496	2.88203	0	0	0.83666	8	-0.774909	-0.40037	0.0962832	2.21808
Fc1c(-c2n(CC3=C(CCC)c4n(nc(C)n4)C=N3)ccn2)nccc1	0	0	0	3	4	5	0	16	0	5	15	1.60105	0	0	0	1	18	0	7	0	0	0	1.43007	-2.5274	-0.604355	0.604261	2.50479	-2.38069	-0.476635	0.701358	2.65743	-0.449542	0.816992	30.1207	5	0.172414	2	4	0	14.5939	4.70289	0	0	0.764179	12	-0.837275	-0.389222	0.0330734	2.60616
O=C(O)c1n(Cc2ccc(-c3c(-c4[nH]nnn4)cccc3)cc2)c(CCC)nc1C(O)(C)C	0	0	0	4	6	8	0	22	6	14	21	1.60272	0	0	0	0	26	0	6	3	0	0	1.37513	-2.51728	-0.546807	0.667556	2.56603	-2.42339	-0.4558	0.708301	2.66245	-0.397215	0.826362	33.3414	8	0.222222	1	4	0	18.7789	7.81293	0	0	0.747941	14	-0.831294	-0.379855	0.0737339	2.77293
O=C(O)/C(=C/c1n(Cc2ccc(C(=O)O)cc2)c(CCCC)nc1)/Cc1sccc1	0	0	0	4	5	5	0	16	4	9	21	1.60524	0	0	0	0	24	0	2	4	0	1	1.59407	-2.57895	-0.614027	0.664383	2.54163	-2.46385	-0.513229	0.687119	2.66564	-0.438887	0.830778	33.733	10	0.3125	3	5	0	17.5618	7.26405	0	0	0.755501	14	-0.842323	-0.415698	0.105667	2.67849
O=C(OCC(O)CO)CCCCCCC	0	1	0	0	1	3	0	0	2	5	10	1.3132	0	0	0	0	22	0	0	4	0	0	3.22031	-2.67621	-0.464836	0.600521	2.62841	-2.67586	-0.559606	0.471686	2.7812	-0.388162	0.657742	26.9246	9	0.642857	1	8	0	9.44513	4.37716	1	1	0.700776	12	-0.80142	-0.408144	0.111608	2.44563
O=C(O)CCCCCCCCC/C=C\CCCCCCCC	0	0	0	2	3	2	0	0	2	4	19	1.10923	0	0	0	0	38	0	0	2	0	0	2.94219	-2.711	-0.532953	0.50062	2.64957	-2.54494	-0.462837	0.500711	2.81641	-0.346225	0.636152	42.4999	17	0.809524	2	11	0	14.8239	9.21049	0	0	0.613342	20	-0.803482	-0.373271	0.0719488	2.66491
O(CCCCCCCCCCCCCCCC)C=1OC(=O)c2c(N=1)ccc(C)c2	0	0	0	2	3	2	0	6	0	2	23	1.2789	0	0	0	0	39	0	1	3	0	0	1.35047	-2.74455	-0.466094	0.420407	2.67472	-2.57821	-0.288619	0.524862	2.8467	-0.242951	0.593511	48.7451	15	0.5	2	17	0	18.5106	10.1951	0	0	0.65718	23	-0.804518	-0.399259	-0.0218008	2.72492
S(=O)(=O)([O-])CCCCCCCCCCCC	0	0	0	1	2	0	3	0	0	0	12	1.3607	0	0	0	0	25	0	0	3	0	1	2.98998	-2.72905	-0.466829	0.105271	2.67647	-2.60192	-0.3339	0.123	2.83097	0.07774	0.1057	34.7642	11	0.733333	0	14	0	11.2277	5.70711	0	0	0.713349	13	-0.94624	-0.408195	-0.0547294	2.57702
O(CO)CCCCCCCCCC	0	0	0	1	2	2	0	0	1	3	10	1.15289	0	0	0	0	24	0	0	2	0	0	2.75815	-2.71656	-0.136091	0.086887	2.6505	-2.57369	0.0264618	0.123	2.8148	0.1057	0.1071	28.153	10	0.833333	0	14	0	8.92653	4.70711	0	0	0.623958	12	-0.803388	-0.290397	-0.073113	2.49734
O=C(OCCCCCCC)NC1=NC(=O)N([C@@H]2O[C@H](CO)[C@@H](O)C2)CN1	0	0	0	3	5	6	0	0	4	10	11	1.64163	0	0	0	0	28	0	4	6	0	0	1.63549	-2.67492	-0.544049	0.612246	2.76235	-2.7915	-0.578989	0.518146	2.76892	-0.426811	0.698825	40.9778	8	0.296296	3	8	0	15.0179	4.76518	3	0	0.779738	18	-0.820876	-0.415776	0.0990956	2.64986
O(C)c1cc2c(/C=N/NC(=N)NCCCCC)c[nH]c2cc1	0	0	0	2	3	3	0	9	4	7	14	1.4996	0	0	0	0	23	0	5	1	0	0	1.60594	-2.64153	-0.621601	0.634328	2.57461	-2.68958	-0.559941	0.713587	2.69821	-0.422149	0.798422	29.0398	7	0.304348	2	7	0	13.0706	4.77249	0	0	0.701957	15	-0.861214	-0.420842	0.0669548	2.43426
Fc1c(CN2C(=O)N(CCCC)c3nc(Cc4ccc(NC(=O)C)cc4)[nH]c3C2=O)cccc1	0	0	0	3	4	5	0	17	3	8	21	1.66235	0	0	0	1	26	0	5	3	0	0	1.38176	-2.61207	-0.596205	0.61359	2.58478	-2.65583	-0.519139	0.723943	2.64696	-0.426832	0.76543	39.1004	8	0.216216	3	5	0	19.0987	7.41648	0	0	0.757077	17	-0.821294	-0.425201	0.0687944	2.75794
O=C(NCCN(CC)CC)c1c2c(nc(OCCCC)c1)cccc2	0	0	0	2	3	3	0	10	1	4	18	1.42017	0	0	0	0	29	0	3	2	0	0	1.87209	-2.68173	-0.515586	0.52529	2.57457	-2.79107	-0.430058	0.603129	2.63665	-0.327875	0.67834	38.537	10	0.384615	1	7	0	15.5474	6.52602	0	0	0.678042	14	-0.857195	-0.378516	0.0255246	2.62007
OC(=Nc1c(C)cccc1C)C(N(CCC)CC)CC	0	0	0	1	2	3	0	6	1	4	16	1.29136	0	0	0	0	28	0	2	1	0	0	2.63714	-2.71043	-0.124201	0.132015	2.63676	-2.76938	-0.0708729	0.207472	2.63344	0.069876	0.318735	33.9098	7	0.35	1	8	0	13.4795	6.06226	1	1	0.637703	10	-0.846394	-0.283519	-0.0884793	2.68321
O=C1N(CCC)C(=O)c2nc(C3CCCC3)[nH]c2N1CCC	0	0	0	3	4	4	0	5	2	6	12	1.52271	0	0	0	0	24	0	4	2	0	0	1.76894	-2.5988	-0.444395	0.463216	2.73343	-2.69289	-0.371773	0.540595	2.88225	-0.195603	0.675647	34.093	5	0.208333	2	4	0	13.3923	5.51939	0	0	0.722897	10	-0.823251	-0.39375	-0.0193963	2.76049
O=C(OCCC)c1cc(O)c(O)c(O)c1	0	0	0	1	1	4	0	6	3	7	9	1.50124	0	0	0	0	12	0	0	5	0	0	2.44452	-2.4917	-0.539678	0.702127	2.46911	-2.45538	-0.536454	0.569676	2.53968	-0.40316	0.806451	15.9925	3	0.2	1	4	0	8.22705	3.11181	0	0	0.803811	9	-0.772831	-0.420924	0.16799	2.22959
Clc1cnc2[nH]cc(C(=O)c3c(F)c(NS(=O)(=O)CCC)ccc3F)c2c1	0	0	0	3	5	5	0	15	3	8	18	2.08195	0	0	1	2	14	0	3	3	0	1	1.6999	-2.53942	-0.664503	0.68185	2.61322	-2.62397	-0.510627	0.79461	2.58238	-0.439657	0.904304	28.2049	6	0.206897	1	6	0	15.5875	5.02249	0	0	0.907147	13	-0.840783	-0.407056	0.0575303	2.52639
S=C(S)N(CC)CC	0	1	1	0	0	1	0	0	0	1	4	1.5288	0	0	0	0	11	0	1	0	0	2	3.39021	-2.59254	-0.000495	0.0427506	2.48302	-2.63896	0.123	0.170851	2.47904	0.1057	0.429708	17.4253	3	0.428571	1	6	0	6.92781	1.41421	0	0	0.786442	4	-0.846055	-0.236683	-0.117249	2.07377
O=C(Nc1c(C)cccc1C)CN(CC)CC	0	1	0	0	1	2	0	6	1	3	13	1.3518	0	0	0	0	22	0	2	1	0	0	2.41145	-2.63879	-0.193152	0.171406	2.55365	-2.7286	-0.131893	0.209531	2.50956	-0.00790307	0.331513	27.6486	5	0.294118	1	6	0	11.2088	4.51178	0	0	0.651546	9	-0.847534	-0.307944	-0.0602856	2.49903
Clc1cc2nccc(Nc3cc(CN(CC)CC)c(O)cc3)c2cc1	0	0	0	2	3	3	0	16	2	5	21	1.52691	0	0	1	0	22	0	3	1	0	0	1.55031	-2.64758	-0.563956	0.595415	2.53797	-2.65351	-0.379401	0.785559	2.58936	-0.330396	0.86952	28.4306	6	0.222222	0	6	0	15.2157	6.11584	0	0	0.729839	13	-0.855213	-0.378328	0.034756	2.60517
Clc1cc2nccc(NC(CCCN(CCO)CC)C)c2cc1	0	0	0	2	3	3	0	10	2	5	19	1.49175	0	0	1	0	26	0	3	1	0	0	1.70718	-2.72553	-0.563773	0.586357	2.64258	-2.77148	-0.432493	0.633895	2.67107	-0.357872	0.80017	32.8034	9	0.375	0	10	0	14.6823	5.80275	1	1	0.714116	14	-0.855917	-0.365563	0.0435263	2.68174
O=C(N(c1ccccc1)C1(COC)CCN(CCN2C(=O)N(CC)N=N2)CC1)CC	0	0	0	2	3	6	0	6	0	6	19	1.55898	0	0	0	0	32	0	6	3	0	0	1.59587	-2.82858	-0.437968	0.407488	2.78875	-2.91161	-0.284121	0.436304	2.73214	-0.203098	0.646011	45.4146	10	0.3125	3	5	0	18.1587	6.23911	0	0	0.725004	15	-0.854348	-0.380845	-0.0788867	2.98024
Clc1c(O)cc(O)c(-c2c(N3CCNCC3)c(C(=O)NCC)n[nH]2)c1	0	0	0	3	5	6	0	11	6	12	16	1.78512	0	0	1	0	20	0	5	3	0	0	1.78934	-2.70909	-0.605187	0.678266	2.62078	-2.88812	-0.58038	0.705444	2.53062	-0.432497	0.835366	27.2021	4	0.148148	1	4	0	14.5212	4.36181	0	0	0.814653	11	-0.843565	-0.448242	0.119244	2.67479
O=C(NCC)c1c(c(-c2c(O)cc(O)c(C(C)(C)C)c2)on1)-c1ccc(CN2CCOCC2)cc1	0	0	0	3	4	6	0	17	3	9	25	1.51082	0	0	0	0	33	0	3	5	0	0	1.46223	-2.7032	-0.488019	0.552737	2.62308	-2.78612	-0.414514	0.59771	2.69446	-0.291726	0.750644	43.5058	6	0.157895	1	4	0	20.7203	8.53673	0	0	0.728126	15	-0.842974	-0.373831	0.0117592	2.82806
Brc1c(O)c(CN(C)C)c2c(C(=O)OCC)c(CSc3ccccc3)n(C)c2c1	0	0	0	2	3	3	0	15	1	4	23	1.66306	0	1	0	0	25	0	2	3	0	1	1.8291	-2.55164	-0.480326	0.492631	2.46135	-2.56548	-0.290079	0.633388	2.59151	-0.25466	0.719547	37.7342	7	0.225806	1	4	0	19.4323	5.65225	0	0	0.829037	12	-0.866756	-0.385472	-0.0269965	2.75239
Fc1ccc(CNc2nc(N)c(NC(=O)OCC)cc2)cc1	0	0	0	2	3	2	0	12	3	5	13	1.74463	0	0	0	1	17	0	4	2	0	0	1.65038	-2.40332	-0.64777	0.680417	2.3713	-2.4393	-0.557887	0.776384	2.45884	-0.479846	0.841588	24.6415	5	0.217391	1	3	0	12.0973	4.04271	0	0	0.771003	15	-0.803513	-0.427092	0.103145	2.37526
N(CCCN1c2ncccc2Sc2c1cccc2)(C)C	0	0	0	1	2	2	0	12	0	2	16	1.45295	0	0	0	0	19	0	3	0	0	1	1.67103	-2.65419	-0.549424	0.60962	2.56688	-2.70745	-0.437164	0.716316	2.5931	-0.39319	0.759026	28.3309	4	0.181818	0	6	0	12.7292	4.03269	0	0	0.711391	9	-0.863871	-0.356408	0.048701	2.57952
S(CCN(C)C)Cc1c2N=C(N)NC(=O)c2cc(N)c1	0	1	0	0	2	3	0	6	3	6	12	1.68474	0	0	0	0	19	0	5	1	0	1	1.89323	-2.60779	-0.168416	0.206683	2.50629	-2.68365	-0.100855	0.357876	2.59457	0.058446	0.428197	26.6489	5	0.238095	2	7	0	12.4581	2.75825	0	0	0.766997	10	-0.86183	-0.368163	-0.00316682	2.48555
P(=O)(O)(O)NC(N(CC(=O)O)C)=N	0	0	0	2	4	6	0	0	7	13	2	2.01992	0	0	0	0	10	0	3	5	1	0	3.90869	-2.5158	-0.54716	0.566878	2.46676	-2.67586	-0.856025	0.418096	2.45072	-0.364525	0.683711	22.9681	4	0.333333	2	4	0	7.6541	0.353553	0	0	0.977292	7	-0.874409	-0.476284	0.132156	2.14254
Brc1ccc(-c2nsc3c2ccc(OCCCCCCN(CC=C)C)c3)cc1	0	0	0	2	3	3	0	15	0	3	24	1.51911	0	1	0	0	27	0	2	1	0	1	1.25356	-2.69872	-0.638145	0.700919	2.62509	-2.69505	-0.481145	0.813394	2.72838	-0.420501	0.877877	38.3026	11	0.366667	1	10	0	18.767	7.3759	0	0	0.789823	20	-0.857595	-0.385634	0.078259	2.60212
Clc1c(Cl)ccc([C@H]2c3c([C@@H](NC)CC2)cccc3)c1	0	0	0	2	2	1	0	12	1	2	19	1.39935	0	0	2	0	17	0	1	0	0	0	1.70348	-2.70203	-0.614471	0.651449	2.65386	-2.64787	-0.469377	0.822013	2.79137	-0.442366	0.854288	20.0845	2	0.0909091	0	4	0	12.8782	5.74791	2	0	0.76503	10	-0.845861	-0.400864	0.0685682	2.70513
Clc1sc2C(O)=C(C(=O)Nc3ncccc3)N(C)S(=O)(=O)c2c1	0	0	0	2	3	5	0	11	2	7	13	2.13288	0	0	1	0	10	0	3	4	0	2	1.74938	-2.4827	-0.566793	0.685844	2.51739	-2.57664	-0.466447	0.76546	2.50785	-0.368135	0.847838	25.0261	2	0.08	2	2	0	14.0365	2.86603	0	0	0.951903	11	-0.788205	-0.436894	0.10247	2.47553
Clc1cc2C(c3c(F)cccc3)=NCC(=O)N(C)c2cc1	0	0	0	2	2	2	0	12	0	2	16	1.74077	0	0	1	1	12	0	2	1	0	0	1.83844	-2.3991	-0.610903	0.613177	2.42688	-2.53084	-0.452863	0.799746	2.43044	-0.421363	0.863501	18.9995	1	0.0434783	2	2	0	12.0631	4.41894	0	0	0.806659	8	-0.826418	-0.436745	0.0503865	2.51664
Clc1cc2C(N3CCN(C)CC3)=Nc3c(Oc2cc1)cccc3	0	0	0	2	2	2	0	12	0	2	18	1.58018	0	0	1	0	18	0	3	1	0	0	1.55507	-2.74912	-0.581867	0.615205	2.64515	-2.87101	-0.430056	0.773585	2.54031	-0.37563	0.828406	27.2937	1	0.0384615	1	2	0	13.7537	4.81538	0	0	0.754462	10	-0.866255	-0.396673	0.0456838	2.67911
Brc1c(Br)c(Br)c2nc3N(C)CCn3c2c1Br	0	0	0	2	2	1	0	9	0	1	13	1.85056	0	4	0	0	7	0	3	0	0	0	1.9058	-2.45937	-0.604374	0.520453	2.5506	-2.55551	-0.251993	1.05658	2.57085	0.0160841	1.14376	18.0924	0	0	0	2	0	15.1117	2	0	0	1.35778	7	-0.831468	-0.408082	-0.0466239	2.41303
Clc1cc2C(=O)c3c(C)nn(C)c3N(O)c2cc1	0	1	1	0	0	3	0	11	1	4	11	1.84329	0	0	1	0	10	0	3	2	0	0	1.9026	-2.33739	-0.577126	0.562287	2.41472	-2.32257	-0.441605	0.744183	2.4841	-0.335972	0.859006	14.9501	0	0	1	2	0	10.563	3.23803	0	0	0.848613	8	-0.832455	-0.409754	0.0221058	2.4541
Clc1c(F)c(Nc2ncnc3c2cc(OC2CCN(CC(=O)NC)CC2)c(OC)c3)ccc1	0	0	0	3	4	6	0	16	2	8	22	1.78035	0	0	1	1	25	0	5	3	0	0	1.33398	-2.76347	-0.552849	0.550084	2.71734	-2.84128	-0.482154	0.701023	2.6825	-0.324231	0.7479	39.6832	7	0.194444	1	3	0	19.1552	5.81877	0	0	0.795524	17	-0.846666	-0.437759	0.0641985	2.75561
O=C(O)CNC	0	1	1	0	0	3	0	0	3	6	2	1.66918	0	0	0	0	7	0	1	2	0	0	2.69252	-2.41711	-0.505138	0.45136	2.37445	-2.65853	-0.478626	0.391155	2.16426	-0.301621	0.575876	9.27045	2	0.4	1	4	0	3.56257	0.353553	0	0	0.787246	4	-0.835238	-0.427895	0.0935346	1.8033
O=C(O)[C@@H](OC)Cc1ccc(OCCCOc2ccc(Oc3ccccc3)cc2)cc1	0	0	0	3	4	5	0	18	2	7	24	1.37995	0	0	0	0	26	0	0	6	0	0	1.1682	-2.51387	-0.639268	0.702546	2.52107	-2.57424	-0.53808	0.805915	2.50668	-0.499862	0.854311	37.0454	12	0.363636	1	5	0	17.3998	7.60389	1	0	0.725695	21	-0.792666	-0.39415	0.0792035	2.51629
O(C)[C@H]1[C@H](O)[C@@H](O)[C@@H](O)[C@@H](CO)O1	0	0	0	2	3	6	0	0	4	10	6	1.47843	0	0	0	0	14	0	0	6	0	0	2.65939	-2.71207	-0.566687	0.665294	2.7822	-2.90748	-0.671366	0.506035	2.57449	-0.464699	0.733695	19.1369	2	0.153846	0	4	0	7.19921	1.74158	5	0	0.857639	6	-0.793379	-0.424775	0.133911	2.51091
Clc1c(N)cc(OC)c(C(=O)N[C@H]2[C@@H](OC)CN(CCCOc3ccc(F)cc3)CC2)c1	0	0	0	3	4	5	0	12	2	7	24	1.7065	0	0	1	1	29	0	3	4	0	0	1.38885	-2.80101	-0.636473	0.572457	2.75394	-2.92483	-0.479908	0.699103	2.65878	-0.386189	0.790534	42.012	9	0.264706	1	4	0	19.0309	6.3759	2	0	0.776859	19	-0.854208	-0.387839	0.00133616	2.8249
Clc1cc2c([P@@](=O)(OC)c3cc(/C=C/C#N)cc(C)c3)c(C(=O)N)[nH]c2cc1	0	0	0	2	4	4	0	15	2	6	19	1.81552	0	0	1	0	17	0	3	3	1	0	1.87042	-2.4034	-0.558274	0.563172	2.47531	-2.50157	-0.511748	0.69352	2.56831	-0.277883	0.816166	30.9765	5	0.166667	2	4	1	16.8436	5.63077	1	0	0.811564	12	-0.833873	-0.441136	0.0473308	2.69459
Ic1c(O)c(C(=O)NCCC(=O)OC)cc(-c2c(F)cc(F)cc2)c1	0	0	0	2	3	3	0	12	2	5	18	1.88053	0	0	0	2	14	1	1	4	0	0	1.93347	-2.46512	-0.633892	0.643685	2.48284	-2.63556	-0.511453	0.773771	2.43267	-0.434898	0.842526	25.7929	5	0.192308	2	4	0	15.2643	4.74629	0	0	1.04187	14	-0.83437	-0.428424	0.0766413	2.44802
Fc1c(NC(=O)Nc2cnc(C)cc2)cccc1CN1CCN(C(=O)OC)CC1	0	0	0	3	4	4	0	12	2	6	19	1.71203	0	0	0	1	24	0	5	3	0	0	1.40903	-2.74277	-0.480039	0.441548	2.66199	-2.85778	-0.344114	0.613333	2.58355	-0.266292	0.611147	37.872	5	0.16129	2	2	0	16.444	4.79693	0	0	0.76425	18	-0.84551	-0.403371	0.0245409	2.6577
O=C(OCCN1CCOCC1)CC/C(=C/Cc1c(OC)c(C)c2c(c1O)C(=O)OC2)/C	0	0	0	2	3	6	0	6	1	7	21	1.48204	0	0	0	0	31	0	1	7	0	0	1.37019	-2.71711	-0.226832	0.0603826	2.64425	-2.83628	-0.0781902	0.132172	2.61882	0.0511806	0.206677	45.4494	9	0.272727	3	5	0	18.4923	6.86114	0	0	0.744975	17	-0.843373	-0.386047	-0.0996174	2.72637
O=C(N)c1c(OC)cc2[C@@H]3[C@H]([C@H]4[C@@](C)(C=CC4)CC3)CCc2c1	0	0	0	2	2	2	0	6	1	3	19	1.32382	0	0	0	0	25	0	1	2	0	0	1.5423	-2.88038	-0.558136	0.546629	2.86663	-2.78091	-0.464196	0.626196	2.97383	-0.396609	0.697791	29.5442	2	0.0769231	2	2	0	13.9708	7.61083	4	0	0.692363	10	-0.817324	-0.4051	0.0233682	3.065
O(C)c1c(O)cc([C@H]2Oc3c(c(O)cc(O)c3)C(=O)C2)cc1	0	0	0	2	2	6	0	12	3	9	15	1.48068	0	0	0	0	14	0	0	6	0	0	1.65124	-2.49131	-0.721412	0.708346	2.5474	-2.42815	-0.658872	0.747501	2.64115	-0.521238	0.885581	20.0949	2	0.0833333	1	2	0	11.7376	4.69321	1	0	0.804513	11	-0.78318	-0.488442	0.0959857	2.53807
O(C)c1c(OC)ccc(C(C#N)(C(C)C)CCCN(CCc2cc(OC)c(OC)cc2)C)c1	0	0	0	3	4	6	0	12	0	6	26	1.39196	0	0	0	0	38	0	2	4	0	0	1.83727	-2.7273	-0.477324	0.310024	2.70244	-2.7378	-0.406731	0.425613	2.75662	-0.213684	0.572136	51.8459	13	0.382353	0	10	1	21.1044	7.62655	1	1	0.676675	18	-0.861081	-0.385663	-0.107129	2.90321
O=C(N1CCN(c2nc(N)c3c(n2)cc(OC)c(OC)c3)CC1)C1Oc2c(OC1)cccc2	0	0	0	2	3	7	0	16	1	8	20	1.66216	0	0	0	0	25	0	5	5	0	0	1.12281	-2.71651	-0.568343	0.596244	2.67082	-2.87592	-0.54868	0.633313	2.53139	-0.400389	0.75637	41.8922	5	0.135135	1	2	0	18.4844	5.42897	1	1	0.772979	18	-0.842664	-0.41987	0.0421038	2.7589
Clc1c(F)c(Nc2ncnc3c2cc(OC)c(OCC2C[C@@H]4[C@@H](CN(C)C4)C2)c3)ccc1Cl	0	0	0	3	4	5	0	16	1	6	25	1.7522	0	0	2	1	25	0	4	2	0	0	1.1518	-2.64162	-0.571942	0.546017	2.8741	-2.66486	-0.447718	0.684147	2.90365	-0.353246	0.772434	38.4852	6	0.162162	0	3	0	19.9582	6.75646	2	0	0.812522	18	-0.865334	-0.426022	0.0207514	2.86573
Brc1c(OC)cc(CCN)c(OC)c1	0	1	0	0	1	3	0	6	1	4	11	1.64585	0	1	0	0	14	0	1	2	0	0	2.561	-2.48422	-0.562029	0.445198	2.43106	-2.66559	-0.301526	0.70926	2.49737	-0.145076	0.792355	19.7669	4	0.285714	0	4	0	9.92672	2.50825	0	0	0.892178	7	-0.839259	-0.409425	-0.0417761	2.30816
O(C)c1c(O)ccc(C=CC)c1	0	1	1	0	0	2	0	6	1	3	10	1.32501	0	0	0	0	12	0	0	2	0	0	2.36526	-2.28591	-0.657181	0.654218	2.23656	-2.244	-0.555835	0.75107	2.4453	-0.467178	0.836835	15.0345	2	0.166667	1	3	0	7.24221	2.93739	0	0	0.684558	7	-0.782484	-0.410864	0.0542051	2.15845
O=C(Nc1c(CCC2N(C)CCCC2)cccc1)c1ccc(OC)cc1	0	0	0	2	3	3	0	12	1	4	21	1.37131	0	0	0	0	28	0	2	2	0	0	1.45617	-2.81563	-0.57642	0.621466	2.73132	-2.81357	-0.49837	0.700767	2.7831	-0.420747	0.765729	36.1238	6	0.214286	1	4	0	15.7025	7.06877	1	1	0.677491	15	-0.857889	-0.403045	0.0687829	2.76473
S(=O)(=O)(n1c2c(c(CCC(=O)O)c1)cc(OC)cc2)c1ccc(OC)cc1	0	0	0	2	4	6	0	15	2	8	18	1.67724	0	0	0	0	19	0	1	6	0	1	1.7196	-2.407	-0.567587	0.470552	2.46989	-2.40244	-0.512649	0.603122	2.52637	-0.340574	0.724978	34.0169	7	0.241379	1	3	0	15.6934	5.30518	0	0	0.806889	13	-0.806087	-0.428569	0.0194685	2.64795
O(C)c1c(CO)cc(-c2nc3nc(N4[C@@H](C)COCC4)nc(N4[C@@H](C)COCC4)c3cc2)cc1	0	0	0	2	3	7	0	16	1	8	22	1.57181	0	0	0	0	31	0	5	4	0	0	1.31634	-2.70701	-0.55119	0.566763	2.66061	-2.82046	-0.477535	0.622747	2.58083	-0.364699	0.742846	47.5574	5	0.131579	0	3	0	19.8992	6.72347	2	0	0.738618	14	-0.809034	-0.412561	0.0090837	2.87204
S(=O)(=O)(NCC1CC1)c1cc(Nc2oc(-c3cc(-c4cnccc4)ccc3)cn2)c(OC)cc1	0	0	0	3	4	5	0	23	2	7	23	1.68323	0	0	0	0	24	0	4	4	0	1	1.12158	-2.50229	-0.583796	0.674242	2.77954	-2.66675	-0.502665	0.769498	2.87179	-0.447906	0.827812	40.505	9	0.236842	0	5	0	19.379	7.31684	0	0	0.776806	18	-0.792614	-0.396576	0.0749361	2.62275
Clc1cnc(NC(=O)c2c(NC(=O)c3ccc(C(N(C)C)=N)cc3)ccc(OC)c2)cc1	0	0	0	3	5	5	0	18	3	8	20	1.70833	0	0	1	0	22	0	5	3	0	0	1.53459	-2.48037	-0.632698	0.644714	2.35386	-2.56369	-0.547036	0.730847	2.40345	-0.430541	0.83327	32.9226	7	0.205882	3	4	0	18.5266	5.50876	0	0	0.774348	17	-0.873155	-0.446929	0.0713232	2.54219
O=C(O)CCO/N=C\c1c(OC)cccc1	0	0	0	1	2	4	0	6	2	6	9	1.6111	0	0	0	0	13	0	1	4	0	0	2.07151	-2.36042	-0.609413	0.573036	2.44929	-2.43713	-0.537755	0.690338	2.38574	-0.424218	0.772332	19.0017	6	0.375	2	3	0	8.92014	2.96958	0	0	0.768793	10	-0.786934	-0.436351	0.0478879	2.18448
Clc1ccc(C(=O)n2c(C)c(CC(=O)OCC(=O)O)c3c2ccc(OC)c3)cc1	0	0	0	3	4	5	0	15	2	7	19	1.66508	0	0	1	0	18	0	1	6	0	0	1.71975	-2.3233	-0.573828	0.5219	2.43474	-2.43971	-0.508634	0.67847	2.4799	-0.345259	0.79591	28.7837	7	0.225806	3	2	0	16.5252	5.87006	0	0	0.813518	14	-0.808493	-0.435026	0.0605668	2.65569
Fc1cc2c([C@H](C(C)C)[C@@](OC(=O)COC)(CCN(CCCc3[nH]c4c(n3)cccc4)C)CC2)cc1	0	0	0	3	4	5	0	15	2	7	28	1.48226	0	0	0	1	38	0	3	3	0	0	1.33582	-2.80643	-0.49821	0.483768	2.79453	-2.80777	-0.373118	0.590256	2.83031	-0.33656	0.664707	51.4949	11	0.282051	1	8	0	21.8501	9.39853	2	0	0.707416	17	-0.861771	-0.371689	-0.0190685	3.10806
FC(F)(F)C(=O)CCCCCCC(=O)Nc1ccccc1	0	0	0	2	3	2	0	6	1	3	16	1.68497	0	0	0	3	18	0	1	2	0	0	1.95988	-2.65342	-0.584976	0.498868	2.6411	-2.54305	-0.533058	0.510805	2.76204	-0.377827	0.691809	25.8627	8	0.380952	2	9	0	11.5798	5.36779	0	0	0.799641	14	-0.814701	-0.396868	0.0602254	2.48372
Fc1c(Oc2c3c([nH]cc3)ncc2)ccc(NC(=O)C=2C(=O)N(c3ccc(F)cc3)C=CC=2)c1	0	0	0	3	4	4	0	21	3	7	24	1.74683	0	0	0	2	16	0	4	3	0	0	1.09898	-2.35513	-0.649168	0.689507	2.35844	-2.42534	-0.529854	0.810663	2.42197	-0.488966	0.854307	28.3493	5	0.131579	4	1	0	17.458	6.75876	0	0	0.805017	18	-0.844128	-0.454221	0.0830161	2.52114
FCCOc1cc(NC(=O)CCC(=O)Nc2cc3C(=O)C(=O)NC(=O)c3cc2)ccc1	0	0	0	2	4	6	0	12	3	9	17	1.78691	0	0	0	1	18	0	3	6	0	0	1.35701	-2.43769	-0.577336	0.474226	2.50057	-2.53805	-0.537193	0.590841	2.4984	-0.34482	0.683978	29.5667	8	0.242424	5	3	0	16.1973	6.01651	0	0	0.824485	18	-0.815689	-0.478696	0.0727215	2.51398
N#CC[C@@H](n1ncc(-c2ncnc3[nH]ccc23)c1)C1CCCC1	0	0	0	3	4	5	0	14	2	7	14	1.45376	0	0	0	0	18	0	6	0	0	0	1.39315	-2.63544	-0.565967	0.581555	2.77962	-2.54361	-0.49628	0.651712	2.91127	-0.409759	0.74319	25.6177	4	0.153846	0	4	1	12.8131	5.36099	1	0	0.731834	10	-0.845612	-0.415497	0.0874807	2.71159
Clc1cc(N)c(C(=O)C[C@H](N)C(=O)O)cc1	0	0	0	2	4	4	0	6	4	8	9	1.86496	0	0	1	0	11	0	2	3	0	0	2.45691	-2.45439	-0.598585	0.609006	2.53226	-2.72133	-0.475045	0.753868	2.43058	-0.338531	0.837997	13.0413	4	0.25	2	4	0	9.06881	3.03851	1	0	0.858175	9	-0.811181	-0.420439	0.0647347	2.31337
O=C(O)[C@@H](N)CC=1C=2C(=O)NOC=2CCCC=1	0	0	0	2	4	5	0	0	4	9	9	1.68462	0	0	0	0	14	0	2	4	0	0	2.03112	-2.53017	-0.47	0.677323	2.59425	-2.71197	-0.434308	0.695907	2.6963	-0.274666	0.867169	17.8169	3	0.166667	4	4	0	9.23244	3.85095	1	0	0.809274	7	-0.813238	-0.425953	0.0858353	2.55513
OC[C@@H]1[C@H](O)[C@H](O)[C@@H](N)[C@H](O)O1	0	0	0	2	3	6	0	0	5	11	5	1.63485	0	0	0	0	13	0	1	5	0	0	2.63441	-2.72581	-0.726172	0.778581	2.77738	-2.96104	-0.878956	0.555544	2.55992	-0.606039	0.867781	15.4677	1	0.0833333	0	4	0	6.36831	1.74158	5	0	0.869781	6	-0.814625	-0.437164	0.210086	2.48876
O=C(NC1C(=O)NC(=O)N1)N	0	0	0	1	2	3	0	0	4	7	0	1.95425	0	0	0	0	6	0	4	3	0	0	2.36423	-2.37569	-0.560929	0.461514	2.54564	-2.76621	-0.475686	0.647281	2.17174	-0.344009	0.571546	10.7532	1	0.0909091	3	3	0	5.37945	0.288675	1	1	0.95953	6	-0.802274	-0.47831	0.105422	2.09195
S=C(N/N=C/c1c(N)cccn1)N	0	1	0	0	1	3	0	6	3	6	5	1.74168	0	0	0	0	9	0	5	0	0	1	2.13897	-2.23156	-0.458641	0.563825	2.161	-2.56692	-0.38145	0.798843	2.24495	-0.292914	0.955504	11.6389	2	0.153846	2	2	0	7.58327	1.49402	0	0	0.822189	8	-0.822143	-0.363422	0.143653	2.02695
N(=C(N)N)c1scc(-c2sc(CNc3[nH]c4c(n3)cccc4)cc2)n1	0	0	0	4	6	4	0	19	5	9	15	1.71556	0	0	0	0	15	0	7	0	0	2	1.16632	-2.35497	-0.669701	0.661365	2.32335	-2.64422	-0.573051	0.769912	2.48984	-0.428522	0.908922	24.9181	5	0.178571	1	3	0	14.6944	3.63026	0	0	0.823243	15	-0.840272	-0.469773	0.083427	2.38234
O=C1c2c(O)ccc(O)c2C(=O)c2c(N)ccc(N)c12	0	0	0	2	3	4	0	12	4	8	12	1.68948	0	0	0	0	10	0	2	4	0	0	1.97766	-2.32131	-0.778698	0.823737	2.39257	-2.40577	-0.697375	0.825272	2.46392	-0.604121	0.986713	11.5281	0	0	2	2	0	10.175	4.32137	0	0	0.825044	7	-0.812966	-0.504187	0.179387	2.495
O=C1C(N2C(=O)c3c(c(N)ccc3)C2)CCC(=O)N1	0	1	0	0	1	3	0	6	2	5	10	1.69621	0	0	0	0	13	0	3	3	0	0	1.72262	-2.61842	-0.566329	0.53334	2.68325	-2.76466	-0.519002	0.55895	2.6349	-0.348112	0.710462	19.0657	1	0.047619	3	2	0	10.18	3.89805	1	1	0.799017	9	-0.825171	-0.478394	0.0587602	2.60223
Fc1c([C@@]23N=C(N)SC[C@@H]2COC3)cc(NC(=O)c2ncc(F)cc2)cc1	0	0	0	2	2	4	0	12	2	6	19	1.91327	0	0	0	2	16	0	4	2	0	1	1.40837	-2.59638	-0.604175	0.634291	2.77034	-2.62789	-0.469532	0.780027	2.77376	-0.44179	0.787216	27.6913	3	0.1	2	2	0	14.9317	4.89612	2	0	0.850764	13	-0.836875	-0.404662	0.0527672	2.72288
Brc1c(-c2nc(N)nc(N)n2)cc2c(c1)cccc2	0	0	0	1	1	3	0	16	2	5	11	1.65334	0	1	0	0	10	0	5	0	0	0	1.67196	-2.22189	-0.711259	0.700665	2.20724	-2.37842	-0.661193	0.804624	2.42048	-0.399125	0.992021	14.8621	1	0.047619	0	2	0	11.4244	3.48205	0	0	0.911223	9	-0.766416	-0.524364	0.0959063	2.33202
O=C1C(c2ccccc2)OC(N)=N1	0	1	1	0	0	2	0	6	1	3	7	1.70044	0	0	0	0	8	0	2	2	0	0	1.93165	-2.28819	-0.581792	0.712637	2.4508	-2.46047	-0.52296	0.721141	2.45912	-0.432911	0.884658	12.2797	1	0.0714286	2	2	0	6.80516	2.48803	1	1	0.785707	7	-0.816857	-0.414155	0.106112	2.20273
O=C1N([C@H]2[C@@H](C#N)[C@H](O)[C@@H](CO)O2)C=CC(N)=N1	0	0	0	1	3	6	0	0	3	9	6	1.83226	0	0	0	0	12	0	4	4	0	0	2.07645	-2.49983	-0.576987	0.657093	2.7793	-2.68255	-0.647869	0.526979	2.61289	-0.453507	0.775152	19.2925	2	0.105263	3	4	1	9.30112	2.31893	4	0	0.850962	9	-0.843302	-0.451105	0.15477	2.54121
P(=O)(OC[C@@H]1[C@@H](O)C[C@H](N2C(=O)N=C(N)C=C2)O1)(O)O	0	0	0	3	5	8	0	0	5	13	6	1.9628	0	0	0	0	14	0	3	7	1	0	1.86718	-2.52405	-0.610113	0.665884	2.75912	-2.66182	-0.760694	0.499431	2.6592	-0.479234	0.762825	31.1729	4	0.190476	3	6	0	11.089	2.18009	3	0	0.943471	11	-0.843417	-0.439561	0.167456	2.55751
O=C1N([C@@H]2O[C@H](CO)[C@@H](O)C2)C=NC(N)=N1	0	0	0	1	2	6	0	0	3	9	4	1.84237	0	0	0	0	12	0	4	4	0	0	1.93909	-2.51412	-0.641631	0.770541	2.75461	-2.66598	-0.708618	0.58032	2.63573	-0.482859	0.859104	19.9525	2	0.117647	3	4	0	8.35353	1.55808	3	0	0.871355	9	-0.821526	-0.436812	0.168197	2.47732
O(CC1CCCCC1)c1nc(N)cc2[nH]cnc12	0	1	0	0	1	3	0	9	3	6	10	1.52647	0	0	0	0	18	0	4	1	0	0	1.51003	-2.79782	-0.554514	0.658521	2.74548	-2.69673	-0.496712	0.732113	2.87136	-0.397211	0.819775	24.2337	3	0.15	0	3	0	10.3547	4.30209	0	0	0.727647	9	-0.838055	-0.389178	0.0883781	2.59491
Clc1ccc(-c2onc3c2cc(-c2nc(N)ncc2)cc3)cc1	0	0	0	2	2	3	0	21	1	4	16	1.68921	0	0	1	0	11	0	4	1	0	0	1.39217	-2.19488	-0.644789	0.701985	2.24066	-2.33149	-0.538622	0.86962	2.43172	-0.499862	0.93101	16.3413	2	0.0769231	0	2	0	12.6573	4.93141	0	0	0.805257	12	-0.794034	-0.405166	0.0819033	2.42831
OC[C@@H]1[C@@H](O)[C@H](O)[C@H](n2c3ncnc(N)c3nc2)O1	0	0	0	2	3	7	0	9	4	11	5	1.84579	0	0	0	0	13	0	5	4	0	0	1.73357	-2.51089	-0.686715	0.757092	2.76997	-2.71034	-0.713186	0.567167	2.63703	-0.472496	0.854986	21.4077	2	0.0952381	0	4	0	9.7873	1.90825	4	0	0.868367	9	-0.804079	-0.429741	0.17338	2.57869
NCc1ccc(-c2sccc2)cc1	0	0	0	1	1	1	0	11	1	2	12	1.41382	0	0	0	0	11	0	1	0	0	1	1.7872	-2.3709	-0.637944	0.755058	2.28818	-2.47811	-0.513639	0.860066	2.45042	-0.476204	0.932067	13.6453	2	0.142857	0	3	0	8.05065	3.38026	0	0	0.72143	8	-0.831891	-0.398277	0.116403	2.21512
O=C(O)[C@@H](N)CCON	0	0	0	2	4	5	0	0	4	9	3	1.72297	0	0	0	0	10	0	2	3	0	0	3.17466	-2.53705	-0.452033	0.395943	2.56606	-2.75261	-0.416984	0.356944	2.4638	-0.266743	0.514358	11.1661	4	0.5	1	7	0	4.90997	1.19692	1	0	0.837361	6	-0.835487	-0.372361	0.0450243	2.10231
S(=O)(=O)(N)c1ccc(C(=O)NCc2c(F)c(F)ccc2)cc1	0	0	0	1	3	3	0	12	2	5	15	1.99695	0	0	0	2	12	0	2	3	0	1	1.73655	-2.38638	-0.624851	0.663249	2.38545	-2.57324	-0.532041	0.805915	2.40994	-0.499257	0.854286	22.9585	4	0.173913	1	3	0	12.0313	4.16894	0	0	0.882489	12	-0.828119	-0.460641	0.0920875	2.38765
S(=O)(=O)(N)c1ccc(NC(=S)OCCc2cscc2)cc1	0	0	0	1	3	3	0	11	2	5	13	1.90304	0	0	0	0	14	0	2	3	0	3	1.57365	-2.44193	-0.653921	0.713395	2.4171	-2.5724	-0.579678	0.815063	2.44198	-0.474699	0.940703	27.1169	5	0.227273	1	3	0	13.432	3.5856	0	0	0.87501	13	-0.806979	-0.421809	0.131234	2.33002
Clc1c(-c2sc(S(=O)(=O)N)nn2)cccc1	0	0	0	1	2	4	0	11	1	5	10	2.26558	0	0	1	0	6	0	3	2	0	2	1.93758	-2.26345	-0.665151	0.667076	2.33199	-2.56466	-0.45933	0.714945	2.3933	-0.432535	0.916776	16.3952	2	0.117647	0	3	0	10.1811	2.07735	0	0	1.00787	8	-0.768347	-0.402935	0.0653117	2.16221
BrC[C@H](O)[C@@H](O)[C@@H](O)[C@H](O)CBr	0	0	0	3	4	4	0	0	4	8	8	1.72957	0	2	0	0	12	0	0	4	0	0	3.98516	-2.63631	-0.513803	0.6396	2.69461	-2.8281	-0.63668	0.570458	2.51645	-0.425073	0.750618	15.6985	5	0.454545	0	7	0	9.44039	1.8165	4	0	1.2195	7	-0.790903	-0.349546	0.131996	2.35037
O=C1[C@H](O)[C@@H](c2cc(O)c(O)cc2)Oc2c1c(O)cc(O)c2	0	0	0	3	4	7	0	12	5	12	14	1.52057	0	0	0	0	12	0	0	7	0	0	1.74276	-2.49437	-0.793231	0.810841	2.5826	-2.56263	-0.797783	0.824956	2.59171	-0.605118	0.972347	15.9925	1	0.0416667	1	3	0	11.094	4.55342	2	0	0.850616	10	-0.767972	-0.50471	0.19326	2.54709
O[C@H]1[C@@H](c2cc(O)c(O)cc2)Oc2c(c(O)cc(O)c2)C1	0	0	0	2	3	6	0	12	5	11	15	1.48882	0	0	0	0	14	0	0	6	0	0	1.67715	-2.58829	-0.785347	0.808085	2.61691	-2.6104	-0.770302	0.810358	2.65449	-0.598846	0.970878	17.2209	1	0.0434783	0	3	0	10.8929	4.77654	2	0	0.814207	10	-0.784014	-0.501888	0.186736	2.58695
O=C([O-])[C@H](O)/C=C(\O)/[O-]	0	1	0	0	1	2	3	0	2	4	2	1.57662	0	0	0	0	4	0	0	5	0	0	3.42961	-2.32497	-0.84905	0.516393	2.27438	-2.50724	-0.703364	0.641658	2.18836	-0.458669	0.748377	7.24683	2	0.25	2	4	0	4.27387	0.910684	1	0	0.999072	5	-0.914896	-0.706819	0.053526	1.71043
O=C(Nc1ccc(-c2nc(N3[C@H]4COC[C@@H]3CC4)nc(N3CCOCC3)n2)cc1)Nc1ccncc1	0	0	0	2	3	7	0	18	2	9	21	1.63348	0	0	0	0	28	0	8	3	0	0	1.04793	-2.65431	-0.642633	0.703015	2.80455	-2.78584	-0.53808	0.805915	2.76093	-0.499862	0.854311	45.9598	5	0.121951	1	2	0	19.8384	6.44838	2	0	0.76285	17	-0.804948	-0.391657	0.0983377	2.84489
O=C1C(C#C)=CNC(=O)N1	0	1	1	0	0	2	0	0	2	4	4	1.84237	0	0	0	0	4	0	2	2	0	0	2.40365	-2.29145	-0.55766	0.596142	2.30743	-2.6084	-0.539816	0.672403	2.10576	-0.385135	0.744237	7.60883	0	0	3	1	1	4.9712	1.07735	0	0	0.830943	6	-0.796818	-0.469503	0.113887	1.91543
O=CC(=CCCC(C=O)=CCCCC=O)CCC=O	0	0	0	1	2	4	0	0	0	4	11	1.36125	0	0	0	0	20	0	0	4	0	0	3.63427	-2.54189	-0.372086	0.281264	2.521	-2.41874	-0.257958	0.367142	2.65362	-0.169921	0.424204	25.6961	12	0.666667	6	6	0	11.0468	5.4948	0	0	0.708169	14	-0.775528	-0.342828	-0.0385167	2.45045
O=C(O)/C=C/c1ccc(B(O)O)cc1	0	0	0	2	2	4	0	6	4	8	8	1.69493	1	0	0	0	9	0	0	4	0	0	2.17733	-2.23356	-0.74261	0.784635	2.25994	-2.43858	-0.663176	0.777796	2.28966	-0.566508	0.956697	14.6069	3	0.214286	2	4	0	7.29134	2.73205	0	0	0.756826	9	-0.756577	-0.465384	0.16091	2.14023
O=C(O)[C@H]1NCCC1	0	1	1	0	0	3	0	0	3	6	4	1.6087	0	0	0	0	9	0	1	2	0	0	2.26223	-2.45089	-0.54906	0.573022	2.69004	-2.64869	-0.537428	0.556227	2.65719	-0.397229	0.685237	11.4569	1	0.125	1	2	0	4.55413	1.69692	1	0	0.777215	4	-0.837692	-0.432333	0.104021	2.2213
O=C(O)/C=C/c1cc(O)c(O)cc1	0	0	0	2	2	4	0	6	4	8	8	1.50997	0	0	0	0	8	0	0	4	0	0	2.24096	-2.20891	-0.768562	0.813063	2.19216	-2.07609	-0.689538	0.855061	2.42112	-0.59635	0.971867	9.70366	2	0.153846	2	1	0	6.63664	2.64872	0	0	0.807883	8	-0.758948	-0.48887	0.185706	2.09152
O=C(O)/C=C/c1ccc(O)cc1	0	1	1	0	0	3	0	6	3	6	8	1.45772	0	0	0	0	8	0	0	3	0	0	2.12151	-2.20375	-0.71334	0.766122	2.17137	-2.07683	-0.618211	0.813774	2.3664	-0.54993	0.92397	9.70366	2	0.166667	2	1	0	6.26678	2.73205	0	0	0.765389	8	-0.765209	-0.460128	0.145208	2.05509
Clc1ccc(Nc2c(C(=O)O)cccn2)cc1	0	0	0	1	1	3	0	12	3	6	11	1.79471	0	0	1	0	9	0	2	2	0	0	1.8448	-2.26877	-0.621553	0.67487	2.24028	-2.2099	-0.522624	0.821149	2.38815	-0.466806	0.859886	13.1969	3	0.166667	1	1	0	9.47802	3.27671	0	0	0.825755	9	-0.783758	-0.452092	0.100267	2.2297
O=C(O)c1c(O)c(O)ccc1	0	0	0	2	2	4	0	6	4	8	6	1.54857	0	0	0	0	6	0	0	4	0	0	2.55773	-2.17914	-0.687997	0.740662	2.21595	-2.09917	-0.638637	0.748853	2.3974	-0.515474	0.875018	7.51724	1	0.0909091	1	1	0	5.48194	1.99402	0	0	0.856016	5	-0.756496	-0.48575	0.196703	2.03006
O=C(O)c1nc2c(cc1)cccc2	0	1	1	0	0	3	0	10	2	5	9	1.57839	0	0	0	0	7	0	1	2	0	0	1.93733	-2.17555	-0.637827	0.669884	2.17805	-2.10761	-0.544355	0.75684	2.32311	-0.464533	0.833608	9.93045	1	0.0714286	1	1	0	6.76678	2.98803	0	0	0.766441	7	-0.740849	-0.465482	0.106535	2.15461
O=C(O)CCc1ccc(O)cc1	0	1	1	0	0	3	0	6	3	6	8	1.43655	0	0	0	0	10	0	0	3	0	0	2.11514	-2.42234	-0.643093	0.702854	2.45274	-2.40316	-0.53808	0.805915	2.49812	-0.499862	0.854311	11.8901	3	0.25	1	3	0	6.52629	3.02847	0	0	0.75404	8	-0.76548	-0.463817	0.0896098	2.19248
Clc1c(COc2cc3c(n(CCCCCC(=O)O)c(C(=O)O)c3)cc2)c(Cl)ccc1	0	0	0	4	5	5	0	15	4	9	22	1.67329	0	0	2	0	21	0	1	5	0	0	1.47118	-2.62549	-0.610697	0.612922	2.59902	-2.49634	-0.483847	0.740159	2.73749	-0.347997	0.792965	29.6093	10	0.3125	2	6	0	17.6183	7.01651	0	0	0.821424	17	-0.853027	-0.438042	0.0667732	2.65209
S(c1sc(NC(=O)NCc2[nH]cc(-c3ccc(OCC(=O)O)cc3)n2)nc1)c1ncccc1	0	0	0	4	6	8	0	22	6	14	19	1.89189	0	0	0	0	18	0	6	4	0	2	1.06734	-2.36329	-0.610893	0.707592	2.36033	-2.5325	-0.538821	0.803468	2.4165	-0.419551	0.876704	34.0097	9	0.25	2	3	0	18.6508	4.6445	0	0	0.84135	22	-0.840186	-0.428477	0.114415	2.42005
P(=O)(OC[C@@H](O)[C@@H](O)[C@H](O)[C@@H](O)CO)(O)O	0	0	0	2	4	9	0	0	8	17	6	1.64315	0	0	0	0	15	0	0	9	1	0	4.12116	-2.64496	-0.656537	0.723662	2.7113	-2.84601	-0.971753	0.521803	2.5561	-0.530869	0.802939	26.7521	7	0.466667	0	11	0	9.01225	1.8165	4	0	0.984664	9	-0.79416	-0.438493	0.183742	2.4579
O([C@H]1[C@H](O)[C@@H](O)[C@H](O)[C@@H](CO)O1)c1c(O)cc2OC(=O)C=Cc2c1	0	0	0	3	5	8	0	6	5	13	13	1.54361	0	0	0	0	16	0	0	9	0	0	1.62678	-2.7064	-0.732017	0.769991	2.78184	-2.90972	-0.866807	0.580616	2.57792	-0.597824	0.859433	24.1973	3	0.115385	2	4	0	12.2723	4.30697	5	0	0.870709	12	-0.791639	-0.482517	0.210136	2.65323
FC=1C(=O)NC(=O)N([C@@H]2O[C@H](CO)[C@@H](O)C2)C=1	0	0	0	1	2	5	0	0	3	8	7	1.94333	0	0	0	1	11	0	2	5	0	0	1.98843	-2.51898	-0.620721	0.614398	2.75602	-2.6713	-0.549569	0.580425	2.64027	-0.409009	0.766847	19.7003	2	0.111111	3	4	0	8.66796	2.09675	3	0	0.920487	9	-0.798862	-0.467123	0.114989	2.51092
P(=O)(O[C@@H]1[C@H](O)[C@@H](O)[C@H](O)[C@@H](CO)O1)(O)O	0	0	0	2	4	9	0	0	7	16	5	1.68057	0	0	0	0	13	0	0	9	1	0	2.70984	-2.72287	-0.698879	0.745325	2.77423	-2.90485	-0.944738	0.536049	2.6136	-0.565842	0.832696	26.4817	3	0.1875	0	5	0	8.84352	1.74158	5	0	1.02223	7	-0.808957	-0.463409	0.202293	2.5333
Brc1ccc(C2(O)CCN(CCCC(=O)c3ccc(F)cc3)CC2)cc1	0	0	0	2	3	3	0	12	1	4	22	1.56817	0	1	0	1	23	0	1	2	0	0	1.32652	-2.79212	-0.640618	0.695141	2.74037	-2.80231	-0.53808	0.805915	2.78789	-0.499862	0.854311	30.5748	6	0.214286	1	4	0	16.2131	7.20339	0	0	0.824898	17	-0.857384	-0.385657	0.0809489	2.78024
Clc1ccc(C2(O)N3C(=NCC3)c3c2cccc3)cc1	0	1	1	0	0	2	0	12	1	3	15	1.58665	0	0	1	0	13	0	2	1	0	0	1.63978	-2.50285	-0.644237	0.699106	2.62613	-2.56908	-0.552631	0.827587	2.61987	-0.476059	0.87878	17.9317	1	0.0434783	1	3	0	11.5085	4.89872	1	1	0.778843	9	-0.831215	-0.398847	0.0848298	2.64545
Brc1c(O)c(Br)cc(Oc2ccccc2)c1	0	0	0	2	2	1	0	12	1	2	14	1.62581	0	2	0	0	8	0	0	2	0	0	1.8219	-2.21725	-0.686871	0.696774	2.19113	-2.01303	-0.559241	0.908404	2.46048	-0.484737	1.00833	13.2417	2	0.117647	0	1	0	11.3248	3.56538	0	0	1.07165	9	-0.759523	-0.422808	0.0693304	2.15925
Ic1c(O)c2ncccc2c(Cl)c1	0	0	0	2	2	2	0	10	1	3	11	1.93998	0	0	1	0	5	1	1	1	0	0	2.13215	-2.16005	-0.722799	0.735748	2.17273	-1.98595	-0.55589	0.996776	2.40085	-0.46729	1.14565	10.796	0	0	0	1	0	9.37318	2.53269	0	0	1.22763	6	-0.748378	-0.433315	0.132403	2.12195
Oc1ccc(Cc2n3N=C(c4ccccc4)C=Cc3nn2)cc1	0	0	0	2	2	4	0	17	1	5	15	1.524	0	0	0	0	14	0	4	1	0	0	1.32992	-2.31365	-0.648194	0.702919	2.351	-2.27275	-0.53808	0.805915	2.41991	-0.499862	0.854311	18.6049	3	0.115385	2	2	0	12.294	5.59984	0	0	0.73762	13	-0.778131	-0.388448	0.0825206	2.44822
Oc1cc(O)cc(CCc2ccc(O)cc2)c1	0	1	1	0	0	3	0	12	3	6	14	1.36191	0	0	0	0	14	0	0	3	0	0	1.6808	-2.46759	-0.851459	0.867928	2.43114	-2.40376	-0.782203	0.838394	2.52656	-0.674236	1.02639	15.3049	3	0.166667	0	3	0	9.29731	4.76052	0	0	0.723486	10	-0.771171	-0.497397	0.20707	2.38222
Clc1ccc(CCCSc2nc(NCCc3ccc(O)cc3)nc(N3CCNCC3)n2)cc1	0	0	0	3	4	5	0	18	3	8	23	1.65693	0	0	1	0	29	0	6	1	0	1	1.1911	-2.70087	-0.642598	0.688213	2.61898	-2.88857	-0.592111	0.805915	2.58843	-0.499862	0.854311	41.663	10	0.277778	0	5	0	20.0775	6.84984	0	0	0.763993	19	-0.842849	-0.42287	0.084268	2.66413
Clc1ccc(Oc2ccc(S(=O)(=O)C3(CC(=O)NO)CCOCC3)cc2)cc1	0	0	0	3	5	5	0	12	2	7	19	1.77957	0	0	1	0	20	0	1	6	0	1	1.57567	-2.73592	-0.627702	0.694786	2.84794	-2.81621	-0.53808	0.787957	2.76791	-0.499862	0.854311	32.8901	6	0.2	1	4	0	16.5014	6.05695	0	0	0.848082	15	-0.883396	-0.426856	0.085848	2.82131
OO	0	1	1	0	0	2	0	0	2	4	0	1	0	0	0	0	2	0	0	2	0	0	1	-1.75169	-0.5301	0.751685	1.5301	-1.77232	-0.516718	0.781018	1.52542	-0.465532	0.772259	0.270414	0	0	0	3	0	0.894427	0	0	0	1.15821	1	-0.780842	-0.352671	0.270651	0.862862
P(=O)(Oc1c2NCCCc2ccc1)(O)O	0	0	0	2	2	4	0	6	4	8	9	1.80863	0	0	0	0	12	0	1	4	1	0	1.98619	-2.6159	-0.678799	0.71152	2.55628	-2.60638	-0.78001	0.685805	2.63649	-0.526904	0.851391	24.1325	2	0.125	0	4	0	8.90594	3.09757	0	0	0.856077	7	-0.822103	-0.436279	0.133666	2.41315
S=C(NCc1cc2OCOc2cc1)N1CCN(c2ncnc3c2oc2c3cccc2)CC1	0	0	0	3	4	5	0	19	1	6	17	1.71575	0	0	0	0	21	0	5	3	0	1	0.971299	-2.7223	-0.625362	0.619906	2.63673	-2.86766	-0.546037	0.748839	2.52985	-0.439305	0.838022	37.1053	4	0.108108	1	3	0	18.0998	5.66894	0	0	0.787036	17	-0.846228	-0.431649	0.0570332	2.70869
S(SC(=S)N1CCCCC1)C(=S)N1CCCCC1	0	0	0	2	4	2	0	0	0	2	12	1.57798	0	0	0	0	20	0	2	0	0	4	1.65906	-2.7498	-0.308592	0.306591	2.66784	-2.74173	-0.0836582	0.703679	2.73388	0.0436618	0.824676	30.3841	3	0.157895	2	3	0	13.8645	4	0	0	0.824647	11	-0.841758	-0.359928	-0.0260445	2.50588
[truncated: 91 more columns]

## Sheet: 2C19_Sub
SMILES	Label	ast_fraglike	ast_fraglike_ext	ast_violation	ast_violation_ext	a_acc	a_acid	a_aro	a_base	a_don	a_donacc	a_hyd	a_ICM	a_nB	a_nBr	a_nCl	a_nF	a_nH	a_nI	a_nN	a_nO	a_nP	a_nS	balabanJ	BCUT_PEOE_0	BCUT_PEOE_1	BCUT_PEOE_2	BCUT_PEOE_3	BCUT_SLOGP_0	BCUT_SLOGP_1	BCUT_SLOGP_2	BCUT_SLOGP_3	BCUT_SMR_1	BCUT_SMR_2	bpol	b_1rotN	b_1rotR	b_double	b_max1len	b_triple	chi0v	chi1v_C	chiral	chiral_u	density	diameter	FCharge	GCUT_PEOE_0	GCUT_PEOE_1
Brc1cc2C(c3ncccc3)=NCC(O)=Nc2cc1	1	0	0	3	3	4	0	12	0	1	5	13	1.71049	0	1	0	0	10	0	3	1	0	0	1.75842	-2.21856	-0.670679	0.665541	2.32174	-2.32825	-0.500853	0.855203	2.39811	-0.443929	0.987103	16.1821	1	0.047619	2	2	0	11.5014	3.88026	0	0	0.901831	8	0	-0.743511	-0.442292
O[C@]1(C#C)[C@]2(C)[C@H]([C@H]3[C@@H]([C@@H]4C(=CCCC4)CC3)CC2)CC1	1	0	0	1	1	1	0	0	0	1	2	20	1.1036	0	0	0	0	28	0	0	1	0	0	1.60459	-2.93351	-0.546726	0.593785	2.95455	-2.85208	-0.548359	0.581764	3.02679	-0.392019	0.734825	30.6098	0	0	1	3	1	13.2753	8.7566	6	0	0.64984	10	0	-0.796338	-0.383067
Oc1cc2c([C@@H]3[C@H]([C@H]4[C@@](C)([C@](O)(C#C)CC4)CC3)CC2)cc1	1	0	0	1	1	2	0	6	0	2	4	20	1.20883	0	0	0	0	24	0	0	2	0	0	1.5815	-2.88242	-0.576276	0.636528	2.93637	-2.80578	-0.612675	0.645954	3.00563	-0.43045	0.775296	26.237	0	0	0	3	1	13.1785	8.05613	5	0	0.682294	11	0	-0.791527	-0.396468
O=C1[C@H](C(C)C)N=C(O)/C(=C/C)/N=C(O)[C@@H]2N=C(O)[C@@H](C(C)C)N=C(O)C[C@H](O1)/C=C\CCSSC2	1	0	0	4	6	9	0	0	0	4	13	21	1.70234	0	0	0	0	36	0	4	6	0	2	2.45554	-2.60217	-0.561347	0.566245	2.62631	-2.63413	-0.374226	0.648499	2.63085	-0.224009	0.747444	49.7895	2	0.0540541	7	4	0	22.8683	7.70308	4	0	0.784875	11	0	-0.775415	-0.409046
N([C@@H](Cc1ccccc1)C)(CC#C)C	1	1	0	0	1	1	0	6	0	0	1	13	1.16089	0	0	0	0	17	0	1	0	0	0	2.21266	-2.66435	-0.515964	0.579584	2.58078	-2.72732	-0.416262	0.676361	2.56118	-0.389661	0.71193	20.5645	4	0.285714	0	5	1	8.90288	3.89206	1	0	0.612098	9	0	-0.845886	-0.338474
Clc1cc2c(O[C@H]3CN(C(=O)[C@@H](N=C(OC(C)(C)C)O)C(C)(C)C)[C@H](C(O)=N[C@@]4(C(O)=NS(=O)(=O)C5CC5)[C@H](C=C)C4)C3)ncc(OC)c2cc1	1	0	0	3	5	11	0	10	0	3	14	31	1.71592	0	0	1	0	46	0	5	9	0	1	1.38175	-2.68125	-0.500052	0.556193	2.90348	-2.72659	-0.360373	0.619123	2.83556	-0.25093	0.695384	71.1495	12	0.218182	5	4	0	31.402	10.976	5	0	0.79693	17	0	-0.885443	-0.387245
O(C)c1cc2c([C@@H](O)[C@H]3N4C[C@H](C=C)[C@H](C3)CC4)ccnc2cc1	1	0	0	3	4	4	0	10	0	1	5	20	1.40834	0	0	0	0	24	0	2	2	0	0	1.46342	-2.90709	-0.590509	0.606811	2.84525	-2.92295	-0.537829	0.644001	2.85984	-0.390436	0.746008	31.453	4	0.148148	1	4	0	14.0589	6.43996	4	0	0.699302	12	0	-0.848987	-0.412089
O=C1N(C)C(=O)N=C(O)C1(C(C#CCC)C)CC=C	1	0	0	1	2	4	0	0	0	1	5	11	1.55766	0	0	0	0	18	0	2	3	0	0	3.01153	-2.61155	-0.354293	0.287762	2.70377	-2.70489	-0.262478	0.395322	2.65928	-0.0614626	0.564069	24.8937	5	0.263158	4	6	1	11.4342	4.13541	2	2	0.723535	9	0	-0.779511	-0.416994
O=C(C[C@H](c1ccccc1)C=1C(=O)Oc2c(C=1O)cccc2)C	1	0	0	2	3	3	0	12	0	1	4	17	1.36975	0	0	0	0	16	0	0	4	0	0	1.78644	-2.49816	-0.60493	0.621978	2.5549	-2.45388	-0.520088	0.721252	2.62164	-0.402712	0.788192	21.3233	4	0.16	3	5	0	12.6526	6.32719	1	0	0.740133	10	0	-0.759437	-0.419191
O=[N+]([O-])c1ccc(C(CC(=O)C)C=2C(=O)Oc3c(C=2O)cccc3)cc1	1	0	0	2	3	3	0	12	0	1	4	18	1.58136	0	0	0	0	15	0	1	6	0	0	1.74385	-2.49589	-0.613662	0.631852	2.55707	-2.45383	-0.525443	0.729566	2.62374	-0.408597	0.793668	21.4861	5	0.178571	4	5	0	13.8389	6.23787	1	1	0.802123	12	0	-0.756028	-0.449978
O=C(CC(c1ccccc1)C=1C(=O)Oc2c(C=1O)cccc2)C	1	0	0	2	3	3	0	12	0	1	4	17	1.36975	0	0	0	0	16	0	0	4	0	0	1.78644	-2.49816	-0.60493	0.621978	2.5549	-2.45388	-0.520088	0.721252	2.62164	-0.402712	0.788192	21.3233	4	0.16	3	5	0	12.6526	6.32719	1	1	0.740133	10	0	-0.759437	-0.419191
O=C(Oc1cc2c([C@@H]3[C@H]([C@H]4[C@@](C)([C@@H](O)CC4)CC3)CC2)cc1)C	1	0	0	2	2	2	0	6	0	1	3	19	1.25951	0	0	0	0	26	0	0	3	0	0	1.46442	-2.88533	-0.492792	0.533203	2.92708	-2.80381	-0.420198	0.516927	3.0056	-0.37739	0.648061	31.2974	1	0.0384615	1	3	0	14.0478	8.11083	5	0	0.699418	12	0	-0.803358	-0.41832
Fc1c(C(C(=O)C2CC2)N2Cc3c(sc(OC(=O)C)c3)CC2)cccc1	1	0	0	2	3	3	0	11	0	0	3	20	1.662	0	0	0	1	20	0	1	3	0	1	1.44636	-2.66554	-0.51616	0.580925	2.78843	-2.66352	-0.416601	0.681264	2.85936	-0.38959	0.727781	31.1591	5	0.172414	2	4	0	15.3517	6.54433	1	1	0.788141	12	0	-0.831361	-0.433811
O=C(C(CN1CCCCC1)C)c1ccc(C)cc1	1	0	0	1	2	2	0	6	0	0	2	15	1.25897	0	0	0	0	23	0	1	1	0	0	1.75222	-2.78873	-0.403618	0.369194	2.70583	-2.80648	-0.319608	0.439676	2.74544	-0.212575	0.524458	28.0818	4	0.210526	1	4	0	11.4849	5.84564	1	1	0.64852	11	0	-0.85552	-0.356199
OC(=N[C@@H](CC(C)C)B(O)O)[C@@H](N=C(O)c1nccnc1)Cc1ccccc1	1	0	0	3	5	8	0	12	0	4	12	17	1.71269	1	0	0	0	25	0	4	4	0	0	1.99836	-2.65107	-0.599256	0.67214	2.64551	-2.65309	-0.529448	0.71507	2.69487	-0.463029	0.798538	36.4202	9	0.310345	2	7	0	15.9201	5.80437	2	0	0.726073	12	0	-0.797419	-0.386242
Clc1c(OC(C)C2=NCCN2)c(Cl)ccc1	1	1	1	0	0	2	0	6	0	1	3	12	1.76902	0	0	2	0	12	0	2	1	0	0	1.86877	-2.46275	-0.586462	0.621917	2.54539	-2.65849	-0.335509	0.743532	2.46941	-0.329251	0.789387	17.8545	3	0.176471	1	3	0	10.3469	3.11004	1	1	0.848424	8	0	-0.858847	-0.409343
Oc1c(C(C)C)cccc1C(C)C	1	0	0	1	1	1	0	6	0	1	2	12	1.14522	0	0	0	0	18	0	0	1	0	0	2.62821	-2.56569	-0.357602	0.481183	2.52153	-2.40148	-0.293301	0.441904	2.69155	-0.219043	0.597405	19.6777	2	0.153846	0	4	0	8.83397	4.63077	0	0	0.627801	6	0	-0.785306	-0.310504
O(CCOc1ccc(C(CC(C)(C)C)(C)C)cc1)CC[N+](Cc1ccccc1)(C)C	1	0	0	2	3	2	0	12	1	0	2	27	1.21355	0	0	0	0	42	0	1	2	0	0	1.53492	-2.77667	-0.227356	0.196862	2.7167	-2.84647	-0.142178	0.243742	2.82923	-0.0214047	0.315773	52.3867	11	0.354839	0	8	0	20.2025	8.54271	0	0	0.629975	19	1	-0.887689	-0.323791
O=C(O)C(C)c1ccc(CC(C)C)cc1	1	0	0	1	2	2	0	6	0	2	4	12	1.25153	0	0	0	0	18	0	0	2	0	0	2.30774	-2.61593	-0.544858	0.504773	2.55651	-2.52103	-0.477026	0.503694	2.65735	-0.357975	0.640973	20.6357	4	0.266667	1	4	0	9.52667	4.89257	1	1	0.666349	9	0	-0.795781	-0.395653
OC(=N)c1c(O)ccc(C(O)CNC(CCc2ccccc2)C)c1	1	0	0	4	6	5	0	12	0	5	10	18	1.47028	0	0	0	0	24	0	2	3	0	0	1.65186	-2.68091	-0.607981	0.688177	2.61159	-2.76757	-0.554202	0.720382	2.62155	-0.485683	0.803639	26.897	8	0.32	1	8	0	13.7365	6.43479	2	2	0.706965	14	0	-0.844202	-0.384534
FC(F)(F)c1nccc(N=C2NC(=NCC(O)(C)C)N=C(c3nc(C(F)(F)F)ccc3)N2)c1	1	0	0	3	4	6	0	12	0	3	9	22	1.93668	0	0	0	6	17	0	7	1	0	0	1.66511	-2.59039	-0.480027	0.515621	2.59313	-2.67732	-0.409558	0.577038	2.56093	-0.320286	0.672944	33.7225	4	0.114286	3	4	0	17.1223	4.54693	0	0	0.91041	13	0	-0.795591	-0.396259
Clc1ccc(NC(NC(=N)NC(C)C)=N)cc1	1	0	0	1	2	2	0	6	0	5	7	10	1.60005	0	0	1	0	16	0	5	0	0	0	2.18658	-2.57731	-0.591762	0.667536	2.50023	-2.73469	-0.550886	0.816368	2.49518	-0.471499	0.857613	19.8913	2	0.117647	2	4	0	10.5206	2.97607	0	0	0.765408	11	0	-0.845816	-0.378684
O(CCN(C)C)c1ccc(/C(=C(/CC)\c2ccccc2)/c2ccccc2)cc1	1	0	0	2	3	2	0	18	0	0	2	26	1.21723	0	0	0	0	29	0	1	1	0	0	1.60708	-2.59509	-0.593597	0.642289	2.49748	-2.70398	-0.49128	0.752088	2.57831	-0.441846	0.809891	35.599	8	0.266667	1	5	0	17.0597	8.20339	0	0	0.643985	14	0	-0.85876	-0.383395
Oc1cc([C@@H]([C@H](CN(C)C)C)CC)ccc1	1	0	0	1	2	2	0	6	0	1	3	14	1.25092	0	0	0	0	23	0	1	1	0	0	2.52017	-2.73881	-0.259068	0.269523	2.67295	-2.73025	-0.203507	0.306337	2.76362	-0.068155	0.378774	27.1238	5	0.3125	0	8	0	10.7727	4.54433	2	0	0.631098	8	0	-0.863598	-0.332275
O([C@@H]1[C@@H](C)[C@H](O[C@@H]2O[C@@H](C)[C@H](O)[C@@](OC)(C)C2)[C@@H](C)C(=O)O[C@H](CC)[C@](O)(C)[C@H](O)[C@@H](C)C(=O)[C@H](C)C[C@]1(OC)C)[C@H]1[C@H](O)[C@@H](N(C)C)C[C@@H](C)O1	1	0	0	3	5	13	0	0	0	4	17	34	1.38981	0	0	0	0	69	0	1	13	0	0	2.21219	-2.81961	-0.435087	0.312724	2.8436	-2.91286	-0.387569	0.322796	2.77872	-0.261755	0.489151	92.7393	8	0.148148	2	5	0	33.899	12.7736	18	0	0.726534	14	0	-0.856316	-0.326617
O=C1N(C)C(=O)CC1(C)c1ccccc1	1	1	1	0	0	2	0	6	0	0	2	10	1.48145	0	0	0	0	13	0	1	2	0	0	2.12764	-2.49465	-0.554637	0.58816	2.69879	-2.5315	-0.461955	0.652467	2.64125	-0.403505	0.734138	18.1077	1	0.0625	2	3	0	8.85757	3.61779	1	1	0.7212	7	0	-0.79663	-0.389783
O=C1N(C2OC(CO)C(N=[N+]=[N-])C2)C=C(C)C(=O)N1	1	0	0	1	3	6	0	0	0	2	8	7	1.84579	0	0	0	0	13	0	5	4	0	0	1.98708	-2.51851	-0.580184	0.594815	2.74795	-2.66589	-0.498927	0.586358	2.65143	-0.402487	0.715082	21.3437	3	0.15	5	4	0	10.1844	2.59675	3	3	0.861221	10	0	-0.80326	-0.449527
Oc1c([C@H](CCN(C(C)C)C(C)C)c2ccccc2)cc(C)cc1	1	0	0	2	3	2	0	12	0	1	3	22	1.20522	0	0	0	0	31	0	1	1	0	0	2.07207	-2.76047	-0.514727	0.579245	2.66344	-2.78521	-0.414883	0.675805	2.69688	-0.388235	0.713245	35.8694	7	0.28	0	7	0	15.6595	7.94372	1	0	0.632571	9	0	-0.857803	-0.340015
S(c1c(C)cc(C)cc1)c1c(N2CCNCC2)cccc1	1	0	0	1	2	1	0	12	0	1	2	19	1.35263	0	0	0	0	22	0	2	0	0	1	1.58889	-2.71329	-0.557891	0.608992	2.6143	-2.88789	-0.471705	0.675829	2.53947	-0.411918	0.750248	28.9706	3	0.130435	0	2	0	13.5418	5.56538	0	0	0.689118	11	0	-0.844179	-0.372791
O=C(N(C)C)Cc1c(-c2ccc(C)cc2)nc2n1C=C(C)C=C2	1	0	0	2	2	2	0	11	0	0	2	17	1.4207	0	0	0	0	21	0	3	1	0	0	1.73441	-2.48731	-0.454988	0.407818	2.45616	-2.59994	-0.372571	0.4677	2.47995	-0.228456	0.624038	29.1953	4	0.16	3	4	0	13.9984	5.22783	0	0	0.687092	10	0	-0.858183	-0.387586
Clc1cc2c(C(=C3CCN(Cc4cc(C)cnc4)CC3)c3ncccc3CC2)cc1	1	0	0	2	3	3	0	18	0	0	3	27	1.35775	0	0	1	0	26	0	3	0	0	0	1.24441	-2.7236	-0.51992	0.543334	2.64177	-2.71666	-0.329933	0.709391	2.69175	-0.274138	0.770653	33.4634	2	0.0588235	1	2	0	18.1214	8.61584	0	0	0.710907	14	0	-0.850051	-0.355769
S(=O)(=O)(NC(O)=NC1CCCCC1)c1ccc(CCN=C(O)c2ncc(C)nc2)cc1	1	0	0	2	4	8	0	12	0	3	11	19	1.71608	0	0	0	0	27	0	5	4	0	1	1.30618	-2.77923	-0.625902	0.717545	2.69999	-2.66662	-0.53808	0.773505	2.83666	-0.499862	0.854311	41.9326	7	0.212121	2	3	0	18.2157	6.81877	0	0	0.779735	20	0	-0.87256	-0.406576
ClCCc1c(C)ncs1	1	1	1	0	0	1	0	5	0	0	1	8	1.76336	0	0	1	0	8	0	1	0	0	1	2.26415	-2.38718	-0.180148	0.305292	2.39399	-2.37106	-0.0504801	0.579785	2.4622	0.0390902	0.707341	12.7657	2	0.222222	0	3	0	6.79742	1.60355	0	0	0.857755	5	0	-0.780653	-0.281128
OC(=NCC[C@H]1c2c3c(OCC3)ccc2CC1)CC	1	0	0	1	2	3	0	6	0	1	4	15	1.36596	0	0	0	0	21	0	1	2	0	0	1.54545	-2.59725	-0.430709	0.389502	2.67879	-2.51396	-0.347457	0.502095	2.79119	-0.229234	0.578475	26.1933	4	0.190476	1	4	0	11.4845	6.03362	1	0	0.693437	10	0	-0.792644	-0.402005
O=C(C(CC(N(C)C)C)(c1ccccc1)c1ccccc1)CC	1	0	0	2	3	2	0	12	0	0	2	20	1.23144	0	0	0	0	27	0	1	1	0	0	2.34155	-2.71087	-0.554905	0.584015	2.6789	-2.74839	-0.462738	0.675926	2.67914	-0.395785	0.72757	32.4546	7	0.291667	1	9	0	14.6205	6.97118	1	1	0.640971	8	0	-0.862231	-0.374533
O=C(CC)C1(c2cc(O)ccc2)CCN(C)CC1	1	1	0	0	1	3	0	6	0	1	4	14	1.36638	0	0	0	0	21	0	1	2	0	0	2.14227	-2.78357	-0.440956	0.383901	2.75246	-2.822	-0.354485	0.427212	2.74428	-0.253961	0.576345	25.8953	3	0.157895	1	5	0	11.1476	5.08913	0	0	0.682424	8	0	-0.859785	-0.358491
O=C(O[C@@H]1[C@@H]2[C@@H](CC[C@H]3OC(=O)C[C@H](O)C3)[C@@H](C)C=CC2=C[C@H](C)C1)C(CC)(C)C	1	0	0	2	3	3	0	0	0	1	4	23	1.27677	0	0	0	0	38	0	0	5	0	0	1.7069	-2.82389	-0.462338	0.547145	2.80539	-2.78875	-0.417631	0.536132	2.85727	-0.370085	0.638182	47.2899	6	0.1875	4	5	0	19.0964	10.0427	7	0	0.693765	13	0	-0.795503	-0.333225
S(=O)(=O)(Nc1cc([C@@H](CC)C=2C(=O)O[C@](CCC)(CCc3ccccc3)CC=2O)ccc1)c1ncc(C(F)(F)F)cc1	1	0	0	3	5	5	0	18	0	2	7	33	1.71669	0	0	0	3	33	0	2	5	0	1	1.354	-2.72713	-0.547669	0.599182	2.73421	-2.70121	-0.465165	0.696616	2.78025	-0.408004	0.737808	51.0148	11	0.244444	2	7	0	24.1343	10.849	2	0	0.79647	21	0	-0.784831	-0.39157
O=C1N([C@H](C(O)=N)CC)C[C@H](CCC)C1	1	1	0	0	1	3	0	0	0	2	5	9	1.45807	0	0	0	0	20	0	2	2	0	0	2.55137	-2.6654	-0.441468	0.424171	2.74961	-2.69739	-0.371707	0.422284	2.76864	-0.274788	0.537125	24.8021	5	0.333333	2	5	0	9.49291	4.18944	2	0	0.697963	8	0	-0.840308	-0.358191
O=C1N(C)C(=O)N=C(O)C1(CC)c1ccccc1	1	0	0	1	1	4	0	6	0	1	5	10	1.61989	0	0	0	0	14	0	2	3	0	0	2.28287	-2.56778	-0.590331	0.638586	2.64396	-2.67742	-0.496644	0.677006	2.60992	-0.41254	0.797107	20.5209	2	0.105263	3	4	0	10.252	3.72134	1	1	0.759581	8	0	-0.779079	-0.408882
O=C1N=C(O)C(CC)(c2ccccc2)C(O)=N1	1	0	0	1	1	5	0	6	0	3	8	9	1.65819	0	0	0	0	12	0	2	3	0	0	2.21992	-2.5487	-0.601478	0.657222	2.60673	-2.59639	-0.496299	0.758807	2.60556	-0.458751	0.809867	16.7165	2	0.111111	3	4	0	9.29096	3.72134	0	0	0.777562	8	0	-0.761429	-0.436557
OC=1C(CC)(c2ccccc2)C(O)=NCN=1	1	0	0	1	1	4	0	6	0	2	6	9	1.56281	0	0	0	0	14	0	2	2	0	0	2.21025	-2.56099	-0.582911	0.619031	2.6093	-2.60759	-0.457199	0.71309	2.6096	-0.42067	0.765424	17.9449	2	0.117647	2	4	0	9.08982	3.72134	0	0	0.733641	7	0	-0.761769	-0.407571
O=C1N=C(O)C(CC)(CC)C(O)=N1	1	0	0	1	1	5	0	0	0	3	8	5	1.69288	0	0	0	0	12	0	2	3	0	0	2.83086	-2.63527	-0.506972	0.509044	2.67325	-2.63122	-0.394924	0.584868	2.7099	-0.200436	0.72098	16.7165	2	0.153846	3	6	0	7.61132	2.62132	0	0	0.792031	6	0	-0.76415	-0.445073
O=C1N(C)C(O)=NC1(CC)c1ccccc1	1	1	1	0	0	3	0	6	0	1	4	10	1.56281	0	0	0	0	14	0	2	2	0	0	2.194	-2.50794	-0.567767	0.603402	2.62873	-2.51812	-0.468097	0.663201	2.6848	-0.427942	0.782867	19.5629	2	0.117647	2	4	0	9.34375	3.47134	1	1	0.730919	7	0	-0.791986	-0.410305
OC1(C#C)C2(CC)C(C3C(C(=C)C2)C2C(=CCCC2)CC3)CC1	1	0	0	2	2	1	0	0	0	1	2	22	1.09935	0	0	0	0	30	0	0	1	0	0	1.68192	-2.90914	-0.526133	0.579662	2.94553	-2.83283	-0.526928	0.568469	3.01197	-0.381904	0.718006	32.7962	1	0.0384615	2	3	1	14.4824	9.4048	6	6	0.645935	10	0	-0.794801	-0.371887
Clc1c(C2=NCc3n(c(C)nn3)-c3sc(CC)cc23)cccc1	1	0	0	2	2	3	0	16	0	0	3	16	1.66661	0	0	1	0	15	0	4	0	0	1	1.61032	-2.39835	-0.61224	0.55444	2.4005	-2.28777	-0.429434	0.666383	2.52026	-0.39325	0.825094	23.7181	2	0.0769231	1	3	0	14.4485	5.06891	0	0	0.801277	9	0	-0.810521	-0.383179
Clc1c(C2=NCC(=O)N(C)c3sc(CC)cc23)cccc1	1	0	0	2	2	2	0	11	0	0	2	16	1.70872	0	0	1	0	15	0	2	1	0	1	1.82238	-2.4037	-0.560278	0.615063	2.43676	-2.52502	-0.404276	0.731132	2.52461	-0.361654	0.80546	23.3561	2	0.0869565	2	3	0	13.4623	4.56891	0	0	0.796197	9	0	-0.837703	-0.410191
O=C(O)C(CCC)CCC	1	1	0	0	1	2	0	0	0	2	4	7	1.2389	0	0	0	0	16	0	0	2	0	0	3.5177	-2.66992	-0.298774	0.265366	2.65879	-2.58456	-0.223909	0.280481	2.75999	-0.142783	0.376999	18.4493	5	0.555556	1	8	0	6.76124	3.51939	0	0	0.65842	6	0	-0.789307	-0.295419
O=C1N=C(O)C(C(CCC)C)(CC)C(O)=N1	1	0	0	1	2	5	0	0	0	3	8	8	1.56195	0	0	0	0	18	0	2	3	0	0	2.91722	-2.72994	-0.471158	0.509115	2.74035	-2.70281	-0.394924	0.584868	2.79392	-0.200436	0.697403	23.2757	4	0.25	3	8	0	9.89577	4.04204	1	1	0.739832	8	0	-0.795057	-0.430882
S=C1N=C(O)C(C(CCC)C)(CC)C(O)=N1	1	0	0	2	4	5	0	0	0	2	7	8	1.64298	0	0	0	0	18	0	2	2	0	1	2.91722	-2.73133	-0.443915	0.495156	2.73811	-2.70276	-0.394924	0.584868	2.79394	-0.200436	0.72098	23.4577	4	0.25	3	8	0	10.7123	4.04204	1	1	0.759166	8	0	-0.795244	-0.350532
O(C(O)=N)CC(COC(O)=N)(CCC)C	1	0	0	2	4	4	0	0	0	4	8	7	1.60233	0	0	0	0	18	0	2	4	0	0	4.06075	-2.72758	-0.507713	0.535079	2.71592	-2.71573	-0.450256	0.522979	2.7643	-0.300347	0.661606	23.5097	6	0.428571	2	6	0	9.03935	2.76777	0	0	0.758354	8	0	-0.789254	-0.433043
O(C(O)=NC(C)C)CC(COC(O)=N)(CCC)C	1	0	0	1	2	4	0	0	0	3	7	10	1.50997	0	0	0	0	24	0	2	4	0	0	4.16128	-2.72789	-0.2468	0.217162	2.71622	-2.71632	-0.098963	0.257212	2.76441	-0.0304908	0.329995	31.389	7	0.411765	2	6	0	11.5639	3.92247	1	1	0.717764	10	0	-0.789384	-0.347531
S(=O)(=O)(N1CCN(C)CC1)c1cc(c(OCC)cc1)C1=Nc2c(CCC)nn(C)c2C(=O)N1	1	0	0	2	4	7	0	11	0	1	8	20	1.71023	0	0	0	0	30	0	6	4	0	1	1.50067	-2.76184	-0.29733	0.260302	2.66937	-2.88288	-0.341424	0.334842	2.59402	-0.0128555	0.478512	50.0662	7	0.194444	2	4	0	20.2756	6.0058	0	0	0.777084	15	0	-0.860927	-0.390781
O=C(O[C@@H]1[C@]2(C)[C@H]([C@H]3[C@@H](c4c(cc(O)cc4)CC3)CC2)CC1)CCCC	1	0	0	2	3	2	0	6	0	1	3	22	1.22355	0	0	0	0	32	0	0	3	0	0	1.42971	-2.88506	-0.50762	0.538365	2.93077	-2.80328	-0.421624	0.604378	3.00772	-0.383754	0.663963	37.8566	4	0.137931	1	5	0	16.1691	9.67149	5	0	0.681864	15	0	-0.794168	-0.393105
Ic1c(OCCN(CC)CC)c(I)cc(C(=O)c2c(CCCC)oc3c2cccc3)c1	1	0	0	2	3	3	0	15	0	0	3	24	1.51134	0	0	0	0	29	2	1	3	0	0	1.59156	-2.66975	-0.54081	0.473821	2.56914	-2.75038	-0.382717	0.75777	2.66871	-0.210749	0.813276	45.653	11	0.333333	1	6	0	22.6567	8.45692	0	0	0.997154	16	0	-0.855947	-0.401591
Oc1c([C@H]2[C@H](C(=C)C)CCC(C)=C2)c(O)cc(CCCCC)c1	1	0	0	2	3	2	0	6	0	2	4	21	1.17235	0	0	0	0	30	0	0	2	0	0	2.01019	-2.70597	-0.25271	0.361805	2.66679	-2.57151	-0.165813	0.353401	2.806	-0.118437	0.479079	32.7962	6	0.25	2	6	0	14.7309	8.36341	2	0	0.646188	12	0	-0.79847	-0.323765
Oc1c2[C@H]3[C@H](C(C)(C)Oc2cc(CCCCC)c1)CCC(C)=C3	1	0	0	2	3	2	0	6	0	1	3	21	1.17235	0	0	0	0	30	0	0	2	0	0	1.72301	-2.79086	-0.209238	0.276979	2.77282	-2.75067	-0.117217	0.297767	2.85014	-0.0722482	0.409158	34.7122	4	0.16	1	6	0	14.9849	8.50985	2	0	0.654057	12	0	-0.79875	-0.297288
Oc1c2[C@H]3[C@H](C(C)(C)Oc2cc(CCCCC)c1)CCC(C)=C3	1	0	0	2	3	2	0	6	0	1	3	21	1.17235	0	0	0	0	30	0	0	2	0	0	1.72301	-2.79086	-0.209238	0.276979	2.77282	-2.75067	-0.117217	0.297767	2.85014	-0.0722482	0.409158	34.7122	4	0.16	1	6	0	14.9849	8.50985	2	0	0.654057	12	0	-0.79875	-0.297288
O=C(O[C@@H]1[C@]2(C)[C@H]([C@H]3[C@@H]([C@]4(C)C(=CC(=O)CC4)CC3)CC2)CC1)CCCCCC	1	0	0	2	3	2	0	0	0	0	2	24	1.18326	0	0	0	0	40	0	0	3	0	0	1.39503	-2.94447	-0.409063	0.368646	2.95755	-2.86294	-0.315552	0.39747	3.03494	-0.235582	0.54443	47.5603	6	0.1875	3	7	0	18.8039	11.4679	6	0	0.667018	17	0	-0.799913	-0.375585
O=C(O[C@@H]1[C@]2(C)[C@H]([C@H]3[C@@H](c4c(cc(OC(=O)CCCCCC)cc4)CC3)CC2)CC1)CCCCCC	1	0	0	2	3	2	0	6	0	0	2	30	1.20091	0	0	0	0	48	0	0	4	0	0	1.25301	-2.88506	-0.465316	0.406952	2.93079	-2.80332	-0.394992	0.49803	3.00772	-0.265523	0.573019	58.2219	12	0.307692	2	7	0	22.9882	13.7321	5	0	0.665842	24	0	-0.799881	-0.403724
O=C(O[C@@H]1[C@]2(C)[C@H]([C@H]3[C@@H]([C@]4(C)C(=CC(=O)CC4)CC3)CC2)CC1)CCCCCCCCCC	1	0	0	2	3	2	0	0	0	0	2	28	1.15417	0	0	0	0	48	0	0	3	0	0	1.24882	-2.94447	-0.409063	0.368646	2.95755	-2.86294	-0.315552	0.39747	3.03494	-0.235582	0.54443	56.3059	10	0.277778	3	11	0	21.6323	13.4679	6	0	0.654028	21	0	-0.802843	-0.375551
S(=O)(=O)(NC(O)=NCCCC)c1ccc(C)cc1	1	0	0	1	2	4	0	6	0	2	6	11	1.70234	0	0	0	0	18	0	2	3	0	1	2.34008	-2.58703	-0.493366	0.427475	2.50444	-2.57845	-0.40196	0.553902	2.63886	-0.233214	0.634705	28.1337	5	0.277778	1	5	0	11.3664	4.02847	0	0	0.776078	12	0	-0.873564	-0.379952
OC(=Nc1c(C)cccc1C)C1N(CCCC)CCCC1	1	0	0	1	2	3	0	6	0	1	4	17	1.29502	0	0	0	0	28	0	2	1	0	0	1.91531	-2.79268	-0.243784	0.310725	2.72647	-2.82211	-0.175655	0.363408	2.7569	-0.00177127	0.498453	33.9098	5	0.227273	1	5	0	13.6008	6.64805	1	1	0.649627	11	0	-0.844104	-0.318127
Clc1ccc(S(=O)(=O)NC(O)=NCCC)cc1	1	0	0	1	2	4	0	6	0	2	6	10	1.97089	0	0	1	0	13	0	2	3	0	1	2.39328	-2.52017	-0.568991	0.610255	2.46257	-2.57559	-0.40196	0.785256	2.5379	-0.326349	0.85795	23.0877	4	0.235294	1	4	0	10.7932	3.02847	0	0	0.877283	11	0	-0.873581	-0.379778
Brc1cnc(OCCOC2=C(c3ccc(Br)cc3)C(=NS(=O)(=O)NCCC)N=CN2)nc1	1	0	0	3	5	7	0	12	0	2	9	17	1.99546	0	2	0	0	20	0	6	4	0	1	1.55627	-2.51952	-0.595215	0.62307	2.56835	-2.67242	-0.472001	0.805915	2.53833	-0.316429	0.854311	41.3521	10	0.294118	3	6	0	20.9444	4.85582	0	0	0.989129	17	0	-0.900099	-0.385114
S(CCC)c1cc2[nH]c(N=C(OC)O)nc2cc1	1	0	0	2	3	4	0	9	0	3	7	11	1.76022	0	0	0	0	15	0	3	2	0	1	1.77091	-2.50266	-0.539298	0.561565	2.45342	-2.39522	-0.3664	0.687972	2.59222	-0.273001	0.782902	23.8941	4	0.210526	1	5	0	11.1209	2.94514	0	0	0.78431	12	0	-0.809537	-0.446278
O=C(N(CC)CC)c1cc(C)ccc1	1	1	1	0	0	1	0	6	0	0	1	11	1.32496	0	0	0	0	17	0	1	1	0	0	2.47184	-2.58836	-0.208789	0.0485784	2.5042	-2.65032	-0.0251664	0.128029	2.48187	0.073581	0.216078	21.5225	4	0.285714	1	6	0	9.07908	3.98558	0	0	0.649428	7	0	-0.851482	-0.360738
O=C(OCC)C1(c2ccccc2)CCN(C)CC1	1	1	0	0	1	2	0	6	0	0	2	14	1.36638	0	0	0	0	21	0	1	2	0	0	2.10825	-2.77241	-0.412901	0.436912	2.74968	-2.81918	-0.337862	0.505804	2.72716	-0.25608	0.597015	27.8113	3	0.157895	1	3	0	11.186	4.8249	0	0	0.67842	8	0	-0.859702	-0.38193
O=C(OCC)C1(c2ccccc2)CCN(C)CC1	1	1	0	0	1	2	0	6	0	0	2	14	1.36638	0	0	0	0	21	0	1	2	0	0	2.10825	-2.77241	-0.412901	0.436912	2.74968	-2.81918	-0.337862	0.505804	2.72716	-0.25608	0.597015	27.8113	3	0.157895	1	3	0	11.186	4.8249	0	0	0.67842	8	0	-0.859702	-0.38193
O(CC)c1ccc(N=C(O)C)cc1	1	1	1	0	0	3	0	6	0	1	4	9	1.49563	0	0	0	0	13	0	1	2	0	0	2.17096	-2.39003	-0.58836	0.578235	2.34985	-2.39682	-0.499209	0.719396	2.42763	-0.404191	0.77614	17.4477	3	0.230769	1	3	0	7.81918	3.02847	0	0	0.702208	9	0	-0.791982	-0.392627
ClC(Cl)Cl	1	1	1	0	0	0	0	0	0	0	0	3	1.37095	0	0	3	0	1	0	0	0	0	0	2.32379	-1.93689	-0.087033	-0.00310636	2.0721	-1.87525	0.401758	0.6895	2.22476	0.345839	0.5853	2.35321	0	0	0	2	0	3.97903	0	0	0	1.38501	2	0	-0.595031	-0.247033
Clc1c(/C(=N/OCc2c(Cl)cc(Cl)cc2)/Cn2cncc2)ccc(Cl)c1	1	0	0	2	3	2	0	17	0	0	2	20	1.80029	0	0	4	0	13	0	3	1	0	0	1.51545	-2.34216	-0.661865	0.687484	2.3526	-2.30296	-0.453622	0.955326	2.46361	-0.42272	0.961969	21.1077	6	0.214286	1	2	0	16.3958	4.76651	0	0	0.892573	13	0	-0.847943	-0.395517
Clc1cc2[C@@H](C)CNCCc2cc1	1	1	1	0	0	1	0	6	0	1	2	12	1.37131	0	0	1	0	14	0	1	0	0	0	2.04651	-2.59677	-0.576743	0.590245	2.60135	-2.71592	-0.370095	0.732023	2.63966	-0.331976	0.805287	16.3849	0	0	0	3	0	8.56462	3.86586	1	0	0.726503	6	0	-0.848773	-0.381036
Clc1cc2C(c3ccccc3)=NC(O)C(=O)N(C)c2cc1	1	0	0	1	1	3	0	12	0	1	4	14	1.67259	0	0	1	0	13	0	2	2	0	0	1.85181	-2.40053	-0.648202	0.698345	2.45338	-2.55766	-0.53808	0.793303	2.43146	-0.471561	0.854311	18.8897	1	0.0434783	2	3	0	12.0799	4.43739	1	1	0.790028	8	0	-0.823715	-0.39605
Clc1cc2C(c3ccccc3)=NCC(O)=Nc2cc1	1	0	0	1	1	3	0	12	0	1	4	14	1.61832	0	0	1	0	11	0	2	1	0	0	1.75842	-2.24621	-0.679883	0.69781	2.32265	-2.32793	-0.534538	0.841577	2.40715	-0.479774	0.9055	15.0853	1	0.047619	2	2	0	10.8014	4.50227	0	0	0.781032	8	0	-0.750453	-0.423289
Clc1cc2C(c3ccccc3)=NCC(=O)N(C)c2cc1	1	0	0	1	1	2	0	12	0	0	2	15	1.58665	0	0	1	0	13	0	2	1	0	0	1.80483	-2.39926	-0.59962	0.620271	2.42499	-2.53084	-0.462747	0.784495	2.43182	-0.421523	0.863509	18.8897	1	0.0454545	2	2	0	11.7625	4.50227	0	0	0.765129	8	0	-0.826446	-0.40744
Clc1cc2C(c3c(F)cccc3)=NCC(=S)N(CC(F)(F)F)c2cc1	1	0	0	2	2	2	0	12	0	0	2	20	1.90491	0	0	1	4	11	0	2	0	0	1	1.86367	-2.44964	-0.601416	0.613104	2.53992	-2.60505	-0.441843	0.858878	2.46186	-0.419575	0.88252	21.6973	2	0.0740741	2	3	0	14.2206	4.77249	0	0	0.915445	10	0	-0.808475	-0.399443
Clc1cc2N(c3ccccc3)C(=O)CC(=O)N(C)c2cc1	1	0	0	2	2	2	0	12	0	0	2	15	1.67259	0	0	1	0	13	0	2	2	0	0	1.86905	-2.3952	-0.585449	0.588518	2.49528	-2.51615	-0.512561	0.777073	2.51628	-0.395448	0.854311	20.5077	1	0.0434783	2	2	0	12.1707	4.35582	0	0	0.787736	8	0	-0.825062	-0.451731
Clc1cc2nccc(N3CCN(CCCN4CCN(c5c6c(ncc5)cc(Cl)cc6)CC4)CC3)c2cc1	1	0	0	3	4	4	0	20	0	0	4	31	1.49416	0	0	2	0	32	0	6	0	0	0	0.882044	-2.80012	-0.586128	0.602318	2.69829	-2.90849	-0.421003	0.803078	2.62062	-0.325782	0.853911	46.3826	6	0.142857	0	4	0	22.5027	8.22009	0	0	0.749844	22	0	-0.857619	-0.38711
Clc1c(CN2Cc3c(scc3)CC2)cccc1	1	0	0	1	1	1	0	11	0	0	1	16	1.5153	0	0	1	0	14	0	1	0	0	1	1.5187	-2.66315	-0.517919	0.641617	2.57685	-2.63793	-0.397976	0.800346	2.65528	-0.370144	0.883811	19.9849	2	0.105263	0	2	0	11.0984	4.26002	0	0	0.773698	9	0	-0.844807	-0.381432
ClCC/C(=C(/c1ccc(OCCO)cc1)\c1ccccc1)/c1ccccc1	1	0	0	2	3	2	0	18	0	1	3	25	1.32224	0	0	1	0	23	0	0	2	0	0	1.69569	-2.43455	-0.646357	0.698098	2.41807	-2.53083	-0.53808	0.779384	2.54741	-0.499862	0.854311	27.4798	8	0.275862	1	4	0	15.9007	7.99629	0	0	0.708712	13	0	-0.793467	-0.38656
ClCCN(CCCl)P1(=O)OCCCN1	1	1	0	0	1	2	0	0	0	1	3	9	1.95264	0	0	2	0	15	0	2	2	1	0	2.53052	-2.69531	-0.146509	0.0452663	2.68969	-2.77867	-0.284066	0.479348	2.71876	0.0725768	0.420893	30.2321	5	0.357143	0	6	0	10.3229	2	1	1	0.920652	7	0	-0.780098	-0.336807
ClCCNP1(=O)N(CCCl)CCCO1	1	1	0	0	1	2	0	0	0	1	3	9	1.95264	0	0	2	0	15	0	2	2	1	0	2.49428	-2.71069	-0.146735	0.0452664	2.70167	-2.78074	-0.275544	0.478794	2.73377	0.0725793	0.42046	30.2321	5	0.357143	0	5	0	10.3229	2	1	1	0.920652	8	0	-0.782431	-0.341487
O=C1N(N(C)C(C)=C1N(C)C)c1ccccc1	1	1	1	0	0	1	0	6	0	0	1	12	1.48901	0	0	0	0	17	0	3	1	0	0	2.12456	-2.46612	-0.494271	0.568777	2.50961	-2.5454	-0.429883	0.62365	2.48393	-0.227246	0.710654	24.1625	2	0.111111	2	4	0	10.6366	2.91068	0	0	0.692197	8	0	-0.843155	-0.384015
N(CC(CN1c2c(cccc2)CCc2c1cccc2)C)(C)C	1	0	0	1	2	1	0	12	0	0	1	20	1.19642	0	0	0	0	26	0	2	0	0	0	1.75675	-2.70301	-0.520294	0.585811	2.63082	-2.75552	-0.422464	0.683666	2.64364	-0.392259	0.721314	32.3834	4	0.166667	0	6	0	13.919	6.25565	1	1	0.638444	9	0	-0.863531	-0.336093
N(CC/C=C/1\c2c(OCc3c\1cccc3)cccc2)(C)C	1	0	0	1	1	2	0	12	0	0	2	19	1.27448	0	0	0	0	21	0	1	1	0	0	1.71336	-2.60747	-0.558667	0.605318	2.49728	-2.65994	-0.456103	0.712147	2.5503	-0.4155	0.756923	26.8533	3	0.130435	1	6	0	12.6729	5.70518	0	0	0.659522	9	0	-0.863188	-0.356362
N(C/C=C/C#CC(C)(C)C)(Cc1c2c(ccc1)cccc2)C	1	0	0	1	2	1	0	10	0	0	1	21	1.12193	0	0	0	0	25	0	1	0	0	0	1.62879	-2.58271	-0.50113	0.562083	2.5509	-2.58661	-0.389681	0.67188	2.6573	-0.354604	0.712334	29.3102	5	0.217391	1	5	1	14.0576	6.70518	0	0	0.620337	13	0	-0.851218	-0.337826
Clc1cc2C(c3ccccc3)=NCc3n(c(CN(C)C)nn3)-c2cc1	1	0	0	3	3	4	0	17	0	0	4	17	1.53373	0	0	1	0	18	0	5	0	0	0	1.57869	-2.53764	-0.556869	0.580677	2.46036	-2.56995	-0.413369	0.684099	2.49172	-0.381994	0.804177	26.6977	3	0.107143	1	4	0	14.903	4.85582	0	0	0.754439	11	0	-0.851948	-0.374507
Brc1ccc(C(CCN(C)C)c2ncccc2)cc1	1	0	0	2	3	2	0	12	0	0	2	17	1.38712	0	1	0	0	19	0	2	0	0	0	1.92504	-2.64711	-0.537558	0.583824	2.57672	-2.67777	-0.404217	0.766689	2.63961	-0.330852	0.811773	25.3609	5	0.25	0	6	0	12.9688	4.59564	1	1	0.790595	9	0	-0.863913	-0.356367
N(CCC=C1c2c(cccc2)CCc2c1cccc2)(C)C	1	0	0	1	1	1	0	12	0	0	1	20	1.13033	0	0	0	0	23	0	1	0	0	0	1.71336	-2.60764	-0.525977	0.590131	2.50574	-2.65997	-0.42569	0.688335	2.57002	-0.397316	0.725552	27.1238	3	0.130435	1	6	0	12.9718	6.55873	0	0	0.634253	9	0	-0.863214	-0.341037
S(=O)(=O)(Cc1cc2c(CCN(C)C)c[nH]c2cc1)N1CCCC1	1	0	0	1	2	3	0	9	0	1	4	17	1.57792	0	0	0	0	25	0	3	2	0	1	1.5431	-2.6036	-0.304636	0.28443	2.70471	-2.67628	-0.316794	0.348406	2.71751	-0.0338595	0.402483	38.4262	6	0.24	0	5	0	14.6948	4.98382	0	0	0.737882	12	0	-0.864715	-0.360664
Clc1cc2N(CCCN(C)C)c3c(cccc3)CCc2cc1	1	0	0	2	3	1	0	12	0	0	1	20	1.3418	0	0	1	0	23	0	2	0	0	0	1.73562	-2.65479	-0.534156	0.568604	2.57546	-2.70686	-0.310413	0.724384	2.62037	-0.299459	0.771725	29.5238	4	0.166667	0	6	0	14.1053	5.77249	0	0	0.695495	9	0	-0.864006	-0.348325
N(CCCN1c2c(cccc2)CCc2c1cccc2)(C)C	1	0	0	1	2	1	0	12	0	0	1	19	1.20853	0	0	0	0	24	0	2	0	0	0	1.71136	-2.65492	-0.520965	0.586894	2.57511	-2.70688	-0.422738	0.685441	2.61817	-0.393138	0.72225	30.197	4	0.173913	0	6	0	13.0488	5.86181	0	0	0.642038	9	0	-0.864012	-0.336457
N(CCCN1c2c(Sc3c1cccc3)cccc2)(C)C	1	0	0	1	2	1	0	12	0	0	1	18	1.37379	0	0	0	0	20	0	2	0	0	1	1.67103	-2.65718	-0.531577	0.598042	2.56559	-2.70731	-0.430019	0.69997	2.60631	-0.404513	0.732817	28.1041	4	0.181818	0	6	0	12.8593	4.6547	0	0	0.693247	9	0	-0.863944	-0.338339
O(CCCN(C)C)c1nn(Cc2ccccc2)c2c1cccc2	1	0	0	2	3	2	0	15	0	0	2	18	1.40384	0	0	0	0	23	0	3	1	0	0	1.50021	-2.63125	-0.528103	0.582533	2.54881	-2.69393	-0.429415	0.680138	2.5229	-0.399818	0.716561	31.0198	7	0.28	0	6	0	13.7745	5.34159	0	0	0.678449	13	0	-0.863546	-0.352477
O(C(c1ccccc1)c1ccccc1)CCN(C)C	1	0	0	1	2	2	0	12	0	0	2	17	1.27879	0	0	0	0	21	0	1	1	0	0	1.87205	-2.60996	-0.524081	0.587177	2.52063	-2.69953	-0.423083	0.685834	2.54406	-0.394667	0.72456	26.8533	6	0.3	0	7	0	11.6205	4.89872	0	0	0.647214	9	0	-0.858888	-0.368144
Clc1ccc(C(OCCN(C)C)c2ncccc2)cc1	1	0	0	1	2	3	0	12	0	0	3	17	1.52359	0	0	1	0	19	0	2	1	0	0	1.88456	-2.60798	-0.538444	0.566633	2.52211	-2.69957	-0.38009	0.728555	2.52898	-0.294652	0.77022	26.4069	6	0.285714	0	7	0	12.5469	4.18739	1	1	0.724387	10	0	-0.858883	-0.359738
Clc1cc2C(OCCN(C)C)=Cc3c(Sc2cc1)cccc3	1	0	0	2	3	2	0	12	0	0	2	20	1.569	0	0	1	0	18	0	1	1	0	1	1.68945	-2.59556	-0.553024	0.588507	2.50011	-2.69479	-0.411685	0.820639	2.51533	-0.382827	0.846598	26.2737	4	0.166667	1	5	0	14.2471	4.89273	0	0	0.758511	10	0	-0.858764	-0.3655
S(CCN/C(/NC)=C/[N+](=O)[O-])Cc1oc(CN(C)C)cc1	1	0	0	1	2	1	0	5	0	2	3	12	1.72933	0	0	0	0	22	0	4	3	0	1	2.02087	-2.53796	-0.258771	0.131492	2.47817	-2.68098	-0.0852883	0.383719	2.57288	0.1057	0.436522	32.8026	10	0.47619	2	6	0	13.4044	2.40647	0	0	0.771942	14	0	-0.852108	-0.351587
Clc1c(Cl)ccc([C@H]2c3c([C@@H](NC)CC2)cccc3)c1	1	0	0	2	2	1	0	12	0	1	2	19	1.39935	0	0	2	0	17	0	1	0	0	0	1.70348	-2.70203	-0.614471	0.651449	2.65386	-2.64787	-0.469377	0.822013	2.79137	-0.442366	0.854288	20.0845	2	0.0909091	0	4	0	12.8782	5.74791	2	0	0.76503	10	0	-0.845861	-0.400864
S(c1c(C(O)=NC)cccc1)c1cc2n[nH]c(/C=C/c3ncccc3)c2cc1	1	0	0	3	4	5	0	21	0	3	8	22	1.58517	0	0	0	0	18	0	4	1	0	1	1.24075	-2.23978	-0.595962	0.663658	2.23626	-2.19708	-0.507695	0.733015	2.43739	-0.421483	0.821636	25.2577	5	0.16129	2	2	0	16.0192	6.26474	0	0	0.747001	16	0	-0.8347	-0.434478
O(C(c1ccccc1)c1ccccc1)C1C[C@@H]2N(C)[C@H](C1)CC2	1	0	0	2	3	2	0	12	0	0	2	21	1.24465	0	0	0	0	25	0	1	1	0	0	1.42225	-2.7626	-0.648892	0.663749	2.84892	-2.80302	-0.53808	0.730695	2.85569	-0.499862	0.791682	31.2262	4	0.153846	0	4	0	13.7668	7.34821	2	0	0.661897	10	0	-0.860368	-0.389346
O=C1N(C)C(=O)CC1(C)c1ccccc1	1	1	1	0	0	2	0	6	0	0	2	10	1.48145	0	0	0	0	13	0	1	2	0	0	2.12764	-2.49465	-0.554637	0.58816	2.69879	-2.5315	-0.461955	0.652467	2.64125	-0.403505	0.734138	18.1077	1	0.0625	2	3	0	8.85757	3.61779	1	1	0.7212	7	0	-0.79663	-0.389783
Fc1c(C2=NCC(=O)N(C)c3c2cc([N+](=O)[O-])cc3)cccc1	1	0	0	1	1	2	0	12	0	0	2	16	1.79987	0	0	0	1	12	0	3	3	0	0	1.8429	-2.39659	-0.626074	0.644556	2.43493	-2.5309	-0.480575	0.753191	2.43818	-0.460219	0.809211	19.8355	2	0.08	3	2	0	12.1929	4.41894	0	0	0.817467	9	0	-0.826266	-0.430497
S(=O)(=O)(CCc1cc2c(C[C@@H]3N(C)CCC3)c[nH]c2cc1)c1ccccc1	1	0	0	2	3	3	0	15	0	1	4	22	1.49549	0	0	0	0	26	0	2	2	0	1	1.27907	-2.60672	-0.589762	0.67016	2.7244	-2.67101	-0.498969	0.746793	2.73578	-0.463421	0.817032	37.5394	6	0.2	0	4	0	16.5046	7.211	1	0	0.724866	14	0	-0.886131	-0.393744
CN1[C@H](c2cnccc2)CCC1	1	1	1	0	0	2	0	6	0	0	2	10	1.29574	0	0	0	0	14	0	2	0	0	0	1.90191	-2.54439	-0.419274	0.449127	2.69679	-2.56139	-0.353724	0.536893	2.78245	-0.264294	0.593642	18.6049	1	0.0769231	0	2	0	7.4025	2.94094	1	0	0.659638	6	0	-0.858475	-0.338626
Clc1ccc(CC2=NN(C(=O)c3c2cccc3)C2CCN(C)CCC2)cc1	1	0	0	2	3	3	0	12	0	0	3	21	1.49789	0	0	1	0	24	0	3	1	0	0	1.45789	-2.64568	-0.582932	0.618541	2.72049	-2.70505	-0.459919	0.770352	2.72363	-0.421278	0.847904	31.575	3	0.1	2	2	0	16.3226	7.17232	1	1	0.731729	13	0	-0.860829	-0.377512
Clc1cc2N=C(N3CCN(C)CC3)c3c(Nc2cc1)cccc3	1	0	0	2	2	2	0	12	0	1	3	18	1.49305	0	0	1	0	19	0	4	0	0	0	1.54396	-2.74938	-0.565459	0.603626	2.64504	-2.8711	-0.428071	0.77848	2.5404	-0.378425	0.837394	27.1309	1	0.0384615	1	2	0	13.8454	4.81538	0	0	0.742583	10	0	-0.866388	-0.382469
O=C(Nc1cc(Nc2nc(-c3cnccc3)ccn2)c(C)cc1)c1ccc(CN2CCN(C)CC2)cc1	1	0	0	3	4	6	0	24	0	2	8	27	1.46815	0	0	0	0	31	0	7	1	0	0	1.03052	-2.77142	-0.616897	0.652747	2.65934	-2.87093	-0.522809	0.721733	2.59239	-0.443066	0.805891	44.0874	7	0.170732	1	2	0	21.1854	7.77898	0	0	0.707528	22	0	-0.859504	-0.375069
C(CN1c2c(Sc3c1cccc3)cccc2)CN1CCN(C)CC1	1	0	0	2	3	2	0	12	0	0	2	21	1.3843	0	0	0	0	25	0	3	0	0	1	1.33544	-2.79034	-0.531577	0.598042	2.68047	-2.89816	-0.430019	0.69997	2.6231	-0.404513	0.732817	35.5502	4	0.148148	0	4	0	15.1349	5.6547	0	0	0.696315	12	0	-0.862081	-0.338339
Clc1cc2C(c3ccccc3)=NCCN(C)c2cc1	1	0	0	1	1	1	0	12	0	0	1	16	1.42266	0	0	1	0	15	0	2	0	0	0	1.77106	-2.52665	-0.615581	0.589368	2.49026	-2.63315	-0.476158	0.805915	2.47791	-0.387553	0.854311	20.1181	1	0.047619	1	2	0	11.5613	4.64872	0	0	0.729868	8	0	-0.834017	-0.38846
O([C@H](CCNC)c1ccccc1)c1c(C)cccc1	1	0	0	1	2	2	0	12	0	1	3	17	1.27879	0	0	0	0	21	0	1	1	0	0	1.88239	-2.59838	-0.586668	0.621426	2.5549	-2.68331	-0.48093	0.69469	2.62567	-0.426477	0.783756	25.5333	6	0.3	0	6	0	11.596	5.43496	1	0	0.649876	9	0	-0.853773	-0.387593
FC(F)(F)c1ccc(OC(CCNC)c2ccccc2)cc1	1	0	0	2	3	2	0	12	0	1	3	20	1.58942	0	0	0	3	18	0	1	1	0	0	1.82815	-2.59737	-0.641521	0.68524	2.55426	-2.68324	-0.53808	0.694875	2.62361	-0.499862	0.80879	25.8627	6	0.26087	0	6	0	12.2299	5.17897	1	1	0.768782	11	0	-0.853768	-0.381647
N(CCC=C1c2c(cccc2)CCc2c1cccc2)C	1	0	0	1	1	1	0	12	0	1	2	19	1.13928	0	0	0	0	21	0	1	0	0	0	1.7374	-2.53984	-0.582118	0.630333	2.48353	-2.66403	-0.480499	0.692497	2.56531	-0.436622	0.766215	23.6173	3	0.136364	1	6	0	12.0246	6.55873	0	0	0.640311	9	0	-0.853524	-0.368581
N(CCCN1c2c(cccc2)CCc2c1cccc2)C	1	0	0	1	2	1	0	12	0	1	2	18	1.22169	0	0	0	0	22	0	2	0	0	0	1.73515	-2.61705	-0.572191	0.621937	2.55873	-2.71551	-0.483718	0.695636	2.61338	-0.431479	0.754915	26.6906	4	0.181818	0	6	0	12.1015	5.86181	0	0	0.648599	9	0	-0.854388	-0.362683
O=C(O[C@H]1[C@H](C)[C@H](O)[C@H](C)[C@@H](O)[C@@H](C)/C=C/C=C(/C)\C(O)=Nc2c(/C=N/N3CCN(C)CC3)c(O)c3c(c(O)c(C)c4O[C@@](C)(C(=O)c34)O/C=C/[C@H](OC)[C@H]1C)c2O)C	1	0	0	4	6	14	0	10	0	6	20	38	1.53608	0	0	0	0	58	0	4	12	0	0	1.48013	-2.77965	-0.472415	0.540862	2.78866	-2.85515	-0.425959	0.549664	2.75141	-0.334199	0.695405	78.266	4	0.0634921	7	4	0	35.333	13.3868	9	0	0.749713	21	0	-0.855678	-0.409469
Clc1c(N)cc(OC)c(C(O)=N[C@H]2[C@@H](OC)CN(CCCOc3ccc(F)cc3)CC2)c1	1	0	0	3	4	6	0	12	0	2	8	24	1.7065	0	0	1	1	29	0	3	4	0	0	1.38895	-2.78193	-0.636473	0.572458	2.74442	-2.87744	-0.506712	0.805915	2.66453	-0.386359	0.790559	41.714	9	0.264706	1	4	0	19.017	6.3759	2	0	0.776201	19	0	-0.852069	-0.37551
O(C)[C@@H]1[C@H](C)[C@H]2[C@@]34OO[C@@](C)(O[C@H]3O1)CC[C@H]4[C@H](C)CC2	1	0	0	1	1	5	0	0	0	0	5	13	1.34563	0	0	0	0	26	0	0	5	0	0	1.79455	-2.89719	-0.393036	0.332992	2.96235	-2.93498	-0.281023	0.391504	2.94841	-0.189537	0.452477	36.0874	1	0.0416667	0	4	0	13.3338	6.09902	8	0	0.744249	8	0	-0.79512	-0.352283
O=C(O)[C@@H](Oc1nc(C)cc(C)n1)C(OC)(c1ccccc1)c1ccccc1	1	0	0	3	4	5	0	18	0	2	7	20	1.51956	0	0	0	0	22	0	2	4	0	0	1.89379	-2.52104	-0.608677	0.609334	2.61253	-2.58258	-0.534487	0.675224	2.5999	-0.427342	0.811061	31.4806	7	0.233333	1	5	0	15.9946	6.47607	1	0	0.730182	10	0	-0.790694	-0.389255
Clc1cc(NS(=O)(=O)C)c(F)c(-c2c(-c3nc(NC[C@@H](N=C(OC)O)C)ncc3)cn(C(C)C)n2)c1	1	0	0	3	5	7	0	17	0	3	10	22	1.9433	0	0	1	1	27	0	7	4	0	1	1.68906	-2.52863	-0.604727	0.606009	2.51965	-2.62743	-0.412067	0.666015	2.62888	-0.313861	0.802099	46.7916	9	0.236842	1	5	0	21.8932	5.45568	1	0	0.837828	17	0	-0.846592	-0.427341
Clc1c([C@@H](C(=O)OC)N2Cc3c(scc3)CC2)cccc1	1	0	0	2	3	2	0	11	0	0	2	17	1.69594	0	0	1	0	16	0	1	2	0	1	1.72568	-2.65988	-0.513335	0.641466	2.61415	-2.65999	-0.390948	0.763013	2.66003	-0.361224	0.883731	25.0453	3	0.130435	1	2	0	13.2851	4.48382	1	0	0.801269	9	0	-0.827875	-0.404615
O(C[C@@H](N=C(O)C)C(O)=NCc1ccccc1)C	1	0	0	1	2	5	0	6	0	2	7	11	1.56106	0	0	0	0	18	0	2	3	0	0	2.28639	-2.45499	-0.471892	0.490502	2.49465	-2.58393	-0.365294	0.573429	2.43877	-0.234694	0.678418	24.2337	6	0.333333	2	5	0	10.5754	3.46116	1	0	0.722394	10	0	-0.809541	-0.388288
O(C)c1c(OC)cc(C2c3c(cc4OCOc4c3)CC3C2C(=O)OC3)cc1OC	1	0	0	2	3	6	0	12	0	0	6	20	1.43975	0	0	0	0	22	0	0	7	0	0	1.44708	-2.66056	-0.523227	0.436277	2.77834	-2.65354	-0.46867	0.518593	2.77861	-0.302427	0.664817	36.5046	4	0.121212	1	2	0	16.5205	6.01214	3	3	0.778763	11	0	-0.786948	-0.426451
[SH0](=O)(Cc1c(OC)c(OC)ccn1)c1[nH]c2c(n1)ccc(OC(F)F)c2	1	0	0	3	4	7	0	15	0	2	9	17	2.00735	0	0	0	2	15	0	3	4	0	1	1.52315	-2.32776	-0.574443	0.486074	2.43661	-2.30814	-0.533376	0.601295	2.50576	-0.335786	0.676423	32.2301	7	0.25	0	3	0	14.6793	3.2136	0	0	0.875761	14	0	-0.848222	-0.455077
O([C@H]1[C@H](O)[C@@H](O)[C@@H]2O[C@H](c3sccc3)OC[C@H]2O1)[C@H]1[C@@H]2[C@@H]([C@H](c3cc(OC)c(O)c(OC)c3)c3c1cc1OCOc1c3)C(=O)OC2	1	0	0	2	4	12	0	17	0	3	15	29	1.5661	0	0	0	0	32	0	0	13	0	1	1.05612	-2.75859	-0.599307	0.599252	2.83303	-2.91654	-0.526948	0.613176	2.81573	-0.426967	0.772343	55.4646	6	0.113208	1	4	0	25.5851	8.85795	10	0	0.839368	18	0	-0.786985	-0.423015
O(C)c1c(O)ccc(CN=C(O)CCCC/C=C/C(C)C)c1	1	0	0	3	4	4	0	6	0	2	6	17	1.36582	0	0	0	0	27	0	1	3	0	0	2.02464	-2.60719	-0.49361	0.541337	2.56315	-2.47314	-0.39812	0.633563	2.70694	-0.372799	0.663957	32.7526	9	0.409091	2	6	0	13.7495	6.17476	0	0	0.673801	15	0	-0.793185	-0.416926
O=C(CCCN1CCCC1)c1c(OC)cc(OC)cc1OC	1	0	0	2	3	5	0	6	0	0	5	16	1.4358	0	0	0	0	25	0	1	4	0	0	1.85339	-2.62658	-0.431522	0.300293	2.69897	-2.66881	-0.356768	0.396394	2.71808	-0.172282	0.471036	36.0162	8	0.347826	1	4	0	13.6847	4.75825	0	0	0.707033	12	0	-0.864395	-0.431081
O=C(Oc1c(C)c2OCOc2c2[C@H]3N4[C@@H](O)[C@H]5N(C)[C@@H]([C@@H]4[C@H](SC[C@@]4(C(=O)OC3)NCCc3c4cc(OC)c(O)c3)c12)c1c(O)c(OC)c(C)cc1C5)C	1	0	0	4	6	12	0	18	0	4	16	36	1.62807	0	0	0	0	43	0	3	11	0	1	1.19269	-2.86929	-0.469098	0.501855	2.84373	-2.93517	-0.397282	0.563665	2.85666	-0.286745	0.654045	67.3199	3	0.0483871	2	3	0	31.6656	10.9752	7	0	0.797896	15	0	-0.841023	-0.42996
O=C(N1CCN(C2=Nc3c(C(=N)N2)cc(OC)c(OC)c3)CC1)C1Oc2c(OC1)cccc2	1	0	0	2	3	7	0	12	0	2	9	20	1.66216	0	0	0	0	25	0	5	5	0	0	1.12274	-2.73087	-0.59128	0.612628	2.67247	-2.88869	-0.552762	0.660941	2.5291	-0.401082	0.792792	41.8922	5	0.135135	3	2	0	18.4599	5.42897	1	1	0.772979	18	0	-0.851398	-0.426069
O=C(O[C@@H]1[C@H](c2ccc(OC)cc2)Sc2c(N(CCN(C)C)C1=O)cccc2)C	1	0	0	3	4	4	0	12	0	0	4	21	1.59374	0	0	0	0	26	0	2	4	0	1	1.84344	-2.62682	-0.541121	0.524081	2.619	-2.7521	-0.445051	0.587803	2.65683	-0.362193	0.700661	40.4114	6	0.193548	2	5	0	17.9399	5.5594	2	0	0.745405	13	0	-0.860011	-0.391919
O(C)c1ccc(C(CN(C)C)C2(O)CCCCC2)cc1	1	0	0	1	2	3	0	6	0	1	4	17	1.30206	0	0	0	0	27	0	1	2	0	0	2.03469	-2.82483	-0.40788	0.329796	2.79553	-2.79916	-0.362275	0.423718	2.87216	-0.182848	0.506045	33.4126	5	0.238095	0	7	0	12.9321	5.51407	1	1	0.659269	10	0	-0.862481	-0.365805
O(C)c1ccc(-n2nc(C(O)=N)c3c2C(=O)N(c2ccc(N4C(=O)CCCC4)cc2)CC3)cc1	1	0	0	3	5	6	0	17	0	2	8	22	1.6148	0	0	0	0	25	0	5	4	0	0	1.24131	-2.66821	-0.639567	0.706612	2.64148	-2.67978	-0.53808	0.762024	2.69073	-0.499862	0.854311	37.1022	5	0.131579	3	2	0	18.8223	7.34984	0	0	0.758813	17	0	-0.830456	-0.441015
Clc1cc(C(O)=NCCc2ccc(S(=O)(=O)NC(O)=NC3CCCCC3)cc2)c(OC)cc1	1	0	0	3	5	7	0	12	0	3	10	22	1.75021	0	0	1	0	28	0	3	5	0	1	1.33906	-2.77923	-0.625902	0.669318	2.69999	-2.66662	-0.53808	0.7737	2.83666	-0.440989	0.854311	42.7218	8	0.228571	2	3	0	19.9408	7.47945	0	0	0.801742	19	0	-0.872561	-0.412402
Clc1cc(C(O)=NCCc2ccc(S(=O)(=O)NC(O)=NC3CCCCC3)cc2)c(OC)cc1	1	0	0	3	5	7	0	12	0	3	10	22	1.75021	0	0	1	0	28	0	3	5	0	1	1.33906	-2.77923	-0.625902	0.669318	2.69999	-2.66662	-0.53808	0.7737	2.83666	-0.440989	0.854311	42.7218	8	0.228571	2	3	0	19.9408	7.47945	0	0	0.801742	19	0	-0.872561	-0.412402
O(C)c1c(OC)ccc(C(C#N)(C(C)C)CCCN(CCc2cc(OC)c(OC)cc2)C)c1	1	0	0	3	4	6	0	12	0	0	6	26	1.39196	0	0	0	0	38	0	2	4	0	0	1.83727	-2.7273	-0.477324	0.310024	2.70244	-2.7378	-0.406731	0.425613	2.75662	-0.213684	0.572136	51.8459	13	0.382353	0	10	1	21.1044	7.62655	1	1	0.676675	18	0	-0.861081	-0.385663
O(C)c1cc2c(cc1)C[C@@H]1N(C)CC[C@]32[C@@H]1CCCC3	1	0	0	1	1	2	0	6	0	0	2	18	1.24396	0	0	0	0	25	0	1	1	0	0	1.68235	-2.93825	-0.49781	0.464793	2.88386	-2.93183	-0.420579	0.572507	2.93714	-0.307171	0.655909	31.2262	1	0.0434783	0	2	0	12.692	6.4872	3	0	0.663748	9	0	-0.857744	-0.385364
[S@H0](=O)(Cc1c(C)c(OC)c(C)cn1)c1[nH]c2c(n1)ccc(OC)c2	1	0	0	3	4	6	0	15	0	2	8	16	1.71214	0	0	0	0	19	0	3	3	0	1	1.53522	-2.37817	-0.558586	0.47159	2.44817	-2.31567	-0.500517	0.597726	2.52466	-0.33992	0.67763	32.2809	5	0.192308	0	3	0	14.8604	4.13026	0	0	0.775803	13	0	-0.848387	-0.411429
[SH0](=O)(Cc1c(C)c(OC)c(C)cn1)c1[nH]c2c(n1)ccc(OC)c2	1	0	0	3	4	6	0	15	0	2	8	16	1.71214	0	0	0	0	19	0	3	3	0	1	1.53522	-2.37817	-0.558586	0.47159	2.44817	-2.31567	-0.500517	0.597726	2.52466	-0.33992	0.67763	32.2809	5	0.192308	0	3	0	14.8604	4.13026	0	0	0.775803	13	0	-0.848387	-0.411429
Clc1ccc(C(=O)n2c(C)c(CC(=O)O)c3c2ccc(OC)c3)cc1	1	0	0	3	4	4	0	15	0	2	6	18	1.6329	0	0	1	0	16	0	1	4	0	0	1.76417	-2.29997	-0.582528	0.523265	2.40861	-2.33275	-0.511702	0.731383	2.47758	-0.347002	0.805202	23.7233	5	0.185185	2	2	0	14.5016	5.51651	0	0	0.794301	12	0	-0.808486	-0.434798
O(C)c1cc2c(CCN=C(O)C)c[nH]c2cc1	1	1	0	0	1	3	0	9	0	2	5	12	1.52604	0	0	0	0	16	0	2	2	0	0	1.79772	-2.4062	-0.467257	0.487222	2.42098	-2.42446	-0.370303	0.61216	2.47376	-0.277553	0.691983	21.3873	4	0.222222	1	3	0	10.0263	3.63026	0	0	0.714719	10	0	-0.862693	-0.412059
O(CCc1ccc(OCC(O)CNC(C)C)cc1)C	1	0	0	1	2	4	0	6	0	2	6	15	1.38092	0	0	0	0	25	0	1	3	0	0	2.0583	-2.65576	-0.480858	0.51564	2.59834	-2.81634	-0.475785	0.53542	2.52403	-0.352732	0.639053	31.8222	9	0.473684	0	7	0	12.0562	4.64612	1	1	0.677115	14	0	-0.845827	-0.362269
[SH0](=O)(Cc1c(C)c(OCCCOC)ccn1)c1[nH]c2c(n1)cccc2	1	0	0	3	4	6	0	15	0	2	8	17	1.67993	0	0	0	0	21	0	3	3	0	1	1.44724	-2.53014	-0.525127	0.570614	2.51125	-2.55953	-0.426747	0.656158	2.52824	-0.393075	0.709888	34.4673	8	0.296296	0	6	0	15.1364	4.80291	0	0	0.765317	15	0	-0.848388	-0.388473
S(C)c1cc2N(CCC3N(C)CCCC3)c3c(Sc2cc1)cccc3	1	0	0	2	3	1	0	12	0	0	1	23	1.38909	0	0	0	0	26	0	2	0	0	2	1.4581	-2.81773	-0.57144	0.607353	2.73487	-2.82458	-0.442164	0.75966	2.77895	-0.381632	0.830134	36.9434	4	0.142857	0	4	0	16.7054	6.38188	1	1	0.717512	11	0	-0.857799	-0.396475
Fc1c([C@](O)([C@@H](C)c2c(F)cncn2)Cn2ncnc2)ccc(F)c1	1	0	0	2	3	5	0	17	0	1	6	16	1.85803	0	0	0	3	14	0	5	1	0	0	1.82185	-2.60857	-0.633584	0.600043	2.66196	-2.52375	-0.46894	0.805126	2.75565	-0.436596	0.790873	24.8539	5	0.185185	0	5	0	13.1431	4.03496	2	0	0.847206	10	0	-0.821772	-0.425741
FC(F)(F)c1cc([C@H](O[C@@H]2[C@@H](N(Cc3[nH]nc(O)n3)CCO2)c2ccc(F)cc2)C)cc(C(F)(F)F)c1	1	0	0	3	4	7	0	17	0	3	10	27	1.9151	0	0	0	7	21	0	4	3	0	0	1.4873	-2.7173	-0.57941	0.526346	2.69038	-2.7572	-0.349681	0.570807	2.69313	-0.386653	0.709386	39.1703	6	0.15	0	5	0	19.1459	6.39501	3	0	0.907516	14	0	-0.82324	-0.38005
Clc1ccc(C2(O)CCN(CCCC(=O)c3ccc(F)cc3)CC2)cc1	1	0	0	2	3	3	0	12	0	1	4	22	1.56817	0	0	1	1	23	0	1	2	0	0	1.32652	-2.7921	-0.640618	0.695141	2.74039	-2.80231	-0.53808	0.805915	2.78791	-0.499862	0.854311	29.7048	6	0.214286	1	4	0	15.3831	7.20339	0	0	0.757022	17	0	-0.857382	-0.389928
Clc1c(OCc2cc(F)ccc2)ccc(Nc2ncnc3c2cc(-c2oc(CNCCS(=O)(=O)C)cc2)cc3)c1	1	0	0	3	4	6	0	27	0	2	8	27	1.81571	0	0	1	1	26	0	4	4	0	1	1.04771	-2.5954	-0.641017	0.666193	2.61062	-2.74165	-0.509216	0.78372	2.49453	-0.429458	0.858944	44.3144	11	0.25	0	7	0	23.098	7.91523	0	0	0.808237	23	0	-0.913262	-0.435678
N#C/C=C/c1cc(C)c(N=C2NC(Nc3ccc(C#N)cc3)=NC=C2)c(C)c1	1	0	0	3	4	4	0	12	0	2	6	18	1.42191	0	0	0	0	18	0	6	0	0	0	1.43296	-2.3707	-0.641581	0.704278	2.31768	-2.55285	-0.53808	0.773002	2.48917	-0.463734	0.854311	24.9577	3	0.1	4	2	2	15.5624	6.25876	0	0	0.710247	18	0	-0.818613	-0.436389
Brc1c(Oc2c(C)cc(C#N)cc2C)nc(Nc2ccc(C#N)cc2)nc1N	1	0	0	3	5	4	0	18	0	2	6	16	1.6925	0	1	0	0	15	0	6	1	0	0	1.55379	-2.33324	-0.682983	0.700844	2.31736	-2.33067	-0.598412	0.805915	2.49073	-0.445239	0.912693	23.5641	4	0.133333	0	2	2	16.7025	5.47607	0	0	0.851842	16	0	-0.783491	-0.504179
Fc1ccc([C@]2(CCCN(C)C)OCc3c2ccc(C#N)c3)cc1	1	0	0	2	3	3	0	12	0	0	3	20	1.4768	0	0	0	1	21	0	2	1	0	0	1.73135	-2.66843	-0.602171	0.578335	2.65923	-2.6801	-0.413816	0.751935	2.7807	-0.412949	0.755208	28.7163	5	0.192308	0	7	1	14.0505	6.01651	1	0	0.708158	11	0	-0.8641	-0.393994
Fc1ccc(C2(CCCN(C)C)OCc3c2ccc(C#N)c3)cc1	1	0	0	2	3	3	0	12	0	0	3	20	1.4768	0	0	0	1	21	0	2	1	0	0	1.73135	-2.66843	-0.602171	0.578335	2.65923	-2.6801	-0.413816	0.751935	2.7807	-0.412949	0.755208	28.7163	5	0.192308	0	7	1	14.0505	6.01651	1	1	0.708158	11	0	-0.8641	-0.393994
O=C(CC#N)N1C[C@H](N(C)c2ncnc3[nH]ccc23)[C@H](C)CC1	1	0	0	2	3	5	0	9	0	2	7	11	1.567	0	0	0	0	20	0	6	1	0	0	1.6562	-2.80811	-0.536906	0.541156	2.75609	-2.88279	-0.467347	0.596564	2.73154	-0.364272	0.660893	30.7421	4	0.16	1	4	1	13.3595	4.0563	2	0	0.735961	11	0	-0.846856	-0.413161
S(=O)(=O)(NC(=N)CCSCc1nc(NC(=N)N)sc1)N	1	0	0	3	5	5	0	5	0	6	11	7	2.01472	0	0	0	0	15	0	7	2	0	3	2.0535	-2.4937	-0.571051	0.622906	2.48483	-2.73733	-0.688067	0.681477	2.58446	-0.396141	0.907613	28.7541	7	0.35	2	5	0	12.7913	1.49578	0	0	0.938538	13	0	-0.840051	-0.366126
O(CCCCCOc1ccc(C(=N)N)cc1)c1ccc(C(=N)N)cc1	1	0	0	3	5	4	0	12	0	4	8	17	1.51778	0	0	0	0	24	0	4	2	0	0	1.3968	-2.62036	-0.641617	0.704207	2.58763	-2.56921	-0.53808	0.805915	2.67383	-0.499862	0.854311	28.749	10	0.384615	2	6	0	14.1255	6.14273	0	0	0.707475	18	0	-0.844773	-0.390091
O=C(N(CC)CC)[C@@]1([C@H](CN)C1)c1ccccc1	1	1	0	0	1	2	0	6	0	1	3	14	1.35416	0	0	0	0	22	0	2	1	0	0	2.11988	-2.60249	-0.532239	0.595951	2.87341	-2.69369	-0.43198	0.689274	2.84967	-0.39951	0.739919	26.3286	6	0.315789	1	6	0	11.2253	5.28362	2	0	0.668369	8	0	-0.854927	-0.364232
S(=O)(=O)(c1ccc(N)cc1)c1ccc(N)cc1	1	1	0	0	1	2	0	12	0	2	4	12	1.75318	0	0	0	0	12	0	2	2	0	1	1.94092	-2.3574	-0.624018	0.719716	2.37784	-2.35437	-0.53808	0.805915	2.44762	-0.499862	0.854311	18.2745	2	0.111111	0	2	0	9.81474	3.64273	0	0	0.795147	10	0	-0.860958	-0.459071
Oc1c(O)ccc(CCN)c1	1	1	1	0	0	3	0	6	0	3	6	8	1.5479	0	0	0	0	11	0	1	2	0	0	2.31013	-2.48125	-0.75646	0.800085	2.41725	-2.66584	-0.688417	0.820111	2.46684	-0.594035	0.948685	11.3653	2	0.181818	0	4	0	6.11804	2.59159	0	0	0.731369	7	0	-0.83923	-0.456164
N(N)CCc1ccccc1	1	1	1	0	0	2	0	6	0	2	4	8	1.32218	0	0	0	0	12	0	2	0	0	0	2.04671	-2.51137	-0.626971	0.692115	2.43219	-2.7703	-0.53808	0.682997	2.42006	-0.499862	0.783983	11.7985	3	0.3	0	5	0	5.87831	2.76424	0	0	0.655193	7	0	-0.874795	-0.390018
S(=O)(=O)(N)Cc1noc2c1cccc2	1	1	0	0	1	3	0	9	0	1	4	7	1.97057	0	0	0	0	8	0	2	3	0	1	1.95605	-2.39943	-0.562607	0.622264	2.5111	-2.61512	-0.461161	0.721018	2.48166	-0.408259	0.780737	16.4777	2	0.133333	0	4	0	7.99056	2.4309	0	0	0.898748	7	0	-0.793848	-0.403564
S(C[C@H](N=C(O)c1c(C)c(O)ccc1)[C@H](O)CN1[C@H](C(O)=NC(C)(C)C)C[C@H]2[C@@H](C1)CCCC2)c1ccccc1	1	0	0	4	6	7	0	12	0	4	11	31	1.46953	0	0	0	0	45	0	3	4	0	1	1.46227	-2.90188	-0.543193	0.620326	2.84706	-2.91477	-0.450462	0.664885	2.91313	-0.410869	0.741233	56.0943	9	0.209302	2	6	0	25.0176	11.2178	5	0	0.7116	14	0	-0.83803	-0.387257
S(=O)(=O)(N(C)c1nc(C(C)C)c(/C=C/[C@@H](O)C[C@@H](O)CC(=O)O)c(-c2ccc(F)cc2)n1)C	1	0	0	3	5	8	0	12	0	4	12	21	1.78356	0	0	0	1	28	0	3	6	0	1	2.16814	-2.58637	-0.549926	0.544042	2.61711	-2.64031	-0.49396	0.556891	2.6376	-0.374468	0.702305	43.8668	10	0.294118	2	6	0	19.6211	6.54838	2	0	0.8034	14	0	-0.838838	-0.403561
O(C[C@@H](O)CNC(C)(C)C)c1c(N2CCOCC2)nsn1	1	0	0	2	3	5	0	5	0	2	7	11	1.69408	0	0	0	0	24	0	4	3	0	1	1.71052	-2.71078	-0.263596	0.237962	2.64469	-2.84144	-0.301477	0.241073	2.61864	0.0216039	0.347163	37.629	6	0.272727	0	7	0	13.6501	3.5665	1	0	0.775311	12	0	-0.844735	-0.341395
[S@@H0](=O)(Cc1c(C)c(OCC(F)(F)F)ccn1)c1[nH]c2c(n1)cccc2	1	0	0	3	4	5	0	15	0	2	7	18	1.98251	0	0	0	3	14	0	3	2	0	1	1.49586	-2.36375	-0.588026	0.591056	2.49837	-2.4525	-0.50148	0.678759	2.5097	-0.41422	0.767834	28.5079	5	0.185185	0	3	0	13.9479	4.15647	0	0	0.880322	13	0	-0.848356	-0.403868
Clc1ccc(C(=O)NCCN2CCOCC2)cc1	1	1	0	0	1	3	0	6	0	1	4	13	1.65521	0	0	1	0	17	0	2	2	0	0	1.57948	-2.72484	-0.578031	0.582811	2.64352	-2.85648	-0.43686	0.732119	2.52114	-0.341657	0.796261	24.5185	4	0.210526	1	4	0	10.9496	3.57137	0	0	0.772332	12	0	-0.845765	-0.380662
O=C(Oc1cc2c([C@@H]3[C@H]([C@H]4[C@@](C)([C@@H](O)CC4)CC3)CC2)cc1)c1ccccc1	1	0	0	2	2	2	0	12	0	1	3	24	1.24562	0	0	0	0	28	0	0	3	0	0	1.19656	-2.88533	-0.593276	0.645548	2.92708	-2.80381	-0.507856	0.668545	3.0056	-0.464898	0.763049	33.4838	2	0.0625	1	3	0	16.4346	9.77151	5	0	0.697089	15	0	-0.803358	-0.407994
O=C(N1CC(=O)N2C(c3c(cccc3)CC2)C1)C1CCCCC1	1	0	0	1	1	2	0	6	0	0	2	17	1.41098	0	0	0	0	24	0	2	2	0	0	1.4628	-2.78684	-0.52876	0.566677	2.7588	-2.83129	-0.451739	0.6007	2.85894	-0.393292	0.701447	32.113	2	0.0769231	2	2	0	13.539	6.83655	1	1	0.705342	11	0	-0.846284	-0.372105
O=C(O[C@@H]1[C@]2(C)[C@H]([C@H]3[C@@H]([C@]4(C)C(=CC(=O)CC4)CC3)CC2)CC1)CCC1CCCC1	1	0	0	2	3	2	0	0	0	0	2	25	1.18623	0	0	0	0	40	0	0	3	0	0	1.22635	-2.94447	-0.52021	0.430238	2.95759	-2.86295	-0.439879	0.49903	3.03497	-0.330221	0.623439	47.5603	4	0.117647	3	4	0	19.0883	11.9855	6	0	0.675176	16	0	-0.802205	-0.361738
O=C(O[C@@H]1[C@]2(C)[C@H]([C@H]3[C@@H](c4c(cc(O)cc4)CC3)CC2)CC1)CCC1CCCC1	1	0	0	2	3	2	0	6	0	1	3	25	1.2057	0	0	0	0	36	0	0	3	0	0	1.19669	-2.88508	-0.536416	0.572073	2.93087	-2.80335	-0.444474	0.647833	3.00779	-0.416638	0.69441	42.2294	4	0.121212	1	4	0	17.8678	11.1891	5	0	0.681122	16	0	-0.802182	-0.382415
O=C1N(N(C)C(C)=C1)c1ccccc1	1	1	1	0	0	1	0	6	0	0	1	10	1.50531	0	0	0	0	12	0	2	1	0	0	2.02375	-2.44579	-0.528456	0.653567	2.45285	-2.52516	-0.466932	0.666551	2.4593	-0.36508	0.808825	16.7165	1	0.0666667	2	2	0	8.26678	2.98803	0	0	0.703951	7	0	-0.845997	-0.38084
O=C(C)[C@@H]1[C@]2(C)[C@H]([C@H]3[C@@H]([C@]4(C)C(=CC(=O)CC4)CC3)CC2)CC1	1	0	0	2	2	2	0	0	0	0	2	19	1.17235	0	0	0	0	30	0	0	2	0	0	1.60469	-2.94641	-0.45682	0.373704	2.95741	-2.85969	-0.368655	0.363789	3.04457	-0.279745	0.560233	34.7122	1	0.0384615	3	4	0	14.8601	9.19592	6	0	0.672258	11	0	-0.800971	-0.369134
O=C1C=C2[C@@](C)([C@@H]3[C@H]([C@H]4[C@@](C)([C@@H](O)CC4)CC3)CC2)CC1	1	0	0	1	1	2	0	0	0	1	3	18	1.17968	0	0	0	0	28	0	0	2	0	0	1.6248	-2.94467	-0.503049	0.430079	2.9549	-2.86332	-0.435167	0.495704	3.03348	-0.329935	0.618346	31.5678	0	0	2	3	0	13.3991	8.40725	6	0	0.676646	10	0	-0.803984	-0.37707
O(CCCCc1n(C2CCCCC2)nnn1)c1cc2c(NC(=O)CC2)cc1	1	0	0	3	4	5	0	11	0	1	6	18	1.5247	0	0	0	0	27	0	5	2	0	0	1.09968	-2.76809	-0.559503	0.456554	2.73077	-2.62351	-0.513603	0.543041	2.88436	-0.368119	0.655965	35.0306	7	0.233333	1	5	0	15.6929	7.61519	0	0	0.728676	17	0	-0.812847	-0.413936
P(=O)(OCN1C(=O)C(c2ccccc2)(c2ccccc2)N=C1O)(O)O	1	0	0	3	5	7	0	12	0	4	11	13	1.8191	0	0	0	0	15	0	2	6	1	0	1.83418	-2.41429	-0.648935	0.6977	2.55396	-2.53833	-0.53808	0.721558	2.57122	-0.499862	0.854311	31.0101	5	0.185185	2	5	0	13.7831	4.57137	0	0	0.846697	10	0	-0.802121	-0.389401
O(CC1(C)Oc2c(C)c(C)c(O)c(C)c2CC1)c1ccc(CC2C(O)=NC(=O)S2)cc1	1	0	0	3	4	6	0	12	0	3	9	23	1.54711	0	0	0	0	27	0	1	5	0	1	1.22978	-2.68872	-0.533318	0.454422	2.69164	-2.7355	-0.439994	0.586179	2.70552	-0.297982	0.718815	37.9066	5	0.147059	2	4	0	19.0063	7.9325	2	2	0.760526	17	0	-0.783349	-0.432253
O=C1N(C)C(=O)N=C(O)C1(C)C1=CCCCC1	1	0	0	1	1	4	0	0	0	1	5	9	1.59668	0	0	0	0	16	0	2	3	0	0	2.20945	-2.68163	-0.411263	0.333269	2.68134	-2.66663	-0.309924	0.513253	2.78183	-0.155461	0.53621	22.7073	1	0.0555556	4	3	0	10.0639	3.80048	1	1	0.758283	8	0	-0.787339	-0.434781
O=C1N(C)C(=O)OC1(C)C	1	1	1	0	0	2	0	0	0	0	2	4	1.67982	0	0	0	0	9	0	1	3	0	0	2.74327	-2.47035	-0.235304	0.0458222	2.65214	-2.57363	0.0952638	0.123	2.55043	0.0555262	0.1057	15.6509	0	0	2	4	0	6.17196	1.25	0	0	0.806447	4	0	-0.772471	-0.415171
[SH0](=O)(Cc1c(C)c(OCC(F)(F)F)ccn1)c1[nH]c2c(n1)cccc2	1	0	0	3	4	5	0	15	0	2	7	18	1.98251	0	0	0	3	14	0	3	2	0	1	1.49586	-2.36375	-0.588026	0.591056	2.49837	-2.4525	-0.50148	0.678759	2.5097	-0.41422	0.767834	28.5079	5	0.185185	0	3	0	13.9479	4.15647	0	0	0.880322	13	0	-0.848356	-0.403868
Clc1c(C(O)=NCC(O)=N[C@@H](CC(C)C)B(O)O)cc(Cl)cc1	1	0	0	3	5	6	0	6	0	4	10	14	1.9158	1	0	2	0	19	0	2	4	0	0	2.40378	-2.65027	-0.60255	0.644184	2.6433	-2.64752	-0.409581	0.727439	2.69462	-0.328157	0.796364	28.0609	7	0.304348	2	7	0	14.3294	4.31278	1	0	0.820775	12	0	-0.797378	-0.414985
Clc1c(CC(O)=NC(=N)N)c(Cl)ccc1	1	1	1	0	0	3	0	6	0	3	6	9	1.92607	0	0	2	0	9	0	3	1	0	0	2.42006	-2.30099	-0.709025	0.68701	2.33729	-2.46039	-0.477446	0.878183	2.41636	-0.415073	0.951953	11.3389	3	0.2	2	2	0	9.17872	2.45112	0	0	0.896362	8	0	-0.822866	-0.457749
FC(F)(F)c1c([N+](=O)[O-])ccc(N=C(O)C(C)C)c1	1	0	0	1	1	2	0	6	0	1	3	14	1.98631	0	0	0	3	11	0	2	3	0	0	2.70195	-2.50783	-0.406281	0.465672	2.50095	-2.46851	-0.256244	0.602526	2.5668	-0.205559	0.664674	18.2103	3	0.157895	2	4	0	10.1014	3.43141	0	0	0.913652	9	0	-0.76132	-0.421255
S(=O)(=O)(NC(O)=NN1CC2C(C1)CCC2)c1ccc(C)cc1	1	0	0	2	3	4	0	6	0	2	6	14	1.69715	0	0	0	0	21	0	3	3	0	1	1.45346	-2.567	-0.625955	0.553799	2.84086	-2.5961	-0.53808	0.701137	2.90204	-0.499862	0.824372	32.0733	3	0.125	1	3	0	13.3825	5.28769	2	2	0.787009	13	0	-0.899157	-0.358432
O=C(O)[C@H]1C(C)(C)S[C@@H]2[C@H](N=C(O)[C@H](N)c3ccc(O)cc3)C(=O)N12	1	0	0	3	5	7	0	6	0	5	12	14	1.79863	0	0	0	0	19	0	3	5	0	1	1.59195	-2.61044	-0.611131	0.644318	2.84352	-2.82256	-0.532327	0.712185	2.75727	-0.439376	0.830926	27.6069	4	0.148148	3	4	0	14.4735	4.59808	4	0	0.834836	13	0	-0.833045	-0.427827
Clc1c(Nc2c(CC(=O)O)cc(C)cc2)c(F)ccc1	1	0	0	1	2	2	0	12	0	3	5	16	1.75018	0	0	1	1	13	0	1	2	0	0	1.97991	-2.37313	-0.584274	0.608811	2.3753	-2.34174	-0.447712	0.775136	2.47623	-0.386069	0.792995	17.4527	4	0.190476	1	2	0	11.5385	4.68916	0	0	0.810907	9	0	-0.791592	-0.450646
Clc1c(Nc2c(CC(=O)O)cccc2)c(Cl)ccc1	1	0	0	1	2	2	0	12	0	3	5	15	1.72833	0	0	2	0	11	0	1	2	0	0	1.94829	-2.34748	-0.583239	0.62074	2.35982	-2.33383	-0.450089	0.807784	2.46783	-0.379427	0.829862	14.4833	4	0.2	1	2	0	11.3718	4.27847	0	0	0.844698	9	0	-0.794364	-0.435209
O=C(O)CCCCCC(c1ccccc1)C=1C(=O)C(C)=C(C)C(=O)C=1C	1	0	0	3	4	4	0	6	0	2	6	19	1.30969	0	0	0	0	26	0	0	4	0	0	2.06181	-2.66882	-0.515857	0.480011	2.64096	-2.53371	-0.421856	0.600529	2.78117	-0.303889	0.67803	31.2974	8	0.296296	5	7	0	15.6716	8.24984	1	1	0.700353	12	0	-0.793085	-0.414108
O(CC(O)CNC(C)C)c1c2c(ccc1)cccc2	1	1	0	0	1	3	0	10	0	2	5	16	1.36596	0	0	0	0	21	0	1	2	0	0	1.7214	-2.65563	-0.53371	0.60639	2.59829	-2.81627	-0.488062	0.651755	2.5242	-0.410528	0.715542	25.5333	6	0.3	0	7	0	11.4658	5.29256	1	1	0.67727	11	0	-0.845813	-0.364401
ClC(Cl)C(O)=N[C@@H]([C@H](O)c1ccc([N+](=O)[O-])cc1)CO	1	0	0	2	3	4	0	6	0	3	7	12	1.97866	0	0	2	0	12	0	2	5	0	0	2.49605	-2.52156	-0.624853	0.699799	2.57096	-2.59508	-0.571591	0.656396	2.54789	-0.489326	0.832695	16.5345	6	0.3	2	6	0	11.5689	3.1403	2	0	0.94525	11	0	-0.789271	-0.418081
OC[C@@H]1[C@@H](O)[C@H](O)[C@@H](N)C(O)O1	1	0	0	2	3	6	0	0	0	5	11	5	1.63485	0	0	0	0	13	0	1	5	0	0	2.63441	-2.72581	-0.726172	0.778581	2.77738	-2.96104	-0.878956	0.555544	2.55992	-0.606039	0.867781	15.4677	1	0.0833333	0	4	0	6.36831	1.74158	5	1	0.869781	6	0	-0.814625	-0.437164
O(C)c1ccc(C[C@H](NC[C@H](O)c2cc(N=CO)c(O)cc2)C)cc1	1	0	0	3	4	6	0	12	0	4	10	18	1.51778	0	0	0	0	24	0	2	4	0	0	1.66159	-2.65164	-0.591442	0.685888	2.58426	-2.76745	-0.53808	0.66531	2.56801	-0.480458	0.779113	30.133	8	0.307692	1	7	0	14.3848	5.59548	2	0	0.722316	16	0	-0.842767	-0.383499
O(C)c1ccc(CC(NCC(O)c2cc(N=CO)c(O)cc2)C)cc1	1	0	0	3	4	6	0	12	0	4	10	18	1.51778	0	0	0	0	24	0	2	4	0	0	1.66159	-2.65164	-0.591442	0.685888	2.58426	-2.76745	-0.53808	0.66531	2.56801	-0.480458	0.779113	30.133	8	0.307692	1	7	0	14.3848	5.59548	2	2	0.722316	16	0	-0.842767	-0.383499
OC=1C(c2ccccc2)(c2ccccc2)N=C(O)N=1	1	0	0	2	2	4	0	12	0	2	6	13	1.54701	0	0	0	0	12	0	2	2	0	0	1.86205	-2.36394	-0.648842	0.69778	2.47683	-2.2953	-0.53808	0.805915	2.54388	-0.499862	0.854311	15.7585	2	0.0952381	2	2	0	10.0624	4.57137	0	0	0.743765	8	0	-0.755471	-0.389278
O=C1C(N2C(=O)c3c(C2=O)cccc3)CCC(O)=N1	1	0	0	1	1	5	0	6	0	2	7	9	1.70884	0	0	0	0	10	0	2	4	0	0	1.7715	-2.55973	-0.623552	0.65958	2.6483	-2.66719	-0.56476	0.719801	2.59101	-0.466794	0.807791	17.1061	1	0.047619	4	2	0	9.86735	3.87783	1	1	0.82901	9	0	-0.759975	-0.480521
FC(F)(F)c1c([N+](=O)[O-])ccc(N2C(=O)C(C)(C)N=C2O)c1	1	0	0	1	1	3	0	6	0	1	4	14	2.07036	0	0	0	3	10	0	3	4	0	0	2.18948	-2.46537	-0.401494	0.519924	2.61328	-2.55189	-0.299351	0.521282	2.55867	-0.154283	0.709609	20.0551	2	0.0869565	3	4	0	11.3795	3.23803	0	0	0.955682	9	0	-0.764393	-0.438674
O[C@@H]1[C@]2(C)[C@H]([C@H]3[C@@H](c4c(cc(O)cc4)CC3)CC2)CC1	1	0	0	1	1	2	0	6	0	2	4	18	1.20721	0	0	0	0	24	0	0	2	0	0	1.56844	-2.88534	-0.577243	0.627033	2.92707	-2.80379	-0.548073	0.603392	3.0056	-0.461087	0.734399	26.237	0	0	0	3	0	12.1785	7.61083	5	0	0.685466	10	0	-0.803359	-0.397914
S(=O)(=O)(N(C)C)c1cc2N(CCCN3CCC(CCO)CC3)c3c(Sc2cc1)cccc3	1	0	0	3	4	4	0	12	0	1	5	25	1.59139	0	0	0	0	33	0	3	3	0	2	1.37033	-2.82688	-0.541317	0.581933	2.74963	-2.83239	-0.449178	0.655752	2.78908	-0.405514	0.710691	50.7718	8	0.228571	0	5	0	20.5376	7.29013	0	0	0.752099	16	0	-0.85818	-0.388978
Clc1cc2N(CCCN3CCN(CCO)CC3)c3c(Sc2cc1)cccc3	1	0	0	2	3	3	0	12	0	1	4	23	1.59198	0	0	1	0	26	0	3	1	0	1	1.30031	-2.79877	-0.631846	0.655982	2.69418	-2.91286	-0.484527	0.750401	2.62653	-0.427208	0.85775	37.0634	6	0.2	0	4	0	17.0529	6.06538	0	0	0.75301	14	0	-0.858307	-0.399234
O(CCO)CCN1CCN(C2=Nc3c(Sc4c2cccc4)cccc3)CC1	1	0	0	2	3	4	0	12	0	1	5	21	1.56409	0	0	0	0	25	0	3	2	0	1	1.34884	-2.76515	-0.600757	0.633071	2.6697	-2.89118	-0.463117	0.682183	2.55522	-0.421375	0.824682	36.8062	6	0.2	1	7	0	16.1975	5.9047	0	0	0.733667	15	0	-0.864236	-0.407421
Brc1cc(F)c(Nc2c(F)c3ncn(C)c3cc2C(O)=NOCCO)cc1	1	0	0	3	4	4	0	15	0	3	7	18	1.99124	0	1	0	2	15	0	4	3	0	0	1.72061	-2.3693	-0.683579	0.694779	2.39282	-2.50106	-0.572231	0.850009	2.4237	-0.51816	0.879644	25.9701	6	0.206897	1	4	0	15.6652	4.06538	0	0	0.944751	13	0	-0.852004	-0.42289
O=C(O)[C@@H](N=C(O)CN)CCCCC([O-])=N[C@@H]1C(=O)N2[C@@H](C(=O)O)C(C)(C)S[C@H]12	0	0	0	3	5	9	1	0	0	6	15	13	1.8061	0	0	0	0	25	0	4	7	0	1	1.7446	-2.65384	-0.545074	0.496186	2.82595	-2.82152	-0.505368	0.502872	2.75831	-0.313783	0.696386	37.4022	10	0.333333	5	6	0	16.9633	5.10339	4	0	0.8446	16	-1	-0.895887	-0.470276
S(=O)(=O)(C)c1ccc(-c2nc([C@H]([C@H](N)C(=O)N3CCCC3)C)on2)cc1	0	0	0	2	4	6	0	11	0	1	7	14	1.76008	0	0	0	0	22	0	4	4	0	1	1.47507	-2.57471	-0.524684	0.526538	2.70062	-2.77645	-0.479781	0.573837	2.68915	-0.397404	0.751099	36.0406	6	0.214286	1	5	0	15.5693	5.0594	2	0	0.803378	14	0	-0.887434	-0.406443
O=C(O)[C@@H](N)[C@@H](O)c1c2c([nH]c1)cccc2	0	0	0	2	3	4	0	9	0	5	9	10	1.67063	0	0	0	0	12	0	2	3	0	0	1.99982	-2.47358	-0.60343	0.695466	2.54671	-2.71618	-0.598298	0.717368	2.50553	-0.473672	0.815194	14.0765	3	0.176471	1	5	0	8.42148	3.27671	2	0	0.785407	8	0	-0.862047	-0.445362
P(=O)(OC[C@@H](O)[C@@H](O)[C@H](O)CCO)(O)O	0	0	0	2	4	8	0	0	0	7	15	6	1.63645	0	0	0	0	15	0	0	8	1	0	3.92752	-2.64683	-0.661285	0.708386	2.69278	-2.80121	-0.887553	0.514687	2.57968	-0.528487	0.801878	26.7521	7	0.5	0	11	0	8.69479	1.98316	3	0	0.955145	9	0	-0.799657	-0.425802
P(=O)(OCCCN1C(=O)N(C[C@@H](O)[C@H](O)[C@H](O)CO)c2nc(O)nc(O)c12)(O)O	0	0	0	3	5	13	0	6	0	9	22	9	1.91589	0	0	0	0	21	0	4	11	1	0	2.08537	-2.63083	-0.681096	0.713788	2.6919	-2.83246	-0.863425	0.535635	2.59721	-0.48723	0.85517	40.8693	10	0.333333	1	7	0	15.7005	2.98316	3	0	0.940907	14	0	-0.801188	-0.473939
O=C([C@@H](OC)[C@H](O)[C@H](O)CO)CO	0	0	0	2	4	6	0	0	0	4	10	6	1.47843	0	0	0	0	14	0	0	6	0	0	4.22001	-2.59383	-0.596153	0.604853	2.6739	-2.79988	-0.656103	0.466836	2.45502	-0.415692	0.695065	18.1789	6	0.5	1	9	0	7.25162	1.71714	3	0	0.84124	7	0	-0.797204	-0.424942
O=C(OCc1ccccc1)N[C@H](C(=O)N[C@H]([C@H](O)COC)CC(C)C)CC(C)C	0	0	0	3	4	4	0	6	0	3	7	20	1.4403	0	0	0	0	36	0	2	5	0	0	2.62305	-2.7301	-0.488149	0.561459	2.7113	-2.86347	-0.422564	0.564121	2.71115	-0.369242	0.670345	46.4235	12	0.413793	2	9	0	18.1821	7.23689	3	0	0.698938	15	0	-0.83075	-0.378497
Clc1cc([C@H](OC(=O)C)C(=O)Nc2c3C(=O)C(=O)NC(=O)c3ccc2)ccc1	0	0	0	2	4	5	0	12	0	2	7	15	1.78862	0	0	1	0	13	0	2	6	0	0	1.71521	-2.38249	-0.587509	0.605314	2.45921	-2.54057	-0.488088	0.714434	2.47185	-0.394925	0.778117	22.6577	4	0.133333	5	2	0	15.2022	5.39273	1	0	0.859961	11	0	-0.806384	-0.487025
S(=O)(=O)(N1[C@H](C)CN(CC2(C(=O)N)CC2)CC1)c1ccc([C@](O)(C(F)(F)F)C)cc1	0	0	0	2	4	5	0	6	0	2	7	21	1.87107	0	0	0	3	26	0	3	4	0	1	1.56419	-2.80044	-0.281797	0.348014	2.86364	-2.91656	-0.316561	0.4202	2.88257	-0.094524	0.42249	42.7664	6	0.1875	1	4	0	17.6318	6.11763	2	0	0.853069	15	0	-0.855842	-0.353512
OC[C@H]1OB(c2ccc(CNC(=N)N)cc2)OC1	0	0	0	2	3	4	0	6	0	4	8	10	1.80618	1	0	0	0	16	0	3	3	0	0	1.67718	-2.46538	-0.650451	0.743234	2.61267	-2.63119	-0.625609	0.805915	2.443	-0.499862	0.854311	25.1333	4	0.210526	1	4	0	9.92648	2.99142	1	0	0.740378	12	0	-0.844936	-0.431229
P(=O)(O)(O)C[C@@H]1[C@@H](O)[C@H](O)C[C@](O)(C(=O)O)C1	0	0	0	2	4	8	0	0	0	8	16	7	1.66864	0	0	0	0	15	0	0	8	1	0	2.82089	-2.77502	-0.593238	0.661753	2.85976	-2.87963	-0.854901	0.525064	2.80036	-0.454349	0.750213	25.7941	3	0.176471	1	5	0	9.69479	2.84852	4	0	0.952181	7	0	-0.793231	-0.47504
S[C@H]1[C@H](O)[C@@H](O)[C@H](O)O[C@@H]1CO	0	0	0	2	2	5	0	0	0	4	9	5	1.66251	0	0	0	0	12	0	0	5	0	1	2.63441	-2.71093	-0.725645	0.77203	2.76959	-2.88846	-0.842404	0.574816	2.60125	-0.55485	0.878664	17.3145	1	0.0833333	0	4	0	7.1326	1.74158	5	0	0.922766	6	0	-0.793381	-0.445667
F[C@@H]1C=2[C@@](C)([C@@]3(F)[C@@H](O)C[C@]4(C)[C@]5(C(=O)CO)OC(C)(C)O[C@@H]5C[C@H]4[C@@H]3C1)C=CC(=O)C=2	0	0	0	2	2	6	0	0	0	2	8	23	1.52265	0	0	0	2	30	0	0	6	0	0	1.61036	-2.89083	-0.50053	0.475541	3.02164	-2.92997	-0.426359	0.525557	2.98407	-0.335204	0.629087	40.9502	2	0.0555556	4	4	0	18.7306	9.01309	9	0	0.79957	12	0	-0.78974	-0.397583
F[C@@H]1C=2[C@@](C)([C@H]3[C@@H](O)C[C@]4(C)[C@]5(C(=O)CO)OC(C)(C)O[C@@H]5C[C@H]4[C@@H]3C1)C=CC(=O)C=2	0	0	0	2	2	6	0	0	0	2	8	22	1.45212	0	0	0	1	31	0	0	6	0	0	1.56596	-2.91325	-0.495201	0.487863	3.00828	-2.90695	-0.433228	0.499395	2.99513	-0.336119	0.628404	40.8404	2	0.0571429	4	4	0	18.43	9.14108	9	0	0.772068	12	0	-0.799052	-0.379616
FC(F)(CCCC)[C@]1(O)O[C@H]2[C@@H]([C@@H](CCCCCCC(=O)O)C(=O)C2)CC1	0	0	0	3	4	5	0	0	0	3	8	19	1.47505	0	0	0	2	32	0	0	5	0	0	1.82558	-2.77097	-0.505098	0.425263	2.88592	-2.79705	-0.457092	0.411209	2.88048	-0.299493	0.561582	41.2206	11	0.392857	2	8	0	16.0924	8.55141	4	0	0.76407	17	0	-0.797326	-0.414172
O=C(OCC(=O)[C@@H]1[C@]2(C)[C@H]([C@H]3[C@@H]([C@]4(C)C(=CC(=O)CC4)CC3)CC2)CC1)C	0	0	0	2	2	3	0	0	0	0	3	20	1.27176	0	0	0	0	32	0	0	4	0	0	1.50338	-2.94628	-0.456044	0.373351	2.95865	-2.86076	-0.368522	0.356966	3.04402	-0.276823	0.555242	39.7726	3	0.1	4	4	0	16.8837	9.54948	6	0	0.704862	14	0	-0.800963	-0.386226
O=C(NC(C)(C)C)[C@@H]1[C@]2(C)[C@H]([C@H]3[C@@H]([C@]4(C)[C@H](NC(=O)C=C4)CC3)CC2)CC1	0	0	0	2	2	2	0	0	0	2	4	21	1.30809	0	0	0	0	36	0	2	2	0	0	1.53744	-2.95428	-0.468061	0.386332	2.96606	-2.92276	-0.408983	0.348286	3.03597	-0.284573	0.525081	42.5915	1	0.0333333	3	4	0	17.6006	9.41552	7	0	0.67834	13	0	-0.842312	-0.367743
O=C1C=C2[C@@](C)([C@@H]3[C@H]([C@H]4[C@@](C)([C@@H](O)CC4)CC3)CC2)C=C1	0	0	0	1	1	2	0	0	0	1	3	18	1.19455	0	0	0	0	26	0	0	2	0	0	1.62561	-2.92755	-0.500104	0.48234	2.9474	-2.84955	-0.425703	0.500852	3.02307	-0.345085	0.617816	29.3814	0	0	3	3	0	13.1396	8.11083	6	0	0.68135	10	0	-0.803643	-0.396112
O=C(N[C@H](CO)CC)[C@@H]1C=C2[C@H](N(C)C1)Cc1c3c([nH]c1)cccc23	0	0	0	1	2	3	0	9	0	3	6	19	1.45806	0	0	0	0	25	0	3	2	0	0	1.48127	-2.71926	-0.523462	0.598692	2.67846	-2.81967	-0.466081	0.624783	2.65197	-0.398805	0.72575	31.5882	4	0.142857	2	6	0	14.7499	6.4257	3	0	0.71077	11	0	-0.862812	-0.367951
O(Cc1c2O[C@@H](c3ccc(O)cc3)[C@@H]3[C@H](c2cc(O)c1)CCC3)C	0	0	0	3	3	4	0	12	0	2	6	20	1.33778	0	0	0	0	22	0	0	4	0	0	1.54534	-2.65207	-0.642648	0.70326	2.80248	-2.54925	-0.53808	0.805915	2.93158	-0.499862	0.854311	27.8826	3	0.111111	0	4	0	13.7355	6.89013	3	0	0.725554	11	0	-0.809735	-0.382502
O=C1[C@H](Cc2[nH]cnc2)N=C(O)[C@H]2N1CCC2	0	0	0	1	1	5	0	5	0	3	8	8	1.68462	0	0	0	0	14	0	4	2	0	0	1.6433	-2.55221	-0.704674	0.743211	2.74047	-2.71271	-0.662477	0.712417	2.69912	-0.532113	0.927834	21.5429	2	0.105263	2	3	0	9.33493	3.03608	2	0	0.786574	8	0	-0.846273	-0.400954
Oc1c2O[C@H]3C(=C)CC[C@@]4(O)[C@@H]5N(CC6CC6)CC[C@]34c2c(cc1)C5	0	0	0	2	2	4	0	6	0	2	6	21	1.38206	0	0	0	0	25	0	1	3	0	0	1.46395	-2.89916	-0.512636	0.653985	2.93249	-2.98725	-0.441393	0.710566	2.9077	-0.377273	0.818213	31.2262	2	0.0666667	1	3	0	14.5006	7.92747	4	0	0.72913	10	0	-0.84956	-0.392091
Brc1ccc([C@H](C(C)C)C=2C(=O)Oc3c(C=2O)cccc3)cc1	0	0	0	2	2	2	0	12	0	1	3	19	1.44812	0	1	0	0	17	0	0	3	0	0	1.77993	-2.63034	-0.582802	0.632165	2.61185	-2.53026	-0.481135	0.787927	2.71574	-0.4173	0.854311	22.7485	3	0.12	2	4	0	14.5012	6.4641	1	0	0.839887	11	0	-0.788213	-0.386957
O(C)c1cc([C@H](C#Cc2c(N)nc(N)nc2C)C)cc(-c2cc(C)cc(C)c2)c1	0	0	0	2	3	3	0	18	0	2	5	22	1.41317	0	0	0	0	26	0	4	1	0	0	1.56789	-2.42346	-0.402457	0.421918	2.40815	-2.38822	-0.249145	0.560785	2.55657	-0.191446	0.64498	31.6594	5	0.16129	0	3	1	17.4988	7.3688	1	0	0.684917	14	0	-0.789469	-0.387522
O=C1N=C(O)C(CC)(c2ccccc2)C(O)=N1	0	0	0	1	1	5	0	6	0	3	8	9	1.65819	0	0	0	0	12	0	2	3	0	0	2.21992	-2.5487	-0.601478	0.657222	2.60673	-2.59639	-0.496299	0.758807	2.60556	-0.458751	0.809867	16.7165	2	0.111111	3	4	0	9.29096	3.72134	0	0	0.777562	8	0	-0.761429	-0.436557
[P@@H](=O)(O)CC(=O)[C@@H]([C@@H](O)[C@H](C[C@H](CO)C)C)C	0	0	0	2	4	5	0	0	0	4	9	10	1.4793	0	0	0	0	23	0	0	5	1	0	4.22661	-2.74722	-0.536658	0.532137	2.74337	-2.7538	-0.536934	0.465657	2.76336	-0.36746	0.644944	34.5398	8	0.5	1	12	0	11.5889	4.26569	5	0	0.77185	10	0	-0.812813	-0.364899
O=CCN1C(=O)C(CC(C)C)=N[C@]1(O)[C@@H](N)[C@H](O)C	0	0	0	1	3	6	0	0	0	3	9	8	1.6216	0	0	0	0	21	0	3	4	0	0	2.95091	-2.63076	-0.430038	0.498847	2.71795	-2.88344	-0.470261	0.465621	2.66999	-0.341651	0.633683	27.5133	6	0.315789	3	6	0	11.4063	3.77411	3	0	0.765182	8	0	-0.811141	-0.400953
Brc1c([O-])c(-c2[nH]c3c(n2)ccc(C(=N)N)c3)cc([C@H](C(=O)O)CC(=O)[O-])c1	0	0	0	3	5	5	3	15	0	6	11	14	1.87526	0	1	0	0	13	0	4	5	0	0	1.68904	-2.45239	-0.734093	0.657267	2.50598	-2.48806	-0.585502	0.765386	2.55954	-0.446085	0.990017	20.6537	6	0.2	3	3	0	15.7399	5.23189	1	0	0.941494	13	-2	-1.04856	-0.566319
Oc1ccc([C@H]([C@@H](CC)c2ccc(O)cc2)CC)cc1	0	0	0	1	2	2	0	12	0	2	4	18	1.22169	0	0	0	0	22	0	0	2	0	0	1.96594	-2.69153	-0.643044	0.702899	2.64702	-2.53721	-0.53808	0.805915	2.80128	-0.499862	0.854311	24.0506	5	0.238095	0	7	0	12.0821	6.78413	2	0	0.663549	11	0	-0.788959	-0.384257
O=CN[C@H](CC)c1ccccc1	0	1	1	0	0	1	0	6	0	1	2	9	1.39086	0	0	0	0	13	0	1	1	0	0	2.31668	-2.5734	-0.586641	0.64148	2.52347	-2.54994	-0.53808	0.686173	2.64783	-0.450053	0.760959	15.8297	3	0.25	1	5	0	7.15681	3.31471	1	0	0.66879	7	0	-0.834633	-0.389548
O=C(O)CC[C@H](N=C(O)CCCCCCc1ccccc1)Cc1ccc(OCc2ccccc2)cc1	0	0	0	3	4	5	0	18	0	3	8	29	1.33599	0	0	0	0	37	0	1	4	0	0	1.27056	-2.66459	-0.643033	0.697291	2.62185	-2.58603	-0.53808	0.805915	2.75644	-0.499862	0.854311	44.6427	16	0.421053	2	7	0	20.8895	11.227	1	0	0.682268	23	0	-0.796595	-0.390027
O=C(O)C[C@H]([C@@H](CN)CCC(=O)O)CCN	0	0	0	2	4	6	0	0	0	6	12	8	1.56832	0	0	0	0	20	0	2	4	0	0	4.21196	-2.7613	-0.520038	0.472986	2.73752	-2.80476	-0.481999	0.459966	2.77234	-0.324617	0.600738	22.4601	9	0.6	2	8	0	9.26297	3.67343	2	0	0.756778	8	0	-0.843595	-0.450833
O=C(O)[C@H](CO)CN	0	0	0	2	2	4	0	0	0	4	8	3	1.65898	0	0	0	0	9	0	1	3	0	0	3.39021	-2.5319	-0.595003	0.621666	2.57463	-2.74809	-0.600559	0.507187	2.41776	-0.449889	0.722852	10.1369	3	0.428571	1	6	0	4.37159	1.10517	1	0	0.824318	4	0	-0.834866	-0.440836
S(CC[C@H](N)C(O)(O)c1ncccc1)C	0	0	0	1	2	4	0	6	0	3	7	10	1.68906	0	0	0	0	16	0	2	2	0	1	2.47505	-2.62595	-0.531691	0.609928	2.64161	-2.76339	-0.441967	0.693307	2.61726	-0.406836	0.735537	20.4313	5	0.333333	0	8	0	9.4447	2.7356	1	0	0.771236	9	0	-0.819438	-0.34789
O=C([O-])[C@H](O)[C@@H](O)C[C@H](O)C(=O)[O-]	0	1	0	0	2	3	4	0	0	3	6	4	1.57511	0	0	0	0	8	0	0	7	0	0	3.93158	-2.58833	-0.598906	0.585833	2.62128	-2.75114	-0.831492	0.44867	2.50727	-0.447386	0.707079	12.5777	5	0.416667	2	7	0	6.41379	1.72718	3	0	0.976956	7	-2	-0.838393	-0.661821
O=C(O)CCCCCCC/C=C\C=C\[C@@H](O)CCCCC	0	0	0	1	2	3	0	0	0	3	6	17	1.20314	0	0	0	0	32	0	0	3	0	0	3.08446	-2.68014	-0.515099	0.565857	2.62854	-2.5556	-0.47399	0.589054	2.78741	-0.371972	0.670577	35.9406	14	0.7	3	9	0	13.4676	7.71049	1	0	0.644401	18	0	-0.799822	-0.390792
O(/N=C\1/C(=C\2/C(=O)Nc3c/2cccc3)/Nc2c/1cccc2)CC[C@@H](O)CO	0	0	0	3	5	4	0	12	0	4	8	18	1.6126	0	0	0	0	19	0	3	4	0	0	1.43983	-2.56389	-0.627344	0.605805	2.58643	-2.6596	-0.569767	0.681793	2.51836	-0.42559	0.797051	24.9649	5	0.166667	3	6	0	14.4756	6.2212	1	0	0.768651	13	0	-0.810866	-0.451054
S[C@H](C(O)=N[C@H](C(O)=N[C@H](C(=O)O)Cc1ccc(O)cc1)Cc1ccccc1)Cc1ccccc1	0	0	0	4	6	7	0	18	0	5	12	24	1.58684	0	0	0	0	28	0	2	5	0	1	1.58444	-2.49222	-0.645185	0.699157	2.53692	-2.58239	-0.53808	0.805915	2.49103	-0.499862	0.854311	36.4878	11	0.297297	3	4	0	19.8694	8.79416	3	0	0.753006	17	0	-0.765485	-0.394004
OC[C@]12[C@H](C)[C@H]([C@@H](c3ccc(O)cc3)OC1)[C@@H](C)CC2	0	0	0	1	2	3	0	6	0	2	5	17	1.27123	0	0	0	0	24	0	0	3	0	0	1.77008	-2.92692	-0.580818	0.635969	2.90065	-2.88705	-0.484582	0.598842	2.95669	-0.448837	0.773351	28.153	2	0.0909091	0	3	0	12.2499	6.52233	5	0	0.695278	10	0	-0.804531	-0.372418
Fc1c(C(=N)N)cc2nc(-c3c(O)c(O[C@@H]4[C@@H](C)CCCC4)ccc3)[nH]c2c1	0	0	0	4	6	5	0	15	0	5	10	20	1.62771	0	0	0	1	23	0	4	2	0	0	1.36726	-2.79698	-0.659816	0.658812	2.75874	-2.7358	-0.565225	0.761821	2.84911	-0.480828	0.843734	29.5828	4	0.129032	1	3	0	15.6279	7.1259	2	0	0.755082	14	0	-0.84423	-0.446151
O=C(CCC1CCCC1)N1[C@H](C(=O)NCc2ccc(C(=N)N)cc2)CCC1	0	0	0	1	3	3	0	6	0	3	6	18	1.45666	0	0	0	0	30	0	4	2	0	0	1.38254	-2.64835	-0.58298	0.62426	2.77352	-2.69244	-0.499065	0.638732	2.90519	-0.454652	0.757459	36.6922	8	0.275862	3	4	0	15.8762	7.70014	1	0	0.703604	16	0	-0.844836	-0.413513
O(C(O)=N[C@H]1[C@H](O)[C@@H](O)[C@H](O)[C@@H](CO)O1)C	0	0	0	2	4	7	0	0	0	5	12	6	1.65565	0	0	0	0	15	0	1	7	0	0	2.63534	-2.70169	-0.662945	0.686289	2.77798	-2.8993	-0.651648	0.561317	2.57116	-0.459937	0.823673	21.5501	2	0.125	1	4	0	8.59364	1.74158	5	0	0.882407	8	0	-0.791767	-0.452585
OC[C@@H]1[C@@H](O)[C@@H](O)[C@H](n2c3ncncc3nc2)O1	0	0	0	1	2	7	0	9	0	3	10	6	1.83226	0	0	0	0	12	0	4	4	0	0	1.71786	-2.51089	-0.619879	0.755457	2.76991	-2.71034	-0.723609	0.55394	2.63675	-0.516541	0.843687	20.9745	2	0.1	0	4	0	9.2873	1.94692	4	0	0.860605	9	0	-0.803832	-0.427256
S(CCCCCCC)[C@H]1[C@H](O)[C@@H](O)[C@H](O)[C@@H](CO)O1	0	0	0	2	3	5	0	0	0	4	9	14	1.44904	0	0	0	0	26	0	0	5	0	1	2.27665	-2.72837	-0.554701	0.663284	2.77988	-2.89841	-0.582041	0.513168	2.77843	-0.456717	0.74616	32.6194	8	0.421053	0	10	0	12.2583	4.94869	5	0	0.765278	12	0	-0.801565	-0.380795
Clc1c(Cl)ccc([C@H]2c3c([C@@H](N)CC2)cccc3)c1	0	0	0	1	1	1	0	12	0	1	2	18	1.42266	0	0	2	0	15	0	1	0	0	0	1.70132	-2.68549	-0.665345	0.688714	2.64415	-2.62888	-0.469378	0.835353	2.78389	-0.442368	0.885961	16.5781	1	0.047619	0	3	0	11.9555	5.74791	2	0	0.78079	9	0	-0.830477	-0.405171
O=C1[C@H](O)[C@@H](O)[C@@H](O)[C@@H](CO)O1	0	0	0	2	3	5	0	0	0	4	9	5	1.53948	0	0	0	0	10	0	0	6	0	0	2.64222	-2.64778	-0.716905	0.771075	2.74914	-2.86835	-0.867383	0.560241	2.51637	-0.596022	0.857851	13.8061	1	0.0833333	1	4	0	6.12186	1.69692	4	0	0.925383	6	0	-0.789496	-0.457847
OC[C@@H]1[C@@H](O)C[C@H](n2c3ncnc(C)c3nc2)O1	0	0	0	1	1	6	0	9	0	2	8	7	1.74651	0	0	0	0	14	0	4	3	0	0	1.67649	-2.51012	-0.609954	0.700782	2.74274	-2.66384	-0.655418	0.543205	2.70212	-0.460809	0.787076	23.1609	2	0.1	0	4	0	9.8925	2.55808	3	0	0.809919	9	0	-0.810387	-0.392894
S(CCCC)C[C@@H]1[C@@H](O)CN(Cc2c3ncnc(N)c3[nH]c2)C1	0	0	0	2	3	4	0	9	0	3	7	15	1.59109	0	0	0	0	25	0	5	1	0	1	1.44149	-2.63258	-0.483238	0.56563	2.76236	-2.66687	-0.472896	0.54948	2.71915	-0.370646	0.684905	34.2302	7	0.28	0	8	0	14.3501	4.65741	2	0	0.745599	14	0	-0.853827	-0.368196
O=C(O)[C@@H]1[C@@H](OC)[C@H](O)[C@@H](O)[C@@H](O)O1	0	0	0	2	4	7	0	0	0	5	12	5	1.53419	0	0	0	0	12	0	0	7	0	0	2.76866	-2.68181	-0.558428	0.630658	2.77969	-2.89132	-0.614914	0.486198	2.55413	-0.418866	0.698744	17.9085	2	0.142857	1	4	0	7.40035	1.62201	5	0	0.914635	6	0	-0.800026	-0.448326
S(=O)(=O)(O[C@H]1[C@H](O[C@H]2[C@H](O)[C@@H](NS(=O)(=O)[O-])[C@@H](O)O[C@@H]2CO)OC(C(=O)[O-])=C[C@@H]1O)[O-]	0	0	0	3	5	8	8	0	0	5	13	9	1.87332	0	0	0	0	16	0	1	16	0	2	2.28466	-2.75865	-0.60787	0.59974	2.79582	-2.95923	-0.68453	0.494422	2.60262	-0.418549	0.701112	42.5993	8	0.25	2	4	0	16.5406	3.28026	8	0	1.08484	11	-3	-0.825787	-0.48387
Brc1cc([C@H]2N(c3c(O)ccc(Cl)c3)C(=O)CS2)ccc1	0	0	0	2	2	2	0	12	0	1	3	17	1.91697	0	1	1	0	11	0	1	2	0	1	1.74311	-2.39678	-0.629373	0.649094	2.55524	-2.38818	-0.472589	0.883659	2.64858	-0.405065	1.01913	18.9533	2	0.0869565	1	2	0	13.9512	4.20163	1	0	0.966133	9	0	-0.802829	-0.423991
O[C@@H]1C(C)(C)[C@H]2[C@@](C)([C@@H]3[C@](C)([C@@]4(C)[C@@H]([C@H]5[C@H](C(=C)C)CC[C@]5(C)CC4)CC3)CC2)CC1	0	0	0	2	2	1	0	0	0	1	2	30	1.03862	0	0	0	0	50	0	0	1	0	0	1.5367	-3.0573	0.00514848	0.0371718	3.01978	-2.97721	0.0833894	0.127139	3.10922	0.1057	0.170821	54.6604	1	0.0285714	1	4	0	21.6895	13.3886	10	0	0.627624	12	0	-0.809889	-0.239903
O=C(O[C@@]12[C@H](O)[C@@H](C)[C@]3(O)[C@H]4[C@@](O)(C(=O)C(C)=C4)CC(CO)=C[C@H]3[C@@H]1C2(C)C)C	0	0	0	3	4	6	0	0	0	4	10	20	1.3917	0	0	0	0	30	0	0	7	0	0	1.86201	-2.78257	-0.530897	0.504287	3.05619	-2.87897	-0.505401	0.450978	2.99849	-0.399913	0.606418	36.6282	2	0.0625	4	4	0	17.4693	8.31942	8	0	0.765406	10	0	-0.792921	-0.411748
Clc1c2[C@@H](O)[C@@H]3C(C(=O)c2c(O)cc1)=C(O)[C@]1(O)C(=O)C(C(=O)N)=C(O)[C@@H](N(C)C)[C@@H]1C3	0	0	0	3	4	9	0	6	0	8	17	19	1.75665	0	0	1	0	21	0	2	8	0	0	1.79331	-2.77215	-0.63278	0.636786	2.82615	-2.84923	-0.588772	0.630507	2.80094	-0.42406	0.83365	27.5713	2	0.0571429	5	4	0	17.7905	6.29855	5	0	0.866474	11	0	-0.851472	-0.459069
O(CCN(C)C)[C@@]1(c2ccccc2)[C@@]2(C)C(C)(C)[C@@H](C1)CC2	0	0	0	2	3	2	0	6	0	0	2	20	1.19927	0	0	0	0	31	0	1	1	0	0	1.87303	-2.75524	-0.28065	0.231929	2.97805	-2.71871	-0.20909	0.308449	3.07802	-0.0862556	0.373743	37.7854	5	0.208333	0	7	0	14.8551	6.97296	3	0	0.639189	9	0	-0.859011	-0.341949
O=C(OCC)[C@H]1[C@@H](C(=O)OCC)[C@H]2C(c3ccc(O)cc3)=C(c3ccc(O)cc3)[C@@H]1O2	0	0	0	3	4	5	0	12	0	2	7	22	1.42264	0	0	0	0	24	0	0	7	0	0	1.63602	-2.53924	-0.642224	0.703656	2.82643	-2.6514	-0.53808	0.76708	2.74808	-0.499862	0.854311	33.901	6	0.176471	3	3	0	17.2781	7.96165	4	0	0.765205	12	0	-0.800752	-0.383586
O=C(N[C@@H]1C(=O)N2[C@@H](C(=O)O)C(C)(C)S[C@H]12)[C@H](N=C)c1ccccc1	0	0	0	2	4	5	0	6	0	3	8	14	1.75597	0	0	0	0	19	0	3	4	0	1	1.63815	-2.64439	-0.537879	0.561911	2.85029	-2.89813	-0.504623	0.590776	2.75469	-0.365847	0.759734	29.8849	5	0.185185	4	4	0	14.6944	4.68739	4	0	0.806958	12	0	-0.83751	-0.394552
O=C(N[C@@H]1C(=O)N2C(C(=O)O)=C(C)CS[C@H]12)[C@H](N)c1ccccc1	0	0	0	3	5	5	0	6	0	4	9	14	1.79068	0	0	0	0	17	0	3	4	0	1	1.58453	-2.69022	-0.574708	0.608519	2.73533	-2.89772	-0.514848	0.629511	2.62626	-0.409395	0.752747	25.7185	4	0.153846	4	3	0	13.7472	4.4636	3	0	0.82171	12	0	-0.825102	-0.422498
O=C(O)[C@H]1C(C)(C)S[C@@H]2[C@H](N=CN3CCCCCC3)C(=O)N12	0	0	0	2	3	4	0	0	0	2	6	13	1.66619	0	0	0	0	23	0	3	3	0	1	1.5664	-2.62309	-0.419083	0.432344	2.84296	-2.82305	-0.346895	0.428253	2.76299	-0.194068	0.632139	34.6198	3	0.125	3	4	0	13.8821	4.69936	3	0	0.780104	11	0	-0.874798	-0.380252
O=C(OC(COC(=O)CCCCCCC)COC(=O)CCCCCCC)CCCCCCC	0	0	0	2	3	3	0	0	0	0	3	24	1.24149	0	0	0	0	50	0	0	6	0	0	4.32478	-2.67922	-0.231392	0.0592668	2.64507	-2.6802	-0.090682	0.123	2.78201	0.0473182	0.1057	63.2823	23	0.71875	3	8	0	21.669	11.4985	0	0	0.663876	20	0	-0.801502	-0.406195
O(CC(NN)C)c1ccccc1	0	1	0	0	1	3	0	6	0	2	5	9	1.47612	0	0	0	0	14	0	2	1	0	0	2.06171	-2.58063	-0.590415	0.616161	2.53148	-2.82756	-0.512774	0.696946	2.453	-0.434564	0.759273	15.9009	4	0.333333	0	5	0	7.15681	2.89628	1	1	0.684147	8	0	-0.870476	-0.365422
N=CCN	0	1	1	0	0	2	0	0	0	2	4	1	1.37095	0	0	0	0	6	0	2	0	0	0	2.09792	-2.31022	-0.578256	0.684851	2.22935	-2.61884	-0.555252	0.691864	2.041	-0.455683	0.798766	5.89924	1	0.333333	1	4	0	2.36181	0.408248	0	0	0.681242	3	0	-0.8285	-0.336997
N(Cc1occc1)c1ncnc2nc[nH]c12	0	0	0	1	1	4	0	14	0	3	7	4	1.70953	0	0	0	0	9	0	5	1	0	0	1.49895	-2.33488	-0.613517	0.783699	2.34376	-2.30861	-0.495693	0.905544	2.43644	-0.462694	0.987172	17.0349	3	0.166667	0	3	0	8.34375	1.8089	0	0	0.795959	8	0	-0.845323	-0.407325
O=C(N)c1c2[nH]c([C@]3(C)NCCC3)nc2ccc1	0	0	0	2	2	4	0	9	0	4	8	11	1.55494	0	0	0	0	16	0	4	1	0	0	1.72894	-2.5567	-0.575801	0.648671	2.72669	-2.58091	-0.484246	0.672245	2.79651	-0.422289	0.829624	20.4293	2	0.1	1	3	0	10.2862	4.09757	1	0	0.74039	8	0	-0.841027	-0.434013
OC(O)CN[C@H](N[C@H](C)c1ccccc1)Nc1ccc(CN)cc1	0	0	0	3	5	5	0	12	0	6	11	16	1.49845	0	0	0	0	26	0	4	2	0	0	1.81733	-2.64902	-0.647884	0.699742	2.56712	-2.86616	-0.552086	0.731184	2.57201	-0.499862	0.854311	29.7434	9	0.36	0	9	0	13.8142	5.35988	2	0	0.70156	13	0	-0.833202	-0.388069
O=C(O)[C@@H](N)CCCCN[C@@H](C(=O)O)C	0	0	0	2	4	6	0	0	0	6	12	7	1.60233	0	0	0	0	18	0	2	4	0	0	3.3276	-2.66964	-0.509474	0.483865	2.63523	-2.77719	-0.487008	0.456686	2.67206	-0.338125	0.60016	21.5937	8	0.571429	2	10	0	8.7714	3.06295	2	0	0.768174	10	0	-0.833173	-0.397755
Clc1cc(-c2onc([C@H](Oc3n(C)c(-c4ccncc4)nn3)C)c2)ccc1	0	0	0	3	4	4	0	22	0	0	4	17	1.7444	0	0	1	0	16	0	5	2	0	0	1.25166	-2.40027	-0.62215	0.687621	2.45701	-2.32277	-0.500772	0.805915	2.5533	-0.465424	0.854311	26.3633	5	0.166667	0	3	0	15.46	5.00876	1	0	0.798621	15	0	-0.804179	-0.37609
C1CC1	0	1	1	0	0	0	0	0	0	0	0	3	0.918296	0	0	0	0	6	0	0	0	0	0	2.25	-2.02699	-0.223198	0.351174	2.69612	-1.86297	-0.119538	0.458689	2.87171	-0.128458	0.455624	6.55924	0	0	0	2	0	2.12132	1.5	0	0	0.57419	1	0	-0.70923	-0.240826
S(=O)(=O)(N(C(=O)C)c1c(C)c(C)no1)c1ccc(N)cc1	0	0	0	2	3	4	0	11	0	1	5	11	1.85148	0	0	0	0	15	0	3	4	0	1	2.17049	-2.37147	-0.454978	0.342491	2.51887	-2.51781	-0.40196	0.502681	2.4747	-0.154196	0.698257	27.0681	4	0.181818	1	2	0	12.6389	3.82137	0	0	0.832774	10	0	-0.894944	-0.374132
O=C(O)[C@@H](NC(=O)C)CCCNC(=N)N	0	0	0	2	4	4	0	0	0	6	10	5	1.70404	0	0	0	0	16	0	4	3	0	0	3.6794	-2.62429	-0.548415	0.449886	2.61875	-2.7645	-0.54912	0.381749	2.59541	-0.32828	0.603966	20.0673	6	0.428571	3	7	0	8.53973	2.19692	1	0	0.785499	9	0	-0.850448	-0.444983
P(=O)(O)(O)COc1c(C[C@H](N)C(=O)O)c(C(C)(C)C)on1	0	0	0	3	5	7	0	5	0	6	13	8	1.81153	0	0	0	0	19	0	2	7	1	0	2.78057	-2.60685	-0.455169	0.424607	2.62703	-2.73379	-0.439766	0.356855	2.68399	-0.267519	0.633338	33.3389	6	0.285714	1	4	0	12.8324	3.30048	1	0	0.871245	9	0	-0.810743	-0.375927
O=C(N)c1c(N)nc2nc(C(C)(C)C)nc(NCCc3nc[nH]c3)c2c1	0	0	0	3	5	6	0	15	0	5	11	11	1.59341	0	0	0	0	22	0	8	1	0	0	1.65657	-2.60118	-0.534578	0.504812	2.59051	-2.56324	-0.464603	0.578941	2.65997	-0.2788	0.717445	30.2886	5	0.178571	1	4	0	14.9981	4.46958	0	0	0.752956	11	0	-0.847906	-0.412315
O(CC(O)CNC(C)(C)C)c1ccc(NC(O)=NC2CCCCC2)cc1	0	0	0	4	5	5	0	6	0	4	9	19	1.43496	0	0	0	0	33	0	3	3	0	0	1.55232	-2.75845	-0.519183	0.555051	2.71897	-2.84121	-0.50214	0.53805	2.83671	-0.374354	0.674399	40.6318	7	0.259259	1	7	0	16.1637	6.95436	1	1	0.690131	17	0	-0.844839	-0.355147
O=C(OC(C)(C)C)NCc1c2C(=O)NC(N)=Nc2[nH]c1	0	0	0	1	2	3	0	5	0	4	7	8	1.72645	0	0	0	0	17	0	5	3	0	0	1.82757	-2.59966	-0.428532	0.31214	2.58987	-2.63831	-0.220933	0.557312	2.61489	-0.199362	0.475791	25.0565	2	0.0952381	3	4	0	11.5338	2.89223	0	0	0.790201	11	0	-0.842604	-0.440339
Fc1c(F)cc(C[C@@H](N)CC(=O)N2[C@H](COC(C)(C)C)C(=O)NCC2)c(F)c1	0	0	0	2	3	4	0	6	0	2	6	20	1.73291	0	0	0	3	26	0	3	3	0	0	1.90447	-2.70913	-0.567601	0.484237	2.69722	-2.9003	-0.471977	0.552785	2.63323	-0.38728	0.691277	37.8444	7	0.241379	2	6	0	16.2281	5.87523	2	0	0.796707	14	0	-0.8419	-0.412616
O=C(O)C(NC(=O)c1cc2n3c(c(C4CCCCC4)c2cc1)-c1c(OCC3)cccc1)(C)C	0	0	0	3	4	4	0	15	0	3	7	25	1.44413	0	0	0	0	30	0	2	4	0	0	1.38597	-2.77572	-0.58854	0.600269	2.72264	-2.73401	-0.535765	0.701343	2.88834	-0.405613	0.76792	39.2682	4	0.108108	2	4	0	19.1877	9.42056	0	0	0.722074	13	0	-0.855644	-0.406293
O=C(Oc1c(C)cc(OCCN(C)C)c(C(C)C)c1)C	0	1	0	0	1	3	0	6	0	0	3	15	1.38405	0	0	0	0	25	0	1	3	0	0	2.57855	-2.60055	-0.114979	0.0491864	2.51911	-2.70439	-0.0461825	0.123	2.66411	0.1057	0.153113	34.1002	6	0.3	1	5	0	13.3182	4.59808	0	0	0.675539	11	0	-0.858795	-0.329307
Nc1nc2c(c3n(CC(C)C)cnc13)cccc2	0	0	0	1	1	2	0	13	0	1	3	12	1.40208	0	0	0	0	16	0	4	0	0	0	1.79215	-2.60922	-0.526032	0.602655	2.5585	-2.49381	-0.428275	0.712365	2.67922	-0.38722	0.781321	21.4513	2	0.1	0	4	0	10.5902	4.1403	0	0	0.702481	8	0	-0.848239	-0.362199
Clc1c(C(=N)N)cc2nc(-c3c(O)c(OCC(C)C)ccc3)[nH]c2c1	0	0	0	4	6	5	0	15	0	5	10	17	1.69195	0	0	1	0	19	0	4	2	0	0	1.59815	-2.59641	-0.608409	0.641008	2.55774	-2.57066	-0.521287	0.767762	2.61925	-0.434098	0.83218	24.4269	5	0.185185	1	4	0	14.6851	5.46167	0	0	0.780218	13	0	-0.844507	-0.419948
O=C(N)C1(CCCNC(C)C)c2c(-c3c1cccc3)cccc2	0	0	0	2	3	2	0	12	0	2	4	19	1.33166	0	0	0	0	24	0	2	1	0	0	1.80188	-2.68054	-0.546228	0.588292	2.66574	-2.76493	-0.483264	0.672414	2.70167	-0.400966	0.729574	27.195	6	0.24	1	8	0	13.8031	7.16295	0	0	0.674126	10	0	-0.852436	-0.375014
O(CC(N)C)c1c(C)cccc1C	0	1	1	0	0	2	0	6	0	1	3	11	1.3222	0	0	0	0	17	0	1	1	0	0	2.37034	-2.56311	-0.245501	0.283829	2.51644	-2.76101	-0.183603	0.368294	2.50187	-0.0763912	0.401122	19.8405	3	0.230769	0	4	0	8.50211	3.72962	1	1	0.648684	7	0	-0.831627	-0.30879
P(=O)(OCc1c(CNC(C(=O)O)C(O)C)c(O)c(C)nc1)(O)O	0	0	0	3	5	10	0	6	0	8	18	11	1.82731	0	0	0	0	19	0	2	8	1	0	2.70465	-2.58619	-0.572804	0.636717	2.60685	-2.76906	-0.616752	0.524938	2.59884	-0.421364	0.751858	34.0629	8	0.347826	1	6	0	13.3959	3.44514	2	2	0.882315	10	0	-0.817757	-0.436886
SC(C(O)=NCC(=O)O)C	0	0	0	1	1	4	0	0	0	3	7	3	1.88509	0	0	0	0	9	0	1	3	0	1	3.34034	-2.40712	-0.533321	0.480345	2.42802	-2.45916	-0.507119	0.453706	2.44101	-0.315915	0.627576	14.3969	3	0.333333	2	4	0	6.37599	1.21958	1	1	0.881964	6	0	-0.749822	-0.425341
O(CCN(C)C)c1ccc(/C(=C(/CC)\c2ccccc2)/c2ccccc2)cc1	0	0	0	2	3	2	0	18	0	0	2	26	1.21723	0	0	0	0	29	0	1	1	0	0	1.60708	-2.59509	-0.593597	0.642289	2.49748	-2.70398	-0.49128	0.752088	2.57831	-0.441846	0.809891	35.599	8	0.266667	1	5	0	17.0597	8.20339	0	0	0.643985	14	0	-0.85876	-0.383395
P(=O)(OC[C@H]1OC(C)(C)OC1)(O)CCCCC=C	0	0	0	1	2	5	0	0	0	2	7	11	1.48752	0	0	0	0	23	0	0	5	1	0	2.16549	-2.61227	-0.428156	0.465338	2.71093	-2.63095	-0.453694	0.375073	2.76988	-0.257348	0.571633	39.3298	8	0.444444	1	10	0	12.0263	4.13299	2	1	0.765041	12	0	-0.792229	-0.399566
Clc1c(Cl)ccc(-c2c(N)nc(N)nc2C)c1	0	1	1	0	0	2	0	12	0	2	4	11	1.74478	0	0	2	0	10	0	4	0	0	0	2.02571	-2.28808	-0.689652	0.641037	2.28168	-2.38538	-0.516609	0.81579	2.44708	-0.423867	0.935344	13.0921	1	0.0555556	0	2	0	10.549	2.98803	0	0	0.86434	9	0	-0.785567	-0.438538
Oc1c(C)c(C)c2OC(C)(C)CCc2c1C	0	0	0	1	1	2	0	6	0	1	3	14	1.23266	0	0	0	0	20	0	0	2	0	0	2.21366	-2.69138	-0.0868256	0.139349	2.66957	-2.67247	0.00364108	0.193382	2.72431	0.0358872	0.253098	23.7801	0	0	0	4	0	10.7697	5.20711	0	0	0.668441	7	0	-0.789814	-0.220837
O=C1C(c2[nH]c3c(c(C)cc(-n4cncc4)c3)n2)=C(NCc2ncccc2)C=CN1	0	0	0	3	4	6	0	20	0	5	11	19	1.56431	0	0	0	0	19	0	7	1	0	0	1.21768	-2.41569	-0.546878	0.711944	2.38324	-2.49303	-0.485413	0.734871	2.42972	-0.404338	0.902303	29.6489	5	0.147059	3	3	0	16.2551	5.50227	0	0	0.748559	15	0	-0.8354	-0.413421
Fc1ccc(C(O)c2nc(Nc3n[nH]c(C)c3)c3c(n2)cccc3)cc1	0	0	0	4	5	5	0	21	0	4	9	17	1.67041	0	0	0	1	16	0	5	1	0	0	1.41149	-2.33079	-0.653333	0.679027	2.3677	-2.2628	-0.575011	0.786888	2.45926	-0.459389	0.847214	22.6543	4	0.137931	0	3	0	13.9403	5.55342	1	1	0.771342	13	0	-0.837699	-0.40638
Fc1c(C)ccc(-c2nc(C(=O)N3CC(C)(C)CCC3)ccc2)c1	0	0	0	2	3	2	0	12	0	0	2	20	1.45926	0	0	0	1	23	0	2	1	0	0	1.5717	-2.81678	-0.439379	0.460841	2.75631	-2.80884	-0.345993	0.547411	2.81137	-0.269129	0.636228	30.6048	3	0.115385	1	4	0	14.4732	6.68916	0	0	0.705063	12	0	-0.844673	-0.37304
O=C1N([C@@H]2[C@@H](O)CCCC2)C=Nc2c3c(c(Cc4cnc(C)cc4)cc12)cccc3	0	0	0	3	4	4	0	16	0	1	5	23	1.43686	0	0	0	0	25	0	3	2	0	0	1.31261	-2.7809	-0.546569	0.603159	2.75975	-2.80666	-0.475929	0.712207	2.80148	-0.404919	0.771172	32.9082	3	0.0882353	2	3	0	17.0835	8.461	2	0	0.712948	14	0	-0.8051	-0.41206
Clc1c(C(=O)N2c3c(cccc3)Cn3c(ccc3)C2)ccc(NC(=O)c2c(C)ccc(F)c2)c1	0	0	0	2	2	2	0	23	0	1	3	27	1.64726	0	0	1	1	21	0	3	2	0	0	1.20141	-2.40867	-0.59675	0.687928	2.4688	-2.40919	-0.47121	0.777564	2.57802	-0.422384	0.862506	31.1163	4	0.105263	2	2	0	19.1425	7.96587	0	0	0.773603	15	0	-0.867132	-0.420442
O(c1c(C)cc(C)cc1)c1c(-c2nc(N=C3NCCCN3)sc2)cccc1	0	0	0	2	3	2	0	17	0	2	4	20	1.56683	0	0	0	0	22	0	4	1	0	1	1.29824	-2.64595	-0.655689	0.702612	2.56546	-2.82379	-0.520263	0.742956	2.49675	-0.437692	0.889832	32.2066	4	0.133333	1	2	0	16.2675	6.10406	0	0	0.735616	15	0	-0.844198	-0.421413
O=C(c1cc(NCc2ccc(C(=N)N)cc2)ncc1)c1cc(C)ccc1	0	0	0	2	4	3	0	18	0	3	6	18	1.46536	0	0	0	0	20	0	4	1	0	0	1.39914	-2.40003	-0.647047	0.699369	2.3381	-2.46846	-0.53808	0.805915	2.45534	-0.499862	0.854311	24.1421	6	0.214286	2	3	0	14.4908	6.44565	0	0	0.706597	15	0	-0.844768	-0.38698
Oc1cc(C)ccc1	0	1	1	0	0	1	0	6	0	1	2	7	1.27178	0	0	0	0	8	0	0	1	0	0	2.30506	-2.27823	-0.580889	0.644051	2.22677	-2.11402	-0.479994	0.732418	2.40876	-0.445764	0.785454	8.74566	0	0	0	2	0	4.75661	2.32137	0	0	0.668268	4	0	-0.765174	-0.36018
Clc1c(Cn2c(C)nc(-c3nc(N)ncc3)c2)c(Cl)ccc1	0	0	0	2	2	3	0	17	0	1	4	15	1.69161	0	0	2	0	13	0	5	0	0	0	1.56696	-2.35829	-0.626554	0.641751	2.36122	-2.33139	-0.382166	0.780765	2.49481	-0.359863	0.939289	20.3317	3	0.125	0	2	0	13.3052	3.75825	0	0	0.831412	11	0	-0.847444	-0.389618
O=C1N(Cc2ccc(-c3c(-c4n[nH]nn4)cccc3)cc2)c2nc(C)nc(C)c2CC1	0	0	0	3	5	7	0	23	0	2	9	19	1.5479	0	0	0	0	21	0	7	1	0	0	1.17552	-2.54743	-0.559046	0.604713	2.55991	-2.55941	-0.492791	0.657872	2.59106	-0.408102	0.813147	29.1953	4	0.114286	1	2	0	17.3317	7.20938	0	0	0.746675	14	0	-0.803415	-0.401115
S(=O)(=O)(Nc1sc(C)nn1)c1ccc(N)cc1	0	0	0	1	2	4	0	11	0	2	6	9	2.02346	0	0	0	0	10	0	4	2	0	2	1.85791	-2.30407	-0.653661	0.495809	2.42219	-2.42728	-0.579145	0.625432	2.40624	-0.474835	0.867885	21.0081	3	0.166667	0	3	0	10.5472	2.32137	0	0	0.906118	10	0	-0.888246	-0.39294
Oc1c(CC)cc(CCN)cc1	0	1	1	0	0	2	0	6	0	2	4	10	1.35405	0	0	0	0	15	0	1	1	0	0	2.36037	-2.49709	-0.436449	0.528817	2.43666	-2.66641	-0.362836	0.531617	2.52537	-0.274959	0.671695	15.7381	3	0.25	0	4	0	7.37793	3.65225	0	0	0.661526	7	0	-0.839258	-0.357311
O=C(COc1ccc(CC2C(=O)NC(=O)S2)cc1)c1ncc(CC)cc1	0	0	0	2	3	5	0	12	0	1	6	17	1.69195	0	0	0	0	18	0	2	4	0	1	1.30615	-2.4172	-0.578411	0.615446	2.56694	-2.52424	-0.52212	0.691476	2.51233	-0.3737	0.782922	28.7277	7	0.25	3	3	0	15.0451	5.73542	1	1	0.789535	17	0	-0.7705	-0.454719
O=C1C(C(CCC)C)(CC=C)C(=O)NC(=O)N1	0	1	0	0	1	3	0	0	0	2	5	9	1.56262	0	0	0	0	18	0	2	3	0	0	2.9531	-2.71817	-0.522184	0.464137	2.76193	-2.81673	-0.457949	0.518107	2.78069	-0.315312	0.58399	23.8717	5	0.294118	4	8	0	10.2079	4.15143	1	1	0.736911	8	0	-0.79479	-0.440701
O=C(OC)CCC=C=CC[C@@H]1[C@@H](/C=C/[C@](O)(CCCCC)C)[C@H](O)C[C@@H]1O	0	0	0	3	4	4	0	0	0	3	7	21	1.2815	0	0	0	0	36	0	0	5	0	0	2.34572	-2.69179	-0.523247	0.597503	2.81394	-2.63458	-0.538068	0.517275	2.8051	-0.424257	0.681762	42.2294	11	0.407407	4	8	0	16.9338	8.48815	5	0	0.682993	18	0	-0.801225	-0.399691
O=CN[C@H](CCCCC)C	0	1	0	0	1	1	0	0	0	1	2	7	1.29241	0	0	0	0	17	0	1	1	0	0	2.97407	-2.69516	-0.244146	0.207034	2.63255	-2.70174	-0.198641	0.273687	2.75287	-0.102653	0.283824	20.2025	5	0.555556	1	8	0	6.89138	3.19271	1	0	0.631538	8	0	-0.844119	-0.237229
[P@](=O)(OCC)(O)CCCCCC	0	1	0	0	1	3	0	0	0	2	5	8	1.42305	0	0	0	0	19	0	0	3	1	0	3.33392	-2.6592	-0.208408	0.0858986	2.66701	-2.5604	-0.272297	0.123	2.79618	0.0657652	0.1057	31.1249	7	0.636364	0	11	0	8.84799	3.41421	1	0	0.73423	9	0	-0.797704	-0.380242
O[C@H]([C@H](O)CCCCCCCCCCCCCC)[C@@H](N)CO	0	0	0	4	5	4	0	0	0	4	8	18	1.24313	0	0	0	0	39	0	1	3	0	0	3.26116	-2.74867	-0.54249	0.653163	2.71018	-2.8802	-0.595912	0.524828	2.84425	-0.454364	0.728238	41.9751	16	0.761905	0	20	0	14.5505	8.19027	3	0	0.642924	18	0	-0.822839	-0.357945
OCCCCCCCCCCCCCCCCCCCCCC	0	0	0	2	3	1	0	0	0	1	2	22	1.0043	0	0	0	0	46	0	0	1	0	0	2.92196	-2.75506	-0.215525	0.28398	2.68351	-2.58372	-0.120907	0.276226	2.85771	-0.121702	0.349862	50.2875	20	0.909091	0	24	0	16.2965	10.7071	0	0	0.583376	22	0	-0.805422	-0.224217
O=C(CCc1ccccc1)c1c(OCC(O)CNCCC)cccc1	0	0	0	3	4	4	0	12	0	2	6	20	1.3663	0	0	0	0	27	0	1	3	0	0	1.70457	-2.63637	-0.630768	0.634892	2.58574	-2.80164	-0.53808	0.677509	2.54491	-0.456112	0.792065	33.0506	11	0.423077	1	8	0	14.7799	7.21874	1	1	0.682416	16	0	-0.845807	-0.390025
O=C(OC1CCN(C)CC1)C(OCCC)(c1ccccc1)c1ccccc1	0	0	0	2	3	3	0	12	0	0	3	22	1.34881	0	0	0	0	29	0	1	3	0	0	1.80533	-2.76324	-0.582199	0.623671	2.71363	-2.81288	-0.499748	0.683441	2.68731	-0.428319	0.767197	38.473	7	0.241379	1	6	0	16.2655	7.59497	0	0	0.681705	11	0	-0.859219	-0.376064
O=C1N(CC)C(=O)CC1	0	1	1	0	0	2	0	0	0	0	2	4	1.6122	0	0	0	0	9	0	1	2	0	0	2.47864	-2.44838	-0.388083	0.202233	2.61967	-2.54187	-0.349392	0.221167	2.56667	-0.112554	0.303187	13.7349	1	0.111111	2	3	0	5.38503	1.91421	0	0	0.762085	4	0	-0.80029	-0.421742
S(C[C@H](OCC)COc1ccc(C(F)(F)F)cc1)c1cc(C)c(OCC(=O)O)cc1	0	0	0	3	4	5	0	12	0	2	7	24	1.71575	0	0	0	3	23	0	0	5	0	1	1.67438	-2.57471	-0.506286	0.474139	2.56944	-2.67039	-0.454653	0.640529	2.53852	-0.300431	0.704328	37.7388	11	0.354839	1	7	0	17.3861	6.18656	1	0	0.827381	18	0	-0.807734	-0.397379
[P@](=O)(OCC)(O)N(CC)CC	0	1	0	0	1	3	0	0	0	2	5	6	1.63397	0	0	0	0	16	0	1	3	1	0	4.00115	-2.61499	-0.114728	0.0389068	2.602	-2.65019	-0.181918	0.123	2.66952	0.0891604	0.114176	29.8253	5	0.5	0	8	0	8.17389	2.12132	1	0	0.77692	6	0	-0.788761	-0.318153
O=C(Oc1ccc(C(=O)OCC)cc1)CCCCCNC(=N)N	0	0	0	1	3	3	0	6	0	3	6	13	1.5932	0	0	0	0	23	0	3	4	0	0	2.04414	-2.63933	-0.641099	0.704673	2.60226	-2.71975	-0.53808	0.781445	2.7015	-0.499862	0.854311	30.8918	9	0.391304	3	7	0	13.2624	5.13203	0	0	0.737718	17	0	-0.850305	-0.41822
S(=O)(=O)(CC)c1cc(Nc2oc(-c3cc(-c4ncccc4)ccc3)cn2)c(OC)cc1	0	0	0	3	4	5	0	23	0	1	6	21	1.68053	0	0	0	0	21	0	3	4	0	1	1.29537	-2.4946	-0.585656	0.658257	2.53633	-2.52002	-0.496333	0.762837	2.52587	-0.409774	0.824094	36.5653	7	0.205882	0	4	0	17.8875	6.34386	0	0	0.773993	16	0	-0.886314	-0.406591
Clc1c(Cl)cccc1	0	1	1	0	0	0	0	6	0	0	0	8	1.45915	0	0	2	0	4	0	0	0	0	0	2.35703	-2.1183	-0.666202	0.678715	2.1002	-1.91007	-0.459432	0.957183	2.33748	-0.432544	0.972167	5.21283	0	0	0	1	0	5.57719	1.82735	0	0	0.914307	4	0	-0.736849	-0.402517
Clc1cnc(NS(=O)(=O)c2c(NC(=O)c3ccc(N4C(=O)C=CC=C4)cc3)cccc2)cc1	0	0	0	3	5	5	0	18	0	2	7	21	1.85328	0	0	1	0	17	0	4	4	0	1	1.28405	-2.35484	-0.625161	0.664515	2.45057	-2.44384	-0.539029	0.768422	2.43382	-0.443423	0.850439	32.0165	6	0.166667	4	3	0	18.5463	6.38675	0	0	0.831976	18	0	-0.867038	-0.436456
Clc1ccc(OC(=O)N(C)C2CCC(c3ccc(CN4CCCCC4)cc3)CC2)cc1	0	0	0	2	3	2	0	12	0	0	2	26	1.42693	0	0	1	0	33	0	2	2	0	0	1.13395	-2.80325	-0.639848	0.66816	2.75682	-2.76373	-0.53808	0.805915	2.85592	-0.499862	0.854311	43.3298	6	0.176471	1	4	0	19.1894	8.91796	0	0	0.709413	20	0	-0.851835	-0.388813
S(=O)(=O)(Nc1c(C(=O)O)c2c(cc1)CCCC2)c1c(/C=C\CN(C)C)cc(F)cc1	0	0	0	3	5	5	0	12	0	3	8	22	1.70493	0	0	0	1	25	0	2	4	0	1	1.69115	-2.65133	-0.583726	0.543566	2.60377	-2.62751	-0.362609	0.747888	2.71521	-0.397965	0.722186	38.6072	7	0.21875	2	5	0	17.7989	6.88608	0	0	0.780682	14	0	-0.859412	-0.415147
S(=O)(=O)(NCCCCNC(=O)CCS)c1c2c(c(N(C)C)ccc2)ccc1	0	0	0	1	2	3	0	10	0	2	5	18	1.66966	0	0	0	0	27	0	3	3	0	2	1.7778	-2.64341	-0.551861	0.575086	2.58584	-2.73104	-0.506307	0.657847	2.60156	-0.384665	0.741761	42.5306	10	0.357143	1	8	0	17.4451	5.59159	0	0	0.76933	16	0	-0.842913	-0.412412
O=C(C)[C@]1(O)[C@]2(C)[C@H]([C@H]3C([C@@H](c4ccc(N(C)C)cc4)C2)=C2C(=CC(=O)CC2)CC3)CC1	0	0	0	2	2	3	0	6	0	1	4	26	1.3066	0	0	0	0	35	0	1	3	0	0	1.4759	-2.84891	-0.509503	0.422826	2.9334	-2.79324	-0.445404	0.533083	2.98879	-0.292211	0.65531	42.1582	3	0.0833333	4	5	0	19.7795	10.3793	5	0	0.690756	12	0	-0.843145	-0.398722
O=C(O)CN(C)C	0	1	1	0	0	3	0	0	0	2	5	3	1.59192	0	0	0	0	9	0	1	2	0	0	2.99538	-2.52782	-0.113921	0.0529564	2.45258	-2.65524	-0.0826067	0.123	2.32064	0.1057	0.141792	12.7769	2	0.333333	1	4	0	4.50978	0.353553	0	0	0.740723	4	0	-0.848082	-0.329062
O=C(NCCN(C)C)c1c2nc3c(cc2ccc1)cccc3	0	1	0	0	1	3	0	14	0	1	4	17	1.44233	0	0	0	0	19	0	3	1	0	0	1.57818	-2.61649	-0.543588	0.58777	2.51109	-2.76237	-0.456626	0.675096	2.39638	-0.394249	0.720915	25.6889	4	0.166667	1	6	0	12.8357	4.89872	0	0	0.696273	12	0	-0.86008	-0.396572
O=C(O)[C@@H](NC(=O)c1sc(N(Cc2cc3C(=O)N=C(C)Nc3cc2)C)cc1)CCC(=O)O	0	0	0	3	5	7	0	11	0	6	13	17	1.79459	0	0	0	0	22	0	4	6	0	1	1.44348	-2.53549	-0.534605	0.523026	2.59708	-2.70369	-0.473042	0.595309	2.548	-0.327995	0.707612	34.7826	9	0.264706	5	5	0	18.232	5.55275	1	0	0.819057	18	0	-0.845424	-0.47414
Fc1c([C@@]2(C)N=C(N)N(C)S(=O)(=O)C2)cc(NC(=O)c2ncc(F)cc2)cc1	0	0	0	2	3	5	0	12	0	2	7	17	1.99545	0	0	0	2	17	0	5	3	0	1	1.64153	-2.62049	-0.583986	0.579278	2.73359	-2.76304	-0.46292	0.724435	2.68833	-0.413614	0.750044	33.0445	3	0.1	2	3	0	15.7956	4.29095	1	0	0.867638	14	0	-0.930974	-0.40121
CN1CC=2C(c3ccccc3)c3c(cccc3)C=2CC1	0	0	0	1	1	1	0	12	0	0	1	19	1.1464	0	0	0	0	19	0	1	0	0	0	1.60215	-2.66671	-0.562423	0.611428	2.62827	-2.70311	-0.451803	0.720731	2.70517	-0.410378	0.76852	22.7509	1	0.0434783	1	2	0	11.842	6.31117	1	1	0.654964	8	0	-0.854122	-0.362687
NCc1cc2N(C)CCN(C)c2cc1	0	1	1	0	0	1	0	6	0	1	2	11	1.33176	0	0	0	0	17	0	3	0	0	0	2.04371	-2.66061	-0.410655	0.299013	2.5595	-2.75501	-0.38734	0.391461	2.56321	-0.139731	0.573464	21.8845	1	0.0666667	0	3	0	8.82515	2.59159	0	0	0.665091	7	0	-0.842219	-0.381746
Fc1cc2C(=O)NN=C3[C@@H]([C@@H](c4ccc(F)cc4)Nc(c23)c1)c1n(C)ncn1	0	0	0	2	2	4	0	17	0	2	6	17	1.78462	0	0	0	2	14	0	6	1	0	0	1.47408	-2.57999	-0.638511	0.614539	2.61199	-2.57196	-0.509508	0.782603	2.66265	-0.448729	0.79973	23.2889	2	0.0625	2	2	0	14.6492	5.17543	2	0	0.830781	11	0	-0.828133	-0.438685
S=C1N(c2cc(C(F)(F)F)c(C#N)cc2)C(=O)C(C)(C)N1c1cc(F)c(C(=O)NC)cc1	0	0	0	3	5	4	0	12	0	1	5	21	1.95499	0	0	0	4	16	0	4	2	0	1	1.78575	-2.54023	-0.534364	0.593277	2.65579	-2.63243	-0.473478	0.639387	2.5877	-0.283911	0.759953	30.6393	3	0.0882353	3	4	1	17.8588	5.47607	0	0	0.872383	15	0	-0.839864	-0.445516
FC(F)(F)c1ccc(O[C@H](CCNC)c2ccccc2)cc1	0	0	0	2	3	2	0	12	0	1	3	20	1.58942	0	0	0	3	18	0	1	1	0	0	1.82815	-2.59737	-0.641521	0.68524	2.55426	-2.68324	-0.53808	0.694875	2.62361	-0.499862	0.80879	25.8627	6	0.26087	0	6	0	12.2299	5.17897	1	0	0.768782	11	0	-0.853768	-0.381647
Clc1cc(OC(F)F)cc([C@@H](O)C(=O)N2[C@H](C(=O)NCc3ccc(/C(=N/OC)/N)cc3)CC2)c1	0	0	0	2	4	5	0	12	0	3	8	22	1.90729	0	0	1	2	23	0	4	5	0	0	1.42617	-2.73665	-0.617987	0.62395	2.7347	-2.86617	-0.53973	0.660115	2.63611	-0.399775	0.793273	35.6978	10	0.277778	3	3	0	18.8366	5.93125	2	0	0.848143	20	0	-0.876787	-0.423424
Fc1c(NC(=O)Nc2cnc(C)cc2)cccc1CN1CCN(C(=O)OC)CC1	0	0	0	3	4	4	0	12	0	2	6	19	1.71203	0	0	0	1	24	0	5	3	0	0	1.40903	-2.74277	-0.480039	0.441548	2.66199	-2.85778	-0.344114	0.613333	2.58355	-0.266292	0.611147	37.872	5	0.16129	2	2	0	16.444	4.79693	0	0	0.76425	18	0	-0.84551	-0.403371
O=C(NCc1cc(OC)c(O)cc1)CCCC/C=C\C(C)C	0	0	0	2	3	3	0	6	0	2	5	17	1.36582	0	0	0	0	27	0	1	3	0	0	2.02426	-2.60998	-0.514556	0.541337	2.57562	-2.564	-0.494182	0.633562	2.70604	-0.372801	0.663952	33.0506	9	0.409091	2	6	0	13.7633	6.17476	0	0	0.674558	15	0	-0.834536	-0.429246
O=C(NC1=Nc2c(OC)c(OCCCN3CCOCC3)ccc2C=2N1CCN=2)c1cnc(N)nc1	0	0	0	2	4	9	0	12	0	2	11	19	1.68128	0	0	0	0	28	0	8	4	0	0	1.16823	-2.73104	-0.548979	0.52856	2.65213	-2.83114	-0.499245	0.56075	2.57816	-0.312402	0.680084	46.5558	7	0.179487	3	4	0	19.567	5.23803	0	0	0.774529	19	0	-0.84911	-0.441741
O(C)c1c(OC)cc(Cc2c(N)nc(N)nc2)c2c1OC(C1CC1)C=C2	0	0	0	2	3	5	0	12	0	2	7	17	1.59386	0	0	0	0	22	0	4	3	0	0	1.47585	-2.47427	-0.583279	0.563113	2.79818	-2.47945	-0.518082	0.647828	2.88203	-0.333093	0.751747	31.1186	5	0.172414	1	3	0	14.8593	5.4283	1	1	0.748983	12	0	-0.786673	-0.441483
O=C(NC1CCN(C(C)C)CC1)c1n(Cc2cc(OC)ccc2)c2c(c1)cccc2	0	0	0	2	3	3	0	15	0	1	4	24	1.39908	0	0	0	0	31	0	3	2	0	0	1.3703	-2.81123	-0.536227	0.567234	2.73294	-2.87736	-0.45471	0.649239	2.70373	-0.397641	0.707924	41.3834	6	0.181818	1	4	0	18.0973	7.80082	0	0	0.685428	15	0	-0.858664	-0.355854
S(=O)(=O)(/C=C/c1c(OC)cc(OC)cc1OC)Cc1cc(NCC(=O)O)c(OC)cc1	0	0	0	3	5	8	0	12	0	3	11	20	1.65851	0	0	0	0	25	0	1	8	0	1	1.91267	-2.4585	-0.57569	0.522414	2.48714	-2.50328	-0.516832	0.641114	2.56782	-0.375905	0.721118	43.0882	11	0.34375	2	4	0	18.4854	4.72185	0	0	0.798361	16	0	-0.887461	-0.450835
O(Cc1ccncc1)c1c(C)ccc(OC)c1	0	0	0	1	2	3	0	12	0	0	3	14	1.44043	0	0	0	0	15	0	1	2	0	0	1.73005	-2.36129	-0.601946	0.569204	2.3237	-2.2601	-0.5292	0.696368	2.49562	-0.403803	0.76403	21.5501	4	0.222222	0	2	0	10.0123	3.8356	0	0	0.696096	10	0	-0.79037	-0.40712
O=C(CC(=O)c1ccc(C(C)(C)C)cc1)c1ccc(OC)cc1	0	0	0	2	3	3	0	12	0	0	3	18	1.28517	0	0	0	0	22	0	0	3	0	0	1.7396	-2.63137	-0.577958	0.50299	2.57739	-2.53628	-0.495972	0.598976	2.67905	-0.360422	0.707229	27.8826	5	0.208333	2	4	0	14.0507	6.59984	0	0	0.68626	14	0	-0.792226	-0.382438
O(C)c1cc2[nH]c3c(C)nccc3c2cc1	0	0	0	1	1	2	0	13	0	1	3	13	1.48145	0	0	0	0	12	0	2	1	0	0	1.73772	-2.23702	-0.571499	0.522732	2.26398	-2.24253	-0.513554	0.645837	2.43947	-0.340525	0.708831	17.0145	1	0.0555556	0	2	0	9.24221	3.61004	0	0	0.715426	8	0	-0.848661	-0.439047
Clc1c(C(=O)Nc2cc(c(Cl)cc2)-c2ncccc2)ccc(S(=O)(=O)C)c1	0	0	0	3	4	4	0	18	0	1	5	20	1.87539	0	0	2	0	14	0	2	3	0	1	1.52326	-2.4167	-0.624864	0.659614	2.42967	-2.43559	-0.464178	0.818547	2.43751	-0.424591	0.869521	25.5589	4	0.137931	1	3	0	16.438	5.26474	0	0	0.864979	14	0	-0.887315	-0.456745
FC(F)(F)c1cc(C2=CCN(CCc3cc4c(cc3)cccc4)CC2)ccc1	0	0	0	2	3	1	0	16	0	0	1	27	1.38583	0	0	0	3	22	0	1	0	0	0	1.1677	-2.69338	-0.57556	0.633294	2.59893	-2.73866	-0.469615	0.736676	2.61799	-0.436737	0.780982	29.6396	4	0.129032	1	3	0	15.5448	8.04078	0	0	0.7352	16	0	-0.851631	-0.363631
Ic1cc(CNc2c3c(nc4c2CCCC4)cccc3)ccc1	0	0	0	2	3	1	0	16	0	1	2	21	1.36496	0	0	0	0	19	1	2	0	0	0	1.42055	-2.64239	-0.597064	0.639096	2.60638	-2.5447	-0.47064	0.76977	2.71395	-0.426791	0.848862	26.3409	3	0.115385	0	3	0	15.137	6.95938	0	0	0.893082	10	0	-0.81969	-0.41209
O=C(O)[C@@H](N)CN1C=C(O)C(=O)C=C1	0	0	0	2	3	5	0	0	0	4	9	6	1.78416	0	0	0	0	10	0	2	4	0	0	2.34189	-2.53352	-0.619625	0.657764	2.53451	-2.78547	-0.589759	0.659199	2.38134	-0.454722	0.787988	14.1681	3	0.214286	4	4	0	7.252	1.85761	1	0	0.84114	8	0	-0.814988	-0.452761
S(C[C@H](N)C(=O)O)CC(=O)Nc1c2c(nccc2)c2ncccc2c1	0	0	0	3	5	6	0	14	0	4	10	16	1.79068	0	0	0	0	16	0	4	3	0	1	1.51877	-2.48391	-0.572986	0.607731	2.52128	-2.74568	-0.530679	0.702202	2.44534	-0.397033	0.76061	24.3273	6	0.222222	2	6	0	13.9932	4.53851	1	0	0.807956	13	0	-0.811476	-0.462408
S([C@H](C(=O)O)CC(=O)O)CCNC(=N)N	0	0	0	2	4	5	0	0	0	7	12	5	1.93192	0	0	0	0	13	0	3	4	0	1	3.6794	-2.52934	-0.524221	0.458955	2.5654	-2.72968	-0.494526	0.439043	2.52628	-0.308021	0.616704	18.4077	7	0.5	3	7	0	8.71169	1.55048	1	0	0.886184	9	0	-0.848076	-0.480172
Fc1ccc(C(=O)CCCN2CCC(C(=O)N)(N3CCCCC3)CC2)cc1	0	0	0	2	3	4	0	6	0	1	5	20	1.51359	0	0	0	1	30	0	3	2	0	0	1.39381	-2.85826	-0.592263	0.571023	2.80837	-2.93714	-0.44607	0.67879	2.78111	-0.413059	0.741414	39.2152	7	0.241379	2	4	0	15.9609	7.38203	0	0	0.717275	16	0	-0.859748	-0.404124
P(=O)(OC[C@@H]1[C@@H](O)[C@@H](O)[C@H](n2c(N)c(C(=O)N)nc2)O1)(O)O	0	0	0	3	5	9	0	5	0	7	16	5	1.98965	0	0	0	0	15	0	4	8	1	0	1.98518	-2.52097	-0.619213	0.663689	2.77556	-2.70782	-0.731319	0.539967	2.65837	-0.4693	0.760583	31.6061	5	0.217391	1	6	0	11.9065	1.90825	4	0	0.969651	11	0	-0.819054	-0.428441
O=C(NC(=O)Cc1ccccc1)N	0	1	1	0	0	2	0	6	0	2	4	7	1.66493	0	0	0	0	10	0	2	2	0	0	2.16235	-2.33468	-0.600553	0.594153	2.37032	-2.64225	-0.497333	0.713782	2.35948	-0.4027	0.763364	12.8481	2	0.153846	2	2	0	6.9877	2.61779	0	0	0.756734	8	0	-0.800871	-0.440277
S(CO)CC(NC(=O)CCC(N)C(=O)O)C(=O)NCC(=O)O	0	0	0	3	5	8	0	0	0	8	16	8	1.86558	0	0	0	0	19	0	3	7	0	1	4.31341	-2.5751	-0.529964	0.447914	2.61154	-2.80323	-0.519217	0.384761	2.54418	-0.315854	0.586545	27.5429	11	0.52381	4	7	0	12.467	2.60095	2	2	0.881905	12	0	-0.818693	-0.469703
[Al](OC(=O)[C@H](O)[C@@H](O)[C@H](O)[C@H](O)CO)(O)O	0	0	0	2	4	8	0	0	0	7	15	5	1.68057	0	0	0	0	13	0	0	9	0	0	4.30604	-2.61078	-0.72557	0.771866	2.70097	-2.83094	-0.905342	0.552779	2.46619	-0.596314	0.859461	32.2057	6	0.4	1	8	0	9.19555	1.69692	4	0	0.964016	9	0	-0.792471	-0.476711
O(Cc1c2c(ccc1)cccc2)c1c(N)nccc1	0	0	0	1	1	2	0	16	0	1	3	15	1.42915	0	0	0	0	14	0	2	1	0	0	1.5113	-2.3392	-0.580626	0.631837	2.30794	-2.33512	-0.490331	0.73881	2.4758	-0.433144	0.78611	17.8809	3	0.142857	0	2	0	10.4134	4.88026	0	0	0.702013	10	0	-0.782235	-0.403578
S(c1ccc(N)cc1)c1ccc(N2C(=O)c3c(C2=O)ccc(N)c3)cc1	0	0	0	2	3	2	0	18	0	2	4	19	1.65519	0	0	0	0	15	0	3	2	0	1	1.29311	-2.27055	-0.660343	0.703366	2.40642	-2.33218	-0.53808	0.827949	2.45445	-0.499862	0.933739	21.2541	3	0.103448	2	2	0	14.494	5.88077	0	0	0.77598	15	0	-0.812918	-0.460921
P(=O)(OP(=O)(OC[C@@H]1[C@@H](O)[C@@H](O)[C@H](N2C(=O)N=C(N)C=C2)O1)O)(OP(=O)(O)O)O	0	0	0	3	5	13	0	0	0	10	23	6	2.03981	0	0	0	0	16	0	3	14	3	0	1.92646	-2.52855	-0.661805	0.761143	2.78481	-2.73281	-1.04611	0.543164	2.74016	-0.525174	0.861937	54.0673	8	0.266667	3	10	0	16.6172	2.03026	6	2	1.08969	15	0	-0.843261	-0.450067
Oc1c(N)c(O)nc(N)n1	0	0	0	2	3	4	0	6	0	4	8	1	1.90564	0	0	0	0	6	0	4	2	0	0	2.54277	-2.1773	-0.575349	0.608202	2.16605	-2.3565	-0.700436	0.580503	2.31462	-0.313179	0.743203	7.87924	0	0	0	2	0	4.94355	0.5	0	0	0.9046	5	0	-0.786957	-0.550818
Nc1nc2nc(N3CC=CC3)c(-c3ccccc3)cc2cn1	0	1	1	0	0	3	0	16	0	1	4	14	1.43378	0	0	0	0	15	0	5	0	0	0	1.51193	-2.42908	-0.648457	0.698125	2.48597	-2.51869	-0.53808	0.799307	2.49717	-0.467098	0.854311	21.6781	2	0.08	1	2	0	11.9766	4.67654	0	0	0.724936	10	0	-0.81729	-0.439345
O(C(CO)CO)Cn1c2N=C(N)NC(=O)c2nc1	0	0	0	2	4	6	0	5	0	4	10	4	1.84953	0	0	0	0	13	0	5	4	0	0	1.87415	-2.54239	-0.656727	0.71789	2.55784	-2.67322	-0.71836	0.568782	2.46215	-0.536216	0.80559	21.7057	5	0.263158	2	6	0	9.40594	1.3165	0	0	0.8602	9	0	-0.827545	-0.45601
N(=CC=C(c1ccccc1)c1ccccc1)c1c(CN)nnc2c1cccc2	0	0	0	3	4	4	0	22	0	1	5	23	1.32501	0	0	0	0	20	0	4	0	0	0	1.35463	-2.32319	-0.648471	0.698113	2.30041	-2.47646	-0.53808	0.805915	2.41917	-0.499862	0.854311	23.8441	5	0.16129	2	3	0	15.3637	7.62428	0	0	0.690498	12	0	-0.824548	-0.391091
NCc1ccccc1	0	1	1	0	0	1	0	6	0	1	2	7	1.2533	0	0	0	0	9	0	1	0	0	0	2.18892	-2.36703	-0.604628	0.658487	2.27835	-2.47818	-0.497315	0.763272	2.39455	-0.463196	0.807045	9.17886	1	0.125	0	3	0	4.67121	2.26424	0	0	0.637945	5	0	-0.831852	-0.371873
Clc1c2c(c(S(=O)(=O)NCCCCCCN)ccc2)ccc1	0	0	0	2	3	3	0	10	0	2	5	17	1.69978	0	0	1	0	21	0	2	2	0	1	1.82324	-2.68346	-0.636182	0.62972	2.61465	-2.71037	-0.504871	0.738546	2.72009	-0.458673	0.79107	29.8533	8	0.347826	0	10	0	13.9592	5.73803	0	0	0.787188	13	0	-0.84144	-0.397251
O=C1[C@@]2(O)C(N(c3ccccc3)CC2)=Nc2c1cccc2	0	1	1	0	0	3	0	12	0	1	4	15	1.50672	0	0	0	0	14	0	2	2	0	0	1.56733	-2.45205	-0.652294	0.683922	2.7081	-2.5842	-0.530904	0.789996	2.60286	-0.481293	0.855032	19.5629	1	0.0416667	2	2	0	11.3603	5.34159	1	0	0.741661	10	0	-0.846228	-0.420817
O[C@@H](CNCCCCc1ccc(O)cc1)c1cc(O)c(O)cc1	0	0	0	3	4	5	0	12	0	5	10	18	1.45616	0	0	0	0	23	0	1	4	0	0	1.4722	-2.65325	-0.673782	0.716553	2.58505	-2.72851	-0.65875	0.805915	2.64423	-0.542042	0.854311	25.8038	8	0.333333	0	9	0	12.9432	6.10988	1	0	0.720029	16	0	-0.845158	-0.42188
P(=O)(OC[C@@H]1[C@H](O)[C@H](O)[C@@H](O)[C@H](O)O1)(O)O	0	0	0	2	4	9	0	0	0	7	16	5	1.68057	0	0	0	0	13	0	0	9	1	0	2.53943	-2.70759	-0.712789	0.744778	2.7823	-2.90629	-0.973556	0.523273	2.60019	-0.571122	0.838886	26.4817	3	0.1875	0	6	0	8.84352	1.74158	5	0	1.02223	8	0	-0.784494	-0.458064
O=C(O)[C@H](O)CC(=O)O	0	0	0	2	3	5	0	0	0	5	10	2	1.5656	0	0	0	0	6	0	0	5	0	0	3.41747	-2.375	-0.571096	0.554315	2.52298	-2.54966	-0.580604	0.455143	2.37251	-0.382937	0.671629	8.47524	3	0.375	2	4	0	4.44259	1.05048	1	0	0.960942	5	0	-0.759707	-0.494585
O=C1/C(=C\2/C(=N/O)/c3c(N/2)cccc3)/c2c(N1)cccc2	0	1	1	0	0	3	0	12	0	3	6	14	1.59973	0	0	0	0	11	0	3	2	0	0	1.57175	-2.19638	-0.66187	0.766372	2.40963	-2.24729	-0.604101	0.794888	2.47915	-0.490747	0.967275	14.3033	0	0	3	1	0	10.9215	4.9047	0	0	0.773532	9	0	-0.810862	-0.452881
O=C(N1CCCCC1)c1cc2nccnc2cc1	0	1	1	0	0	3	0	10	0	0	3	13	1.50921	0	0	0	0	15	0	3	1	0	0	1.56262	-2.74156	-0.644334	0.68508	2.67332	-2.74417	-0.559571	0.768127	2.72842	-0.468737	0.848349	21.9761	2	0.1	1	2	0	10.1722	4.32137	0	0	0.721364	10	0	-0.847192	-0.418883
FC=1C(=O)NC(=O)N(C2OCCC2)C=1	0	1	1	0	0	3	0	0	0	1	4	6	1.94599	0	0	0	1	9	0	2	3	0	0	1.97678	-2.5064	-0.576746	0.517408	2.68218	-2.65235	-0.443654	0.647799	2.68216	-0.362821	0.678249	17.5139	1	0.0666667	3	2	0	7.32594	1.94692	1	1	0.885755	7	0	-0.807077	-0.461808
O=C1C(=O)c2c(N1)cccc2	0	1	1	0	0	2	0	6	0	1	3	6	1.6494	0	0	0	0	5	0	1	2	0	0	2.09601	-2.17022	-0.5558	0.589144	2.35885	-2.24488	-0.500738	0.68047	2.37199	-0.406147	0.727206	8.04204	0	0	2	1	0	5.6259	2.32735	0	0	0.80631	5	0	-0.804834	-0.494686
O=CC(=CCCC(C=O)=CCCCC=O)CCC=O	0	0	0	1	2	4	0	0	0	0	4	11	1.36125	0	0	0	0	20	0	0	4	0	0	3.63427	-2.54189	-0.372086	0.281264	2.521	-2.41874	-0.257958	0.367142	2.65362	-0.169921	0.424204	25.6961	12	0.666667	6	6	0	11.0468	5.4948	0	0	0.708169	14	0	-0.775528	-0.342828
Fc1cc2c(B(O)OC2)cc1	0	1	1	0	0	2	0	6	0	1	3	8	1.90151	1	0	0	1	6	0	0	2	0	0	2.03109	-2.22436	-0.646106	0.639372	2.44226	-2.36394	-0.561185	0.672374	2.42653	-0.444129	0.798961	13.4882	0	0	0	2	0	5.74993	2.09159	0	0	0.78971	6	0	-0.788413	-0.438276
O=C(O)[C@H]1NC(=O)NC(=O)C1	0	0	0	2	3	4	0	0	0	4	8	2	1.90397	0	0	0	0	6	0	2	4	0	0	2.45176	-2.5163	-0.555534	0.487153	2.6038	-2.80453	-0.538164	0.554869	2.40531	-0.338452	0.636041	10.7532	1	0.0909091	3	2	0	5.45642	1.05048	1	0	0.94804	5	0	-0.792617	-0.492537
S(=O)(=O)(NCCS)c1cc(C(=O)O)c(O)cc1	0	0	0	2	4	5	0	6	0	4	9	8	1.94333	0	0	0	0	11	0	1	5	0	2	2.61309	-2.51765	-0.652078	0.700362	2.48029	-2.69227	-0.682823	0.72558	2.42241	-0.457381	0.82369	22.3993	5	0.294118	1	6	0	10.3318	2.48803	0	0	0.934871	9	0	-0.790983	-0.453291
Clc1ccc(Cc2c(O)c(C(=O)O)c3c(n2)c2c(cc3)CCCC2)cc1	0	0	0	3	3	4	0	16	0	3	7	21	1.54915	0	0	1	0	18	0	1	3	0	0	1.50256	-2.64666	-0.639682	0.686636	2.59938	-2.53799	-0.539903	0.815671	2.71397	-0.46025	0.890626	22.3757	3	0.103448	1	2	0	14.8834	7.39626	0	0	0.776601	12	0	-0.782275	-0.452672
O=C(O)c1c2n(Cc3ccccc3)c3c(c2ccc1)CCCC3	0	0	0	2	2	2	0	15	0	2	4	19	1.36496	0	0	0	0	19	0	1	2	0	0	1.57229	-2.63934	-0.620552	0.645585	2.61309	-2.54052	-0.523494	0.732304	2.72079	-0.431886	0.801508	23.7089	3	0.115385	1	2	0	12.957	6.96536	0	0	0.704954	9	0	-0.860223	-0.414205
O=C(Cn1c(c(C2CCCCC2)c2c1cc(C(=O)O)cc2)-c1ccccc1)N1CCOCC1	0	0	0	3	4	4	0	15	0	2	6	25	1.44413	0	0	0	0	30	0	2	4	0	0	1.43651	-2.77583	-0.61213	0.656438	2.72223	-2.79255	-0.516137	0.684644	2.88784	-0.433827	0.796107	40.5882	6	0.162162	2	2	0	18.8336	9.10744	0	0	0.720192	12	0	-0.847764	-0.398985
O=C(O)C1=CCCNC1	0	1	1	0	0	3	0	0	0	3	6	5	1.6122	0	0	0	0	9	0	1	2	0	0	2.26612	-2.59404	-0.623413	0.652506	2.52847	-2.71799	-0.612032	0.652368	2.50681	-0.456864	0.774558	11.4569	1	0.111111	2	2	0	5.05413	1.80048	0	0	0.762882	5	0	-0.840795	-0.444555
O=C(O)Cc1c2c(ccc1)cccc2	0	1	1	0	0	2	0	10	0	2	4	11	1.32501	0	0	0	0	10	0	0	2	0	0	1.96419	-2.30426	-0.577061	0.631669	2.34085	-2.31445	-0.504	0.738076	2.42052	-0.432495	0.784794	11.8901	2	0.133333	1	2	0	7.60402	4.02847	0	0	0.71772	7	0	-0.749674	-0.432203
O=C(O)CCCCCCCC(=O)O	0	0	0	2	3	4	0	0	0	4	8	7	1.39145	0	0	0	0	16	0	0	4	0	0	2.92342	-2.67243	-0.515873	0.447413	2.63612	-2.53245	-0.476625	0.393228	2.78162	-0.303891	0.581403	19.4073	8	0.666667	2	8	0	7.66067	3.70711	0	0	0.743492	10	0	-0.797031	-0.442782
O=C(O)CN1S(=O)(=O)c2c(C(=O)O)cc3c(c2C1=O)cccc3	0	0	0	3	4	7	0	10	0	4	11	11	1.82863	0	0	0	0	9	0	1	7	0	1	1.97773	-2.36899	-0.585483	0.61775	2.60545	-2.58506	-0.505478	0.689045	2.48624	-0.380832	0.7778	21.1689	3	0.12	3	2	0	12.2015	4.00825	0	0	0.926622	9	0	-0.798567	-0.485446
Fc1cc2c(n(CC(=O)O)c3c2CN(C(=O)c2c4c(ccc2)cccc4)CC3)cc1	0	0	0	2	2	3	0	19	0	2	5	23	1.584	0	0	0	1	19	0	2	3	0	0	1.30646	-2.60754	-0.602043	0.598813	2.58302	-2.64345	-0.495882	0.760915	2.60873	-0.404912	0.781035	27.8499	4	0.117647	2	2	0	16.138	7.37006	0	0	0.762994	13	0	-0.852711	-0.426575
P(=O)(O)(O)CC(=O)O	0	0	0	2	3	5	0	0	0	5	10	1	1.7605	0	0	0	0	5	0	0	5	1	0	3.41961	-2.33193	-0.575784	0.526177	2.53803	-2.44729	-1.22513	0.395605	2.57776	-0.382852	0.660427	14.862	2	0.285714	1	4	0	4.70688	0.353553	0	0	1.11581	4	0	-0.735559	-0.47841
P(=O)(O)(O)C(P(=O)(O)O)O	0	0	0	2	3	7	0	0	0	7	14	1	1.67742	0	0	0	0	6	0	0	7	2	0	4.23113	-2.40902	-0.699069	0.8017	2.70908	-2.50538	-1.23214	0.52843	2.75559	-0.587086	0.858669	23.4352	2	0.222222	0	6	0	6.3132	0	0	0	1.25548	4	0	-0.726733	-0.443133
O=C[C@H](O)[C@@H](O)[C@H](O[C@H]1[C@H](O)[C@@H](O)[C@@H](O)[C@@H](CO)O1)CO	0	0	0	3	5	10	0	0	0	7	17	9	1.51093	0	0	0	0	20	0	0	10	0	0	2.7384	-2.72425	-0.695165	0.751262	2.79347	-2.91883	-0.831657	0.550941	2.58648	-0.570849	0.836944	26.6541	7	0.333333	1	7	0	10.9656	3.14983	8	0	0.88997	10	0	-0.792164	-0.442114
O=C[C@@H](O)[C@H](O)[C@@H](O)[C@@H](O)CO	0	0	0	2	4	6	0	0	0	5	11	5	1.5	0	0	0	0	12	0	0	6	0	0	3.99098	-2.61341	-0.660865	0.741021	2.68996	-2.82728	-0.831837	0.533912	2.46482	-0.548358	0.818188	14.0765	5	0.454545	1	8	0	6.23817	1.74158	4	0	0.881989	7	0	-0.792821	-0.423873
S[C@H]1[C@H](O)[C@@H](O)[C@H](O)[C@@H](CO)O1	0	0	0	2	2	5	0	0	0	4	9	6	1.66251	0	0	0	0	12	0	0	5	0	1	2.63441	-2.71005	-0.726899	0.772243	2.77209	-2.89563	-0.838482	0.567309	2.59003	-0.545087	0.868711	17.3145	1	0.0833333	0	4	0	7.1326	1.74158	5	0	0.922766	6	0	-0.793399	-0.447502
OC[C@@H]1[C@@H](O)[C@@H](O)[C@H](n2c3nc(N/N=C/C4CCCCC4)nc(N)c3nc2)O1	0	0	0	3	5	8	0	9	0	5	13	11	1.70462	0	0	0	0	25	0	7	4	0	0	1.32686	-2.77279	-0.656203	0.754596	2.77001	-2.71034	-0.675279	0.6088	2.85708	-0.451119	0.854821	35.1862	5	0.16129	1	4	0	15.3474	5.05808	4	0	0.799182	15	0	-0.803982	-0.429109
O(CC1CCN(CC2(O)CCOCC2)CC1)c1noc2c1c(O[C@H]1COCC1)ccc2	0	0	0	2	3	6	0	9	0	1	7	21	1.50821	0	0	0	0	32	0	2	6	0	0	1.06808	-2.83395	-0.497072	0.563019	2.78649	-2.88899	-0.417166	0.661649	2.76294	-0.348327	0.701872	46.5426	7	0.2	0	4	0	17.962	7.59592	1	0	0.75007	17	0	-0.852469	-0.364511
Brc1c(O)c(Br)cc(/C=N/NC(=O)c2cc3c(cc2)cccc3)c1O	0	0	0	3	3	4	0	16	0	3	7	18	1.78153	0	2	0	0	12	0	2	3	0	0	1.4143	-2.23891	-0.744091	0.785568	2.23141	-2.35555	-0.58643	0.895762	2.45009	-0.470624	0.982196	17.3165	3	0.111111	2	1	0	15.874	5.43141	0	0	0.996283	14	0	-0.797854	-0.462474
Clc1ccc(CCCSc2nc(NCCc3ccc(O)cc3)nc(N3CCNCC3)n2)cc1	0	0	0	3	4	5	0	18	0	3	8	23	1.65693	0	0	1	0	29	0	6	1	0	1	1.1911	-2.70087	-0.642598	0.688213	2.61898	-2.88857	-0.592111	0.805915	2.58843	-0.499862	0.854311	41.663	10	0.277778	0	5	0	20.0775	6.84984	0	0	0.763993	19	0	-0.842849	-0.42287
O=C1Oc2c(O)c(O)ccc2C(c2ccccc2)=C1	0	1	1	0	0	3	0	12	0	2	5	14	1.41582	0	0	0	0	10	0	0	4	0	0	1.76449	-2.29709	-0.681631	0.73673	2.31825	-2.22226	-0.604121	0.798154	2.49869	-0.518132	0.891657	13.8061	1	0.047619	2	1	0	9.82973	4.64872	0	0	0.779359	9	0	-0.756322	-0.449537
Oc1ccccc1	0	1	1	0	0	1	0	6	0	1	2	6	1.31432	0	0	0	0	6	0	0	1	0	0	2.21494	-2.15946	-0.64375	0.702244	2.10235	-1.96388	-0.53808	0.805915	2.32539	-0.499862	0.854311	6.55924	0	0	0	1	0	3.83396	1.91068	0	0	0.684995	4	0	-0.765401	-0.382664
OCc1c2c([nH]c1)cccc2	0	1	1	0	0	1	0	9	0	2	3	9	1.469	0	0	0	0	9	0	1	1	0	0	2.01928	-2.24312	-0.663613	0.720964	2.2869	-2.13396	-0.586677	0.702974	2.4392	-0.521486	0.84678	10.4989	1	0.0833333	0	3	0	6.04107	2.71958	0	0	0.71042	6	0	-0.862079	-0.403243
S(=O)(=O)(CCNCCCO)c1ccc(Nc2nc(OCC3CCCCC3)c3nc[nH]c3n2)cc1	0	0	0	3	5	8	0	15	0	6	14	19	1.68755	0	0	0	0	32	0	6	4	0	1	1.19713	-2.79779	-0.612231	0.699842	2.74551	-2.78023	-0.569335	0.698129	2.87135	-0.497567	0.854709	49.3146	12	0.324324	0	9	0	19.9806	7.04611	0	0	0.77304	21	0	-0.886072	-0.421076
Fc1ccc(-c2c(n(O)c3c2nccc3)-c2ccncc2)cc1	0	0	0	2	2	3	0	21	0	1	4	19	1.61977	0	0	0	1	12	0	3	1	0	0	1.57966	-2.20869	-0.634861	0.715982	2.2786	-2.07557	-0.53808	0.805915	2.45764	-0.499862	0.854311	17.6215	2	0.0769231	0	1	0	12.0177	5.27073	0	0	0.766799	10	0	-0.83219	-0.415329
O=C([O-])[C@H](O)[C@@H](O)[C@H](O)C(=O)NO	0	0	0	2	4	5	2	0	0	5	10	3	1.76084	0	0	0	0	8	0	1	7	0	0	4.17162	-2.52506	-0.622337	0.702373	2.62273	-2.78828	-0.827858	0.524114	2.35983	-0.515816	0.772817	10.9597	4	0.333333	2	6	0	6.24565	1.24402	3	0	1.01222	7	-1	-0.836907	-0.50283
O=C(NO)c1ccccc1	0	1	1	0	0	2	0	6	0	2	4	6	1.65788	0	0	0	0	7	0	1	2	0	0	2.28695	-2.20613	-0.607558	0.67798	2.19659	-2.40336	-0.528009	0.764889	2.26806	-0.472053	0.811378	7.95045	1	0.1	1	3	0	5.24221	2.16068	0	0	0.769758	6	0	-0.821257	-0.400934
OC(=N)N	0	1	1	0	0	2	0	0	0	3	5	0	1.75	0	0	0	0	4	0	2	1	0	0	2.59148	-2.08765	-0.661032	0.727053	1.9519	-2.47094	-0.577273	0.794232	1.71737	-0.545474	0.842991	3.71283	0	0	1	2	0	2.02456	0	0	0	0.865922	2	0	-0.819402	-0.422947
Clc1ccc(SC(P(=O)(O)O)P(=O)(O)O)cc1	0	0	0	3	5	6	0	6	0	6	12	9	2.17388	0	0	1	0	9	0	0	6	2	1	2.62587	-2.42634	-0.639798	0.676628	2.70413	-2.45519	-1.19236	0.721558	2.81287	-0.465169	0.918702	29.4149	4	0.235294	0	6	0	11.534	1.82137	0	0	1.07017	8	0	-0.731073	-0.442949
S(=O)(=O)(O)Cc1ccccc1	0	1	1	0	0	3	0	6	0	3	6	7	1.70022	0	0	0	0	8	0	0	3	0	1	2.26929	-2.37018	-0.647659	0.671755	2.48712	-2.38101	-0.53808	0.745396	2.50093	-0.499862	0.854311	15.2217	2	0.181818	0	4	0	6.58231	2.26424	0	0	0.859914	6	0	-0.766323	-0.387702
S(=O)(=O)(Oc1ccc(C(c2ncccc2)c2ccc(OS(=O)(=O)O)cc2)cc1)O	0	0	0	3	5	9	0	18	0	6	15	18	1.83075	0	0	0	0	15	0	1	8	0	2	1.59613	-2.40471	-0.646694	0.699667	2.40254	-2.33314	-0.549366	0.805915	2.53848	-0.499862	0.854311	34.5021	7	0.225806	0	3	0	16.2462	5.79743	0	0	0.896226	14	0	-0.748609	-0.386489
[truncated: 92 more columns]

## Sheet: 2D6_Sub
SMILES	Label	ast_fraglike	ast_fraglike_ext	ast_violation	ast_violation_ext	a_acc	a_acid	a_aro	a_base	a_don	a_donacc	a_hyd	a_ICM	a_nB	a_nBr	a_nCl	a_nF	a_nH	a_nI	a_nN	a_nO	a_nP	a_nS	balabanJ	BCUT_PEOE_0	BCUT_PEOE_1	BCUT_PEOE_2	BCUT_PEOE_3	BCUT_SLOGP_0	BCUT_SLOGP_1	BCUT_SLOGP_2	BCUT_SLOGP_3	BCUT_SMR_1	BCUT_SMR_2	bpol	b_1rotN	b_1rotR	b_double	b_max1len	b_triple	chi0v	chi1v_C	chiral	chiral_u	density	diameter	FCharge	GCUT_PEOE_0	GCUT_PEOE_1
BrC(Cl)C(F)(F)F	1	1	1	0	0	0	0	0	0	0	0	6	2.15564	0	1	1	3	1	0	0	0	0	0	3.5412	-2.16096	-0.168159	-0.0143147	2.47108	-2.29231	0.352961	0.652666	2.39411	0.1108	0.598226	6.41221	0	0	0	3	0	5.3091	0.288675	1	1	1.68522	3	0	-0.575796	-0.328159
O=C(O)CCCN	1	1	1	0	0	3	0	0	0	3	6	3	1.59192	0	0	0	0	9	0	1	2	0	0	2.71401	-2.53175	-0.515784	0.447475	2.5184	-2.66726	-0.476831	0.393227	2.53217	-0.303889	0.581398	10.1369	3	0.5	1	5	0	4.05413	1.35355	0	0	0.758325	5	0	-0.840609	-0.43269
N[C@H](Cc1ccccc1)C	1	1	1	0	0	1	0	6	0	1	2	9	1.1916	0	0	0	0	13	0	1	0	0	0	2.16355	-2.57843	-0.573765	0.638254	2.51181	-2.72848	-0.49708	0.688386	2.50269	-0.456618	0.758602	13.5517	2	0.2	0	4	0	6.24856	3.24984	1	0	0.623579	6	0	-0.839045	-0.372074
N([C@@H](Cc1ccccc1)C)(CC#C)C	1	1	0	0	1	1	0	6	0	0	1	13	1.16089	0	0	0	0	17	0	1	0	0	0	2.21266	-2.66435	-0.515964	0.579584	2.58078	-2.72732	-0.416262	0.676361	2.56118	-0.389661	0.71193	20.5645	4	0.285714	0	5	1	8.90288	3.89206	1	0	0.612098	9	0	-0.845886	-0.338474
Clc1cc2c(O[C@H]3CN(C(=O)[C@@H](N=C(OC(C)(C)C)O)C(C)(C)C)[C@H](C(O)=N[C@@]4(C(O)=NS(=O)(=O)C5CC5)[C@H](C=C)C4)C3)ncc(OC)c2cc1	1	0	0	3	5	11	0	10	0	3	14	31	1.71592	0	0	1	0	46	0	5	9	0	1	1.38175	-2.68125	-0.500052	0.556193	2.90348	-2.72659	-0.360373	0.619123	2.83556	-0.25093	0.695384	71.1495	12	0.218182	5	4	0	31.402	10.976	5	0	0.79693	17	0	-0.885443	-0.387245
O(C)c1cc2c([C@@H](O)[C@H]3N4C[C@H](C=C)[C@H](C3)CC4)ccnc2cc1	1	0	0	3	4	4	0	10	0	1	5	20	1.40834	0	0	0	0	24	0	2	2	0	0	1.46342	-2.90709	-0.590509	0.606811	2.84525	-2.92295	-0.537829	0.644001	2.85984	-0.390436	0.746008	31.453	4	0.148148	1	4	0	14.0589	6.43996	4	0	0.699302	12	0	-0.848987	-0.412089
O=C(C=C)N1C[C@H](n2nc(-c3ccc(Oc4ccccc4)cc3)c3c(N)ncnc23)CCC1	1	0	0	3	4	4	0	21	0	1	5	21	1.55841	0	0	0	0	24	0	6	2	0	0	1.21602	-2.74104	-0.649627	0.699267	2.70645	-2.75688	-0.557608	0.794384	2.74719	-0.499862	0.858639	35.051	6	0.162162	2	2	0	18.0937	7.24547	1	0	0.736889	17	0	-0.843401	-0.424313
O(CC(O)CNC(C)C)c1c(CC=C)cccc1	1	1	0	0	1	3	0	6	0	2	5	15	1.34181	0	0	0	0	23	0	1	2	0	0	2.22939	-2.65597	-0.52232	0.59493	2.59878	-2.81642	-0.503898	0.642902	2.52499	-0.407491	0.706626	27.7198	8	0.444444	1	7	0	11.2253	4.9686	1	1	0.659141	11	0	-0.845825	-0.357975
O(CC(O)CNC(C)C)c1c(OCC=C)cccc1	1	0	0	1	2	4	0	6	0	2	6	15	1.4066	0	0	0	0	23	0	1	3	0	0	2.24212	-2.65562	-0.543137	0.616293	2.59874	-2.81629	-0.502188	0.641733	2.52488	-0.421309	0.727278	29.6358	9	0.473684	1	7	0	11.6336	4.61504	1	1	0.682206	12	0	-0.845787	-0.368594
Clc1c(Nc2c(CC(=O)O)cccc2)c(Cl)ccc1	1	0	0	1	2	2	0	12	0	3	5	15	1.72833	0	0	2	0	11	0	1	2	0	0	1.94829	-2.34748	-0.583239	0.62074	2.35982	-2.33383	-0.450089	0.807784	2.46783	-0.379427	0.829862	14.4833	4	0.2	1	2	0	11.3718	4.27847	0	0	0.844698	9	0	-0.794364	-0.435209
N(=C(N)N)CC1Oc2c(OC1)cccc2	1	1	1	0	0	3	0	6	0	2	5	9	1.66164	0	0	0	0	13	0	3	2	0	0	1.76278	-2.54106	-0.540479	0.609181	2.57018	-2.71093	-0.448951	0.709152	2.50998	-0.409861	0.747875	18.0437	2	0.125	1	3	0	8.21938	2.64385	1	1	0.75963	9	0	-0.842005	-0.41738
N12[C@H]([C@@H]3CN4[C@H]([C@H](C1)C3)CCCC4)CCCC2	1	1	1	0	0	2	0	0	0	0	2	15	1.17476	0	0	0	0	26	0	2	0	0	0	1.56116	-2.9745	-0.538034	0.570178	2.89847	-3.00642	-0.487792	0.63704	2.89954	-0.422496	0.697837	32.3834	0	0	0	2	0	10.982	6.11616	4	0	0.650072	8	0	-0.853733	-0.378389
C(=C/c1ccccc1)\CN1CCN(C(c2ccccc2)c2ccccc2)CC1	1	0	0	2	3	2	0	18	0	0	2	26	1.18562	0	0	0	0	28	0	2	0	0	0	1.2356	-2.77855	-0.648907	0.697583	2.6758	-2.87673	-0.53808	0.805915	2.62927	-0.499862	0.854311	34.5698	6	0.193548	1	3	0	16.3223	8.33966	0	0	0.64624	15	0	-0.851684	-0.389375
c1(C2(c3ccccc3)C(C3=NCCN3)C2)ccccc1	1	1	1	0	0	1	0	12	0	1	2	17	1.24484	0	0	0	0	18	0	2	0	0	0	1.53492	-2.40509	-0.627284	0.690082	2.83424	-2.60755	-0.52992	0.784487	2.84857	-0.476148	0.848517	21.6577	3	0.130435	1	2	0	11.4194	6.16052	1	1	0.675538	8	0	-0.863335	-0.389815
C(CC1NCCCC1)(C1CCCCC1)C1CCCCC1	1	0	0	1	2	1	0	0	0	1	2	19	1.0498	0	0	0	0	35	0	1	0	0	0	1.60838	-2.91433	-0.481576	0.545526	2.84786	-2.86558	-0.456039	0.586176	2.96321	-0.380408	0.640462	38.9222	4	0.181818	0	5	0	13.416	9.0244	1	1	0.613048	9	0	-0.848074	-0.351098
C(N1c2c(Sc3c1cccc3)cccc2)C1C2CCN(C1)CC2	1	0	0	2	3	1	0	12	0	0	1	21	1.34639	0	0	0	0	22	0	2	0	0	1	1.3609	-2.90892	-0.580615	0.630536	2.83523	-2.9323	-0.469577	0.732382	2.84164	-0.436016	0.781175	30.2906	2	0.0740741	0	3	0	14.1353	6.62103	1	1	0.707529	9	0	-0.858035	-0.383153
FC(F)(F)c1cc(C2(O)CCN(CCCC(=O)c3ccc(F)cc3)CC2)ccc1	1	0	0	2	3	3	0	12	0	1	4	25	1.62064	0	0	0	4	23	0	1	2	0	0	1.37471	-2.79212	-0.595365	0.652349	2.74113	-2.80236	-0.491847	0.750184	2.78885	-0.454099	0.800708	32.8938	6	0.193548	1	4	0	15.8831	7.45339	0	0	0.795904	17	0	-0.857372	-0.378704
O=C(NC1CCN(CCc2c3c([nH]c2)cccc3)CC1)c1ccccc1	1	0	0	2	3	2	0	15	0	2	4	21	1.37912	0	0	0	0	25	0	3	1	0	0	1.13832	-2.79619	-0.5757	0.63382	2.72268	-2.87119	-0.480413	0.733786	2.68579	-0.437628	0.789386	31.5882	5	0.172414	1	3	0	14.949	7.19676	0	0	0.686551	16	0	-0.863341	-0.367254
OCCN1CCN(CCCN2c3c(cccc3)C=Cc3c2cccc3)CC1	1	0	0	2	3	3	0	12	0	1	4	23	1.34881	0	0	0	0	29	0	3	1	0	0	1.30947	-2.79863	-0.62688	0.657524	2.69401	-2.91284	-0.535615	0.69044	2.61327	-0.46108	0.818904	37.643	6	0.2	1	4	0	15.9263	7.06538	0	0	0.671787	14	0	-0.858333	-0.391823
O(C(O)=N[C@H]([C@@H](O)C[C@@H](N=C(O)[C@@H](N=C(O)N(Cc1nc(C(C)C)sc1)C)C(C)C)Cc1ccccc1)Cc1ccccc1)Cc1scnc1	1	0	0	4	6	9	0	22	0	4	13	36	1.61525	0	0	0	0	48	0	6	5	0	2	1.38751	-2.65537	-0.525435	0.583615	2.67934	-2.72712	-0.51423	0.67847	2.63933	-0.3904	0.7678	67.5299	18	0.339623	3	7	0	30.8351	10.9993	4	0	0.743521	22	0	-0.841493	-0.390012
O=C(O)[C@H](N=C(O)C1CCC(C(C)C)CC1)Cc1ccccc1	1	0	0	3	4	4	0	6	0	3	7	17	1.36691	0	0	0	0	27	0	1	3	0	0	1.79676	-2.83523	-0.528926	0.558989	2.78689	-2.73427	-0.464624	0.65304	2.89535	-0.383076	0.687653	31.7946	6	0.25	2	4	0	13.9816	7.37086	1	0	0.689721	13	0	-0.804081	-0.374505
O=C(O)/C(/CCC=C(C)C)=C/1\[C@@H](OC(=O)C)C[C@]2(C)[C@]3(C)[C@@H]([C@H](O)C[C@@H]\12)[C@]1(C)[C@H]([C@H](C)[C@H](O)CC1)CC3	1	0	0	4	6	5	0	0	0	4	9	29	1.26624	0	0	0	0	48	0	0	6	0	0	1.72253	-3.01535	-0.383208	0.371677	3.00368	-2.96626	-0.315932	0.42759	3.06034	-0.214817	0.517376	56.3059	5	0.125	4	4	0	23.842	12.7118	10	0	0.696013	15	0	-0.803819	-0.337453
O=C(OC=1C2Oc3c(OC)ccc4c3C32C(C(N(C)CC3)C4)CC=1)C	1	0	0	2	2	4	0	6	0	0	4	19	1.44995	0	0	0	0	23	0	1	4	0	0	1.57829	-2.88149	-0.524948	0.410507	2.88725	-2.92782	-0.462802	0.504665	2.87527	-0.289759	0.643405	33.8298	2	0.0689655	2	2	0	14.8727	6.33057	4	4	0.74145	9	0	-0.8568	-0.417216
O=C(OCC[N+](C)(C)C)C	1	1	1	0	0	1	0	0	1	0	1	6	1.40615	0	0	0	0	16	0	1	2	0	0	3.21648	-2.72787	-0.0402656	0.0879363	2.67602	-2.87269	-0.000707064	0.123	2.52701	0.0844904	0.1057	23.0053	3	0.333333	1	5	0	7.17792	1	0	0	0.664158	6	1	-0.894164	-0.225296
O=C(C(CN1CCCCC1)C)c1ccc(C)cc1	1	0	0	1	2	2	0	6	0	0	2	15	1.25897	0	0	0	0	23	0	1	1	0	0	1.75222	-2.78873	-0.403618	0.369194	2.70583	-2.80648	-0.319608	0.439676	2.74544	-0.212575	0.524458	28.0818	4	0.210526	1	4	0	11.4849	5.84564	1	1	0.64852	11	0	-0.85552	-0.356199
OC(=N[C@@H](CC(C)C)B(O)O)[C@@H](N=C(O)c1nccnc1)Cc1ccccc1	1	0	0	3	5	8	0	12	0	4	12	17	1.71269	1	0	0	0	25	0	4	4	0	0	1.99836	-2.65107	-0.599256	0.67214	2.64551	-2.65309	-0.529448	0.71507	2.69487	-0.463029	0.798538	36.4202	9	0.310345	2	7	0	15.9201	5.80437	2	0	0.726073	12	0	-0.797419	-0.386242
O(C)c1c(OC)cc2c([C@H]3N(C[C@H](CC(C)C)C(=O)C3)CC2)c1	1	0	0	3	4	4	0	6	0	0	4	18	1.36691	0	0	0	0	27	0	1	3	0	0	1.69186	-2.79789	-0.44198	0.347901	2.76487	-2.81277	-0.358049	0.413035	2.79297	-0.238896	0.537293	36.2866	4	0.16	1	5	0	14.5942	6.22685	2	0	0.691474	12	0	-0.844892	-0.375861
Clc1c(OC(C)C2=NCCN2)c(Cl)ccc1	1	1	1	0	0	2	0	6	0	1	3	12	1.76902	0	0	2	0	12	0	2	1	0	0	1.86877	-2.46275	-0.586462	0.621917	2.54539	-2.65849	-0.335509	0.743532	2.46941	-0.329251	0.789387	17.8545	3	0.176471	1	3	0	10.3469	3.11004	1	1	0.848424	8	0	-0.858847	-0.409343
Oc1c(C(C)C)cccc1C(C)C	1	0	0	1	1	1	0	6	0	1	2	12	1.14522	0	0	0	0	18	0	0	1	0	0	2.62821	-2.56569	-0.357602	0.481183	2.52153	-2.40148	-0.293301	0.441904	2.69155	-0.219043	0.597405	19.6777	2	0.153846	0	4	0	8.83397	4.63077	0	0	0.627801	6	0	-0.785306	-0.310504
O(CCOc1ccc(C(CC(C)(C)C)(C)C)cc1)CC[N+](Cc1ccccc1)(C)C	1	0	0	2	3	2	0	12	1	0	2	27	1.21355	0	0	0	0	42	0	1	2	0	0	1.53492	-2.77667	-0.227356	0.196862	2.7167	-2.84647	-0.142178	0.243742	2.82923	-0.0214047	0.315773	52.3867	11	0.354839	0	8	0	20.2025	8.54271	0	0	0.629975	19	1	-0.887689	-0.323791
NC(Cc1ccccc1)C	1	1	1	0	0	1	0	6	0	1	2	9	1.1916	0	0	0	0	13	0	1	0	0	0	2.16355	-2.57843	-0.573765	0.638254	2.51181	-2.72848	-0.49708	0.688386	2.50269	-0.456618	0.758602	13.5517	2	0.2	0	4	0	6.24856	3.24984	1	1	0.623579	6	0	-0.839045	-0.372074
OC(=N)c1c(O)ccc(C(O)CNC(CCc2ccccc2)C)c1	1	0	0	4	6	5	0	12	0	5	10	18	1.47028	0	0	0	0	24	0	2	3	0	0	1.65186	-2.68091	-0.607981	0.688177	2.61159	-2.76757	-0.554202	0.720382	2.62155	-0.485683	0.803639	26.897	8	0.32	1	8	0	13.7365	6.43479	2	2	0.706965	14	0	-0.844202	-0.384534
S(=O)(=O)(N(C[C@@H](O)[C@@H](N=C(O[C@@H]1COCC1)O)Cc1ccccc1)CC(C)C)c1ccc(N)cc1	1	0	0	2	4	6	0	12	0	3	9	24	1.61663	0	0	0	0	35	0	3	6	0	1	1.68051	-2.71351	-0.544769	0.631476	2.68461	-2.81251	-0.53808	0.677988	2.64782	-0.415576	0.734641	51.2102	11	0.297297	1	9	0	20.9721	8.11488	3	0	0.758561	15	0	-0.814764	-0.390012
FC(F)(F)c1nccc(N=C2NC(=NCC(O)(C)C)N=C(c3nc(C(F)(F)F)ccc3)N2)c1	1	0	0	3	4	6	0	12	0	3	9	22	1.93668	0	0	0	6	17	0	7	1	0	0	1.66511	-2.59039	-0.480027	0.515621	2.59313	-2.67732	-0.409558	0.577038	2.56093	-0.320286	0.672944	33.7225	4	0.114286	3	4	0	17.1223	4.54693	0	0	0.91041	13	0	-0.795591	-0.396259
O(C)c1cc2N(CC(CN(C)C)C)c3c(Sc2cc1)cccc3	1	0	0	2	3	2	0	12	0	0	2	20	1.45353	0	0	0	0	24	0	2	1	0	1	1.74122	-2.70459	-0.535218	0.534381	2.62741	-2.75591	-0.446774	0.66023	2.64265	-0.344082	0.699239	34.393	5	0.2	0	6	0	15.0604	4.95923	1	1	0.699188	10	0	-0.863462	-0.377015
O(CC(N)C)c1c(C)cccc1C	1	1	1	0	0	2	0	6	0	1	3	11	1.3222	0	0	0	0	17	0	1	1	0	0	2.37034	-2.56311	-0.245501	0.283829	2.51644	-2.76101	-0.183603	0.368294	2.50187	-0.0763912	0.401122	19.8405	3	0.230769	0	4	0	8.50211	3.72962	1	1	0.648684	7	0	-0.831627	-0.30879
O(CC(C)C)CC(CN(Cc1ccccc1)c1ccccc1)N1CCCC1	1	0	0	2	3	2	0	12	0	0	2	24	1.2584	0	0	0	0	34	0	2	1	0	0	1.61105	-2.71066	-0.576394	0.612763	2.73334	-2.82025	-0.485458	0.723578	2.71439	-0.415485	0.780132	43.045	10	0.344828	0	10	0	16.8877	8.05437	1	1	0.64356	12	0	-0.855489	-0.385945
S(=O)(=O)(Nc1cc2c([nH]c(C(=O)N3CCN(c4c(NC(C)C)cccn4)CC3)c2)cc1)C	1	0	0	2	4	4	0	15	0	3	7	20	1.69059	0	0	0	0	28	0	6	3	0	1	1.25662	-2.714	-0.554991	0.624182	2.64494	-2.85594	-0.495885	0.681282	2.55928	-0.422286	0.753854	45.3038	7	0.2	1	4	0	19.2384	5.92543	0	0	0.768259	17	0	-0.846156	-0.405296
S(=O)(=O)(Nc1ccc(C(O)CNC(C)C)cc1)C	1	0	0	1	2	4	0	6	0	3	7	12	1.66337	0	0	0	0	20	0	2	3	0	1	2.26728	-2.64109	-0.556843	0.635097	2.56416	-2.7466	-0.522185	0.581641	2.55696	-0.449437	0.73339	29.6601	6	0.333333	0	7	0	11.6597	3.67299	1	1	0.766819	11	0	-0.845265	-0.390133
O(CCN(C)C)c1ccc(/C(=C(/CC)\c2ccccc2)/c2ccccc2)cc1	1	0	0	2	3	2	0	18	0	0	2	26	1.21723	0	0	0	0	29	0	1	1	0	0	1.60708	-2.59509	-0.593597	0.642289	2.49748	-2.70398	-0.49128	0.752088	2.57831	-0.441846	0.809891	35.599	8	0.266667	1	5	0	17.0597	8.20339	0	0	0.643985	14	0	-0.85876	-0.383395
Oc1cc([C@@H]([C@H](CN(C)C)C)CC)ccc1	1	0	0	1	2	2	0	6	0	1	3	14	1.25092	0	0	0	0	23	0	1	1	0	0	2.52017	-2.73881	-0.259068	0.269523	2.67295	-2.73025	-0.203507	0.306337	2.76362	-0.068155	0.378774	27.1238	5	0.3125	0	8	0	10.7727	4.54433	2	0	0.631098	8	0	-0.863598	-0.332275
O=C1N(CCCCN2CCN(c3ncccn3)CC2)C(=O)CC(C)(C)C1	1	0	0	2	3	5	0	6	0	0	5	16	1.50496	0	0	0	0	29	0	5	2	0	0	1.29858	-2.77477	-0.24279	0.0493491	2.74172	-2.88531	-0.157372	0.123	2.7762	0.0444136	0.186471	42.199	6	0.214286	2	5	0	15.8557	5.58088	0	0	0.711223	16	0	-0.853286	-0.376946
O=C(NC1C(=O)N2C(C(=O)O)=C(C)CSC12)C(N)c1ccccc1	1	0	0	3	5	5	0	6	0	4	9	14	1.79068	0	0	0	0	17	0	3	4	0	1	1.58453	-2.69022	-0.574708	0.608519	2.73533	-2.89772	-0.514848	0.629511	2.62626	-0.409395	0.752747	25.7185	4	0.153846	4	3	0	13.7472	4.4636	3	3	0.82171	12	0	-0.825102	-0.422498
O=C(Nc1nccc(C)c1)C(C)c1cc(C(=O)c2ccccc2)ccc1	1	0	0	2	3	3	0	18	0	1	4	19	1.42473	0	0	0	0	20	0	2	2	0	0	1.49378	-2.45441	-0.59096	0.641454	2.48562	-2.4576	-0.514155	0.740137	2.54413	-0.445022	0.790087	25.7601	5	0.178571	2	3	0	14.7693	7.08611	1	1	0.702122	14	0	-0.791139	-0.388055
N(CCN1CCOCC1)=C1C(C)=CC(c2ccccc2)=NN1	1	0	0	1	2	4	0	6	0	1	5	15	1.46865	0	0	0	0	22	0	4	1	0	0	1.35137	-2.71587	-0.487311	0.56009	2.63933	-2.83285	-0.423683	0.625501	2.52394	-0.337398	0.711016	29.9266	4	0.166667	3	3	0	12.9566	4.98803	0	0	0.699067	14	0	-0.844546	-0.372448
Oc1c([C@H](CCN(C(C)C)C(C)C)c2ccccc2)cc(C)cc1	1	0	0	2	3	2	0	12	0	1	3	22	1.20522	0	0	0	0	31	0	1	1	0	0	2.07207	-2.76047	-0.514727	0.579245	2.66344	-2.78521	-0.414883	0.675805	2.69688	-0.388235	0.713245	35.8694	7	0.28	0	7	0	15.6595	7.94372	1	0	0.632571	9	0	-0.857803	-0.340015
S(c1c(C)cc(C)cc1)c1c(N2CCNCC2)cccc1	1	0	0	1	2	1	0	12	0	1	2	19	1.35263	0	0	0	0	22	0	2	0	0	1	1.58889	-2.71329	-0.557891	0.608992	2.6143	-2.88789	-0.471705	0.675829	2.53947	-0.411918	0.750248	28.9706	3	0.130435	0	2	0	13.5418	5.56538	0	0	0.689118	11	0	-0.844179	-0.372791
O=C(N(C)C)Cc1c(-c2ccc(C)cc2)nc2n1C=C(C)C=C2	1	0	0	2	2	2	0	11	0	0	2	17	1.4207	0	0	0	0	21	0	3	1	0	0	1.73441	-2.48731	-0.454988	0.407818	2.45616	-2.59994	-0.372571	0.4677	2.47995	-0.228456	0.624038	29.1953	4	0.16	3	4	0	13.9984	5.22783	0	0	0.687092	10	0	-0.858183	-0.387586
OC1=Nc2c(C)ccnc2N(C2CC2)c2ncccc12	1	0	0	2	2	4	0	12	0	1	5	12	1.56081	0	0	0	0	14	0	4	1	0	0	1.68099	-2.35307	-0.549555	0.66622	2.76577	-2.38192	-0.471854	0.740344	2.8125	-0.408831	0.829819	21.2449	1	0.0434783	1	2	0	11.1144	4.39385	0	0	0.748206	7	0	-0.770576	-0.43896
Clc1cc2c(C(=C3CCN(Cc4cc(C)cnc4)CC3)c3ncccc3CC2)cc1	1	0	0	2	3	3	0	18	0	0	3	27	1.35775	0	0	1	0	26	0	3	0	0	0	1.24441	-2.7236	-0.51992	0.543334	2.64177	-2.71666	-0.329933	0.709391	2.69175	-0.274138	0.770653	33.4634	2	0.0588235	1	2	0	18.1214	8.61584	0	0	0.710907	14	0	-0.850051	-0.355769
CC1SC[C@@]2(O1)C1CCN(C2)CC1	1	1	1	0	0	2	0	0	0	0	2	11	1.48335	0	0	0	0	17	0	1	1	0	1	1.83364	-2.89171	-0.207777	0.163161	2.87756	-2.95286	-0.152794	0.374666	2.84867	-0.010404	0.437363	24.7605	0	0	0	3	0	8.97755	3.38963	2	1	0.745262	6	0	-0.852835	-0.340112
O=C(C(CC(N(C)C)C)(c1ccccc1)c1ccccc1)CC	1	0	0	2	3	2	0	12	0	0	2	20	1.23144	0	0	0	0	27	0	1	1	0	0	2.34155	-2.71087	-0.554905	0.584015	2.6789	-2.74839	-0.462738	0.675926	2.67914	-0.395785	0.72757	32.4546	7	0.291667	1	9	0	14.6205	6.97118	1	1	0.640971	8	0	-0.862231	-0.374533
O=C(O[C@]([C@@H](CN(C)C)C)(Cc1ccccc1)c1ccccc1)CC	1	0	0	2	3	2	0	12	0	0	2	21	1.29213	0	0	0	0	29	0	1	2	0	0	2.2745	-2.72329	-0.528027	0.587476	2.70552	-2.73602	-0.430486	0.683485	2.75223	-0.395921	0.724613	36.557	8	0.307692	1	7	0	15.7359	7.11341	2	0	0.655518	9	0	-0.863062	-0.367382
O=C(O[C@@H]1[C@@H]2[C@@H](CC[C@H]3OC(=O)C[C@H](O)C3)[C@@H](C)C=CC2=C[C@H](C)C1)C(CC)(C)C	1	0	0	2	3	3	0	0	0	1	4	23	1.27677	0	0	0	0	38	0	0	5	0	0	1.7069	-2.82389	-0.462338	0.547145	2.80539	-2.78875	-0.417631	0.536132	2.85727	-0.370085	0.638182	47.2899	6	0.1875	4	5	0	19.0964	10.0427	7	0	0.693765	13	0	-0.795503	-0.333225
S(=O)(=O)(Nc1cc([C@@H](CC)C=2C(=O)O[C@](CCC)(CCc3ccccc3)CC=2O)ccc1)c1ncc(C(F)(F)F)cc1	1	0	0	3	5	5	0	18	0	2	7	33	1.71669	0	0	0	3	33	0	2	5	0	1	1.354	-2.72713	-0.547669	0.599182	2.73421	-2.70121	-0.465165	0.696616	2.78025	-0.408004	0.737808	51.0148	11	0.244444	2	7	0	24.1343	10.849	2	0	0.79647	21	0	-0.784831	-0.39157
O[C@H]1[N+]2(CCC)[C@H]3[C@@H]4N(C)c5c(cccc5)[C@]54[C@H](O)C([C@@H]2C5)[C@H]([C@@H]1CC)C3	1	0	0	1	1	2	0	6	1	2	4	22	1.33178	0	0	0	0	33	0	2	2	0	0	1.55345	-2.99286	-0.529349	0.594479	3.09548	-3.10337	-0.472629	0.612042	3.01399	-0.41546	0.713255	40.6958	3	0.09375	0	4	0	16.7526	8.55546	10	2	0.693253	10	1	-0.861354	-0.348656
O=C1C(CC)(CC)C(=O)NCC1C	1	1	1	0	0	2	0	0	0	1	3	8	1.41669	0	0	0	0	17	0	1	2	0	0	2.87697	-2.71347	-0.282153	0.179146	2.76164	-2.82514	-0.215518	0.211183	2.74077	-0.0731902	0.276569	21.1605	2	0.153846	2	6	0	8.51517	3.89559	1	1	0.69694	5	0	-0.838175	-0.31897
O=C1N(C)C(O)=NC1(CC)c1ccccc1	1	1	1	0	0	3	0	6	0	1	4	10	1.56281	0	0	0	0	14	0	2	2	0	0	2.194	-2.50794	-0.567767	0.603402	2.62873	-2.51812	-0.468097	0.663201	2.6848	-0.427942	0.782867	19.5629	2	0.117647	2	4	0	9.34375	3.47134	1	1	0.730919	7	0	-0.791986	-0.410305
O=C(O[C@H]1[C@](O)(C(=O)OC)[C@@H]2N(C)c3c(cc(c(OC)c3)[C@]3(C(=O)OC)c4[nH]c5c(c4CN4CC(CC)=C[C@@H](C3)C4)cccc5)[C@@]32[C@@H]2[C@@]1(CC)C=CCN2CC3)C	1	0	0	3	5	7	0	15	0	2	9	42	1.48003	0	0	0	0	54	0	4	8	0	0	1.21331	-2.84699	-0.48162	0.518806	2.97831	-2.98629	-0.399269	0.626758	2.891	-0.299954	0.695946	76.1712	7	0.107692	5	3	0	34.0161	13.9684	8	0	0.735044	16	0	-0.8557	-0.416478
OC1C(CC)C2C3C(O)C45c6c(N(C)C4C(N1C3C5)C2)cccc6	1	0	0	1	1	3	0	6	0	2	5	19	1.39086	0	0	0	0	26	0	2	2	0	0	1.51846	-2.94419	-0.548907	0.593251	3.03726	-3.00985	-0.505462	0.625407	2.98565	-0.424809	0.732796	32.3834	1	0.0344828	0	4	0	14.3384	7.34835	9	9	0.718638	10	0	-0.836381	-0.369211
OC(CNC(C)(C)C)c1oc2c(CC)cccc2c1	1	0	0	1	2	2	0	9	0	2	4	14	1.3437	0	0	0	0	23	0	1	2	0	0	1.86748	-2.69972	-0.375459	0.43531	2.63044	-2.78808	-0.24374	0.50729	2.62933	-0.197457	0.602521	27.7198	4	0.2	0	7	0	12.1564	5.57895	1	1	0.672175	10	0	-0.845245	-0.318107
O(C)c1c(OC)cc2c(C(CC3C(CC)CN4C(c5c(cc(OC)c(OC)c5)CC4)C3)NCC2)c1	1	0	0	3	4	6	0	12	0	1	7	29	1.3787	0	0	0	0	40	0	2	4	0	0	1.29014	-2.88087	-0.503397	0.352362	2.81577	-2.84878	-0.436306	0.477882	2.89049	-0.294441	0.628326	54.0323	7	0.179487	0	4	0	21.8559	9.08379	4	4	0.692291	16	0	-0.848592	-0.382707
Clc1cc(N2CCN(CCCN3C(=O)N(CCOc4ccccc4)C(CC)=N3)CC2)ccc1	1	0	0	3	4	4	0	12	0	0	4	24	1.56535	0	0	1	0	32	0	5	2	0	0	1.12272	-2.77163	-0.600584	0.613696	2.67872	-2.88643	-0.480612	0.752198	2.5973	-0.390666	0.800704	46.1966	10	0.277778	2	4	0	19.9537	7.29271	0	0	0.73248	20	0	-0.854426	-0.394808
O=C(C)c1c(OCC(O)CNC(C)C)ccc(N=C(O)CCC)c1	1	0	0	3	4	6	0	6	0	3	9	16	1.47612	0	0	0	0	28	0	2	4	0	0	2.43046	-2.65568	-0.517982	0.557236	2.59881	-2.81639	-0.485081	0.597387	2.59962	-0.384985	0.683404	35.4638	10	0.416667	2	7	0	14.8733	6.01989	1	1	0.705835	15	0	-0.845803	-0.368587
Clc1c(Cl)cccc1C1C(C(=O)OCOC(=O)CCC)=C(C)NC(C)=C1C(=O)OC	1	0	0	2	3	3	0	6	0	1	4	19	1.69414	0	0	2	0	23	0	1	6	0	0	2.24265	-2.5092	-0.404618	0.357003	2.53639	-2.51831	-0.184333	0.446157	2.59888	-0.139122	0.597342	35.2658	7	0.225806	5	4	0	18.648	6.1707	1	1	0.824687	13	0	-0.810829	-0.417921
S(=O)(=O)(N1CCN(C)CC1)c1cc(c(OCC)cc1)C1=Nc2c(CCC)nn(C)c2C(=O)N1	1	0	0	2	4	7	0	11	0	1	8	20	1.71023	0	0	0	0	30	0	6	4	0	1	1.50067	-2.76184	-0.29733	0.260302	2.66937	-2.88288	-0.341424	0.334842	2.59402	-0.0128555	0.478512	50.0662	7	0.194444	2	4	0	20.2756	6.0058	0	0	0.777084	15	0	-0.860927	-0.390781
O=C(OC)CCCCCCC1C(=O)CC(O)C1C=CCC(O)(CCCC)C	1	0	0	3	4	4	0	0	0	2	6	20	1.26639	0	0	0	0	38	0	0	5	0	0	2.30777	-2.71105	-0.492989	0.437591	2.78689	-2.65848	-0.429645	0.41992	2.82251	-0.331958	0.560191	45.3739	13	0.481481	3	8	0	17.2841	8.96807	4	4	0.681158	18	0	-0.802929	-0.393115
Ic1c(OCCN(CC)CC)c(I)cc(C(=O)c2c(CCCC)oc3c2cccc3)c1	1	0	0	2	3	3	0	15	0	0	3	24	1.51134	0	0	0	0	29	2	1	3	0	0	1.59156	-2.66975	-0.54081	0.473821	2.56914	-2.75038	-0.382717	0.75777	2.66871	-0.210749	0.813276	45.653	11	0.333333	1	6	0	22.6567	8.45692	0	0	0.997154	16	0	-0.855947	-0.401591
S(=O)(=O)(Nc1cc2c(C(=O)c3ccc(OCCCN(CCCC)CCCC)cc3)c(CCCC)oc2cc1)C	1	0	0	3	4	5	0	15	0	1	6	28	1.46655	0	0	0	0	44	0	2	5	0	1	1.47318	-2.73978	-0.544646	0.413483	2.64544	-2.76253	-0.448343	0.549322	2.69393	-0.334719	0.625977	62.0071	18	0.439024	1	10	0	24.7399	11.0343	0	0	0.710577	20	0	-0.859449	-0.402422
O[C@@H]([C@H](N=C(O)CCCCCCC)CN1CCCC1)c1cc2OCCOc2cc1	1	0	0	3	4	6	0	6	0	2	8	22	1.40453	0	0	0	0	36	0	2	4	0	0	1.50862	-2.68024	-0.562846	0.549829	2.71255	-2.71793	-0.504312	0.525428	2.78159	-0.383618	0.719664	46.4875	11	0.354839	1	8	0	17.6845	8.32895	2	0	0.69499	16	0	-0.860056	-0.396854
Clc1c(Cl)cccc1N1CCN(CCCCOc2cc3N(COC(=O)CCCCCCCCCCC)C(=O)CCc3cc2)CC1	1	0	0	3	4	4	0	12	0	0	4	35	1.47907	0	0	2	0	51	0	3	4	0	0	1.05497	-2.77483	-0.547614	0.523033	2.67796	-2.88346	-0.435451	0.627822	2.82733	-0.307602	0.731753	68.2816	19	0.395833	2	12	0	28.5558	12.7498	0	0	0.724757	30	0	-0.85451	-0.410408
O(C)c1cc2c(/C=N/NC(=N)NCCCCC)c[nH]c2cc1	1	0	0	2	3	3	0	9	0	4	7	14	1.4996	0	0	0	0	23	0	5	1	0	0	1.60594	-2.64153	-0.621601	0.634328	2.57461	-2.68958	-0.559941	0.713587	2.69821	-0.422149	0.798422	29.0398	7	0.304348	2	7	0	13.0706	4.77249	0	0	0.701957	15	0	-0.861214	-0.420842
[truncated: 556 more rows]
[truncated: 89 more columns]

## Sheet: 3A4_Sub
SMILES	Label	ast_fraglike	ast_fraglike_ext	ast_violation	ast_violation_ext	a_acc	a_acid	a_aro	a_base	a_don	a_donacc	a_hyd	a_ICM	a_nB	a_nBr	a_nCl	a_nF	a_nH	a_nI	a_nN	a_nO	a_nP	a_nS	balabanJ	BCUT_SLOGP_0	BCUT_SLOGP_1	BCUT_SLOGP_2	BCUT_SLOGP_3	BCUT_SMR_0	BCUT_SMR_1	BCUT_SMR_2	BCUT_SMR_3	b_1rotN	b_1rotR	b_double	b_max1len	b_triple	chi0v	chi1v_C	chiral	chiral_u	density	diameter	FCharge	GCUT_SLOGP_0	GCUT_SLOGP_1	GCUT_SLOGP_2	GCUT_SLOGP_3	GCUT_SMR_1
[truncated: 1,584 more rows]
[truncated: 85 more columns]

[truncated: 5 more sheets: 1A2_Inh, 2C9_Inh, 2C19_Inh, 2D6_Inh, 3A4_Inh]
