# Supplementary material for: Machine learning to predict metabolic drug interactions related to cytochrome P450 isozymes
Source: J Cheminform. 2022 Apr 15;14:23. doi: 10.1186/s13321-022-00602-x (PMC9013037; doi:10.1186/s13321-022-00602-x)
Supplement: Supplementary file 2 — Additional file 2. The randomly generated negative datasets in the modeling process. [file 13321_2022_602_MOESM2_ESM.xlsx]

## Sheet: 1A2_Sub
Dataset 1	Dataset 2	Dataset 3	Dataset 4	Dataset 5	Dataset 6	Dataset 7	Dataset 8	Dataset 9	Dataset 10
S(C[C@H](NC(=O)N[C@H](C(=O)O)CCC(=O)O)C(=O)O)Cc1ccc(F)cc1	O=C([C@@H](N=C(O)[C@@H](N=C(OCc1cnccc1)O)Cc1ccccc1)CCc1ccccc1)CO	Fc1ccc([C@H](NC=2S/C(=C\c3oc(CC)cc3)/C(=O)N=2)c2[nH]nnn2)cc1	O=C(OC1(Cc2ccccc2)CCCC1)N[C@H](C=O)CCCC	Clc1c(C(=O)O)ccc(Nc2nc(N[C@H](C(C)C)CO)nc3n(C(C)C)cnc23)c1	O=C(O)[C@@H](NC(=O)c1ccc(CCc2c3C(O)=NC(=N)Nc3[nH]c2)cc1)CCc1n[nH]nn1	O=C(OC(C)(C)C)NCCCCCC[C@H](C(=O)O)c1c2c([nH]c1)cccc2	O=C([C@@H](CN(O)C=O)CCCC)N1[C@H](c2oc3c(n2)cccc3)CCC1	Clc1cc(CNC(=O)[C@H]2N(C(=O)[C@H](N)C3CCCCC3)CCC2)c(OCC(=O)NCC)cc1	O=C(O)[C@@H](N=C(O)CN)CCCCC([O-])=N[C@@H]1C(=O)N2[C@@H](C(=O)O)C(C)(C)S[C@H]12
SCC[C@H](NC(=O)CCCCC)C(=O)O	O=C(O)[C@@H](CN(O)C=O)CCCC	O=C[C@@H](O)[C@@H](O)[C@H](O)[C@H](O)CO	O=C(N[C@H](C#N)COCc1ccccc1)[C@@H](NC(=O)N1CCOCC1)CC(C)C	F[C@@H]1CN(C(=O)[C@@H](N)[C@@H](C(=O)N(C)C)c2ccc(C3=Cn4ncnc4C=C3)cc2)CC1	O=C(O)[C@H](CCCNC(=N)N)N1C(=O)CC1	O=C(O)[C@@H](N=C(O)CCC(=O)O)CCCNC(=N)N	O=C(O)[C@@H](CN(O)C=O)CCCC	O=C(O)CC[C@H](N)CC	Fc1c(C[C@@H](N)c2ccc(-c3cc(C(=O)N)ccc3)cc2)cc(F)cc1
P(OC[C@H](OC(=O)CCC)COC(=O)CCC)(O)(O)(O)O	Fc1ccc(CC2(COC(=O)N[C@H](C(=O)C(=O)Nc3[nH]ncc3)CCCC)CCC2)cc1	Clc1ccc(C(=O)N(CCCOC)[C@@H]2CN(CCc3ccccc3)CCC2)cc1	O=C(O)CC[C@H](N)CC	Fc1cc(CNC(=O)[C@H]2N(C(=O)[C@H](N)Cc3ccccc3)CCC2)ccc1	O=C(O)[C@@H](NC(=O)COc1ccccc1)CO/N=C(/C(=O)O)\CCC(=O)O	O=C(O)[C@@H](NCCC(=O)O)CCCNC(=N)N	O=C(O)[C@@H](N=C(O)CN)CCCCC([O-])=N[C@@H]1C(=O)N2[C@@H](C(=O)O)C(C)(C)S[C@H]12	O=C(O)[C@@H](NC(=O)Cc1sccc1)C=1SCC(=C)[C@@H](C(=O)O)N=1	O=C(N)Cc1ccc(OC[C@H](O)CNC(C)C)cc1
S(=O)(=O)(C[C@H](OC(=O)N1CCOCC1)C(=O)NCC#N)Cc1c(OC(F)F)cccc1	Clc1cc([C@@H](C(=O)Nc2cc3c(NC(=O)c4ccccc4)n[nH]c3cc2)CCN)ccc1	S(=O)(=O)(N)c1sc2S(=O)(=O)N(CCOC)C[C@H](NCC)c2c1	O=C(O)[C@@H](N=C(O)[C@@H](O)[C@H](N)Cc1ccccc1)CC(C)C	P(=O)(OC[C@@H](O)[C@@H](O)[C@H](O)CO)(O)O	S(=O)(=O)(C)c1cc(F)c([C@@H]2NC([C@H]([C@H](N)C(=O)N3C[C@@H](F)CC3)CC3CC3)ON2)cc1	O=C(O)[C@@H](NC(=O)COc1ccccc1)CO/N=C(/C(=O)O)\CCC(=O)O	O=C(O)[C@H](CCCNC(=N)N)N1C(=O)CC1	P(=O)(OC[C@@H](O)[C@@H](O)[C@H](O)CO)(O)O	P(=O)(OC[C@@H](O)[C@@H](O)C(O)=NO)(O)O
O=C(O)[C@H](N)CC=O	S(=O)(=O)(C)c1cc(F)c([C@@H]2NC([C@H]([C@H](N)C(=O)N3C[C@@H](F)CC3)CC3CC3)ON2)cc1	P(=O)(OP(=O)(OC[C@H]1O[C@@H](n2c3ncnc(N)c3nc2)[C@H](O)C1)O)(OP(=O)(O)O)O	S(=O)(=O)(N[C@H](C(=O)Nc1ccncc1)c1ccccc1)c1c2nsnc2ccc1	P(=O)(OC[C@@H](O)[C@@H](O)[C@H](O)C(=O)O)(O)O	O=C(O)[C@@H](N)[C@@H](O)c1c2c([nH]c1)cccc2	F[C@@H]1CN(C(=O)[C@@H](N)[C@@H](C(=O)N(C)C)C2CCC(C=3n4ncnc4C=CC=3)CC2)CC1	O=C([C@H](N)Cc1ccccc1)N1[C@H](C(=O)NCCNc2ccncc2)CCC1	O=C1N=C(N)NC2=NC[C@H]([C@@H](O)[C@@H](O)C)N=C12	OC1[C@H](C)[C@H]2[C@@]34OO[C@@](C)(O[C@H]3O1)CC[C@H]4[C@H](C)CC2
S(=O)(=O)(N[C@@H](C(=O)NO)C1CCOCC1)c1cc(C)c(F)cc1	Clc1cc(CNC(=O)[C@H]2N(C(=O)[C@H](N)CC(C)C)CCC2)ccc1	FC=1[C@@H](O)[C@H](O)C[C@](O)(C(=O)O)C=1	O=C(O)C[C@H](O)CCCCCCCCCCC	Clc1cc([C@H](OC(=O)C)C(=O)Nc2c3C(=O)C(=O)NC(=O)c3ccc2)ccc1	O=C(NC[C@@H](O)C(=O)O)NCc1ccccc1	O(C[C@@H](O)CN1CCN(c2ncccc2)CC1)c1ccc(C2CCCCC2)cc1	O(C[C@@H](N)Cc1c2c([nH]c1)cccc2)c1cc(-c2cc3c(C)n[nH]c3cc2)cnc1	OC[C@H]1OB(c2ccc(CCNC(=N)N)cc2)OC1	S(=O)(=O)(N1[C@H](C)CN(CC2(C(=O)N)CC2)CC1)c1ccc([C@](O)(C(F)(F)F)C)cc1
O=C(O)C=1O[C@@H]([C@H](O)[C@H](O)CO)[C@H](N=C(O)C)[C@@H](O)C=1	O=C(O)[C@@H](NC(=O)Cc1sccc1)C=1SCC(=C)[C@@H](C(=O)O)N=1	O=C(O)[C@]1(O)C=C[C@@H](O)[C@H](O)C1	O=C(O)[C@H](O)[C@H](O)Cn1c2ncnc(N)c2nc1	S(=O)(=O)(N1CCN(C)CC1)c1c(C)cc2c(S(=O)(=O)N[C@@H](C3CCCC3)C2)c1	P(=O)(O)(O)CCCCCc1c(O)nc(O)nc1NC[C@H](O)[C@H](O)[C@H](O)CO	P(=O)(OC[C@@H](O)[C@@H](O)[C@H](O)C(=O)O)(O)O	Clc1c([C@H](Nc2c(C(=O)C)ccc(C)c2)C(=O)N)c(Cl)ccc1	O([C@H]1[C@H](O)[C@@H](O[C@@H]2[C@H](O)[C@@H](NC)[C@](O)(C)CO2)[C@H](N)C[C@@H]1N)[C@@H]1[C@H](N)CC=C(CN)O1	O=C1N[C@H](C)CNc2c3c(sc12)ccc1nc(-c2cnc(C)cc2)ccc31
O[C@H](CO)CN1CCN(c2ccccc2)CC1	Brc1c([C@H](Nc2c(C(=O)C)ccc(C)c2)C(=O)N)c(Br)ccc1	O=C(N)C=1C(=O)[C@@]2(O)C(O)=C3C(=O)c4c(O)cccc4[C@](O)(C)[C@H]3C[C@H]2[C@H](N(C)C)C=1O	Clc1cc([C@H](OC(=O)C)C(=O)Nc2c3C(=O)C(=O)NC(=O)c3ccc2)ccc1	O=CCCCC[C@@H]1SC[C@@H]2NC(=O)N[C@H]12	S(=O)(=O)(N1[C@H](C)CN(CC2(C(=O)N)CC2)CC1)c1ccc([C@](O)(C(F)(F)F)C)cc1	F[C@@H]1C=2[C@@](C)([C@H]3[C@@H](O)C[C@]4(C)[C@@H](C(=O)CO)[C@H](C)C[C@H]4[C@@H]3C1)C=CC(=O)C=2	O=C(O[C@@H]1[C@@H]2[C@@H](CC[C@@H](O)C[C@@H](O)CC(=O)O)[C@@H](C)C=CC2=C[C@H](C)C1)[C@H](CC)C	O=C(N)C=1C(=O)[C@@]2(O)C(O)=C3C(=O)c4c(O)cccc4C(=C)[C@H]3[C@H](O)[C@H]2[C@H](N(C)C)C=1O	Clc1c(Cl)ccc(CC(=O)N(C)[C@@H]2[C@@H](N3CCCC3)C[C@@]3(OCCC3)CC2)c1
O(CCN1CCCC1)c1ccc([C@H]2[C@H]([C@H](C)c3c(O2)ccc(O)c3)c2ccc(O)cc2)cc1	O=C(NO)[C@@H](O)[C@H](C=O)CC(C)C	FC1(F)C[C@@H]2[C@H](c3ccc(O)cc3)Oc3c([C@@H]2C1)cc(O)cc3	O=C1[C@H](C)[C@@H](O)[C@@H](C)[C@@H](CC)OC(=O)[C@H](C)[C@@H](O)[C@H](C)[C@@H](O)[C@@H](C)C[C@H]1C	OC[C@@H]1[C@@H](O)C[C@@H](N)[C@@H](O)O1	O=C1OCC([C@@H]2[C@@]3(C)[C@H](O)C[C@@H]4[C@]5(C)[C@@H](C[C@@H](O)CC5)CC[C@H]4[C@@]3(O)CC2)=C1	O(C)[C@H]1[C@@H](O)[C@H](O)[C@H](O)[C@H](C)O1	O=C(O)[C@]1(CC=C)O[C@@H]([C@H](O)[C@H](O)CO)[C@H](N=C(O)C)[C@@H](O)C1	F[C@@H]1C=2[C@@](C)([C@H]3[C@@H](O)C[C@]4(C)[C@]5(C(=O)CO)OC(C)(C)O[C@@H]5C[C@H]4[C@@H]3C1)CCC(=O)C=2	OC(C#CC[C@@H](C)[C@@H]1[C@]2(C)[C@@H](/C(=C/C=C3C[C@@H](O)C[C@H](O)C3)/CCC2)CC1)(C)C
O=C(O)C[C@H]1N[C@H](C(=O)O)CC1	ClCC[C@@H](O)c1ccccc1	O=C1C=C2C(=C3[C@H]([C@H]4[C@@](CC)([C@](O)(C#C)CC4)C=C3)CC2)CC1	O(CCO)[C@H]1[C@H](C(C)C)CC[C@@H](C)C1	S(c1cc(C=2[C@@H](O)[C@H](O)C[C@](O)(C(=O)O)C=2)ccc1)c1ccccc1	OC(=NC[C@H]1[C@H](c2c3c(OCC3)ccc2)C1)CC	O[C@@H]1CC=2[C@@](C)([C@@H]3[C@H]([C@H]4[C@@](C)([C@@H]([C@@H](CC[C@H](C(C)C)CC)C)CC4)CC3)CC=2)CC1	Clc1cc2c(cc(S(=O)(=O)C[C@@H](O)C(=O)N3CCC(N4C(O)=NCCC4)CC3)cc2)cc1	O=C(O)[C@H]1[C@@H]2[C@@]3(C)[C@@H](O)CC[C@@]2(OC3=O)[C@H]2[C@]31CC(=C)[C@@H](C3)CC2	S(=O)(=O)(N1[C@H](Cc2ccccc2)CN(Cc2[nH]cnc2)c2c(cc(C#N)cc2)C1)c1sccc1
O=C1[C@@H](CC=C)C(=O)N2N1C(N(C)C)=Nc1c2cc(C)cc1	O=[N+]([O-])c1c(O)nc(O)nc1NC[C@H](O)[C@H](O)[C@H](O)CO	ON=C1C=C2[C@@H]([C@@H]3[C@H]([C@H]4[C@@](CC)([C@](O)(C#C)CC4)CC3)CC2)CC1	S(=O)(=O)(N(C)c1nc2cc(c1)COC(=O)[C@@](N)(C)Cc1cc(ccc1)CC[C@@H](C)CC2)C	O[C@@H]1[C@H](O)C[C@@H]2[C@]1(C)CC[C@H]1[C@H]2CCc2c1ccc(O)c2	O([C@H]1[C@H](O)[C@@H](O)[C@H](O)O[C@@H]1CO)[C@H]1[C@H](O)[C@@H](O)C[C@@H](CO)O1	O=C(CO)[C@@H]1[C@]2(C)[C@H]([C@H]3[C@H]([C@@H](O)C2)[C@]2(C)C(=CC(=O)CC2)CC3)CC1	O=C(O[C@]1([C@H](C)CN(C)CC1)c1ccccc1)CC	Oc1cc2c([C@@H]3[C@H]([C@H]4[C@@](C)([C@](O)(C#C)CC4)CC3)CC2)cc1	Cl[C@@H]1SC2=NC(C(=O)N[C@@H]3C(=O)N(CC(=O)N)c4c(cccc4)C3)=CC2=C1
Clc1sc2[nH]c(C(=O)N[C@@H]3C(=O)N(CC(=O)NCCO)c4c(cccc4)C3)cc2c1	Clc1cc2n(C)c3C(=O)NC4([C@H](C#N)c3c2cc1)CCNCC4	O[C@]1(C)[C@]2(C)[C@H]([C@H]3[C@@H]([C@]4(C)[C@H](Cc5n[nH]cc5C4)CC3)CC2)CC1	Oc1nc([C@H]2[C@H](C)CN(Cc3ncccn3)C2)nc2n(C3CCOCC3)ncc12	O[C@H]1[C@H](O)c2c(c3c4c5c(cc3)cccc5ccc4c2)C[C@H]1O	O=C(O)[C@]1(C)C[C@@H]2[C@@](C)(CC[C@@]3(C)[C@@]4(C)[C@H](C(=O)C=C23)[C@]2(C)[C@H](C(C)(C)[C@@H](O)CC2)CC4)CC1	Fc1cc(-c2sc(C(=O)N[C@@H]3CNCCC3)c(NC(O)=N)c2)ccc1	O=C(CO)[C@@H]1[C@]2(C=O)[C@H]([C@H]3[C@H]([C@@H](O)C2)[C@]2(C)C(=CC(=O)CC2)CC3)CC1	O[C@]1(C#C)[C@]2(CC)[C@H]([C@H]3[C@H](C(=C)C2)[C@@H]2C(=CCCC2)CC3)CC1	S(=O)(=O)(N1[C@H](COc2ccccc2)CCC1)c1cc2C(=O)C(=O)N(C)c2cc1
O[C@](CCC=C(C)C)(C)[C@@H]1CC=C(C)CC1	S(=O)(=O)(O[C@@H]1[C@]2(C)[C@H]([C@H]3[C@@H](c4c(cc(OS(=O)(=O)N)c(OC)c4)CC3)CC2)CC1)N	O=C(CO)[C@]1(O)[C@]2(C)[C@H]([C@H]3[C@H]([C@@H](O)C2)[C@]2(C)C(=CC(=O)CC2)CC3)CC1	O=C(OC1C[C@@H]2N3[C@H](C1)CC(C(=O)C3)C2)c1c2c([nH]c1)cccc2	F[C@]12[C@@H](O)C[C@]3(C)[C@@](O)(C(=O)CO)[C@H](O)C[C@H]3[C@@H]1CCC=1[C@]2(C)C=CC(=O)C=1	O=C1[C@@]2(C)C(C)(C)[C@@H](C1)CC2	S(=O)(=O)(N[C@@H]1C(=O)N(Cc2cc3c(N)nccc3cc2)CC1)c1sc2c(nccc2)c1	O=C(N[C@H]1[C@H](Cc2cnccc2)N2CCC1CC2)c1oc2c(c1)cccc2	O=C1C=C2[C@@](C)([C@@H]3[C@H]([C@H]4[C@@](C)([C@@H](O)CC4)CC3)CC2)C=C1	P(=O)(OP(=O)(OC[C@H]1O[C@@H](n2c3ncnc(N)c3nc2)[C@H](O)C1)O)(OP(=O)(O)O)O
Fc1c2C(N)=N[C@H](CCNC(=O)c3cocc3)Nc2c(F)cc1	OC(CCC=C(C)C)(C)[C@@H]1C2[C@](C)([C@@]3(C)[C@@H]([C@]4(C)[C@H](C(C)(C)[C@@H](O)CC4)CC3)CC2)CC1	SCC(=O)[C@]1(O)[C@]2(C)[C@H]([C@H]3[C@H]([C@@H](O)C2)[C@]2(C)C(=CC(=O)CC2)CC3)CC1	O[C@@H]1[C@@H](O)c2n(ccn2)C[C@H]1O	O(CC)[C@@H]1[C@H](C)[C@H]2[C@@]34OO[C@@](C)(O[C@H]3O1)CC[C@H]4[C@H](C)CC2	O=C1C=C2C(=C3[C@H]([C@H]4[C@@](CC)([C@](O)(C#C)CC4)C=C3)CC2)CC1	S=C1N(C)C(C)=C(C(=O)c2ccccc2)[C@@H](c2cc(O)ccc2)N1	Fc1c(-c2n(C(C)C)c(C)nc2)nc(Nc2ccc(C(=O)N3C[C@@H](N(C)C)CC3)cc2)nc1	O[C@@H]1[C@]2(C)[C@H]([C@H]3[C@@H]([C@@H]4C(=CC3)C[C@@H](O)CC4)CC2)CC1	O[C@H]1[C@]2(C)[C@H]([C@H]3[C@@H]([C@]4(C)[C@H](C[C@@H](O)CC4)CC3)CC2)CC1
Clc1c(OC)c(C(O)=NC[C@H]2N(CC)CCC2)c(O)c(Cl)c1	N(CC#C)[C@@H]1c2c(cccc2)CC1	O=C1C=C2[C@@](C)([C@@H]3[C@H]([C@H]4[C@@](C)(OC(=O)CC4)CC3)CC2)C=C1	O=C(NC1[C@H]2CC3(C(=O)N)C[C@@H]1CC(C3)C2)C(Oc1ccc(OC)cc1)(C)C	O=C(O[C@@H]1[C@]2(C)[C@H]([C@H]3[C@@H](c4c(cc(O)cc4)CC3)CC2)CC1)CCCC	O=C1C=C2C(=C3[C@@H](c4ccc(N(C)C)cc4)C[C@]4(C)[C@](O)(C#CC)CC[C@H]4[C@@H]3CC2)CC1	S(=O)(=O)(N1CCN(C)CC1)c1c(C)cc2N[C@H](C3CCCC3)NS(=O)(=O)c2c1	O(C)c1c(OC2CCCC2)cc([C@@H]2CC(=O)NC2)cc1	O=C(N[C@H](CO)C)[C@@H]1C=C2[C@H](N(C)C1)Cc1c3c([nH]c1)cccc23	F[C@@H]1C=2[C@@](C)([C@@]3(F)[C@@H](O)C[C@]4(C)[C@@H](C(=O)CO)[C@H](C)C[C@H]4[C@@H]3C1)C=CC(=O)C=2
O=C1NC(N)=NC=2NC[C@H]([C@@H](O)[C@@H](O)C)NC1=2	Clc1c(Cc2ccc(O[C@@H]3COCC3)cc2)cc([C@H]2[C@H](O)[C@@H](O)[C@H](O)[C@@H](CO)O2)cc1	Oc1cc2c([C@H](N(c3ccccc3)CC2)c2ccc(N3C[C@H]4N(CC3)CCCC4)cc2)cc1	O[C@]1(C#C)[C@]2(C)[C@H]([C@H]3[C@@H]([C@]4(C)C(=Cc5oncc5C4)CC3)CC2)CC1	O=C1C=C2[C@@](C)([C@@H]3[C@H]([C@H]4[C@@](C)(OC(=O)CC4)CC3)CC2)C=C1	O=C1C=C2C(=C3[C@H]([C@H]4[C@@](C)([C@](O)(C)CC4)C=C3)CC2)CC1	O[C@H]1[C@H](O)c2c(c3c4c5c(cc3)cccc5ccc4c2)C[C@H]1O	Clc1c(C)c(N2C(=O)N3[C@@H]([C@H](O)CC3)C2=O)ccc1C#N	N#C[C@@H](c1sc2c(n1)cccc2)c1nc(NCCc2cnccc2)ncc1	O=C1C=C2[C@@H]([C@@H]3[C@@H]([C@H](C)C2)[C@H]2[C@@](C)([C@@H](O)CC2)CC3)CC1
O=C1C=C2[C@@](C)([C@@H]3[C@H]([C@H]4[C@@](C)([C@H](O)CC4)CC3)CC2)CC1	O=S1(=O)N(C)c2c(cc([C@@H]3OCC(=O)N(Cc4ccccc4)C3)cc2)C1	S=C(NCCCCCCCC)N1[C@H]2[C@H](O)[C@@H](O)[C@H](O)[C@@H]1CO2	O=C(C)[C@]1(C)[C@]2(C)[C@H]([C@H]3[C@@H]([C@]4(C)C(C(C)=C3)=CC(=O)CC4)CC2)CC1	O=C1[C@@H]2Oc3c(O)ccc4c3[C@@]32[C@H]([C@H](N(C)CC3)C4)CC1	F[C@]12[C@@H](O)C[C@]3(C)[C@@](O)(C(=O)CO)CC[C@H]3[C@@H]1CCC=1[C@]2(C)CCC(=O)C=1	F[C@]12[C@@H](O)C[C@]3(C)[C@@](O)(C(=O)CO)[C@H](C)C[C@H]3[C@@H]1CCC=1[C@]2(C)C=CC(=O)C=1	F[C@@H]1C=2[C@@](C)([C@@]3(F)[C@@H](O)C[C@]4(C)[C@@](O)(C(=O)CO)[C@H](C)C[C@H]4[C@@H]3C1)C=CC(=O)C=2	[P@H](=O)(O)CC(=O)[C@@H]([C@@H](O)CC)C	O=C(O[C@@H]1[C@]2(C)[C@H]([C@H]3[C@@H]([C@@H]4C(=CC(=O)CC4)CC3)CC2)CC1)CCc1ccccc1
O=C(O)[C@H]1[C@@H]2[C@@]3(C)[C@@H](O)CC[C@@]2(OC3=O)[C@H]2[C@]31CC(=C)[C@@H](C3)CC2	OC(=NC[C@H]1[C@H](c2c3c(OCC3)ccc2)C1)CC	O[C@@H]1[C@@H]2Oc3c(O)ccc4c3[C@@]32[C@H]([C@H](N(C)CC3)C4)CC1	O(C)c1c(O)cc2c([C@@H]3[C@H]([C@H]4[C@@](C)([C@@H](O)CC4)CC3)CC2)c1	O=C1[C@@H]2Oc3c(O)ccc4c3[C@@]32[C@](O)([C@H](N(C)CC3)C4)CC1	O=C(OCC(=O)[C@@H]1[C@]2(C)[C@H]([C@H]3[C@@H]([C@]4(C)C(=CC(=O)CC4)CC3)CC2)CC1)C	OC[C@@H]1[C@@H](O)C=CC[C@H]2O[C@@H]3[C@H](O[C@H]4[C@H](O)[C@H]5OCC=CC[C@@H]5O[C@@H]4C3)C=C[C@@H]2O1	O[C@]1(C#C)[C@]2(CC)[C@H]([C@H]3[C@H](C(=C)C2)[C@@H]2C(=CCCC2)CC3)CC1	O=C([C@@H](NC(=O)[C@@H]1[C@@H](C(=O)NCc2ccccc2)O1)[C@H](CC)C)N1[C@H](C(=O)O)CCC1	O=C(N(C(=O)[C@H]1CN(CC=C)[C@H]2[C@@H](c3c4c([nH]cc4C2)ccc3)C1)CCCN(C)C)NCC
Oc1c2[C@H]3[C@H](C(C)(C)Oc2cc(CCCCC)c1)CCC(C)=C3	O[C@H]1[C@H](O)[C@]2(C)[C@@H]([C@H]1O)[C@H]1[C@@H](c3c(cc(O)cc3)CC1)CC2	O=C(Nc1ccncc1)[C@H](CC)c1ccccc1	O(C)[C@]12[C@@H](C(O)(C)C)C[C@@]3([C@@H]4N(CC5CC5)CC[C@@]53[C@H]1Oc1c(O)ccc(c51)C4)CC2	O(CCN1CCOCC1)c1c2O[C@H]3[C@@H](O)C=C[C@H]4[C@@H]5N(C)CC[C@]34c2c(cc1)C5	O=C1[C@H](C)C[C@]2(C)[C@@H]3[C@H]([C@H]4[C@@](C)([C@@H](O)CC4)CC3)CC[C@H]2C1	O(C)c1cc2c([C@@H]3[C@H]([C@H]4[C@@](C)([C@](O)(C#C)CC4)CC3)CC2)cc1	O=C(O)[C@@]12[C@@H]([C@@H](C)[C@H](C)CC1)C=1[C@](C)([C@@]3(C)[C@@H]([C@]4(C)[C@H]([C@@](CO)(C)[C@@H](O)[C@H](O)C4)CC3)CC=1)CC2	S(=O)(=O)(OC[C@@H]1[C@@H](O)[C@@H](O)[C@H](n2c3ncnc(N)c3nc2)O1)N=C(O)[C@@H](N)[C@H](O)C	S(=O)(=O)(O[C@@H]1CC=2[C@@](C)([C@@H]3[C@H]([C@H]4[C@@](C)(C(=O)CC4)CC3)CC=2)CC1)O
O=C(C)[C@@H]1[C@]2(C)[C@H]([C@H]3[C@@H]([C@]4(C)[C@H](C[C@@H](O)CC4)CC3)CC2)CC1	O([C@@H]1[C@@H](CO)O[C@H](O)C[C@H]1O)[C@@H]1[C@H](O)[C@@H](O)[C@H](O)[C@@H](CO)O1	O=C(OC(C)(C)C)NCC(=O)Nc1cc([C@H](CC)C=2C(=O)Oc3c(C=2O)cccc3)ccc1	O(C)c1c2O[C@H]3[C@@H](O)CC[C@H]4[C@@H]5N(C)CC[C@]34c2c(cc1)C5	O=C(N[C@H](CO)C)c1c(C)nc(-c2nc(Nc3cc(C)cc(C)c3)ncc2)s1	O=C(O[C@@H]1[C@]2(C)[C@H]([C@H]3[C@@H]([C@]4(C)C(=CC(=O)CC4)CC3)CC2)CC1)CCCCCC	O[C@]1(CC=C)[C@]2(C)[C@H]([C@H]3[C@@H]([C@@H]4C(=CCCC4)CC3)CC2)CC1	O=C(C)[C@@H]1[C@]2(C)[C@H]([C@H]3[C@@H]([C@]4(C)[C@@H](C[C@H](O)CC4)CC3)CC2)CC1	O=C(O)C[C@@H](Cc1c2c(ccc1)cccc2)N1C(=O)c2c(C1=O)ccc(C(=O)O)c2	S=[P@@]1(O)O[C@H]2[C@@H](O)[C@H](n3c4ncnc(N)c4nc3)O[C@@H]2CO1
O[C@@H]1[C@]2(C)[C@H]([C@H]3[C@@H]([C@@H]4C(=CC3)C[C@@H](O)CC4)CC2)CC1	O=C(O)[C@@]1(O)C[C@@H](O)[C@H](O)/C(=N/O)/C1	O=C(O)CC[C@H](N=C(O)CCCCCCc1ccccc1)Cc1ccc(OCc2ccccc2)cc1	O=C(Nc1ccncc1)C1CCC([C@H](N)C)CC1	O=C(N(C(C)C)CC)c1cc(OC[C@@H](Nc2ccncc2)C)cc(C)c1	Oc1cc2[C@]3(C)[C@@H](N)[C@H](Cc2cc1)CCCCC3	O=C(OCC(=O)[C@]1(O)[C@]2(C)[C@H]([C@H]3[C@H](C(=O)C2)[C@]2(C)C(=CC(=O)CC2)CC3)CC1)C	O(C)c1c(O)cc2c([C@@H]3[C@H]([C@H]4[C@@](C)([C@@H](O)CC4)CC3)CC2)c1	O=C(O)[C@H](N=C(O)C1CCC(C(C)C)CC1)Cc1ccccc1	O[C@@H]1[C@@H]2Oc3c(O)ccc4c3[C@@]32[C@](O)([C@H](N(C)CC3)C4)CC1
S(C[C@H]1CN(CCC)[C@H]2[C@@H](c3c4c([nH]cc4C2)ccc3)C1)C	S(c1cc(C=2[C@@H](O)[C@H](O)C[C@](O)(C(=O)O)C=2)ccc1)c1ccccc1	S(C[C@H](NC(=O)CC[C@H](N)C(=O)O)C(=O)NCC(=O)O)c1c([N+](=O)[O-])cc([N+](=O)[O-])cc1	Clc1ccc([C@H](N=C(O)[C@]2(CC)[C@@H](C)C2(Cl)Cl)C)cc1	O=C(NO)[C@@H](C)N1C(=O)[C@](C)(c2ccc(OCc3c4c(nc(C)c3)cccc4)cc2)CC1	O=C1[C@]2(C)[C@H]([C@H]3[C@@H]([C@]4(C)C(=CC3)C[C@@H](O)CC4)CC2)CC1	Oc1cc2[C@H]3[C@@H]([C@H](c4ccc(O)cc4)Oc2cc1)CCC3	O=C1[C@H](CCCNC(=N)N)N=C(O)[C@H]2N1CCC2	Clc1ccc([C@H](C(=O)N2CCN(c3ncnc4[C@H](O)C[C@@H](C)c34)CC2)CNC(C)C)cc1	Clc1ccc([C@H](N=C(O)[C@]2(CC)[C@@H](C)C2(Cl)Cl)C)cc1
N[C@H]1N[C@@H](N)[C@H]2[C@@H](N1)CC[C@H](CN1[C@@H]3[C@@H](CC1)CCCC3)C2	O=P1(O)OP(=O)(O)OC[C@@H](O)[C@@](CO)(C)O1	O=C([C@@H](N)CCc1ccccc1)C	O=C(O)[C@@H](N=C(O)CN)CCCCC(O)=N[C@@H](C(=O)O)C	Clc1c(Oc2ccc(O[C@@H](C(=O)O)C)cc2)ncc(C(F)(F)F)c1	O=C1[C@]2(C)[C@H](C=3[C@@H](c4c(cc(O)cc4)CC=3)CC2)CC1	S(=O)(=O)(O)c1c(C(C)C)cc2c([C@]3(C)[C@H]([C@@](C(=O)O)(C)CCC3)CC2)c1	O=C(O)[C@@H]1[C@@H](O[C@H]2[C@@H](O)[C@@H](O)[C@@H]3O[C@](C(=O)O)(C)OC[C@H]3O2)[C@H](O)[C@@H](O)C(O)O1	SC([C@@H](N)C(=O)O)(C)C	O=C(OC(C)(C)C)N[C@H](C(=O)N[C@H](NC=O)C)C
O(C)c1c2O[C@H]3[C@@H](O)CC[C@H]4[C@@H]5N(C)CC[C@]34c2c(cc1)C5	S[C@H]1[C@H](O)[C@@H](O)[C@H](O)O[C@@H]1CO	S(C[C@H](N)C(=O)O)[C@H]1NO[C@@H]([C@H](N)C(=O)O)C1	O(/N=C(\C(O)=N[C@H](C=O)[C@H]1SCC(=C)C(C(=O)O)=N1)/C=1NC(=N)SC=1)C(C(=O)O)(C)C	S(=O)(=O)(N[C@@H](C(=O)O)CC#CCOC)c1ccc(-c2ccc(OC)cc2)cc1	O(Cc1ccccc1)c1c2O[C@H]3[C@@H](O)C=C[C@H]4[C@@H]5N(C)CC[C@]34c2c(cc1)C5	N([C@H](C)c1ccccc1)=C1N=CNc2[nH]c(-c3ccc(CN4CCN(CC)CC4)cc3)cc12	O=C(NC1=CC2=C([C@@H](C)c3[nH]ccc3)C(=O)N=C2C=C1)N	O=C[C@@H](N)Cc1ccc(O)cc1	S(=O)(=O)(N[C@@H](C(=O)O)CCC(=O)O)c1cc2c(cc(OCCCCC)cc2)cc1
P(=O)(OCc1c(CN[C@H]([C@H](CC)C)C(=O)O)c(O)c(C)nc1)(O)O	F[C@]12[C@@H](O)C[C@]3(C)[C@@](O)(C(=O)CO)[C@H](O)C[C@H]3[C@@H]1CCC=1[C@]2(C)C=CC(=O)C=1	O=C(N[C@@H]1C(=O)N2[C@@H](C(=O)O)C(C)(C)S[C@H]12)[C@H](NC(=O)N1C(=O)NCC1)c1ccccc1	O=C(N[C@@H]1[C@H](O)Cc2c1cccc2)[C@@H](CC(=O)NO)Cc1cc(O)ccc1	Brc1c([O-])c(-c2[nH]c3c(n2)ccc(C(=N)N)c3)cc([C@H](C(=O)O)CC(=O)[O-])c1	S(=O)(=O)(O)[C@@H](C(=O)O)c1ccccc1	O=C(O)[C@@H](CC(=O)O)Cc1ccccc1	O=C(NO)[C@@H](NC(=O)c1ccc(C#Cc2ccc(CN3CCOCC3)cc2)cc1)[C@H](O)C	O=C(N[C@H]1[C@@H](O)[C@H](n2c3ncnc(N(C)C)c3nc2)O[C@@H]1CO)[C@@H](N)Cc1ccc(OC)cc1	SC[C@H](C(=O)O)Cc1ccccc1
O=C(O)[C@@H](CCCN)Cc1ncn(CCC)c1	Oc1cc2c(c3c([C@H]4[C@@](C)([C@@](O)(C)CC4)CC3)cc2)cc1	O=C(O)CCC/C=C\C[C@@H]1[C@@H](/C=C/[C@@H](O)CCCCC)C(=O)C[C@@H]1O	O=C(O)[C@H](CCCCC(=N)N)[C@@H]1[C@@H](O)Cc2c1ccc(-c1cc(OC)ccc1)c2	Fc1c(F)cc(C[C@@H](N)CC(=O)N2N(C(=O)c3ccccc3)CCCCC2)c(F)c1	O=C(OCc1ccccc1)N[C@H](C(=O)N[C@@H](C(=O)CCO)C)Cc1ccccc1	O=C(N)c1ncn([C@@H](CO)CCc2ccccc2)c1	Clc1c(Oc2ccc(O[C@@H](C(=O)O)C)cc2)ccc(Cl)c1	O=C(O)[C@@H](N)Cc1c2c(n(OO)c1)cccc2	O=C(O)[C@@H](N)Cc1c(O)cc(O)c(N/C(=C/C=O)/COc2cc3c(cc2)cccc3)c1
O=C(O)[C@@H](N=C(O)N1CCN(C(O)=NC(C)(C)C)CC1)[C@H](C=O)CCCNC(=N)N	O=C1C(O)=C2[C@@H]([C@@H]3[C@H]([C@H]4[C@@](C)([C@](O)(C)CC4)CC3)CC2)CC1	S([C@H]1C[C@@H](C(=O)N(C)C)NC1)C=1[C@H](C)[C@@H]2[C@@H]([C@H](O)C)C(=O)N2C=1C(=O)O	O=C(O)[C@@H](C[C@H](O)[C@@H](N)CC1CCCCC1)CC(C)C	O=C(O)[C@@H](O)Cc1c2c([nH]c1)cccc2	O=C(N[C@H](C)c1c2c(ccc1)cccc2)c1c(C)ccc(N)c1	OC(O)[C@@H](N)Cc1ccccc1	O=C(O)[C@H](CC(=O)c1ccc(-c2ccc(OCC)cc2)cc1)CCN1C(=O)c2c(C1=O)cccc2	[P@](=O)(O[C@H](C(=O)O)c1cc(CN)ccc1)(O)[C@@H](NC(=O)OCc1ccccc1)C(C)C	FC(F)(F)Cc1ccc(C[C@H](N)C(=O)O)cc1
Clc1c([C@H](OCc2ccc(Cl)cc2)Cn2cncc2)ccc(Cl)c1	O=C(OCC(=O)[C@]1(O)[C@]2(C)[C@H]([C@H]3C([C@]4(C)C(=CC(=O)CC4)CC3)=CC2)CC1)C	S(=O)(=O)(N1[C@@H](C)CNCCC1)c1c2c(C)cncc2ccc1	S(=O)(=O)(OC[C@@H]1[C@@H](O)[C@@H](O)[C@H](N2C=NC3=C(N)N=CNC23)O1)N=C(O)[C@@H](N)CCSC	FC(F)(F)c1cc(Nc2ncnc(Nc3ccc(OC[C@H](O)CN(C)C)cc3)c2)c(F)cc1	O([C@H](CC(=O)O)CCCCCCCCCCCC)C(=O)CCCCCCCCCCCC	O=C[C@@H](N)Cc1ncn(-c2n[nH]nn2)c1	O=C(N)c1ncn([C@@H](CO)CCc2ccccc2)c1	O=C(O)[C@H](O)[C@@H](O)C(O)=NCCC	O=C(N[C@H]1[C@@H](O)[C@H](n2c3ncnc(N(C)C)c3nc2)O[C@@H]1CO)[C@@H](N)Cc1ccc(OC)cc1
O[C@@H]([C@H](N=C(O)CCCCCCC)CN1CCCC1)c1cc2OCCOc2cc1	O(C)c1c(O)cc2c([C@@H]3[C@H]([C@H]4[C@@](C)([C@@H](O)CC4)CC3)CC2)c1	O[C@@H]1[C@@H](O)[C@@H](O)O[C@H](C)[C@H]1O	S(=O)(=O)(OC[C@@H]1[C@@H](O)[C@@H](O)[C@H](n2c3ncnc(N)c3nc2)O1)N=C(O)[C@@H](N)CO	S([C@H]1C[C@@H](C(=O)N(C)C)NC1)C=1[C@H](C)[C@@H]2[C@@H]([C@H](O)C)C(=O)N2C=1C(=O)O	FC(F)(F)Cc1ccc(C[C@H](N)C(=O)O)cc1	P(=O)(OC(=O)[C@@H](N)Cc1[nH]cnc1)(OC[C@@H]1[C@@H](O)[C@@H](O)[C@H](n2c3ncnc(N)c3nc2)O1)O	O=C(O)[C@@H](N)CCC1C=CC(N)C=C1	O(C[C@@H](O)CNC(C)C)c1c2c([nH]c3c2cccc3)ccc1	S(C[C@H](N=C(O)CC[C@H](N)C(=O)O)C(O)=NCC(=O)O)Cc1ccc([N+](=O)[O-])cc1
Ic1ccc(C[C@H](N)C(=O)O)cc1	Clc1cc2C(N[C@H]3C4CCN(C3)CC4)=C(c3[nH]c4c(n3)cccc4)C(=O)Nc2cc1	S=C(N[C@H]1[C@@H](c2c(O)c(C(=O)C)ccc2OC)C1)Nc1ncc(C#N)cc1	O=C(O)[C@@H](N)CO[C@@H]1[C@H](N=C(O)C)[C@@H](O)[C@@H](O)[C@@H](CO)O1	Clc1c(S(=O)(=O)N)cc(C(=O)NN2[C@@H](C)Cc3c2cccc3)cc1	O=C(N)[C@@H](N)Cc1ccc(O)cc1	O=C(O)[C@@H](O)CCCCCC	O=C(O)[C@@H](N)Cc1c(O)cc(O)c(/N=C/Cc2ccccc2)c1	O=C(Nc1cc2[C@@H](CC)CNCc2cc1)c1cc2c(cc(C(=N)N)cc2)cc1	S(C[C@H](N)C(=O)O)CCC(=O)Nc1cc2c(Nc3ccccc3)ncnc2cc1
O=C(N)[C@@H](N)Cc1ccccc1	O(C)c1c(OC)cc2[C@@H]3C(=O)c4c(O[C@@H]3COc2c1)c1c(O[C@@H](C(=C)C)C1)cc4	Clc1cc2c([nH]c(C(=O)N[C@H]3[C@H](NC(=O)c4sc5c(n4)CCN(C)C5)CCCC3)c2)cc1	P(=O)(OC(C)C)(OC[C@H](N)C(=O)O)O	FC(F)(F)Oc1ccc(-c2c(C)c(C(=O)Nc3cnc(N4C[C@@H](C)O[C@@H](C)C4)cc3)ccc2)cc1	O=C([C@@H](N)CCCNC(=N)N)c1sc2c(n1)cccc2	S[C@H](C(O)=N[C@H](C(O)=N[C@H](C(=O)O)Cc1ccc(O)cc1)Cc1ccccc1)Cc1ccccc1	[S@@H0](=O)(C[C@H](C(=O)O)N1[C@H](S)[C@H](N=C(O)CCC[C@H](N)C(=O)O)C1=O)C	Clc1c(Cl)ccc(C[C@@H]2C(=O)N(NS(=O)(=O)c3sccc3)C(=S)S2)c1	S(=O)(=O)(N)CCSC[C@H](N)C(=O)O
O=C(O)[C@@H](NC(=O)Cc1c2c([nH]c1)cccc2)C(C)C	O(C)[C@]12[C@@H](C(O)(C)C)C[C@@]3([C@@H]4N(CC5CC5)CC[C@@]53[C@H]1Oc1c(O)ccc(c51)C4)CC2	FC1(F)CN(C(=O)[C@H]2NC[C@@H](N3CCN(c4ncccn4)CC3)C2)CC1	O(/N=C\1/C(=C\2/C(=O)Nc3c/2cccc3)/Nc2c/1cccc2)CC[C@@H](O)CO	O=C(CNC1CCCCCCC1)N1[C@H](C(=O)NCc2ccc(C(=N)N)cc2)CCC1	P(=O)(OC(=O)[C@H](O)C(CO)(C)C)(OC[C@@H]1[C@@H](O)[C@@H](O)[C@H](n2c3ncnc(N)c3nc2)O1)O	O=C(NO)C[C@@H]1C(=O)Nc2c(S1)cccc2	S(=O)(=O)(OC[C@H](N)C(=O)O)O	O=C(CNC1CCCCCCC1)N1[C@H](C(=O)NCc2ccc(C(=N)N)cc2)CCC1	P(=O)(OC(=O)[C@H](O)C(CO)(C)C)(OC[C@@H]1[C@@H](O)[C@@H](O)[C@H](n2c3ncnc(N)c3nc2)O1)O
O(/N=C\1/C(=C\2/C(=O)Nc3c/2cccc3)/Nc2c/1cccc2)CC[C@@H](O)CO	O=C(O)[C@H](N)[C@H](N)C	OC(N=C(O)c1ccccc1)=N[C@H]1[C@H](O)[C@@H](O)[C@H](O)[C@@H](CO)O1	P(=O)(OC[C@@H](O)COC(=O)CCCCCCCCCCCCCCC)(OC[C@@H](O)CO)[O-]	S(=O)(=O)(N1CCSCC1)c1cc2c(cc1)C[C@H](CF)NC2	S[C@@H](CCS)CCCCC(=O)N	O(C)c1c(O)ccc(C[C@@H]2[C@@H](Cc3cc(OC)c(O)cc3)COC2=O)c1	P(=O)(OP(=O)(OC[C@@H]1[C@@H](O)[C@@H](O)[C@H](N2C(O)=NC(=N)C=C2)O1)O)(OC[C@@H](O)CO)O	O=C(C)N1[C@H](C(=O)O)CCC1	O[C@@H](CNC1CCCCC1)Cn1c2c(c3c1CCCC3)cc(C)cc2
O=C(NO)C[C@@H]1C(=O)Nc2c(S1)cccc2	Clc1c(Oc2ccc(O[C@@H](C(=O)O)C)cc2)ncc(C(F)(F)F)c1	IC=1C(=N)N=C(O)N([C@H]2[C@@H](F)[C@H](O)[C@@H](CO)O2)C=1	P(=O)(OC[C@H](O)[C@H](O)[C@H](O)[C@H](O)COP(=O)(O)O)(O)O	OC[C@@H]1[C@@H](O)[C@@H](O)[C@H](n2c(N)cnc2)O1	Brc1cc(C(=O)N2C[C@H](C)C[C@H](C)C2)c(NC(=O)CCC(=O)N2CCOCC2)cc1	Clc1ccc(CNCCN[C@H]2[C@@H](Cc3nc(N)cc(C)c3)CNC2)cc1	S[C@@H](Nc1cc(C(F)(F)F)cc(C(F)(F)F)c1)C(C#N)C(O)=N	O=C(Nc1ccccc1)[C@@H]1CN(C(=O)C1)C1CCCCC1	O[C@@H](CO)CNc1ncnc2[nH]c(c(-c3ccccc3)c12)-c1ccccc1
O=C1C(C(C=C)(C)C)=Cc2c(O1)cc1O[C@H](C(O)(C)C)Cc1c2	SC[C@H](NC(=O)CC(=O)O)Cc1ccccc1	OC[C@@H]1[C@@H](O)[C@@H](O)[C@H](n2c3ncnc4N(C)NC(=N)c(c34)c2)O1	O=CNCCCCCCCCN1C[C@@H](C)O[C@@H](C)C1	O([C@H]1[C@H](O)[C@@H](O)C(O)=N[C@@H]1CO)[C@H]1[C@H](O)[C@@H](O)[C@H](O)[C@@H](CO)O1	Clc1c(NC2=Nc3c(-n4c2cnc4)cc(N2C[C@H](C)NCC2)cc3)c(C)ccc1	Clc1c(NS(=O)(=O)[C@H]2C(C(=O)OCC)=CCCC2)ccc(F)c1	O=C(O)c1c(O)c(O)cc2OC3=C([C@H](OC)O[C@@H](C)C3)C(=O)c12	IC=1C(=N)N=C(O)N([C@H]2[C@@H](F)[C@H](O)[C@@H](CO)O2)C=1	P(=O)(OC[C@H](O)[C@@H](O)[C@H](O)NO)(O)O
FC(F)(F)C(C)(C)c1nccc(-c2c(C)nc(N=C(O)N3[C@H](C(O)=N)CCC3)s2)c1	O=C(N[C@H]1[C@@H](O)[C@H](n2c3ncnc(N(C)C)c3nc2)O[C@@H]1CO)[C@@H](N)Cc1ccc(OC)cc1	Fc1nc(N)c2ncn([C@H]3[C@H](O)[C@H](O)[C@@H](CO)O3)c2n1	O=C(O)[C@H]1N[C@@H]2[C@H](C1)CCCC2	O=C(O[C@@H]1[C@@H](O)[C@@H](O[C@@]2(CO)[C@@H](O)[C@H](O)[C@@H](CO)O2)O[C@H](CO)[C@H]1O)CCCCCCC	O[C@@H]1[C@@H](O)[C@@H](O)O[C@H](C)[C@H]1N	O=C[C@H]1N2C(=O)[C@](N)(Cc3ccccc3)CCN2CC1	NC1=NC[C@H](C)Oc2c1scc2	OC[C@@H]1[C@@H](O)[C@@H](O)[C@H](n2c3ncnc(NCC=C(C)C)c3nc2)O1	S[C@@H](Nc1cc(C(F)(F)F)cc(C(F)(F)F)c1)C(C#N)C(O)=N
S(=O)(=O)(NCCC(F)(F)F)c1cc2c(cc1)C[C@H](CF)NC2	S(=O)(=O)(NC[C@@H](O)[C@@H](N)Cc1ccccc1)c1c(C)c(C)c(OC)cc1C	OC[C@@H]1[C@@H](O)[C@@H](N)[C@H](n2c3ncnc(N)c3nc2)O1	Fc1c(C2=C[C@H](N(C(=O)N(C)C3CCNCC3)C2)c2ccccc2)cc(F)cc1	OC(=N[C@@]1(C(O)=N)[C@H](O)[C@@H](O)[C@H](O)[C@@H](CO)O1)C	O(C)c1cc(O)c2C(=O)C[C@@H](c3ccc(O)cc3)Oc2c1	O=C(c1ccc(OC[C@@H]2NCCC2)cc1)c1ccc(-c2cscc2)cc1	O=C(N1c2c(cc(C=3[C@@H](C)SC(=O)NN=3)cc2)CCC1)c1cc(OC)c(OC)cc1	O(/N=C\1/[C@H](NC(=O)CCCC)[C@@H](O)[C@H](O)[C@@H](CO)O/1)C(=O)Nc1ccccc1	OCC=1C(O)[C@H](O)[C@@H](O)[C@@H](N[C@H]2[C@H](O)[C@@H](O)[C@H](O)O[C@@H]2C)C=1
OC[C@@H]1[C@@H](O)[C@@H](O)[C@H](c2[nH]nc3c(N)ncnc23)O1	O=C(OC[C@H](N)C(=O)[O-])[C@@H](N=C([O-])c1c(OC)cccc1OC)[C@H]1SC(C)(C)[C@H](C(=O)O)N1	P(=O)(OC[C@@H]1[C@@H](O)[C@@H](OP(=O)(O)O)[C@H](n2c3ncnc(N)c3nc2)O1)(O)O	O=C(CNC1CCCCC1)N1[C@H](C(=O)NCc2ccc(C(=N)N)cc2)CCC1	OCC1=C[C@H](N)[C@H](O)[C@@H](O)C1	Brc1cc(C(=O)N2[C@@H](Cc3c(Cl)cccc3)CCC2)c(N)cc1	P(=O)(OC[C@@H]1[C@@H](O)[C@@H](OP(=O)(O)O)[C@H](n2c3ncnc(N)c3nc2)O1)(O)O	O(C)c1c(O)ccc(C[C@@H]2[C@@H](Cc3cc(OC)c(O)cc3)COC2=O)c1	Brc1n([C@H]2[C@H](O)[C@H](O)[C@@H](COP(=O)(O)O)O2)c2ncnc(N)c2n1	O=C(OCc1ccccc1)N1[C@H](C(=O)NNCCCCN)CCC1
OC[C@@H]1[C@@H](O)[C@@H](N)[C@H](n2c3ncnc(N)c3nc2)O1	O=C(O)CCC/C=C\C[C@@H]1[C@@H](/C=C/[C@@H](O)CCCCC)C(=O)C[C@@H]1O	N#Cc1c2n(C(NC(C)C)=CC(NC3CCC(N)CC3)=N2)nc1	Clc1c(C)cc(S(=O)(=O)N2[C@H](C(=O)O)CCC2)c(N)c1	O(CCCCC)[C@@H]1[C@@H](O)[C@@H](O)[C@H](O)[C@@H](CO)O1	O=C(COC1CCCCC1)N1[C@H](C(=O)NCc2ccc(C(=N)N)cc2)CCC1	O=C1SC[C@@H]([C@]2(O)O[C@H]3C[C@@H](OC(=O)/C=C(/C)\CC/C=C\[C@@H](C)CC3)C2)N1	N(CC#C)(C)[C@H]1c2c(cccc2)CC1	P(=O)(OC[C@@H]1[C@@H](O)[C@@H](OP(=O)(O)O)[C@H](n2c3ncnc(N)c3nc2)O1)(O)O	OC[C@@H]1[C@@H](O)[C@](O)(C)[C@H](N2C(O)=NC(=N)C=C2)O1
O=C(O[C@@H]1[C@@H](O)[C@@H](O[C@@]2(CO)[C@@H](O)[C@H](O)[C@@H](CO)O2)O[C@H](CO)[C@H]1O)CCCCCCC	O[C@@H](CO)CNc1ncnc2[nH]c(c(-c3ccccc3)c12)-c1ccccc1	Fc1c(F)cc([C@@H]2[C@@H](N)CN(CCc3cc4OCOc4cc3)C(=O)C2)c(F)c1	FC1(F)CN(C(=O)[C@H]2NC[C@@H](N3CCN(c4ncccn4)CC3)C2)CC1	O=C(OC1[C@H](O)C=C[C@@H]1O)c1c(O)ccc2c(C)cc(OC)cc12	O=C[C@H]1N2C(=O)[C@](N)(Cc3ccccc3)CCN2CC1	O=C(N1CCCC1)[C@H]1[C@@H](N)CN(C(=O)c2nc3c(nc2)cccc3)C1	S(=O)(=O)(OC[C@@H]1[C@@H](O)[C@@H](O)[C@H](n2c3ncnc(N)c3nc2)O1)N=C(O)[C@H]1NCCC1	F[C@@H]1[C@@H](CO)O[C@@H](N2C(=O)N=C(O)C(C)=C2)C1	S=P(S)(OC[C@@H]1[C@@H](O)C(O)[C@H](n2c3ncnc(N)c3nc2)O1)O
S(C)[C@H]1[C@H](O)[C@@H](O)[C@@H](O)O[C@@H]1CO	OC[C@@H]1[C@@H](O)[C@H](O)[C@@H](O)[C@]2(O1)ON[C@H](c1cc3c(cc1)cccc3)C2	ONC=1[C@H](O)[C@@H](O)[C@H](O)[C@@H](CO)N=1	[Se]c1ncnc2n([C@H]3[C@H](O)[C@H](O)[C@@H](CO)O3)cnc12	O=C(O)C=1[C@H](N)[C@@H](O)C=CC=1	SC=1N=C(O)[C@@]2([C@H](O)[C@@H](O)[C@H](O)[C@@H](CO)O2)N=1	P(=O)(OC[C@@H]1[C@@H](O)[C@@H](O)[C@H](N2C=3NC(=N)N=C(O)C=3N(C)C2)O1)(O)O	O=C(CCN1C(=O)C(c2ccccc2)=Nc2c1cccc2)N1[C@H](C(=O)N2CCCC2)CCC1	O=C(O)C=1N[C@@H](/C(/C=O)=C\C)[C@@H]2C=1[C@@H](OC)CCC2	S(CC)C[C@@H]1[C@@H](O)[C@@H](O)[C@H](n2c3ncnc(N)c3nc2)O1
Fc1c(CNC(=O)C=2C(=O)C(O)=C3C(=O)N4[C@H](C)CCO[C@H]4CN3C=2)ccc(F)c1	Brc1c(Br)c(C[C@@H]2C(=O)N(CC(=O)O)C(=S)S2)cc(OCC)c1O	FC[C@@H]1[C@@H](O)C[C@H](n2c3ncnc(N)c3nc2)O1	O=[N+]([O-])c1cc(O[C@@H]2[C@H](O)[C@@H](O)[C@@H](O)[C@@H](CO)O2)cc(C(O)=N)c1	O[C@H]1[C@H]2OC[C@H](O)[C@H]2OC1	P(=O)(OC[C@@H]1[C@@H](O)[C@@H](O)[C@H](n2c3ncnc(NCCC(C)C)c3nc2)O1)(O)O	P(=O)(OC)(OC)N[C@H]1[C@H](O)[C@@H](O)[C@H](O)[C@@H](CO)O1	O=[N+]([O-])c1ccc(O[C@H]2[C@H](O)[C@@H](O)[C@@H](O)[C@@H](CO)O2)cc1	O(CCCCC)[C@@H]1[C@@H](O)[C@@H](O)[C@H](O)[C@@H](CO)O1	Clc1c([C@@H]2N(C(=O)C)c3c(c(O)ccc3)NC3=C2C(=O)CC(C)(C)C3)ccc(Cl)c1
O=C(O)CCCC[C@@H]1SC[C@@H]2NC(=N)N[C@H]12	SCCCNC(=O)[C@H]1NCCN(Cc2ccc(F)cc2)C1	S=P(S)(OC[C@@H]1[C@@H](O)C[C@H](N2C(=O)N=C(O)C(C)=C2)O1)O	P(=O)(OC[C@@H]1[C@@H](O)[C@@H](O)[C@H](n2c3ncnc(OP(=O)(O)O)c3nc2)O1)(O)O	S(=O)(=O)(OC[C@@H]1[C@@H](O)[C@H](O)[C@@H](NS(=O)(=O)O)[C@@H](O)O1)O	P(=O)(OC[C@@H]1[C@@H](O)[C@@H](O)[C@H](N2C(=O)N=C(O)C=N2)O1)(O)O	ONC=1[C@H](O)[C@@H](O)[C@@H](O)[C@@H](CO)N=1	O([C@H]1[C@H](O)[C@@H](O)[C@H](O)[C@@H](CO)O1)c1cc2OC=C(c3ccc(O)cc3)C(=O)c2cc1	O(CCCCCCCC)[C@H]1[C@H](O[C@@H]2O[C@@H](C)[C@@H](O)[C@@H](O)C2)[C@@H](N)[C@@H](O)[C@@H](CO)O1	O[C@H]1[C@@H](N)CCc2c1cccc2
O=C(OC)C1=C(C(=O)OC)[C@@H]2C(c3ccc(O)cc3)=C(c3ccc(O)cc3)[C@H]1O2	O([C@H]1[C@H](O[C@@H]2[C@H](N)[C@@H](O)[C@H](O)[C@@H](CN)O2)[C@@H](N)C[C@@H](N)[C@@H]1O)[C@H]1[C@H](O)[C@H](O)[C@@H](CO)O1	S(=O)(=O)(O[C@@H]1[C@H](O)[C@@H](N=C(O)C)[C@@H](O)O[C@@H]1CO)O	O=C1N(C)C=C([C@@H]2O[C@H](CO)[C@@H](O)C2)C(O)=N1	Clc1c(Cl)ccc([C@]23[C@H](C2)CNC3)c1	P(=O)(OC[C@@H]1[C@@H](O)[C@@H](O)[C@@]2(C(O)=NC(O)=N2)O1)(O)O	S(=O)(=O)(N)c1sc2S(=O)(=O)N(Cc3sccc3)C[C@H](O)c2c1	S([C@H]1[C@H](O)[C@@H](O)[C@@H](O)[C@@H](CO)O1)[C@H]1[C@H](O)[C@@H](O)[C@@H](O)[C@@H](CO)O1	Fc1ccc(-c2sc(Cc3c(C)ccc([C@H]4[C@H](O)[C@@H](O)[C@H](O)[C@@H](CO)O4)c3)cc2)cc1	S(=O)(=O)(N1C[C@@H](S)CC1)c1ccc(OCC#CC)cc1
O=C(Oc1cc2c(cc1)CCC2)C(C(=O)N[C@@H]1C(=O)N2[C@@H](C(=O)O)C(C)(C)S[C@H]12)c1ccccc1	O(C(O)=N[C@@]1(C(O)=N)[C@H](O)[C@@H](O)[C@H](O)[C@@H](CO)O1)C	O=C(O)COc1c2c(ccc1)C[C@@H]1[C@@H](CC[C@@H](O)CCCCC)[C@H](O)C[C@@H]1C2	O=C(O)[C@@H]1[C@@H](OC)[C@H](O)[C@@H](O)[C@@H](O)O1	O=C(O)[C@H]1[C@@H](O)C[C@H]2N(C)[C@@H]1CC2	O(CCCCCC)[C@H]1[C@H](O)[C@@H](N)[C@@H](O)[C@@H](CO)O1	O=C(O)C=1OC[C@H](O)[C@@H](O)C=1	P(=O)(OC[C@@H]1[C@@H](O)[C@@H](O)[C@H](N2C(=O)N=C(O)C(C)=C2)O1)(O)O	Fc1cc(F)cc([C@H]2C(=O)N(CCCOC)c3c(O2)ccc(-c2c(N)nc(N)nc2CC)c3)c1	O=C(Nc1c(O)c(C(=O)O)ccc1O)CC[C@]1(C)C(=O)C=C[C@]23[C@H]1[C@H]1O[C@](C)([C@H](C1)C2)C3
O=C(N[C@@H]1C(=O)N2[C@@H](C(=O)O)C(C)(C)S[C@H]12)C(Oc1ccccc1)C	O([C@H]1[C@H]2OC[C@H](Oc3ccc(C(=N)N)cc3)[C@H]2OC1)c1ccc(C(=N)N)cc1	O[C@@H]1C(=C)/C(=C\C=C/2\[C@H]3[C@@](C)([C@@H]([C@@H](/C=C/[C@@H](C(C)C)C)C)CC3)CCC\2)/C[C@@H](O)C1	O=C(Nc1c(O)c(C(=O)O)ccc1O)CC[C@]1(C)C(=O)CC[C@]23[C@H]1[C@H]1O[C@](C)([C@H](C1)C2)C3	Clc1c(O)cc2[C@@H]3[C@@H](N(C)CCc2c1)CCc1c3cccc1	OC[C@@H]1[C@@H](N)[C@H](O)[C@@H](O)[C@@H](O)O1	O=C(O)[C@@H]1[C@@H](OC)[C@H](O)[C@@H](O)[C@@H](O)O1	O=C1[C@@H](N)CC(O)=N1	CN1C[C@H]2N(c3ncccc3Cc3c2cccc3)CC1	S(CC/N=C/N)C1=C(C(=O)O)N2C(=O)[C@H]([C@H](O)C)[C@H]2C1
O=C(OCC)/C=C\1/N(C)C(=O)C(N2CCCCC2)S/1	O=C(OC[C@@H]1[C@@H](O)[C@H](O)[C@@](O[C@@H]2[C@H](O)[C@@H](O)[C@H](O)[C@@H](CO)O2)(CO)O1)CCCCCCC	O=C(OCCCCCCCC/C=C\CCCCCCCC)[C@H](O)CO	O=C(O)[C@H]1[C@@H](OC(=O)c2ccccc2)C[C@H]2N(C)[C@@H]1CC2	O=C(Nc1ncccc1)Nc1c2[C@@H]3N(C(=O)c2ccc1)CCC3	O=C1[C@@H](N)CC(O)=N1	Fc1cc(F)cc([C@H]2C(=O)N(CCCOC)c3c(O2)ccc(-c2c(N)nc(N)nc2CC)c3)c1	P(=O)(OC[C@@H]1[C@@H](O)C[C@H](N2C(O)=N[C@H](O)C=C2)O1)(O)O	O=C1N2Nc3c1cccc3C=1C(=O)Nc3c(N=1)c(O[C@H]1C[C@@H](C)N(C1)CC2)ccc3	O[C@@H]1[C@@H](O)[C@H](O)[C@@H]2N([C@H]1O)/C(=N/CCCCCCCC)/OC2
O=C(O)CCC/C=C\C[C@@H]1[C@@H](/C=C/CCCCCC)[C@@H]2N=N[C@H]1C2	Clc1nc(N)c2ncn([C@H]3[C@@H](F)[C@H](O)[C@@H](CO)O3)c2n1	[SH](=O)(=O)[C@]([C@@H](N/C=C\C=O)C(=O)O)(Cn1nncc1)C	O=C1N(CCCCN2CCN(c3ncccn3)CC2)C(=O)[C@@H]2[C@H]1[C@@H]1C[C@H]2CC1	O=C(OCC1=C(C(=O)O)N2C(=O)[C@@](OC)(NC(=O)Cc3sccc3)[C@H]2SC1)N	O=C1[C@@H](N)CCCCCCCCCCN1	Clc1c2[C@](O)(C)[C@@H]3C(C(=O)c2c(O)cc1)=C(O)[C@]1(O)C(=O)C(C(O)=N)=C(O)[C@@H](N(C)C)[C@@H]1C3	O=C1O[C@@H](CC[C@H]2[C@@H](C)C=CC=3[C@@H]2[C@@H](O)CCC=3)C[C@@H](O)C1	O=C(O)CCCC[C@@H]1SC[C@@H]2NC(=O)N[C@H]12	O=C(OCC1=C(C(=O)O)N2C(=O)[C@@](OC)(NC(=O)Cc3sccc3)[C@H]2SC1)N
OC([C@H](/C=C/[C@@H](C)[C@@H]1[C@]2(C)[C@H](/C(=C/C=C3C[C@@H](O)C[C@H](O)C3)/CCC2)CC1)C)(C)C	O=C(O)[C@@H]1O[C@@H](C(=O)N(CC)CC)[C@H](N=C(O)C)[C@@H](N)C1	O=C(OCOC(=O)[C@H]1C(C)(C)S[C@@H]2[C@H](N=CN3CCCCCC3)C(=O)N12)C(C)(C)C	[P@H](=O)(OCCCC)CCCCCCCCCCC	P(=O)(OCc1c(/C=N/CCCC[C@H](N)C(=O)O)c(O)c(C)nc1)(O)O	S=C1N[C@@H](c2cc(O)ccc2)C(C(=O)OCC)=C(C)N1	Clc1c2[C@@H](O)[C@@H]3C(C(=O)c2c(O)cc1)=C(O)[C@]1(O)C(=O)C(C(=O)N)=C(O)[C@@H](N(C)C)[C@@H]1C3	O=C1C[C@@H]2[C@@](C)([C@@H]3[C@H]([C@H]4[C@@](C)([C@@H](O)CC4)CC3)CC2)CC1	P(=O)(Oc1c(OP(=O)(O)O)c(/C=C\c2cc(OC)c(OC)c(OC)c2)ccc1OC)(O)O	O=C(N[C@@H]1C(=O)N2C(C(=O)O)=CCS[C@H]12)/C(=N\OC)/c1nc(N)sc1
S(=O)(=O)(NC[C@H](O)CNC(=O)[C@H](CC(C)C)c1cc(-c2ccccc2)ccc1)c1ncccc1	Clc1c(Cl)ccc([C@H]2c3c([C@@H](N)CC2)cccc3)c1	O=C(O)CCCC=CCC1C(=O)CC(O)C1/C=C/C(=O)CCCCC	O=C(O)CN1C(=O)/C(=C/c2ccc(O)cc2)/N=C1[C@@H](N)[C@H](O)C	O=C(OCC)/C=C\1/N(C)C(=O)C(N2CCCCC2)S/1	P(=O)(OC[C@@H]1[C@@H](O)C[C@H](N2C(O)=N[C@H](O)C=C2)O1)(O)O	O=C(OC1C[C@@H]2N(C)[C@H](C1)CC2)c1c2c([nH]c1)cccc2	S([C@H](C(=O)N[C@@H]1C(=O)N2[C@H](C(=O)O)CCC[C@@H]2c2c(cccc2)C1)C(C)C)C(=O)C	O=C(O)/C=C/c1nc(/C(=C/CN2CCCC2)/c2ccc(C)cc2)ccc1	ON=C(O)/C=C/c1ccc(CNCCc2c(C)[nH]c3c2cccc3)cc1
Fc1ccc(C(CCCN2CCN(C(=O)NCC)CC2)c2ccc(F)cc2)cc1	S(=O)(=O)(O[C@H]1[C@@H](O)O[C@H]2[C@H](O)[C@@H]1OC2)O	O=C(N[C@H]1C2CCN(C1)CC2)c1n[nH]c2c1cccc2	SC(N/N=C/c1ccc(N=C(O)C)cc1)=N	O[C@@H]1[C@]2(C)[C@H]([C@H]3[C@@H](c4c(cc(O)c(/C=C\CC)c4)CC3)CC2)CC1	S=P(OC[C@@H]1[C@@H](O)C[C@H](N2C(=O)NC(=O)C(C)=C2)O1)(O)O	O=C(OC)C1=C(C(=O)OC)[C@@H]2C(c3ccc(O)cc3)=C(c3ccc(O)cc3)[C@H]1O2	O=C1[C@H](C)[C@@H](O)[C@@H](C)CCC/C(/C)=C\C[C@@H](/C(=C/c2nc(C)sc2)/C)OC(=O)C[C@H](O)C1(C)C	S/C=C/N	O=C(OC/C=C(/CCC=C(C)C)\C)CC/C=C(/CC/C=C(/CCC=C(C)C)\C)\C
Brc1ccc(NC(=S)OCCN2C(=O)c3c(C2=O)cccc3)cc1	O(CCCCCCCC)[C@H]1[C@H](O[C@@H]2O[C@@H](C)[C@@H](O)[C@@H](O)C2)[C@@H](N)[C@@H](O)[C@@H](CO)O1	Brc1c2n(C(NCc3ccncc3)=CC(c3ccccc3)=N2)nc1	O=C1/C(=C/C[C@@H]2C(=C)CC[C@@H]3[C@@](CO)(C)[C@H](O)CC[C@@]23C)/[C@H](O)CO1	O=C(O)CCC/C=C\C[C@@H]1[C@@H](/C=C/[C@@H](O)CCCCC)[C@H](O)C[C@@H]1O	OC[C@@H]1[C@@H](O)[C@H](O)[C@@H](O)c2n1nnn2	O=C(N[C@@H]1C(=O)N2C(C(=O)O)=C(C=CC)CS[C@H]12)[C@H](N)c1ccc(O)cc1	S/C=C/N	Brc1c(Br)c(Br)c2n[nH]nc2c1Br	[SH0](=O)(CC(O)=NC/C=C\COc1nccc(CN2CCCCC2)c1)Cc1occc1
O(CCn1cccc1)c1cc2c([nH]cc2)cc1	O=C(OCC)[C@H]1[C@@H](C(=O)OCC)[C@H]2C(c3ccc(O)cc3)=C(c3ccc(O)cc3)[C@@H]1O2	Brc1cc(Nc2ncnc3c2cc(NC(=O)C=C)cc3)ccc1	O=C(O)/C=C/c1nc(/C(=C/CN2CCCC2)/c2ccc(C)cc2)ccc1	Clc1c(F)ccc(Nc2ncnc3c2cc(N=C(O)/C=C/CN2CCCCC2)c(OC)c3)c1	O=C1N([C@H]2C3CCN(C2)CC3)C[C@@H]2c3c1cccc3CCC2	O(/N=C/c1c2c(nc3c1CN1C(=O)C4=C([C@@](O)(CC)C(=O)OC4)C=C31)cccc2)C(C)(C)C	O=C(O)C(=N)Cc1cc(O)c(O)cc1	P(=O)(=O)O/C=C(\C(=O)[O-])/c1ccccc1	O=CC[C@@H](O)[C@H](O)[C@H](O)CO
O[C@H]([C@H](N)C)c1ccccc1	O=C(O)[C@@H](/C=C/C=C(/C)\[C@@H]1[C@H](CC(=O)O)[C@@H](C(=O)O)NC1)C	Brc1cc2C(c3ncccc3)=NCC(=O)Nc2cc1	O=CC[C@@H](O)[C@H](O)[C@H](O)CO	O(C[C@@H](N)CC1c2c(N=C1)cccc2)c1cc(-c2cc3c(cncc3)cc2)cnc1	O=C(Oc1cc2[C@@]3(C)[C@@H](N(C)c2cc1)N(C)CC3)Nc1ccccc1	S(=O)(=O)(N(CC)c1ccccc1)c1cc(C)c(NC(=O)C(O)(C(F)(F)F)C)cc1	P(=O)(=O)O/C=C(\C(=O)[O-])/c1ccccc1	N(Cc1occc1)c1ncnc2nc[nH]c12	N#CCC1C=CC(=Nc2nc(N=C3NNC(C4CC4)=C3)c3c(n2)cccc3)C=C1
OC(C)(C)c1ncc(N2[C@H](C)CN(c3c(C)c(C)c(Cc4ccccc4)nn3)CC2)nc1	O([C@H]([C@H](O)[C@@H](O)[C@H](O)/C=C/C(C)(C)C)C(O)=N[C@@H]1C(O)=NC[C@H](O)CC1)C	BrC[C@@](O)(CCOP(=O)(OP(=O)(O)O)O)C	O=C(O)CCCC=CCC1C(=O)CC(O)C1/C=C/C(=O)CCCCC	Clc1cc2/C(=C/c3c(C)c(C(=O)NC)c(C)[nH]3)/C(=O)Nc2cc1	O=C(O)[C@@H](C(=O)N[C@@H]1C(=O)N2[C@@H](C(=O)O)C(C)(C)S[C@H]12)c1cscc1	S(=O)(=O)([O-])c1c2c(cc(S(=O)(=O)[O-])c1)cc(S(=O)(=O)[O-])cc2	Brc1cc2/C(/C(=O)Nc2cc1)=C/1\C(=O)c2c(N\1)cccc2	O=C([C@H](O)C)C	C([C@@H]1NCCN(c2nnc(c(-c3ccncc3)c2)-c2cc3c(cc2)cccc3)C1)c1ccccc1
O(CCCCCCCc1onc(C)c1)c1ccc(C=2OC[C@@H](C)N=2)cc1	O=C(O)C(=O)/C=C\C	O=C1[C@@H](C)[C@@]2(O)[C@H]([C@H](O)[C@]34[C@@H]5OC(=O)[C@]23O[C@@H]2OC(=O)[C@H](O)[C@]42[C@H](C(C)(C)C)C5)O1	Clc1cc2/C(=C/c3c(C)c(C(=O)NC)c(C)[nH]3)/C(=O)Nc2cc1	N(CCCC1(c2ccccc2)SC(C)(C)c2c1cccc2)C	O=C(Oc1cc2c(cc1)CCC2)C(C(=O)N[C@@H]1C(=O)N2[C@@H](C(=O)O)C(C)(C)S[C@H]12)c1ccccc1	C(CCCn1cncc1)CCn1cncc1	O=C1[C@@H](C)[C@@]2(O)[C@H]([C@H](O)[C@@]34[C@H]5[C@H](O)[C@@H](C(C)(C)C)[C@]63[C@@H](O)C(=O)O[C@H]6O[C@@]24C(=O)O5)O1	Fc1c(-c2cncnc2)cc(c(F)c1)[C@@]1(C)N=C(N)SCC1	C(n1c(N2CCNCC2)nc2c1cccc2)c1ccccc1
F[C@@H]1C=2[C@@](C)([C@@]3(F)[C@@H](O)C[C@]4(C)[C@@](O)(C(=O)CO)[C@H](O)C[C@H]4[C@@H]3C1)C=CC(=O)C=2	P(=O)(OCc1c(C/N=C(/C(=O)O)\C=C\CP(=O)(O)O)c(O)c(C)nc1)(O)O	O=C1[C@@H](C)[C@@]2(O)[C@H]([C@H](O)[C@@]34[C@H]5[C@H](O)[C@@H](C(C)(C)C)[C@]63[C@@H](O)C(=O)O[C@H]6O[C@@]24C(=O)O5)O1	O(CC#C)[C@@H]1C2CCN(C1)CC2	Fc1c(Nc2ncnc(Nc3ccc(OC[C@H](O)CN(C)C)cc3)c2)c(F)ccc1	O=C(N[C@@H]1C(=O)N2C(C(=O)O)=C(C=C)CS[C@H]12)/C(=N\OCC(=O)O)/c1nc(N)sc1	O=C(N[C@@H](C(=O)O)C)N	O=C1NN=C([C@H](C)C1)c1ccc(NN=C(C#N)C#N)cc1	Fc1c(-c2ccccc2)ccc([C@H](C)c2noc(NC(=N)N3CCOCC3)c2)c1	Cl[C@@H](CCl)C
O[C@@H]1[C@]2(C)[C@H]([C@H]3[C@@H]([C@@H]4C(=C[C@@H](O)CC4)CC3)CC2)CC1	Fc1c(Nc2ncnc(Nc3ccc(OC[C@H](O)CN(C)C)cc3)c2)c(F)ccc1	OC(C)(C)c1ncc(N2[C@H](C)CN(c3c(C)c(C)c(Cc4ccccc4)nn3)CC2)nc1	C(N1CCN(CCCC2(c3ccccc3)OCCO2)CC1)(c1ccccc1)c1ccccc1	Fc1ccc(C(CCCN2CCN(C(=O)NCC)CC2)c2ccc(F)cc2)cc1	O=C(N[C@@H]1C(=O)N2C(C(=O)O)=C(OC)CS[C@H]12)[C@H](N)C1=CCC=CC1	FC(F)(F)c1cc(CCCN[C@H](C)c2c3c(ccc2)cccc3)ccc1	O=C1[C@]2(C)[C@H]([C@H]3[C@@H]([C@]4(C)[C@H](CC(=O)C=C4)CC3)CC2)CC1	P(=O)(O[C@@H](CNCc1c(O)c(C)ncc1COP(=O)(O)O)C)(O)O	OC(CCC[C@@H](C)[C@@H]1[C@]2(C)[C@H](/C(=C/C=C/3\C(=C)[C@@H](O)C[C@H](O)C\3)/CCC2)CC1)(C)C
Fc1cc(COc2ccc(CN[C@H](C(=O)N)C)cc2)ccc1	Brc1c2n(C(NCc3cncnc3)=CC(c3ccccc3)=C2)nc1	OC[C@@H]1[C@@](C)([C@@H]2[C@@H](CN)[C@H]3[C@@](C)(C(=C)CC3)CC2)CC[C@H](O)C1	O=C(O)[C@@](NN)(Cc1cc(O)c(O)cc1)C	BrC(Br)Br	[PH](=O)([O-])CCOc1ccc(C)cc1	O=C(N)[C@@H](NC(=O)[C@H]1N(C(=O)[C@H]2N(C(=O)[C@@H](N)[C@H](O)C)CCC2)CCC1)[C@H](O)C	O=C1C(=C)[C@H]2[C@H](O1)[C@H]1[C@](C)(O1)CC/C=C(\C)/CC2	O=C(O)[C@@H](NC(=O)C)C	O=C1N(C)C(=O)c2n(CCN[C@H]([C@H](O)c3ccccc3)C)cnc2N1C
Fc1c(N2CCN(C)CC2)c2OC[C@H](C)N3c2c(C(=O)C(C(=O)O)=C3)c1	O=C(N[C@H](Cc1ccccc1)C)[C@@H](N)CCCCN	O=C([C@@H](N)C)c1ccccc1	O=C1NC(N)=Nc2ncc([C@H](O)[C@H](O)C)nc12	C(CC1CCNCC1)c1c2c([nH]c1)cccc2	O=C(OC/C=C(/CCC=C(C)C)\C)CC/C=C(/CC/C=C(/CCC=C(C)C)\C)\C	OC(C)(C)c1ncc(N2[C@H](C)CN(c3c(C)c(C)c(Cc4ccccc4)nn3)CC2)nc1	N(c1nc(-c2c3n(nc2)N=CC=C3)ccn1)C1CC1	O[C@@H]1[C@@H](O)[C@H](O)O[C@H](C)[C@@H]1O	Clc1c(F)cc2c([nH]c3[C@]4(C(=O)Nc5c4cc(Cl)cc5)N[C@@H](C)Cc23)c1
FC(F)(F)c1ccc(NC(=O)/C(/C#N)=C(\O)/C)cc1	O=C(O)[C@H](N)[C@H](O)C	FC(F)(F)c1ccc(NC(=O)/C(/C#N)=C(\O)/C)cc1	S(C(=O)[C@@]1(O)[C@H](C)C[C@@H]2[C@]1(C)C[C@H](O)[C@]1(F)[C@]3(C)C([C@@H](F)C[C@@H]21)=CC(=O)C=C3)CF	C(n1cncc1)c1ccccc1	O=C/1O[C@H]2C[C@](O)([C@H]3N=C(O)SC3)O[C@@H](C2)CC[C@H](C)/C=C\C=C\CC/C(/C)=C\1	BrC[C@](O)(CCO[P@](=O)(OP(=O)(O)O)O)C	S(=O)(=O)(CC1(C(=O)NO)CCN(C(OC(C)(C)C)=O)CC1)c1ccc(NCC#CC)cc1	N(CC=C=C)CCCCNCC=C=C	Fc1c([C@H]2[C@H](C(=O)N3C[C@@H](C)C(O)([C@@H](C)C3)c3ccccc3)CN(C(C)(C)C)C2)ccc(F)c1
O=C/C=C/C	O=C1[C@@H](C)[C@@]2(O)[C@@H](O1)C[C@@]13[C@H]4[C@H](O)[C@@H](C(C)(C)C)[C@]51[C@@H](O)C(=O)O[C@H]5O[C@@]23C(=O)O4	N(CC=C=C)CCCCNCC=C=C	O=C(C)[C@@]1(O)C[C@H](O[C@@H]2O[C@@H](C)[C@@H](O)[C@@H](N)C2)c2c(O)c3C(=O)c4c(C(=O)c3c(O)c2C1)cccc4	O(Cc1nc2c(cc1)cccc2)c1ccc(-c2c(-c3ccncc3)c[nH]n2)cc1	O=C(O)[C@H]1C(C)(C)S[C@@H]2[C@H](N=CN3CCCCCC3)C(=O)N12	O=C(O)[C@@]1(C)O[C@@H]2[C@H](O)[C@@H](O)[C@H](O)O[C@@H]2CO1	[P@](=O)(OP(=O)(O)O)(OCCC(=C)C)O	c1(-c2ccc(-c3ccccc3)cc2)ccc(-c2ccccc2)cc1	O=C(O)/C=C(\C=C\C=C(\C=C\C=1C(C)(C)CCCC=1C)/C)/C
O=C1C(=C)[C@H]2[C@H](O1)[C@H]1[C@](C)(O1)CC/C=C(\C)/CC2	O=C(O)CNC(=O)CC[C@@H](C)[C@@H]1[C@]2(C)[C@H]([C@@H]3[C@H](O)C[C@H]4[C@@](C)([C@H]3CC2)CC[C@@H](O)C4)CC1	O=C	O=C(O)[C@@](N)(Cc1ccc(O)cc1)C	O[C@H]1[C@H](O)[C@H](O)O[C@@H](C)[C@H]1O	Clc1c(-c2cc(C(=O)N[C@H](CO)c3cc(Cl)ccc3)[nH]c2)cc(NC(C)C)nc1	O[C@@H]1[C@H]2[C@H]3[C@@](C)([C@](O)(C#C)CC3)CC[C@@H]2[C@]2(C)C(=C1)C[C@@H](O)CC2	S(=O)(=O)(OC[C@@H]1[C@H](O)[C@H](O)[C@@H](NC(=O)C)[C@H](O)O1)O	n1cc2c(cc1)cccc2	O=C(O)/C(=C\C(=O)O)/C
OC(C#CC#C[C@@H]1[C@]2(C)[C@H](/C(=C/C=C/3\C(=C)[C@@H](O)C[C@H](O)C\3)/CCC2)CC1)(C)C	O=C(O)CC1(CN)C[C@H](C)[C@@H](C)C1	O=C(O)C(=O)C	FC(F)(F)c1c(C#N)ccc(N=C(O)[C@@](O)(COc2ccc(C#N)cc2)C)c1	O[C@H]1C[C@H]2[C@@](C)([C@@H]3[C@H]([C@H]4[C@@](C)([C@](O)(C)CC4)CC3)CC2)CC1	Brc1c2n(C(NCc3ccncc3)=CC(c3ccccc3)=N2)nc1	O=C([O-])[C@@H](CN)C	S(=O)(=O)(NCCCCN1CCN(c2cc(NC(=O)C)ccc2)CC1)CC1CCCCC1	Clc1c(O)cc(O)c(-c2c(C(=O)Nc3ccc(C(=O)C)cc3)cn[nH]2)c1	O=C(Nc1cc2c(Nc3ccccc3)ncnc2cc1)C=C
[C@@]12(Oc3ncccc3C1)C1CCN(C2)CC1	Clc1c(F)cc2c([nH]c3[C@]4(C(=O)Nc5c4cc(Cl)cc5)N[C@@H](C)Cc23)c1	O=C(O)CCC(=O)C	O[C@@H]1[C@]2(C)[C@H]([C@H]3[C@@H]([C@]4(C)[C@H](C[C@@H](O)C=C4)CC3)CC2)CC1	O(c1ccc([C@@]2(C)C(=O)N(Nc3ccccc3)C(=O)O2)cc1)c1ccccc1	N(CCCCCCCCNc1c2c(ncc1)cccc2)c1c2c(nc3c1CCCC3)cccc2	Fc1c(N2CCN(C)CC2)c2OC[C@H](C)N3c2c(C(=O)C(C(=O)O)=C3)c1	S(=O)(=O)(N)c1sc(NC(=O)C)nn1	S(C[C@H](N)C(=O)O)CC(=O)C	[SH0](SCC=C)(=O)CC=C
C1CC1	Clc1c(S(=O)(=O)N)cc(C(=O)NN2[C@@H](C)CCC[C@H]2C)cc1	OC(CNC(C)(C)C)c1cc(O)cc(O)c1	P(=O)(O)(O)CO[C@@H](Cn1c2ncnc(N)c2nc1)C	Ic1cc(-c2c(-c3ccncc3)nc(-c3ccc([S@H0](=O)C)cc3)[nH]2)ccc1	[As](SC[C@H](NC(=O)CC[C@H](N)C(=O)O)C(=O)NCC(=O)O)(C)C	N(c1ccc(N2CCOCC2)cc1)=C1NC(c2cc3n[nH]cc3cc2)=Cn2c1ncc2	Brc1c(O)c(Br)cc(/C=N/NC(=O)c2ccc(C(C)(C)C)cc2)c1O	O=C(Nc1c2c(nccc2)c2ncccc2c1)C	N(NC(=N)N)=C(/C=N/NC(=N)N)C
[C@@H]1(c2ccccc2)N=C2SCCN2C1	O=C(O)/C(/N)=C/C	O(CC(O)CNC(C)(C)C)c1c2SCCCc2ccc1	O=C(O)/C=C(/C=C/C=C(\C=C\C=1C(C)(C)CCCC=1C)/C)\C	[S@@H0](=O)(C)c1ccc(-c2[nH]c(c(-c3ccc(F)cc3)n2)-c2ccncc2)cc1	CC1(C)OC2(C)CCC1CC2	F[C@@H](C[C@H](N)C(=O)O)CCNC(=N)C	OC(c1ccccc1)(c1ccccc1)C1CCN(CCCC(O)c2ccc(C(C)(C)C)cc2)CC1	O=C(O)C(C(=O)O)C	SC[C@H](NC(=O)C)C(=O)O
O=C(Nc1ccc(C(=O)Nc2c(N)cccc2)cc1)C	P1(c2ccccc2)C(c2ncccc2)=C2C(=C1c1ncccc1)CCCC2	S(=O)(=O)(NC(C)(C)C)c1ccc(-c2cnc3c(c(Nc4ncccc4)ccc3)c2)cc1	N12c3c([C@@H]4[C@H](C1)CCC4)cccc3CNCC2	O1[C@@H]2[C@@]3(C[N@](CC2)CC3)Cc2ncccc12	Clc1c(C#N)ccc(-c2nn(C[C@@H](NC(=O)c3n[nH]c(C(O)C)c3)C)cc2)c1	O=C(Nc1c(O)ccc([As]2SC(CO)CS2)c1)C	Clc1ccc(C(N2CCN(Cc3ccc(C(C)(C)C)cc3)CC2)c2ccccc2)cc1	S(=O)(=O)(O)c1ccc(C(C)(C)C)cc1	Clc1ccc(C[C@@H](NC(=O)C)[B-](OC[C@H](N)C(=O)O)(O)O)cc1
S(=O)(=O)(N)c1sc(NC(=O)C)nn1	S(=O)(=O)(NC(=O)NC1CCCCC1)c1ccc(C(=O)C)cc1	FC(F)(F)c1cnc(N2CCN(C(C(=O)NC3C4CC5(C(=O)N)CC3CC(C5)C4)(C)C)CC2)cc1	Clc1ccc(Sc2c(C)n(CC(=O)O)c3c2c(NC(=O)C)ccc3)cc1	[C@@]12(Oc3ncccc3C1)C1CCN(C2)CC1	P(=O)([O-])([O-])CO[C@H](Cn1c2nc(N)nc(N)c2nc1)C	O=C(Nc1sc2C(=O)NCCCc2n1)C	O(CC(O)CNC(C)(C)C)c1c2c(NC(=O)CC2)ccc1	O(CC(O)CNC(C)(C)C)c1c2c(NC(=O)CC2)ccc1	O=C(Nc1cc(NC=2N=C(Nc3ccccc3)n3ncc(C#N)c3N=2)ccc1)C
O=C(O)C(C)c1ccc(C(=O)c2sccc2)cc1	Fc1c(N2CCOCC2)ccc(N2C(=O)O[C@@H](CNC(=O)C)C2)c1	O=C([C@@H](N)C(C)C)N1[C@H](B(O)O)CCC1	O=C(OC[C@@H]1[C@@H](OC(=O)C)[C@@H](OC(=O)C)[C@H](N2C(=O)NC(=O)C=C2)O1)C	C(=C)(C)[C@H]1C[C@H]2[C@](C)(O2)CC1	O(c1ccc([C@@]2(C)C(=O)N(Nc3ccccc3)C(=O)O2)cc1)c1ccccc1	Fc1c(C(C(=O)C2CC2)N2Cc3c(sc(OC(=O)C)c3)CC2)cccc1	O=C(NCCC(=O)O)C(O)C(CO)(C)C	O[C@@H]1CC=2[C@@](C)([C@@H]3C([C@H]4[C@@](C)([C@@H]([C@@H](/C=C/[C@@H](C(C)C)C)C)CC4)CC3)=CC=2)CC1	O=C(OC/C=C(/C=C/C=C(\C=C\C=1C(C)(C)CCCC=1C)/C)\C)C
O=C(O)C(C)c1ccc(NCC(=C)C)cc1	O=C(OC/C=C(/C=C/C=C(\C=C\C=1C(C)(C)CCCC=1C)/C)\C)C	O=C(C(C)C)COc1nc(N)nc2nc[nH]c12	FC[C@]1(O)[C@@H](NC(=O)[C@@]2(C(C)C)ON=C(c3nccc4c3cccc4)C2)CC(=O)O1	O=C(O[C@@H]1[C@]2(C)[C@H]([C@H]3[C@@H]([C@]4(C)[C@H](CC(=O)CC4)CC3)CC2)CC1)C	O=C1[C@]2(C)[C@H]([C@H]3[C@@H]([C@]4(C)[C@H](CC(=O)C=C4)CC3)CC2)CC1	O=C(OC(C)(C)C)Nc1c(C(=O)Nc2sccn2)nccc1	O=C(O)C(O)C(C(=O)O)C(C)C	O=C(OCC(OCn1c2NC(N)=NC(=O)c2nc1)CO)[C@@H](N)C(C)C	FC(F)(F)c1cc(OC(=O)C)c(C(=O)O)cc1
O(CC(O)CNC(C)(C)C)c1c2SCCCc2ccc1	S(C(=O)C)CC(C(=O)NCC(=O)OCc1ccccc1)Cc1ccccc1	O=C(O)[C@@H](N)CC(C)C	O[C@@H]1[C@@H](C(C)C)CC[C@H](C)C1	O=C(Oc1ccc(C(c2ncccc2)c2ccc(OC(=O)C)cc2)cc1)C	P(=O)(O)(O)CO[C@@H](Cn1c2ncnc(N)c2nc1)C	O=C(N[C@@H](NC=O)Cc1c2c([nH]c1)cccc2)[C@H](NC(=O)C(N)(C)C)Cc1c2c([nH]c1)cccc2	Oc1c(C(C)C)ccc(C)c1	O=C(O)[C@@H](N)C(C)C	OC(c1ccccc1)(c1ccccc1)C1CCN(CCCC(O)c2ccc(C(C)(C)C)cc2)CC1
Clc1c(CC(N)(C)C)cccc1	O=C(O)C(C)c1ccc(NCC(=C)C)cc1	Clc1c(OC2=NNC(=O)C(C(C)C)=C2)c(Cl)cc(N2C(=O)NC(=O)C(C#N)=N2)c1	[P@](=O)(OP(=O)(O)O)(OCC=C(C)C)O	O=C(O)C(C)c1ccc(CC2C(=O)CCC2)cc1	O[C@@H]([C@@H](N)C)c1cc(O)c(O)cc1	O[C@@H]1[C@@H](C(C)C)CC[C@H](C)C1	Nc1ncnc2n(C(C)C)nc(-c3cc4c(nccc4)cc3)c12	OC/C=C(/CCC=C(C)C)\C	O=C1C(O)=C(C(=O)c2c1cccc2)C1CCC(C(C)(C)C)CC1
FC(F)(F)c1ccc(/C=C/c2[nH]c3c(n2)ccc(-c2c(C(O)(C)C)cccc2)c3)cc1	O(C(C)(C)C)C=O	S(=O)(=O)(N)c1ccc(Nc2sc(C(C)C)cn2)cc1	F[C@]1(C)[C@H](OC(=O)C(C)C)[C@@H](COC(=O)C(C)C)O[C@H]1N1C(=O)N=C(N)C=C1	OC/C=C(/CCC=C(C)C)\C	Fc1c([C@H]2[C@H](C(=O)N3C[C@@H](C)C(O)([C@@H](C)C3)c3ccccc3)CN(C(C)(C)C)C2)ccc(F)c1	O=C1C(CC[C@](O)(CC/C=C(/CC/C=C(/CCC=C(C)C)\C)\C)C)=C(C)C(=O)C(C)=C1C	Clc1c(C(=O)N2c3c([C@@H](CC(=O)NC(C)C)CCC2)cccc3)ccc(N2CCCC2)c1	Clc1c(Oc2cc(C(C)C)c(O)cc2)c(Cl)cc(CC(=O)O)c1	Oc1cc(Cc2nn(C(C)(C)C)c3ncnc(N)c23)ccc1
Clc1ccc(C(=O)NCCc2ccc(OC(C(=O)O)(C)C)cc2)cc1	S(=O)(=O)(NN1C(=O)Nc2c(C1=O)cc(-c1n(C)ncc1)c(C(C)C)c2)C	O[C@@](CCCC(C)C)(C)[C@@H]1[C@]2(C)[C@H]([C@H]3[C@@H]([C@]4(C)C(=CC3)C[C@@H](O)CC4)CC2)CC1	O=C(O)C(O)C(C(=O)O)C(C)C	O=C(O)C(O)C(C(=O)O)C(C)C	O=C(O)c1ccc(/C=C(\C)/c2cc3C(C)(C)CCC(C)(C)c3cc2)cc1	O=C(O)C(=O)C(C)C	O(C(C)C)c1c(C#N)cc(-c2onc(-c3c4c([C@@H](NCCO)CC4)ccc3)n2)cc1	O=C1C(CC=C)(CC(C)C)C(=O)NC(=O)N1	O(CC(O)CNC(C)(C)C)c1c2c(NC(=O)CC2)ccc1
O=C(O)[C@@H](N)C(C)C	S(=O)(=O)(N(C)C)c1ccc(NC=2n3ncc(C(C)C)c3N=C(NC3CCC(N)CC3)C=2)cc1	O(CC(O)CNC(C)C)c1c2c(ccc1)CC=C2	Oc1n(c(-c2c(O)cc(O)c(C(C)C)c2)nn1)-c1cc2c(n(C)cc2)cc1	O=C(NO)[C@@H](N)CC(C)C	O=C1C(C)=C(/C=C/C(=C/C=C/C(=C/CO)/C)/C)C(C)(C)CC1	O=C(O)C(O)C(C(=O)O)C(C)C	O=C(N)c1c(O)ccc(C(O)CNC(CCc2ccccc2)C)c1	Cl[C@@H]1CC=2[C@@](C)([C@@H]3[C@H]([C@H]4[C@@](C)([C@@H]([C@@H](CCCC(C)C)C)CC4)CC3)CC=2)CC1	O=C(O)C(CCCCOCCCCC(C(=O)O)(C)C)(C)C
O[C@@H](C(C)C)CC[C@@H](C)[C@@H]1[C@]2(C)[C@H](/C(=C/C=C/3\C(=C)[C@@H](O)C[C@H](O)C\3)/CCC2)CC1	ON=C(O)C(C)c1ccc(CC(C)C)cc1	[PH](=O)(OC(C)C)OC(C)C	S(=O)(=O)(N)c1ccc(Nc2sc(C(C)C)cn2)cc1	O(CC1=NCCN1)c1c(C(C)C)ccc(C)c1	n1cc2c(cc1)cccc2	S=C1N(CCOC(C)C)c2c(C(=O)N1)[nH]cc2	OC[C@@H](NCCN[C@H](CO)CC)CC	ONC(=N)NC(C)C	OC/C=C(\CC/C=C(\CCC=C(C)C)/C)/C
Oc1cc2c(OC(CC/C=C(/CC/C=C(/CCC=C(C)C)\C)\C)(C)CC2)cc1	ONC(=N)NC(C)C	C(C)(C)(C)c1ccc(CC(CN2CCCCC2)C)cc1	[P@](=O)(OP(=O)(O)O)(OCCC(C)C)O	Oc1n(c(-c2c(O)cc(O)c(C(C)C)c2)nn1)-c1cc2c(n(C)cc2)cc1	N1(c2ncnc3[nH]cnc23)CCOCC1	N(C(CN1c2c(Sc3c1cccc3)cccc2)C)(C)C	O=C1C=C2[C@@H]([C@@H]3[C@H]([C@H]4[C@@](CC)([C@@H](O)CC4)CC3)CC2)CC1	S=C1N(CCOC(C)C)c2c(C(=O)N1)[nH]cc2	O=C1N(C/C=C(/CC/C=C(/CCC=C(C)C)\C)\C)c2c(c(O)cc(O)c2)Nc2c(O)cccc12
S(=O)(=O)(NN1C(=O)Nc2c(C1=O)cc(-c1n(C)ncc1)c(C(C)C)c2)C	Clc1ccc(C(=O)c2ccc(OC(C(=O)OC(C)C)(C)C)cc2)cc1	Clc1ccc(C(=O)n2c(C)c(CC(=O)N[C@H](CO)CC)c3c2ccc(OC)c3)cc1	Fc1c(C(=N)N)cc2nc(-c3c(O)c(OCC(C)C)ccc3)[nH]c2c1	S(=O)(=O)(N(C)c1nc(C(C)C)c(/C=C/[C@@H](O)C[C@@H](O)CC(=O)O)c(-c2ccc(F)cc2)n1)C	O=C(C)c1oc2C(=O)c3c(C(=O)c2c1)cccc3	O(CCC(O)C)CCC(O)C	O=C(OC1CC(C)(C)N(O)C(C)(C)C1)C1CC1	S(=O)(=O)(NC[C@H](C)c1ccc(-c2ccc(CCNS(=O)(=O)C)cc2)cc1)C(C)C	Oc1c(C)c(C)c2O[C@@](CCC[C@@H](CCC[C@@H](CCCC(C)C)C)C)(C)CCc2c1C
Oc1n(c(-c2c(O)cc(O)c(C(C)C)c2)nn1)-c1cc2c(n(C)cc2)cc1	Oc1ccc(CC(N)C)cc1	O=C1C=C2[C@@H]([C@@H]3[C@H]([C@H]4[C@@](C)([C@](O)(CC)CC4)CC3)CC2)CC1	OC(CNC(C)C)c1cc(O)c(O)cc1	O=C(OC1C(C(C)C)CCC(C)C1)c1c(N)cccc1	P(=O)(OC[C@@H]1[C@@H](O)[C@H](O)[C@@H](NC(=O)C)C(O)O1)(O)O	O=C1[C@](O)(CC)C2=C(C(=O)N3C(c4nc5c(cc(O)cc5)cc4C3)=C2)CO1	O=C1C(=O)C2=C(OC(C)(C)CC2)c2c1cccc2	N(C(Cc1ccccc1)C)CCC(c1ccccc1)c1ccccc1	O=C(O)c1c(N(C(=O)c2ccc(C)cc2)C(C)C)cc(-c2ccccc2)s1
Fc1ccc(-c2c(C3=Cn4c(C(C)C)nnc4C=C3)ocn2)cc1	Clc1c(OC(C)C2=NCCN2)c(Cl)ccc1	O(C)c1cc(C)c(-c2c(C)nn3C(N[C@@H](CC)c4onc(C)n4)=CC(C)=Nc23)cc1	FC(F)(/C=C/[C@@H]1[C@@H](C/C=C\CCCC(=O)OC(C)C)[C@@H](O)C[C@H]1O)COc1ccccc1	O=C(N1C(C)(C)c2[nH]nc(N=C(O)CC(C)C)c2C1)C1CCN(C)CC1	O=C(C)n1c2c(c3c1C(=O)CCC3)cccc2	[Hg](Sc1c(C(=O)O)cccc1)CC	Fc1cc2c(C(=O)O)c(C)c(-c3ccc(-c4ccccc4)cc3)nc2cc1	N(C(CN1c2c(Sc3c1cccc3)cccc2)C)(C)C	O(C(C)C)c1cc2c(-c3c4C(=O)N=Cc4c4c(n(CCO)c5c4cccc5)c3CC2)cc1
Clc1c(C(=O)N(C(C)C)c2c(C(=O)O)sc(-c3ccccc3)c2)ccc(Cl)c1	O=C(O)CCC[C@H](O)/C=C\C=C\C=C\[C@H](O)C/C=C\C=C\[C@H](O)CC	O(CCN(C)C)c1ccc(/C(=C(/CC)\c2ccccc2)/c2ccccc2)cc1	N#CCCNC(Cc1ccccc1)C	Fc1ccc(CN(C(=O)NCc2ccc(OCC(C)C)cc2)C2CCN(C)CC2)cc1	O=C(Nc1c(O)ccc([As]2SC(CO)CS2)c1)C	Clc1c(O)c(C(=O)Nc2cc(F)c(C(=O)O)c(F)c2)cc2C(C)(C)CCC(C)(C)c12	S(SCc1c(CO)c(O)c(C)nc1)Cc1c(CO)c(O)c(C)nc1	OC(CCO)C	N#Cc1cc2N(CC(CN(C)C)C)c3c(Sc2cc1)cccc3
O=C(OC(C)C)CCC/C=C\C[C@@H]1[C@@H](CC[C@@H](O)CCc2ccccc2)[C@H](O)C[C@@H]1O	S(=O)(=O)(C)c1ccc(C2=C(OCC3CC3)C(=O)OC2(C)C)cc1	Clc1c(Cl)ccc(-c2c(N)nc(N)nc2C)c1	O=[N+]([O-])c1n(CC(O)C)c(C)nc1	S(=O)(=O)(Nc1ccc(C(O)CNC(C)C)cc1)C	O=C(Nc1nc(-c2c(C)nc3n2C=CC=C3)ccn1)C	FC(F)(F)c1ccc(NC(=O)c2c(C)onc2)cc1	O=C1Nc2c(C)ccnc2N(C2CC2)c2ncccc12	O=C(O)[C@H](O)[C@](O)(CC)C	O=C(C(CN1CCCCC1)C)c1ccc(C)cc1
ClC(Cl)(C(c1c(Cl)cccc1)c1ccc(Cl)cc1)C	O=C1C(C)=C(O)[C@](/C=C/C=C)(C)S1	O=C(O)c1c(Nc2c(C)c(C)ccc2)cccc1	O(C)c1nc(C)c(-c2c(C)nn3C(N[C@@H](CC)C)=NC(C)=Nc23)cc1	P(=O)(OC(C)C)(O)O	S(=O)(=O)(O)CCCNC(=O)C	Clc1c(C(=O)NC(=O)Nc2c(C)c(OCCCCC(=O)O)ccc2)ccc(Cl)c1	O=C(O)COc1cc(C)c(Cc2cc(Cc3ccccc3)c(O)cc2)c(C)c1	O(/N=C/c1c2c(nc3c1CN1C(=O)C4=C([C@@](O)(CC)C(=O)OC4)C=C31)cccc2)CCN	O=C([C@H](N1[C@H]([C@H](CC)C)C(=O)N[C@@H](C1=O)C1Cc2c(cccc2)C1)c1nc(C)oc1)N1CCOCC1
O(CCC(O)C)CCC(O)C	Brc1c(O)c(Br)cc(C2=C(C)C(=O)c3c(O2)ccc(O)c3)c1	Clc1c(C(=O)NC(=O)Nc2c(C)c(C)c(OCCCC(=O)O)cc2)ccc(Cl)c1	Clc1ccc(C(=O)n2c(C)c(CC(=O)N[C@H](CO)CC)c3c2ccc(OC)c3)cc1	N(C(CN1c2c(Sc3c1cccc3)cccc2)C)(C)C	S(=O)(=O)(NC(=O)C)c1ccc(N)cc1	Brc1c(Oc2cc(C#N)cc(C)c2)ccc(Cc2n[nH]c3nnccc23)c1	Clc1cc(Cl)cc(-n2c(C)nc(C(=O)O)n2)c1	P(=O)(O[C@@H](C(=O)O)CC)(O)O	O(CCN(C)C)c1ccc(/C(=C(/CC)\c2ccccc2)/c2ccccc2)cc1
OC[C@@H](NCCN[C@H](CO)CC)CC	O=C1Nc2c(C)ccnc2N(C2CC2)c2ncccc12	N(Cc1c(C)c2c(N)nc(N)nc2nc1)c1c2c(nccc2)ccc1	O(C)c1c(OC)ccc(C2=NN=C(C)[C@H](CC)c3c2cc(OC)c(OC)c3)c1	O(C)c1c(OC)ccc(C2=NN=C(C)[C@H](CC)c3c2cc(OC)c(OC)c3)c1	O=C(Oc1ccc(C(c2ncccc2)c2ccc(OC(=O)C)cc2)cc1)C	O=C1C=C(C)[C@]2(C)[C@@H]3[C@H]([C@H]4[C@@](C)(C(=O)CC4)CC3)CCC2=C1	P(=O)(OCc1c(CNC2(C(=O)O)CC2)c(O)c(C)nc1)(O)O	O=C(O[C@]1([C@H](CC)CN(C)CC1)c1ccccc1)CC	O=C1c2c(N)ncnc2CC(C)(C)C1
FC(F)=C[C@H]1CN([C@H](C(=O)N)CC)C(=O)C1	Oc1c(C)cc(/C=C/c2ccccc2)cc1C	Clc1c(C(=O)NC(=O)Nc2c(C)c(OCCCCC(=O)O)ccc2)ccc(Cl)c1	Fc1c(-c2ccc(-c3c(C)c(C(=O)O)c4c(n3)ccc(F)c4)cc2)cccc1	O=C(O)[C@@H](N)[C@H](CC)C	O=C(N[C@H](C(=O)N[C@@H]1C(=O)N(C)CCc2c1cccc2)C)[C@@H](O)C(C)C	O=C1c2c(O)cc(O)cc2C(=O)c2c1c(O)cc(C)c2	N(c1cc2c(cc3c(c2)cccc3)cc1)C=1n2ncnc2N=C(C)C=1	FC(F)(F)c1c(C(=O)Nc2cc3B(O)OC(C)(C)c3cc2)ccc(F)c1	Clc1cc2c(C)c(S(=O)(=O)C3=NNC(=O)C=C3)oc2cc1
O=C(N)[C@H](CC)N1C(=O)CCC1	Oc1c(C)c(CC2=NCCN2)c(C)cc1C(C)(C)C	S=C1C(C)=C(c2nccnc2)SS1	O=C(O)CCc1c2c(c(C)c3c1cccc3)cccc2	O=C(O)CCCCCCCCC/C=C/C=C/C=C\CC	P(=O)(OP(=O)(O)O)(OCC=C(CCC=C(CCC=C(CCC=C(C)C)C)C)C)O	NCc1c(N)nc(C)nc1	O=C(CNC(CNC(=O)C1=Cn2nc(C)cc2N=C1)(C)C)N1[C@H](C#N)CCC1	P(=O)(OC[C@H]1OC(C)(C)OC1)(O)CCCCC=C	O=C1N=C(c2cc(C)c(O)cc2)CC(c2ccccc2)=N1
Oc1ccc(C(C(=CC)c2ccc(O)cc2)=CC)cc1	Oc1c(C)cc(-c2oc3c(n2)cccc3)cc1C	O=C1N(c2ccc(C#N)cc2)C(=O)c2c1c(C)ccc2	N#Cc1ccc(Nc2nc(Nc3c(C)cc(C)cc3C)ccn2)cc1	Nc1nc(N)c2c(C)c(-c3ccccc3)ccc2n1	O=C(O)[C@H](N)CC(C)C	P(=O)(OCc1c(CO)c(O)c(C)nc1)(O)O	NC=1OC(c2ccccc2)C(C)N=1	Clc1c(Cl)ccc([C@@H]2C(C(=O)N3[C@H](c4ccc(F)cc4)CCC3)=C(C)Nc3n2ncc3)c1	O=C1C(C)=CC(=O)c2c1cccc2
O=C(O)c1ccc(/C=C/c2c(Cn3nccc3)cc3C(C)(C)CCC(C)(C)c3c2)cc1	S(=O)(=O)(Nc1noc(C)c1)c1ccc(N)cc1	O=C1N(NCc2c(C#Cc3nc(N)nc(C)c3)cccc2)C=CO1	S(c1c(C(C)(C)C)cc(N)c(C)c1)C=1C(=O)O[C@](CCc2ccc(O)cc2)(C2CCCC2)CC=1O	Clc1c(C)ccc(Nc2nc(-c3cc(N4CCN(CCN)CC4)ncc3)ccn2)c1	Fc1cc2C(OC#CC3CC3)=C(C(C)C)C(=O)Nc2cc1	Brc1c(C)cc(OC[C@H]2OCCNC2)c(NC(=O)Nc2ncc(C)nc2)c1	O=C(N(c1ccccc1)C1CCN(Cc2ccccc2)CC1)CC	S=C1C(C)=C(c2nccnc2)SS1	Nc1c(N)cc(C)c(C)c1
P(=O)(OC[C@H]1OC(C)(C)OC1)(O)CCCCC=C	Clc1c(OCC(O)CNC(C)(C)C)cc(C)cc1	O=C(N1CCC(Cc2ccccc2)CC1)c1ccc(C)cc1	O=C(Oc1c(OC(=O)c2ccc(C)cc2)ccc(C(O)CNC(C)(C)C)c1)c1ccc(C)cc1	IC1=C(Oc2cc(C)cc(C)c2)C(CSCc2occc2)=C(C)NC1=O	O=C(O)[C@@H](N)Cc1ccc(CNC(C)C)cc1	O=C1N(c2ccccc2)N=C(C)C1	Clc1c(-c2[nH]nnn2)c(O[C@@H]2C[C@H]3[C@H](CN[C@H](C(=O)OCC(CC)CC)C3)CC2)ccc1	Clc1cc(NC(=O)c2cc(C)c(OCCN)c(C)c2)cc(N2CCCCC2)c1	Clc1cc(F)c(Cc2c(C)nc3C(CN4CCOCC4)=CC(Nc4n[nH]c(C)c4)=Nn23)cc1
Fc1ccc(C(c2ccc(F)cc2)=C2CCN(CCC=3C(=O)N4C(SC=C4)=NC=3C)CC2)cc1	Nc1ncnc2n(C(C)(C)C)nc(Cc3c(C)ccc(C)c3)c12	S(=O)(=O)(NCCCOC(=O)Nc1ccncc1)c1ccc(C)cc1	O=C(O)CCc1ccc(C)cc1	S(SCc1c(CO)c(O)c(C)nc1)Cc1c(CO)c(O)c(C)nc1	FC(F)(F)c1cc(CC(NCCOC(=O)c2ccccc2)C)ccc1	Clc1c(OCCCc2onc(C)c2)c(Cl)cc(C=2OCCN=2)c1	O=C1N(C)C(=O)NC(=O)C1(CC)CC	Fc1c(C)cc(-c2nc(Nc3cc(O)c(C(=O)O)cc3)sc2)cc1	Nc1c(C)ccc(C)c1
O=C1N(c2c(O)ccc(-c3ccccc3)c2)C(=O)c2c1c(C)ccc2	FC(F)(F)c1cc(NC(=O)c2cc(c(C)cc2)-c2cc3c(nc(N)nc3)cc2)ccc1	Oc1c(O)ccc(C)c1	O=C1N(CC(O)=Nc2c(C)cccc2C)CCC1	FC(F)(F)c1ccc(-c2sc(C(=O)NCc3ccc(OC(C(=O)O)(C)C)cc3)c(C)n2)cc1	N(C(Cc1ccccc1)C)CCC(c1ccccc1)c1ccccc1	O=C(N(c1ccccc1)C1CCN(CC(O)c2ccccc2)CC1)CC	O=C1C(CC)(c2ccc(N)cc2)CCC(=O)N1	FC(F)(F)c1cc(NC(=O)c2cc(c(C)cc2)-c2cc3c(nc(N)nc3)cc2)ccc1	O=C1N([C@@H]2O[C@H](CO)C=C2)C=C(C)C(=O)N1
C(C)(C)(C)c1cc(C)c(CC2=NCCN2)c(C)c1	S(=O)(=O)(Nc1c(C)ccc(Nc2ncnc(-c3ccccc3)c2)c1)C	Oc1cc(C)ccc1	Fc1c(N2CCC(O)CC2)c2c3N(C(C)CC2)C=C(C(=O)O)C(=O)c3c1	O=C1Oc2c(C(C)=C1)ccc(N)c2	O(CCCCCCCc1onc(C)c1)c1ccc(C=2OC[C@H](CC)N=2)cc1	O=C(O)C(CC)c1ccc(N2C(=O)c3c(cccc3)C2)cc1	O=C(O)C[C@]1(CN)[C@H]2[C@@H](C1)CC(CC)=C2	C(n1cc(-c2sccc2)nc1)c1ccc(C)cc1	P(=O)(OC[C@@H]1[C@@H](O)C[C@H](N2C(=O)NC(=O)C(C)=C2)O1)(O)O
Brc1c(Oc2cc(C#N)cc(C)c2)ccc(Cc2n[nH]c3nnccc23)c1	O=C(OC(COc1c2c([nH]c(C)c2)ccc1)CNC(C)(C)C)c1ccccc1	Cc1c2c(ncc1)c1nccc(C)c1cc2	O=C(O[C@@]1(C(=O)CO)[C@]2(C)[C@H]([C@H]3[C@@H]([C@]4(C)C(=CC(=O)CC4)CC3)CC2)CC1)CC	N#Cc1ccc(Nc2nc(Nc3c(C)cc(C)cc3C)ccn2)cc1	Fc1c(NC(=O)[C@H](O)c2cc3C(C)(C)CCC(C)(C)c3cc2)ccc(C(=O)O)c1	O=C(OC(C(CC(N(C)C)C)(c1ccccc1)c1ccccc1)CC)C	O=C(OC)/C=C/CCCC[C@@H]1[C@@H](/C=C/[C@@H](O)C(CCCC)(C)C)[C@H](O)CC1=O	Oc1c(O)ccc(C)c1	Clc1cc(Cl)cc(-n2c(C)nc(C(=O)O)n2)c1
O=C1N=C(c2cc(C)c(O)cc2)CC(c2ccccc2)=N1	[P@@](=O)(OP(=O)(O)O)(OC[C@H]1O[C@@H](N2C(=O)NC(=O)C(C)=C2)C=C1)O	O=C1Oc2c(C)c3oc(C)cc3cc2C(C)=C1	O=C(OC1(c2ccccc2)CCN(C)CC1)CC	O=C1NC(=O)c2nc3c(nc2N1)cc(C)c(C)c3	[SH0](=O)(C)c1ccc(/C=C\2/C(C)=C(CC(=O)O)c3c/2ccc(F)c3)cc1	P(=O)(O)(O)C(=O)Nc1ccc(CC)cc1	O=C(OCCOCCCC)c1cnccc1	O(c1c(C)cc(C)cc1)c1c(-c2nc(N=C3NCCCN3)sc2)cccc1	P(=O)(OCc1c(CN[C@H]2C(=O)NOC2)c(O)c(C)nc1)(O)O
S(=O)(=O)(O)c1c(N2CCNCC2)ccc(C)c1	P(=O)(OP(=O)(O)O)(OC[C@@H]1[C@@H](O)C[C@H](N2C(=O)NC(=O)C(C)=C2)O1)O	Nc1nc(-c2c(C)nc(C)s2)ccn1	F[C@@H]1C(=C)/C(=C\C=C/2\[C@H]3[C@@](C)(C([C@H](C/C=C/C(O)(CC)CC)C)=CC3)CCC\2)/C[C@@H](O)C1	O=C1N([C@H]2O[C@@H](CO)[C@H](O)C2)C=C(C)C(=O)N1	O(CCc1c(C)oc(-c2ccccc2)n1)c1c2c(c(CC3C(O)=NC(=O)S3)cc1)scc2	O=C(Nc1cc(C(=O)C)c(OCC(O)CNC(C)C)cc1)CCC	Oc1c2c(ccc1)C[C@@H](N(CCC)CCc1sccc1)CC2	O=C(c1cc(NCc2ccc(C(=N)N)cc2)ncc1)c1cc(C)ccc1	O=C(NC1CC1)c1cc(c(C)cc1)-c1c(C)cc(-c2oc(C)nn2)cc1
Clc1c(Cn2c(C)nc(-c3nc(N)ncc3)c2)c(Cl)ccc1	FC(F)(F)c1ccc(Nc2nc(-c3c(C)nc(C)s3)ccn2)cc1	P(=O)(OCc1c(CO)c(O)c(C)nc1)(O)O	OC[C@@H]1[C@@H](O)[C@H](O)[C@@H](O)[C@]2(O1)OCc1c2cc(Cc2ccc(CC)cc2)cc1	Clc1c(Cn2c(C)nc(-c3nc(N)ncc3)c2)c(Cl)ccc1	S(Cc1c(C)nc(-c2ccc(C(F)(F)F)cc2)s1)c1cc(C)c(OCC(=O)O)cc1	O=C(O)CCCCCC[C@@H]1[C@@H](C=C[C@@H](O)CCCCC)[C@H](O)CC1=O	O=C(OC1C(C(=O)N(CC)CC)CN2C(c3c(cc(OC)c(OC)c3)CC2)C1)C	Brc1c(O)c(Br)cc(NC(=O)c2c(C)cccc2C)c1	O=C(N(c1ccccc1)C1(COC)CCN(CCc2ccccc2)CC1)CC
O=Cc1c(O)c(C)ncc1CO	Clc1c(NC(=O)c2sc(Nc3nc(C)nc(N4CCN(CCO)CC4)c3)nc2)c(C)ccc1	Clc1cc2C(c3c(F)cccc3)=NCc3n(c(C)nc3)-c2cc1	Clc1c(C2=NCC(=O)N(C)c3sc(CC)cc23)cccc1	ClCC(O)Cn1c(C)ncc1[N+](=O)[O-]	O(CCN1CCCCCC1)c1ccc(Cn2c(c(C)c3c2ccc(O)c3)-c2ccc(O)cc2)cc1	O=C(NO)/C=C/c1cc2nc(CCCC)n(CCN(CC)CC)c2cc1	N(CC)(CC)C=1n2ncnc2N=C(C)C=1	O=C(O)[C@@H](N)Cc1cc(C)ccc1	O=C(OC(C(CC(N(C)C)C)(c1ccccc1)c1ccccc1)CC)C
O=C(N)C(CCn1c(C)ncc1)(c1ccccc1)c1ccccc1	Fc1cc2C(=O)C(C(=O)O)=CN3C(C)CCc(c23)c1	Clc1cc2C(c3ccccc3)=C(c3onc(C)c3)C(=O)Nc2cc1	FC(F)(F)c1c(CCC)ccc(NC(=O)c2c(NCC3=CNC(=O)C=C3)cccc2)c1	O=C(NC1CC1)c1cc(c(C)cc1)-c1c(C)cc(-c2oc(C)nn2)cc1	OCc1c(CN)c(O)c(C)nc1	OCCCCCCCCCCCC	O=C(N/C=C\N1C(=O)CCC1=O)C=1C(=O)Oc2c(ccc(N(CC)CC)c2)C=1	N=C(N)c1cc2[nH]c(-c3c(C)cccc3)cc2cc1	O=C1C(CC)(CC)C(=O)NC(=O)N1
S(F)(F)(F)(F)(F)c1ccc(NC=2n3nc(C(F)(F)C)nc3N=C(C)C=2)cc1	O=C(O)C(CC)c1ccc(N2C(=O)c3c(cccc3)C2)cc1	Clc1c(S(=O)(=O)N)cc(C(=O)NN2C(C)Cc3c2cccc3)cc1	O=C(N)CCCCCCC/C=C/CCCCCCCC	Fc1c(N2CCC(O)CC2)c2c3N(C(C)CC2)C=C(C(=O)O)C(=O)c3c1	O=C1C(c2[nH]c3c(c(C)cc(-n4cncc4)c3)n2)=C(NCc2ncccc2)C=CN1	S(=O)(=O)(O)CCCCCCCCCC	Brc1c(N)cc(OC)c(C(O)=NCCN(CC)CC)c1	O=C1N([C@H]2O[C@@H](CO)[C@H](O)C2)C=C(C)C(=O)N1	O(C(O)=Nc1c(CC)cccc1)c1cc2C3(C)C([N+]([O-])(C)CC3)N(C)c2cc1
O=C(O)c1cc(-c2c(O)c(N/N=C/3\C(=O)N(c4cc(C)c(C)cc4)N=C\3C)ccc2)ccc1	Clc1c(C2=NCC(=O)N(C)c3sc(CC)cc23)cccc1	O=C(CC)c1cc2N(CC(N(C)C)C)c3c(Sc2cc1)cccc3	O(CCCCCC)c1c(C)c(C)c(O)c(C)c1	S(Sc1[nH]ccn1)C(CC)C	O=C1N(NCc2c(C#Cc3nc(N)nc(C)c3)cccc2)C=CO1	O(CCCCCCCCC)[C@H]1[C@H](O)[C@@H](O)[C@H](O)[C@@H](CO)O1	Clc1c(N)cc(OC)c(C(=O)NCCN(CC)CC)c1	Nc1nc(C)c2c(n1)CCSC2	Clc1cc2C(SC3CCCCC3)=C(CCC)C(=O)Nc2cc1
O=C(NC1CC1)c1cc(c(C)cc1)-c1c(C)cc(-c2oc(C)nn2)cc1	O(CCc1ncc(CC)cc1)c1ccc(CC2C(=O)NC(=O)S2)cc1	O=C(N([C@H]1[C@@H](CC=C)CN(CCc2ccccc2)CC1)c1ccccc1)CC	S(=O)(=O)(NCCCC)c1ccccc1	O=C(O)C[C@@H](N)C[C@@H](CCC)C	N#Cc1ccc(Nc2nc(Nc3c(C)cc(C)cc3C)ccn2)cc1	S(CC(=O)C(F)(F)F)CCCCCCCC	O=C(OCCOCCN(CC)CC)C1(c2ccccc2)CCCC1	Clc1cc2C(c3c(F)cccc3)=NCc3n(c(C)nc3)-c2cc1	O=C1N(N(c2ccccc2)C(=O)C1CCCC)c1ccccc1
Clc1c(-c2[nH]nnn2)c(O[C@@H]2C[C@H]3[C@H](CN[C@H](C(=O)OCC(CC)CC)C3)CC2)ccc1	O(C)c1c(OC)ccc(C2=NN=C(C)C(CC)c3c2cc(OC)c(OC)c3)c1	O=C(O)CC	ClCC	Oc1cc2c(CC)n(-c3ccc(O)cc3)nc2cc1	Fc1cc([C@@]2(COc3c(C)nc(C)nc3)[C@H](C(=O)Nc3ncc(F)cc3)C2)ccc1	O=C(OC[C@H]1N(CCCC)C[C@H](OC(=O)CCC)[C@@H](OC(=O)CCC)[C@@H]1OC(=O)CCC)CCC	Clc1c(C(=O)Nc2c(C#N)c3c(s2)CCC3)cc(S(=O)(=O)N(CC)CC)cc1	O=C1N(c2ccccc2)N=C(C)C1	O=C(O)/C=C/c1c(C#CCCCCCC)cccc1
O=C1C(CCC(C)C)(CC)C(=O)NC(=O)N1	Clc1c(Cl)cccc1C1C(C(=O)OCOC(=O)CCC)=C(C)NC(C)=C1C(=O)OC	O=C1Nc2c(O)ccc([C@@H](O)CNC3Cc4c(cc(CC)c(CC)c4)C3)c2C=C1	Clc1cc2nccc(NC(CCCN(CCO)CC)C)c2cc1	O(CCCn1c2c(c3c1cccc3)ccc(-c1c(N)nc(N)nc1CC)c2)C	Clc1c(C2=NCc3n(c(C)nn3)-c3c2cc(Cl)cc3)cccc1	P(=O)(O)(CCCN)CCCC	Clc1c(-c2c3c([nH]c2)cccc3)nc(NC2CCN(C(=O)NCC)CC2)nc1	OC1=NN=C(c2ccc(NN=C(C#N)C#N)cc2)C(C)C1	Oc1c(CCCCCC)ccc(O)c1
O=C(N)C(=O)c1c(CC)n(Cc2ccccc2)c2c1c(OCC(=O)O)ccc2	O=C(OCC(COC(=O)N)(CCC)C)N	O=C1c2c3c([nH]c2C(C)(C)c2c1cc(CC)c(N1CCC(N4CCOCC4)CC1)c2)cc(C#N)cc3	O=C(NCC)/C=C(/C=C/C=C(/C=C/C=1C(C)(C)CCCC=1C)\C)\C	O=C(N)C(CCC)CCC	O=C(N(c1ccccc1)C1(C(=O)OC)CCN(CCc2ccccc2)CC1)CC	O=C(N1CCCC1)c1ccc(-c2cc3N=C(N)CC(C(=O)N(CCC)CCC)=Cc3cc2)cc1	O=C(OCC)C1(c2ccccc2)CCN(CCc2ccc(N)cc2)CC1	O=C(CC)c1cc2N(CC(N(C)C)C)c3c(Sc2cc1)cccc3	S(=O)(=O)(Nc1ccc(C(O)CCCN(CCCCCCC)CC)cc1)C
O(CCCN1C(=O)C(C)(C)Oc2c1cc(-c1c(N)nc(N)nc1CC)cc2)C	O=C1C(C(CCC)C)(CC=C)C(=O)NC(=O)N1	O=C(NCCN1C(=O)C(C)(C)Sc2c1cc(-c1c(N)nc(N)nc1CC)cc2)C	S(=O)(=O)(Oc1ccc(CCOc2ccc(C[C@H](OCC)C(=O)O)cc2)cc1)C	O=C(OC)CCCCCC[C@@H]1[C@@H](/C=C/CC(O)(CCCC)C)[C@H](O)CC1=O	O=C1C(C(CC)C)(CC)C(=O)NC(=O)N1	O(CCC)c1c(OC)ccc([C@@]2(C)OC(=O)NC2)c1	O=C(OCC)c1c(C)n(-c2ccc(N)cc2)nc1C	O=C(N)C(C(CC)C)CC	Fc1nc(N)c2nc(Cc3cc4OCOc4cc3)n(CCCC)c2n1
O=C(OCOC(=O)CCC)C(C)(C)C	P(=O)(O)(O)[C@@H](N)CCCC	O=C(N)C(CCC)CCC	O=C(OCCN(C)C)C(OCC)(c1ccccc1)c1ccccc1	SCCCCCCCCCC	S(Sc1[nH]ccn1)C(CC)C	Clc1c(OCCC)ccc(CC(=O)O)c1	O=C(OCC)c1nc(N2CCN(C3=Nc4c(SC3)cccc4)CC2)sc1	S(Sc1[nH]ccn1)C(CC)C	O=C(Nc1c(C)cccc1C)C1N(CCCC)CCCC1
O=C(O)/C=C/CCCC[C@@H]1[C@@H](/C=C/[C@@H](O)C[C@H](CCCC)C)[C@H](O)CC1=O	O=C(O)C=1N(CC)c2c(CCC)c3OC(C(=O)O)=CC(=O)c3cc2C(=O)C=1	S(=O)(=O)(N1CCN(C)CC1)c1cc(c(OCC)cc1)C1=NC(=O)c2n(C)nc(CCC)c2N1	S(c1c(OCC)cccc1)c1c([N+](=O)[O-])cc(-c2cc(N3CCN(C(=O)C)CC3)ncc2)cc1	P(=O)(O[C@H]1[C@H](C(C)C)CC[C@@H](C)C1)(O)CCCCCC	O=C1N(C(C(O)=N)CC)CCC1	N(C(C=C(c1sccc1)c1sccc1)C)(CC)CC	S=P(OCC)(OCC)O	O=C(O)CC	P(=O)(O)(CCCN)CCCC
O=C(OC)CCC=C=CC[C@@H]1[C@@H](/C=C/[C@](O)(CCCCC)C)[C@H](O)C[C@@H]1O	O=C(O)CCCCCCC/C=C\C/C=C\CCCCC	O=C(O)CCCCCCC/C=C/CCCCCCCC	O(CCOCCOCCOCC)CCOCCOCC	O=C(OC[C@H]1N(CCCC)C[C@H](OC(=O)CCC)[C@@H](OC(=O)CCC)[C@@H]1OC(=O)CCC)CCC	S(=O)(=O)(NCCCCn1c(CC)nc2c(N)nc3c(c12)cccc3)C	Clc1cc2/C(=C/c3c(C)c(C(=O)NCCN(CC)CC)c(C)[nH]3)/C(=O)Nc2cc1	ClC(Cl)C(c1c(Cl)cccc1)c1ccc(Cl)cc1	S(=O)(=O)(Nc1c(C(=O)O)c(C)c(CC)cc1)c1ccc(F)cc1	O=C(N(CC)c1c(C)cccc1)C=CC
O=C(O)CCCCCCC/C=C\C/C=C\CCCCC	O=C1N(N(c2ccccc2)C(=O)C1CCCC)c1ccccc1	OCCCCCCCCCCCCCCCC	S(=O)(=O)(O/N=C(\SCC)/Cc1ccccc1)O	O=C(N1CCCC1)c1ccc(-c2cc3N=C(N)CC(C(=O)N(CCC)CCC)=Cc3cc2)cc1	P(=O)(O/C=C(\O)/C(=O)CCC)(O)O	O=C(O)c1nc(-c2nc(-c3cc(OCC)c(OCC)cc3)sc2)ccc1	ClC(Cl)=CCl	P(=O)(O/C=C(\O)/C(=O)CCC)(O)O	O=C(N(CC)c1ccccc1)C=1C(=O)N(C)c2c(c(CC)ccc2)C=1O
S(C(=O)/C=C\CCCCCCC)CCNC(=O)C	O=C(O)CCCCCCC/C=C\CCCCCC	SC(=O)OCCCCCCCCCC	FC(F)c1c(F)ccc(-c2cc(Cn3c(C)ncc3)nnc2)c1	O(CCOCCCNC=1C(=O)C(=O)C=1N)CCOCCC	O=C(CCC)N1CCN(C2=Nc3c(C(=N)N2)cc(OC)c(OC)c3)CCC1	O(CCOCCOCCOCCOCC)CCOCCOCCOCCO	Clc1c(NC2=NCCN2)c2nsnc2cc1	Oc1c2[C@H]3[C@H](C(C)(C)Oc2cc(CCC)c1)CCC(C)=C3	O=C(Oc1cc([C@@H](N(C)C)C)ccc1)N(CC)C
P(=O)(OCc1c(/C=N/CC(=O)CCCCCCCCC)c(O)c(C)nc1)(O)O	O=C(O)CCCCCCCCC	O=C(OC[C@H]1N(CCCC)C[C@H](OC(=O)CCC)[C@@H](OC(=O)CCC)[C@@H]1OC(=O)CCC)CCC	Clc1c(Cl)cccc1C1=Nc2c(SC#N)cnn2C(NCc2ccncc2)=C1	Clc1c2C(O)=C(C(=O)N(CC)c3ccccc3)C(=O)N(C)c2ccc1	O=C(C=C)c1ccc(CCCCCC)cc1	Fc1ccc(C2=C(N(COCC)OC2=O)c2nc(Oc3c(O)cccc3)ncc2)cc1	Clc1c(Cl)cccc1C1=Nc2n(C(NCc3ccncc3)=C1)ncc2	O=C(O)CCC/C=C\C[C@@H]1[C@@H](/C=C/[C@@H](O)CCCCC)[C@H](O)CC1=O	O=C(N(CC)CC)N1CCN(C)CC1
O=C1C(O)=C(CCCCCCCCCC)C(=O)N1	O=C(NCCCCCCCCCC)NC1CCCCC1	O=C(NO)Cc1ccc(OCCCC)cc1	IC#CCOc1c(Cl)cc(Cl)c(Cl)c1	O=C(OCc1cc2c(cc(CN(CC)CC)cc2)cc1)Nc1ccc(C(=O)NO)cc1	O=C(OCC(O)CO)CCCCCCC	P(=O)(OCC)(O)O	O=C(N(C)C)COc1cc2c(cc1)CC[C@H](NC[C@H](O)c1cc(CCO)c(O)cc1)C2	O=C1NNC(=O)c2nc(CCCC)[nH]c12	S=C(S)N(CC)CC
O=C1C(O)=C(CCCCCCCCCCC)C(=O)c2ncsc12	OCCCCCCCC	S(=O)(=O)(N[C@@H](C(=O)O)CCC(=O)O)c1cc2c(cc(OCCCC)cc2)cc1	Clc1c(SC(CCc2ccc(Cl)cc2)Cn2cncc2)c(Cl)ccc1	O=C(N(CC)Cc1ccccc1)CN1C(=O)N(C)c2c1nc(-c1ccccc1)nc2	O=C(N)CCCCCCC/C=C/CCCCCCCC	Clc1c(COC(Cn2cncc2)c2c(Cl)cc(Cl)cc2)ccs1	O=CN(C)C	O=C(O)CCCCCCC/C=C/CCCCCCCC	O=C(O)/C(=C/c1c(O)cc(N(CC)CC)cc1)/C
O=C(OCCOCCCC)c1cnccc1	O=C(OCCN(CC)CC)c1cc(OCCCC)c(N)cc1	Fc1c(c(OC)ccc1)-c1c2nnc(C(=O)NCCC)c(N)c2ccc1	Clc1cc2C(c3ccccc3)=NCC(=O)Nc2cc1	Fc1c(-c2n3N=C(OCc4n(CC)ncn4)C(C(C)(C)C)=Cc3nn2)cccc1	S(=O)(=O)(NC(=O)NCCCC)c1ccc(C)cc1	Clc1c(Nc2nc(Nc3cc(N4CCOCC4)ccc3)ncc2)c2OCOc2cc1	Oc1cc2c(c3c4c(NCCCN(C)C)ncc(C)c4[nH]c3cc2)cc1	O=C(N[C@H]1[C@H](C(=O)N(CCC)C)OC(C(=O)O)=C[C@@H]1NC(=N)N)C	N(c1c(-c2oc(Cc3c(C)nc(C)s3)nn2)cnc2n(CC)ncc12)C1CCOCC1
P(=O)(O)(O)CCCC	S(=O)(=O)(N[C@@H]1CN(S(=O)(=O)c2ccc(OCCCC)cc2)[C@@H](C(=O)NO)C1)C	O=C(N(CC)CC)c1c(NC(=O)c2sccc2)sc2c1CCCC2	Clc1cc(Nc2nc(OCC3CCCCC3)c3[nH]cnc3n2)ccc1	O=C(OCC)c1c(C)[nH]nc1C	N(CCC)[C@@H]1Cc2sc(N)nc2CC1	S(=O)(=O)(Nc1c(C(=O)O)c2c(cc1)CCCC2)c1c(/C=C\CN(C)C)cc(F)cc1	Clc1cc2n(CCN(C)C)cc(C(=O)N3CCC4(OCc5c4cccc5)CC3)c2cc1	O=C(OCCC)c1ccc(O)cc1	Fc1c(CN2CCCC2)ccc(C2(F)CC(C(=O)NCC)C2)c1
O=C1Nc2c(c(CCN(CCC)CCC)ccc2)C1	O=C(OCCC)c1ccc(O)cc1	S=C(S)N(CC)CC	ClCCNP1(=O)N(CCCl)CCCO1	O=C(OCC)c1ccc(OCCCC2CCN(c3nnc(C)cc3)CC2)cc1	O=C(OCCC)C	S(=O)(=O)(N)c1c2c(c(N(C)C)ccc2)ccc1	[P@](=O)(OP(=O)(O)O)(OCCN(C)C)O	O=C(OCCC)C	O=C(NCC)Nc1ccc(-c2nc(N3[C@@H](C)COCC3)c3c(n2)CN(C2COC2)CC3)cc1
OC(=NCCC)c1c(C)c2C(=Nc3c(C)ccc(C(O)=NC4CC4)c3)N=CNn2c1	S(=O)(=O)(CCC)n1b(O)c2c(sc(C)c2)cn1	O=C(O)C=1C(=O)c2c(N(CC)N=1)cc1OCOc1c2	Clc1ccc(OC(=O)N(C)C2CCC(c3ccc(CN4CCCCC4)cc3)CC2)cc1	S=P(SC(C(=O)OCC)CC(=O)OCC)(OC)OC	O=C(N(CC)c1c(C)cccc1)C=CC	N(CCc1c2c([nH]c1)ccc(Cn1ncnc1)c2)(C)C	S(=O)(=O)(N(C)C)c1cc2/C(=C\CCN3CCN(C)CC3)/c3c(Sc2cc1)cccc3	S(CCC)Cc1c2N=C(N)NC(=O)c2cc(N)c1	S(=O)(=O)(O)Nc1ccc(CC(C(=O)OCC)(C(=O)OCC)CCNC(=O)OC(C)(C)C)cc1
S(=O)(=O)(N[C@H]([C@@H](O)C)C(=O)N[C@H](C(=O)NCc1ccc(C(=N)N)cc1)CCSC)CCC	S(CCC)c1c(OC)cc(CCN)c(OC)c1	Fc1c(C2=NN(C(=O)NCC)[C@](CCCN)(c3ccccc3)C2)cc(F)cc1	Clc1c(Cl)cccc1N1CCN(CCC2CCC(NC(=O)N(C)C)CC2)CC1	O=C(OCC)Nc1cc2N(C(=O)CCN3CCOCC3)c3c(Sc2cc1)cccc3	N(C(CN1c2c(Sc3c1cccc3)cccc2)C)(CC)CC	S(CCN(C)C)Cc1c2N=C(N)NC(=O)c2cc(N)c1	S(c1n(C)cnn1)c1nc(C(=O)Nc2scc(C)n2)c(Sc2ccc(F)cc2)cc1	O=C(O)C=1C(=O)c2c(N(CC)N=1)cc1OCOc1c2	Clc1c(Cl)ccc2c(/C(/C#N)=C\N)c(C(=O)OCC)n(C)c12
O=C(N(CC)c1c(C)cccc1)C=CC	FC(F)(F)c1cc(CC(NCC)C)ccc1	Clc1nc(NC(C#N)(CC)C)nc(NCC)n1	O=C(C)[C@]1(O)[C@]2(C)[C@H]([C@H]3C([C@@H](c4ccc(N(C)C)cc4)C2)=C2C(=CC(=O)CC2)CC3)CC1	O=C(NCc1c(OC)ccc(OC)c1)c1nc(OCC)c(C#N)cc1	O=C(N(CC)Cc1ccncc1)C(CO)c1ccccc1	N(C/C=C/C#CC(C)(C)C)(Cc1c2c(ccc1)cccc2)C	Brc1c(C(=O)NCCO)n(C)c2c1c1C(=O)NC(=O)c1c(-c1c(Cl)cccc1)c2	O=C(NCc1ccccc1)c1c(NC2CCOCC2)c2c(n(CC)nc2)nc1	Brc1c(O)c(CN(C)C)c2c(C(=O)OCC)c(CSc3ccccc3)n(C)c2c1
N(CCc1c2c([nH]c1)cccc2)(CC)CC	Clc1c(Cl)ccc([C@@H]2[C@@H](COCC)[C@@H]3N(C)[C@H](C2)CC3)c1	OC(CNCC)c1cc(O)ccc1	O=C(O)c1ccc(N(C)C)cc1	O(CCOCCOCCOCCOCC)CCOCCOCCOCCO	O=C(O)C=1C(=O)c2c(N(CC)C=1)cc(-c1ccncc1)cc2	O=C(N(Cc1c2c(n(C)c1)cccc2)C)/C=C/c1cnc2NC(=O)CCc2c1	S(=O)(=O)(CCc1cc2c(C[C@@H]3N(C)CCC3)c[nH]c2cc1)c1ccccc1	N(CCCNCCCNCC)CCCNCC	Clc1c(Cl)ccc([C@@H]2[C@@H](COCC)[C@@H]3N(C)[C@H](C2)CC3)c1
O(CCN(CC)CC)c1cc2sc(N(C)C)nc2cc1	Fc1c(O[C@H]2COCC2)cc(OCC)cc1[C@@H](Nc1ccc(C(=N)N)cc1)C(=O)O	Fc1c2nc(-c3n[nH]c4c3cc(-c3c(C)c(CNCC)cnc3)cc4)[nH]c2cc(F)c1	P(=O)(OC[C@@H]1[C@@H](N)[C@@H](O)[C@H](n2c3ncnc(N(C)C)c3nc2)O1)(O)O	ClC=1C(=O)NC(=O)NC=1CN1C(=N)CCC1	Clc1c(-c2c3c([nH]c2)cccc3)nc(NC2CCN(C(=O)NCC)CC2)nc1	O=NN(C(=O)N[C@@H]1[C@@H](O)[C@H](O)[C@@H](CO)O[C@@H]1O)C	O=C(CN1CCN(C)CC1)N1c2ncccc2NC(=O)c2c1cccc2	O=C(OCC)[C@@H](N[C@H](C(=O)N1[C@H](C(=O)O)Cc2c(cccc2)C1)C)CCc1ccccc1	O(CCOCCOCCOCC)CCOCCOCC
Clc1c(-c2nc(N)nc3sc(C(=O)NCC)cc23)ccc(Cl)c1	S(=O)(=O)(C)c1ccc(-c2c(-c3ccc(OCC)cc3)nn3N=CC=Cc23)cc1	Brc1c(OC)cc(CC(=O)Nc2nc(OCC)c(C#N)c(N)c2)c(OC)c1	N(CCc1c2c([nH]c1)cccc2)(C)C	Brc1[nH]c-2ncnc-2c(Cl)n1	O=C(OCC)C1(c2ccccc2)CCN(C)CCC1	O[C@H]([C@@H](NC)C)c1ccccc1	N#Cc1nc(NC2CCCCC2)c2ncn(CCN3CCN(C)CC3)c2n1	O=C(OCC)N	P(CCP(CCOCC)CCOCC)(CCOCC)CCOCC
S(=O)(=O)(Oc1ccc(CCOc2ccc(C[C@H](OCC)C(=O)O)cc2)cc1)C	O=C(Nc1ccc(OCC)cc1)C	S(=O)(=O)(O/N=C(\SCC)/Cc1ccccc1)O	O=C(NCCN(C)C)c1c2nc3c(cc2ccc1)cccc3	Clc1cc(-c2c(-c3cc(C(=O)NCc4ccccc4)[nH]c3)n[nH]c2)ccc1	Clc1c(F)ccc(Nc2c(C#N)cnc3c2cc(NC(=O)/C=C/CN(C)C)c(OCC)c3)c1	Fc1ccc(Cc2cnc3C(O)=C(C(=O)NCCO)C(=O)N(C)c3c2)cc1	CN1CC2N(c3c(cccc3)Cn3c2ccc3)CC1	O=C(N[C@@H](CC(C)C)c1c(N2CCCCC2)cccc1)Cc1cc(OCC)c(C(=O)O)cc1	S(=O)(=O)(CC)N1CC(CC#N)(n2ncc(-c3ncnc4[nH]ccc34)c2)C1
O=C(OCC)C(CCN1CCOCC1)(c1ccccc1)c1ccccc1	S(=O)(=O)(CC)c1cc(Nc2oc(-c3cc(-c4ncccc4)ccc3)cn2)c(OC)cc1	Clc1ccc(CCC2(Cn3cncc3)OCCO2)cc1	Clc1ccc(C(OCCN(C)C)(C)c2ccccc2)cc1	Clc1nc(N2CCNCC2)cnc1	O=C(NCc1c(OC)ccc(OC)c1)c1nc(OCC)c(C#N)cc1	O=C(O)c1ccc(CN2C(=O)N(C)c3c(C2=O)cc(C#CCc2ccccc2)cc3)cc1	Clc1c(F)c(Nc2ncnc3c2cc(OC2CCN(CC(=O)NC)CC2)c(OC)c3)ccc1	FC(F)c1c(F)ccc(-c2cc(Cn3c(C)ncc3)nnc2)c1	Clc1c(Cl)cccc1C1=Nc2c(SC#N)cnn2C(NCc2ccncc2)=C1
O=C(OCC)c1c(N)sc2c1CCN(Cc1ccccc1)C2	Clc1c(NC2=NCCN2)c2nsnc2cc1	Clc1ccc(NC(=S)OCCN2C(=O)c3c(C2=O)cccc3)cc1	O(CCN(C)C)c1c(Cc2ccccc2)cccc1	O=C(NCCCCCCC(O)=NO)c1ccc(N(C)C)cc1	Clc1c(Oc2cc(Cl)cc(C#N)c2)c2c(n(Cc3n[nH]c4ncccc34)nc2)cc1	O=C1N(C)C=2NC(=O)NC(=O)C=2N1	S=C(NCO)NC	Clc1c(C(OCc2ccc(Cl)cc2)Cn2cncc2)ccc(Cl)c1	Clc1ccc(C(=O)NCCN2CCOCC2)cc1
Clc1c(Cl)ccc([C@@H]2[C@@H](COCC)[C@@H]3N(C)[C@H](C2)CC3)c1	Clc1ccc(/C=C/S(=O)(=O)N2CCN(CC3CCN(c4ccncc4)CC3)CC2)cc1	Clc1ccc(S(=O)(=O)Oc2ccc(Cl)cc2)cc1	S(=O)(=O)(N(C)C)c1cc2/C(=C/c3[nH]c4c(c3)CCCC4)/C(=O)Nc2cc1	S(=O)(=O)(Cc1cc2c(CCN(C)C)c[nH]c2cc1)N1CCCC1	S(=O)(=O)(O)c1c2c(c(N(C)C)ccc2)ccc1	O=C(Nc1sc(C)cn1)C=1N(C)S(=O)(=O)c2c(C=1O)cccc2	N(C(Cc1ccccc1)(C)C)C	ClCCN(CCCl)P1(=O)OCCCN1	Clc1ccc(C2=NN/C(=N/CCC=C)/SC2)cc1
Clc1c(Cc2ccc(OCC)cc2)cc([C@@]23[C@H](O)[C@@H](O)[C@H](O)[C@@](CO)(O2)CO3)cc1	N(CCc1c2c([nH]c1)ccc(Cn1ncnc1)c2)(C)C	Clc1c(S(=O)(=O)Nc2oc3c(n2)cc(Cl)cc3)cc(Cl)cc1	S(=O)(=O)(N(C)C)c1cc2/C(=C\CCN3CCN(C)CC3)/c3c(Sc2cc1)cccc3	N(CCCN1c2ncccc2Sc2c1cccc2)(C)C	O=C(O)CN(C)C	FC(F)(c1n2N=C(c3cn(C)nc3)C=Cc2nn1)c1cc2c(nccc2)cc1	S(=O)(=O)(NC)c1ccc(N/C=C/2\C(=O)Nc3c\2cccc3)cc1	Clc1cc2C(c3ccccc3)=NC(OC(=O)N(C)C)C(=O)N(C)c2cc1	Clc1c(Cl)ccc2N=C3N(CC(=O)N3)Cc12
S(=O)(=O)(CC)c1cc2nc(-c3cc4c(cc3)cccc4)oc2cc1	O(C(C)(c1ncccc1)c1ccccc1)CCN(C)C	Clc1nc(N2CCNCC2)cnc1	O=C(O)/C(/NC)=C/C	Clc1cc2C(OCCN(C)C)=Cc3c(Sc2cc1)cccc3	N(CCC=C1c2c(cccc2)C=Cc2c1cccc2)(C)C	Clc1c(C2=NC(O)C(=O)N(C)c3c2cc(Cl)cc3)cccc1	Fc1c(N2C/C(=N\OC)/C(CN)C2)nc2N(C3CC3)C=C(C(=O)O)C(=O)c2c1	P(=O)(OC[C@@H]1[C@@H](N)[C@@H](O)[C@H](n2c3ncnc(N(C)C)c3nc2)O1)(O)O	ClCCCl
ClC(Cl)C(=O)N1c2c(cc(OC(=O)c3occc3)cc2)CCC1	O([C@H]1[C@H](O)[C@@H](O[C@@H]2[C@H](O)[C@@H](NC)[C@](O)(C)CO2)[C@H](N)C[C@@H]1N)[C@@H]1[C@H](N)CC[C@@H](CN)O1	Clc1ncc(CN2/C(=N/C#N)/SCC2)cc1	Fc1ccc(Cc2cnc3C(O)=C(C(=O)NCCO)C(=O)N(C)c3c2)cc1	Brc1ccc(-c2nn(C)c3c2cc(F)c(OC/C=C/CN(CC=C)C)c3)cc1	N(CCCN1c2c(Sc3c1cccc3)cccc2)(C)C	O=C1NC(=N)N(C)C1	Fc1c(-c2ccccc2)ccc([C@@H](C(=O)OC)C)c1	O=C(Nc1cc-2c(NC(=O)c3c-2cccc3)cc1)CN(C)C	ClCCN(CCCl)P1(=O)N(CCCl)CCCO1
Clc1c(Cl)cccc1	O=C1N(C)C(=O)OC1(C)C	[O-][N+](CCC=C1c2c(cccc2)CCc2c1cccc2)(C)C	O=C1N(C)C(=O)CC1c1ccccc1	O=C1N(C)C(=O)NC(=O)C1(C)C1=CCCCC1	Clc1cc2C(OCCN(C)C)=Cc3c(Sc2cc1)cccc3	Fc1cc2C(=O)NN=C3[C@@H]([C@@H](c4ccc(F)cc4)Nc(c23)c1)c1n(C)ncn1	[Hg](Cl)CC(OC)CNC(=O)N	N(CCC=C1c2c(cccc2)CCc2c1cccc2)(C)C	Oc1cc2c(CCN(C)C)c[nH]c2cc1
Clc1c(Cl)cc(N2C[C@H]3NC[C@H]3C2)cn1	Clc1ccc(C(=O)c2n(C)c(CC(=O)O)cc2C)cc1	O=C(NCCCCCCC(O)=NO)c1ccc(N(C)C)cc1	O=C(O)[C@@H](NC(=O)c1ccc(NCC2N(C)C=3C(=O)N=C(N)NC=3NC2)cc1)CCC(=O)O	O=C(Nc1ncccc1)C=1N(C)S(=O)(=O)c2c(C=1O)scc2	Brc1ccc(-c2c3c(oc2)cc(OC/C=C/CN(CC=C)C)cc3)cc1	O=C(O)C=1C(=O)c2c(N(C3CC3)C=1)c(C)c(-c1cc(C)c(NC)nc1)cc2	O=C(N/N=C/c1c(OC)ccc2c1cccc2)c1cc(O)c(O)cc1	N(CCCN1c2c(cccc2)CCc2c1cccc2)(C)C	[P@](=O)(OP(=O)(O)O)(OCCN(C)C)O
Clc1c(CC(NC(=S)Nc2ccc(C#N)cc2)=N)c(Cl)ccc1	O=C(NC(CO)(C)C)c1cc2c(-c3[nH]c4ncccc4c3)cn(C)c2cc1	Fc1ccc([C@]2(CCCN(C)C)OCc3c2ccc(C#N)c3)cc1	Oc1ccc(-c2cnc3nc(N)n(C)c3c2)cc1	O=C([C@H]1Cc2nc[nH]c2CC1)c1c2c(n(C)c1)cccc2	N([C@H](Cc1ccccc1)C)C	N(CCCN1c2c(cccc2)CCc2c1cccc2)C	O(C)c1c(O)ccc(C=C)c1	Brc1ccc(-c2nn(C)c3c2ccc(OCCCCCCN(CC=C)C)c3)cc1	O=C(N(Cc1c(N)ccc(C(=O)N(Cc2n(C)c3c(c2)cccc3)C)c1)C)C
Clc1nc(N2CCNCC2)cnc1	O=C1C(O)=C(C)N(C)C=C1	O=C(O)[C@@H](NC(=O)c1ccc(N(Cc2nc3c(N)nc(N)nc3nc2)C)cc1)CCC(=O)O	S(c1n2N=C(c3cn(C)nc3)C=Cc2nn1)c1cc2c(nccc2)cc1	Clc1c(-c2c3C(=O)NC(=O)c3c3c(CCO)cn(C)c3c2)cccc1	O=C(O)[C@@H](NC(=O)c1ccc(NC[C@@H]2N(C)C=3C(=O)N=C(N)NC=3NC2)cc1)CCC(=O)O	O=C(N)/C=C(/OC)\[C@@H]([C@@H](OC)/C=C/c1nc(-c2nc([C@H](/C=C/C=C/C(C)C)C)sc2)sc1)C	O(C)c1c(OC)cc(CN(C)c2cnc3nc(N)nc(N)c3c2)cc1OC	N(C)[C@]1(C)C(C)(C)[C@@H]2C[C@H]1CC2	O=C(N[C@@H]1C(=O)N(C)c2c(C(c3ccccc3)=N1)cccc2)c1n2c3c(c1)cccc3CCC2
S=C(Oc1cc2c(cc1)cccc2)N(C)c1cc(C)ccc1	Clc1c(C2=NC(O)C(=O)N(C)c3c2cc(Cl)cc3)cccc1	O[C@H]([C@@H](NC)C)c1ccccc1	Clc1cc(C=2c3c(N(C)C(=O)C=2)ccc([C@@](N)(c2n(C)cnc2)c2ccc(Cl)cc2)c3)ccc1	O=C1N(C)C(=O)c2n(CC(O)CO)cnc2N1C	O=C(O)[C@@H](NC(=O)c1ccc(NCC2N(C)C=3C(=O)N=C(N)NC=3NC2)cc1)CCC(=O)O	O=C(O)C(C(=O)N[C@]1(OC)C(=O)N2[C@@H](C(=O)O)C(C)(C)S[C@H]12)c1cscc1	O=C(c1c(O)cc(OC)cc1)c1ccccc1	O=C1C[C@@H]2N(C)[C@H](C1)CC2	Clc1c(C(F)(F)F)cc(NC(=O)Nc2ccc(Oc3cc(C(=O)NC)ncc3)cc2)cc1
Clc1ccc(OC(C(=O)OCCCC(=O)N(C)C)(C)C)cc1	Fc1c(-n2ncc3C(Nc4c(C)ccc(C(=O)NC5CC5)c4)=CC(=O)N(C)c23)ccc(F)c1	O=C(O)[C@@H](NC(=O)c1ccc(NCC2N(C)C=3C(=O)N=C(N)NC=3NC2)cc1)CCC(=O)O	Fc1c(-c2n3N=C(OCc4n(C)ncn4)C(C4CCC4)=Cc3nn2)c(F)ccc1	Brc1c(Br)c(Br)c2nc3N(C)CCn3c2c1Br	S(c1n(C)ccn1)c1c(F)cc(N)c(C(=O)Nc2sccn2)c1	ClCCN(N=O)C(=O)NC[C@@H]1[C@@H](O)[C@H](O)[C@@H](O)[C@@H](OC)O1	O=C(O)C(C)C=1OC(=O)c2c(O)cc(OC)cc2C=1	Fc1ccc(CNC(=O)C2=C(O)C(=O)N(C)C(C(NC(=O)c3oc(C)nn3)(C)C)=N2)cc1	O=C(C(NC)C)c1ccc(C)cc1
FC1(F)Oc2c(O1)ccc(Nc1nn(CCC(=O)N(C)C)c(-c3ccncc3)n1)c2	CN1[C@H](c2cnccc2)CCC1	BrC1=C(N)n2ncc(-c3cn(C)nc3)c2N=C1[C@H]1CNCCC1	O=C(O)[C@@H](N)CCC(=O)NC	Clc1c(-c2n(C)ncc2Cl)cc(C(=O)N[C@H](CN)Cc2cc(F)c(F)cc2)o1	O=C(CN1CCN(C)CC1)N1c2ncccc2NC(=O)c2c1cccc2	S(=O)(=O)(Nc1cc2c(cc(-c3c(OC)c(C(C)(C)C)cc(N4C(=O)NC(=O)C=C4)c3)cc2)cc1)C	Clc1c(OC)cc(OC)c2C(=O)[C@@]3([C@H](C)CC(=O)C=C3OC)Oc12	FC(F)(F)c1c(C#N)ccc(N2C(=O)N(C)[C@](CO)(c3ccccc3)C2=O)c1	O(C)[C@H]1[C@H](O)[C@@H](O)[C@H](O)[C@@H](CO)O1
Clc1cc2N(CCCN(C)C)c3c(Sc2cc1)cccc3	C(CN1c2c(Sc3c1cccc3)cccc2)CN1CCN(C)CC1	Clc1c(C2=NC(O)C(=O)N(C)c3c2cc(Cl)cc3)cccc1	O(C)[C@H]1[C@H](O)[C@@H](O)[C@H](O)[C@@H](CO)O1	Clc1c(C2(NC)C(=O)CCCC2)cccc1	O=C(Nc1cc(N=C2SC=C(c3cnccc3)N2)c(C)cc1)c1ccc(CN2CCN(C)CC2)cc1	O=C(O)/C=C/c1cc(O)c(OC)cc1	O=S1(=O)NC(C=2C(=O)N(CCC(C)C)N=C(c3ccccc3)C=2O)=Nc2c1cc(OC)cc2	ClCC1N(C)S(=O)(=O)c2c(N1)cc(Cl)c(S(=O)(=O)N)c2	Clc1c(N)cc(OC)c(C(O)=N[C@H]2[C@@H](OC)CNCC2)c1
S(=O)(=O)(c1n[nH]c2c1cc(OCCCN(C)C)cc2)c1c2c(ccc1)cccc2	O=C(NC1C[C@@H]2N(C)[C@H](C1)CCC2)c1nn(C)c2c1cccc2	Clc1cc2C(c3ccccc3)=NCC(=O)N(C)c2cc1	O=C(O[C@@H]1C(=O)[C@H]2[C@](C)([C@H](C(=O)OC)C1)CC[C@H]1C(=O)O[C@H](c3cocc3)C[C@]21C)C	S(c1n(C)cnn1)c1cc(C(=O)Nc2scc(C)n2)c(NC)cc1	ClCCN(S(=O)(=O)C)N(S(=O)(=O)C)C(=O)NC	O(C)c1c(OC)cc2c(c1)C1N(CC(CC(C)C)C(=O)C1)CC2	O=C(N)c1cc(OC)ccc1	O(Cc1nc2c(cc1)cccc2)c1ccc(-c2c(-c3ccncc3)cn(C)n2)cc1	O=C(N/N=C/c1c(OC)ccc2c1cccc2)c1cc(O)c(O)cc1
Clc1ccc(C(OCCN(C)C)(C)c2ccccc2)cc1	Clc1c(-c2n(C)ncc2Cl)cc(C(=O)N[C@H](CN)Cc2cc(F)ccc2)s1	C(Cc1cnc(C)cc1)n1c2c(c3c1CCN(C)C3)cc(C)cc2	O=C(OC)C1=C(C)CC(=O)c2c(O)c3C(=O)c4c(O)cccc4C(=O)c3cc12	O=C(OC)c1ccc(C(=O)Nc2cc(-c3nc(NC)nc4c3cc(OC)c(OC)c4)ccc2)cc1	FC(F)(F)c1ccc(O[C@H](CCNC)c2ccccc2)cc1	Fc1cc2onc(C3CCN(CCCOc4c(OC)cc(C(=O)C)cc4)CC3)c2cc1	O(CCNCC(O)COc1c2c([nH]c3c2cccc3)ccc1)c1c(OC)cccc1	Brc1c(C(=O)NCCO)n(C)c2c1c1C(=O)NC(=O)c1c(-c1c(Cl)cccc1)c2	O=C(NCc1cc(OC)c(O)cc1)CCCC/C=C/C(C)C
O=C1N(C)C(=O)c2n(CC(O)CN(CCO)C)cnc2N1C	N(C(Cc1cc2OCOc2cc1)C)C	FC(F)(F)c1ccc(O[C@@H](CCNC)c2ccccc2)cc1	Ic1ccc([C@@H](C)n2c(C(=O)OC)cnc2)cc1	S(=O)(=O)(NC)Cc1ccc(N/N=C/2\C(=O)Nc3c\2c2scnc2cc3)cc1	O=C(O)[C@@H](N)CCCCNC	Brc1c(OC)cc(CC(N)C)c(OC)c1	Fc1c(Nc2cc(NC(=O)C=C)ccc2)nc(Nc2ccc(OCCOC)cc2)nc1	Clc1cc2C(c3c(F)cccc3)=NCC(=O)N(C)c2cc1	Clc1c(F)c(Nc2ncnc3c2cc(OC2CCN(C(=O)C=C)CC2)c(OC)c3)ccc1Cl
O=C(C[C@@H]1N(C)[C@H](C[C@H](O)c2ccccc2)CCC1)c1ccccc1	S(C(F)F)CC(=O)N[C@]1(OC)C(=O)N2C(C(=O)O)=C(CSc3n(CCO)nnn3)CO[C@H]12	N(CC12c3c(cccc3)C(c3c1cccc3)CC2)C	O(C)C=1[C@H](O)[C@H](C/C=C(/CC/C=C(/CCC=C(C)C)\C)\C)[C@@H](C)C(=O)C=1OC	O=C(OCCN1CCOCC1)CC/C(=C/Cc1c(OC)c(C)c2c(c1O)C(=O)OC2)/C	O=C(O)c1oc(-c2c(OC)cccc2)cc1	O(C)c1c(C#N)cc(OC)c(CCNCc2c(O)cccc2)c1	O(CCOc1nc(N)nc(C)c1)C	Clc1cc(NC(=O)NC=2N(C)CC(=O)N=2)ccc1	O=C(O)/C=C/c1cc(OC)c(O)c(OC)c1
Fc1ccc(CNC(=O)C2=C(O)C(=O)N(C)C(C(NC(=O)c3oc(C)nn3)(C)C)=N2)cc1	O=C(OC[C@H]1[C@]2(OC)N(C=3C(=O)C(C)=C(N)C(=O)C1=3)C[C@@H]1N(C)[C@H]21)N	O=C(NC(C)C)c1ccc(CNNC)cc1	O(C)c1c(OC)ccc(-c2nn(C3CCC3)c3ncnc(N)c23)c1	O(C)C=1C(=O)C(C/C=C(/CCC=C(C)C)\C)=C(C)C(=O)C=1OC	O(C)c1c(OC)cc([C@H]2[C@@H]3C(=O)OC[C@@H]3[C@@H](O)c3c2cc2OCOc2c3)cc1OC	S(=O)(=O)(/C=C/c1c(OC)cc(OC)cc1OC)Cc1cc(OP(=O)(O)O)c(OC)cc1	S(=O)(=O)(C)n1nc2c(c1)CN([C@@H]1C[C@H](N)[C@@H](c3c(F)ccc(F)c3)OC1)C2	O=C(CN1CCN(C)CC1)N1c2ncccc2NC(=O)c2c1cccc2	O(C)c1c(OC)cc([C@H]2[C@@H]3C(=O)OC[C@@H]3[C@@H](O)c3c2cc2OCOc2c3)cc1OC
CN1[C@H](c2cnccc2)CCC1	O=C(NCB(O)O)/C(=N\OC)/c1nc(N)sc1	ClC(Cl)(Cl)c1c(Cl)c(OC)c(Cl)c(OC)n1	O(C)c1c(O)c(O)cc(/C=C/C(O)O)c1	O=C([O-])c1cc(OC)c(O)cc1	O=C(O)[C@@H](Oc1nc(OC)cc(OC)n1)C(OC)(c1ccccc1)c1ccccc1	[SH](=O)(=O)c1ccc(OC)cc1	S(F)(=O)(=O)C	CN1CC2N(c3c(cccc3)Cn3c2ccc3)CC1	O=C(NCc1ccc(OCCN(C)C)cc1)c1cc(OC)c(OC)c(OC)c1
O=C(O)N1CCN(C)CC1	O=C(OC)[C@@H]([C@H](NC(=O)c1ccc(-c2cc(CN)ccc2)cc1)C)Cc1cc(C(=N)N)ccc1	Clc1c(n(-c2ccc(S(=O)(=O)N)cc2)cn1)-c1cc(F)c(OC)cc1	FC(F)(F)C(=O)N(/N=C/c1cc(OC)ccc1)c1c(C)cc(C)cc1	O(Cc1c(C)n(C)c2C(=O)C=C(OC)C(=O)c12)c1ccccc1	Fc1ccc(Cn2c(NC3CCN(CCc4ccc(OC)cc4)CC3)nc3c2cccc3)cc1	O(C)c1c(OC)ccc([C@](C#N)(C(C)C)CCCN(CCc2cc(OC)c(OC)cc2)C)c1	Clc1cc2[C@](C(F)(F)F)(C#CC3CC3)OC(=O)Nc2cc1	S(=O)(=O)(N)c1cc2C(=O)SN(C)c2cc1	O(C)C=1c2c(N(C)C(=O)C=1)c1OCOc1cc2
S=C(/N=N\Cc1c(N2CCN(C)CC2)cccc1)N	FC(F)Oc1c(OC)cc(C2=NNC(=O)C=C2)cc1	P(=O)(Oc1cc2[C@@H](NC(=O)C)CCc3c(c(OC)c(OC)c(OC)c3)-c2cc1)(O)O	O(C)c1c(OC)cc(N(Cc2c(C)c3c(N)nc(N)nc3nc2)C)cc1OC	Fc1nc(N)c2[nH]c(Cc3c(OC)ccc(OC)c3)nc2n1	O(Cc1ccc(OC)cc1)c1c(OC)cc-2c(OC(=O)c3c-2ccc(C(O)C)c3)c1	O(C)c1ccc(CN(CCN(C)C)c2ncccc2)cc1	FC1(F)Oc2c(O1)ccc(/C=C\1/C(=O)NC(=O)S/1)c2	O([C@@H](CCNC)c1sccc1)c1c2c(ccc1)cccc2	O(C)c1c(C(O)C(N)C)cc(OC)cc1
FC(F)(F)c1cc(-c2cc(O)ccc2)c2nc(N3CCN(C)CC3)cnc2c1	Fc1c(N2CC(C)NCC2)c(OC)c2N(C3CC3)C=C(C(=O)O)C(=O)c2c1	O=C(O)CCc1cc(OC)c(OC)cc1	O(C)C1=CC(=O)OC(/C=C/C=2C=CCCC=2)C1	Fc1c(Nc2nc3NC(=O)C(C)(C)Oc3cc2)nc(Nc2cc(OC)c(OC)c(OC)c2)nc1	S(=O)(=O)(Nc1cc(NC(=O)N)c(OC)cc1)c1c(F)c(F)c(F)c(F)c1F	S(=O)(=O)(Nc1c(OC)nc(C)cn1)c1c(-c2ccc(-c3ocnn3)cc2)nccc1	Clc1c(Oc2ccccc2)c(F)c(CC2=NNC(=O)C=C2)cc1	O=C(O)[C@@H](Oc1nc(C)cc(C)n1)C(OC)(c1ccccc1)c1ccccc1	Clc1c(N)cc(OC)c(C(=O)NCC2CCN(CCCn3nncc3)CC2)c1
O(CCCc1onc(C)c1)c1c(C)cc(-c2nn(C)nn2)cc1C	O=C(O)C1CCC(c2n3N=CN=C(N)c3c(-c3[nH]c4c(OC)cccc4c3)n2)CC1	Clc1c(F)ccc(Nc2ncnc3c2cc(OCCCN2CCOCC2)c(OC)c3)c1	O=C(Nc1c(C(=O)O)cccc1)/C=C/c1cc(OC)c(OC)cc1	O(Cc1ccc(OC)cc1)c1c(OC)cc-2c(OC(=O)c3c-2ccc(C(O)C)c3)c1	Clc1c(C(=O)NC(=O)Nc2c(OC)ccc(O)c2)ccc(F)c1	O=C(NC/C=C/c1cc2c(Nc3cc(C)c(Oc4cnc(C)cc4)cc3)ncnc2cc1)COC	Fc1ccc(C(OCCN2CCN(CCCc3ccccc3)CC2)c2ccc(F)cc2)cc1	Clc1c(CCC(=O)Nc2c(O)cc(OC)c(O)c2)c(C(=O)OC)c(O)cc1O	S(=O)(=O)(n1c2c(c(CCC(=O)O)c1)cc(OC)cc2)c1ccc(OC)cc1
O=C(Oc1c(OC(=O)C(C)(C)C)ccc(C(O)CNC)c1)C(C)(C)C	O(C)c1cc(NC(CCCN)C)c2ncccc2c1	FC(F)(F)C(=O)N(/N=C/c1cc(OC)ccc1)c1c(C)cc(C)cc1	O(C)c1c(CO)cc(-c2nc3nc(N4[C@@H](C)COCC4)nc(N4[C@@H](C)COCC4)c3cc2)cc1	O(Cc1n2N=C(c3ccccc3)C=Cc2nn1)c1c2c(ncc1)cc(OC)cc2	O=C(O)CN(C[C@@H]1[C@H](c2ccccc2)c2c(cc(OC)cc2)CC1)C	O=C(O)[C@]1(C)N=C(c2c(O)c(OCCOCCOCCOC)ccc2)SC1	O(CCCn1cncc1)c1c(Nc2nc(C#N)nc3n(C4CCCC4)cnc23)cccc1	[Hg](Cl)CC(OC)CNC(=O)N	O(C)c1c(OC)ccc2c1CN1[C@H](c3c(cc(OC)c(OC)c3)CC1)C2
N(Cc1oc(-c2cnccc2)cc1)C	O(C)c1c(OC)ccc([C@](C#N)(C(C)C)CCCNCCc2cc(OC)c(OC)cc2)c1	O(C)c1c(OC)cc(C(C#N)(C(C)C)CCCN(CCc2cc(OC)c(OC)cc2)C)cc1OC	O=C(O)COc1cc(OC)c2C(=O)C=C(c3cc(OC)c(OC)cc3)Oc2c1	S(=O)(=O)(Nc1nc(OC)nc(OC)c1)c1ccc(N)cc1	O=C(Nc1c(C)cccc1C)CN1CCN(CC(O)COc2c(OC)cccc2)CC1	Clc1c(/N=C(/N(C)c2cc(SC)ccc2)\N)cc(SC)cc1	[Se]C[C@H](N)C(=O)O	S(=O)(=O)(O)c1c(OC)cc(O)c(C(=O)c2ccccc2)c1	O=C(NCCc1c2c([nH]c1)ccc(OC)c2)C=1OC=CC(=O)C=1
Fc1c(-c2ccccc2)ccc([C@@H](C(=O)OC)C)c1	O(Cc1ccc(OC)cc1)c1c(OC)cc-2c(OC(=O)c3c-2ccc(C(O)C)c3)c1	O=CNc1c(O)ccc([C@@H](O)CN[C@@H](Cc2ccc(OC)cc2)C)c1	O(C)c1c(OC)ccc([C@](C#N)(C(C)C)CCCNCCc2cc(OC)c(OC)cc2)c1	S(=O)(=O)(OC[C@H](O)[C@@H](O)COS(=O)(=O)C)C	O(C)c1cc2[nH]c3C(C)=NCCc3c2cc1	FC(F)(F)c1cc(Nc2c(C(=O)OCCN3CCOCC3)cccn2)ccc1	O=C(O)[C@@H](N)C/N=C(/NO)\N	O(C)c1c(OC)ccc(C(C#N)(C(C)C)CCCN(CCc2cc(OC)c(OC)cc2)C)c1	Clc1ccc(C(=O)n2c(C)c(CC(=O)OCC(=O)O)c3c2ccc(OC)c3)cc1
O=C(OC)c1cc(OC)c(O)cc1	O=C(CCc1cc2c(cc(OC)cc2)cc1)C	O(C)c1ccc(C2=C(O)C(=O)c3c(O)cc(O)c(CC=C(C)C)c3O2)cc1	Fc1ccc(C(N2CCN(Cc3c(OC)c(OC)c(OC)cc3)CC2)c2ccc(F)cc2)cc1	FC(F)(F)C1=NC(=N)C(=C)C=N1	Fc1ccc(C(CCCN2CCC(N3C(=O)Nc4c3cccc4)CC2)c2ccc(F)cc2)cc1	FC(F)(F)c1cnc(Oc2cc(C=C3CCN(C(=O)Nc4nnccc4)CC3)ccc2)cc1	O=C(O)[C@@H](N)CC=1C(=O)NOC=1	O=C(/C=C/c1cc(OC)c(O)cc1)CC(=O)/C=C/c1cc(OC)c(O)cc1	O(C)c1c(CC(C)C)nccn1
S(=O)(=O)(NC(=O)N(C)c1nc(OC)nc(C)n1)c1c(C(=O)OC)cccc1	O=C(N)C=1C(=O)[C@@]2(O)C(O)=C3C(=O)c4c(O)ccc(CN(OC)C)c4C[C@H]3C[C@H]2[C@H](N(C)C)C=1O	O(CCN1CCCCC1)c1ccc(Oc2c(-c3ccc(OC)cc3)sc3c2ccc(O)c3)cc1	Ic1ccc(C(=O)n2c(C)c(CC(=O)O)c3c2ccc(OC)c3)cc1	Clc1c(C(C#N)c2ccc(F)cc2)c(Cl)cc(N2C(=O)NC(=O)C=N2)c1	Ic1c[nH]nc1	FC(F)(F)c1cc2[C@H]3CNC[C@@H](c2cc1)C3	O=C(O)[C@@H](N)CCCC(C(=O)O)=C	O(C)c1c(OC)cc(CN(C)c2cnc3nc(N)nc(N)c3c2)cc1OC	O(C)c1nnc(N2CCN(c3cc(C)ccc3)CC2)cc1
Brc1cc2C(c3ncccc3)=N[C@@H](CCC(=O)OC)c3n(c(C)cn3)-c2cc1	[PH](=O)(O)C	O(C)c1cc([C@]2(O)[C@@H](CN(C)C)CCCC2)ccc1	O=C(N(C)C)c1cc(-c2cnc3[nH]cc(-c4c(OC)cccc4)c3c2)cnc1	Clc1cc2c(C3CCN(CCN4C(=O)NCC4)CC3)cn(-c3ccc(F)cc3)c2cc1	O=C(O)[C@@H](N)CC(=O)N	O=C(O)[C@@H](N)[C@H](O)C(=O)N	N=C1N(c2ccccc2)NN=N1	O(C)c1ccc([C@@H]2[C@H](c3ccc(O)cc3)COc3c2ccc(O)c3)cc1	O=C(NC/C=C/c1cc2c(Nc3cc(C)c(Oc4cnc(C)cc4)cc3)ncnc2cc1)COC
O(CCc1cc(OC)c(OC)cc1)[C@H]1[C@H](N2C[C@H](O)CC2)CCCC1	FC(F)(F)c1cc(-c2n3N=C(NC4CCCCC4)C=Cc3nn2)ccc1	O=C(N)c1c2nc(-c3cc(OC)ccc3)[nH]c2ccc1	O=C(NCCc1c2c([nH]c1)ccc(OC)c2)C	Fc1ccc(-n2c3c(c(CCCCN4CCC5(OCc6c5cccc6)CC4)c2)cccc3)cc1	O=C(O)[C@@H](N)Cc1sccc1	O=C(O)[C@@H](N)CCC(=O)O	Oc1c(-c2ccccc2)[nH]nc1-c1[nH]c2c(n1)cc(C(=N)N)cc2	O(C)c1ccc(NC=2C(=O)N(Cc3ccccc3)C(=O)C=2c2ccccc2)cc1	Fc1c(Nc2cc(NC(=O)C=C)ccc2)nc(Nc2ccc(OCCOC)cc2)nc1
S(=O)(=O)(N)c1sc2S(=O)(=O)N(c3cc(OC)ccc3)C=Cc2c1	FC(F)(F)CN(CC(F)(F)F)c1cc2C(C(F)(F)F)=CC(=O)Nc2cc1	O=C(NCC1N(CC=C)CCC1)c1c(OC)cc2n[nH]nc2c1	O(C)c1cc2N(C[C@@H](CN(C)C)C)c3c(Sc2cc1)cccc3	IC=1C(=O)NC(=O)NC=1	O=C(O)[C@@H](N)CCCC=O	S(C(=N)N)CCc1cc(CCSC(=N)N)ccc1	Clc1c(NC(=N)NC(=N)N)cc(C(F)(F)F)cc1	S(CC(=O)[O-])C	S(=O)(=O)(N1[C@@H](C(=O)NO)C[C@H](NOC)C1)c1ccc(OC)cc1
O(C)c1c(O)ccc(-c2cc3NC(=O)/C(=C\c4[nH]ccc4)/c3cc2)c1	Fc1ccc(C(=O)CCCN2CCN(c3ncccc3)CC2)cc1	O(C)c1nc(N)nc2n([C@H]3[C@@H](O)[C@H](O)[C@@H](CO)O3)cnc12	O(C)c1c(OC)cc2ncnc(Nc3cc(O)ccc3)c2c1	O=C(O)[C@@H](N)CC=1C=2C(=O)NOC=2CCCC=1	O=C(O)[C@@H](N)CN1C(=O)NC(=O)C2=C1CCC2	O=C(O)c1cc(C(=O)N)cc(-c2ccc(-c3ccccc3)cc2)c1	O=C(N(c1ccccc1)c1ccccc1)NNC(=N)N	FC(F)(F)c1cc(Nc2c(C(=O)OCCN3CCOCC3)cccn2)ccc1	FC(F)(F)c1cc(C(F)(F)F)cc(-c2nn(/C=C\C(=O)NNc3ncccc3)cn2)c1
S(=O)(=O)(N1CCN(S(=O)(=O)c2ccc(OC)cc2)CC1)c1cc2OCCOc2cc1	Fc1ccc(-c2c(n(CC3CC3)cn2)-c2ccncc2)cc1	FC(F)(F)c1ccc(/C=C/c2occ(COc3ccc(CCCCn4nncc4)cc3)n2)cc1	Fc1c(CNC2Cc3c(cccc3)C2)c(F)cc(-c2cc(-c3n[nH]cn3)ccc2)c1	[V](OC[C@H](N)C(=O)O)(O)([O-])([O-])[O-]	S(P(=O)(O)O)C[C@H](N)C(=O)O	Fc1c(Cn2nnc(C(=O)N)c2)c(F)ccc1	O=C(N)c1c(O)cccc1	S=C1NC(=O)C(Cc2oc(-c3c(C(F)(F)F)cccc3)cc2)C(=O)N1	Clc1c(N2C(=O)NCc3c(-c4c(F)cc(F)cc4)cc(N4CCNCC4)cc23)c(Cl)ccc1
O(Cc1ccc(OC)cc1)c1c(OC)cc-2c(OC(=O)c3c-2ccc(C(O)C)c3)c1	Fc1c(O)ccc(C[C@H](N)C(=O)O)c1	S=C1NC(=O)C(Cc2oc(-c3c(C(F)(F)F)cccc3)cc2)C(=O)N1	Clc1c(N2C(=O)CCc3c(-c4c(F)cc(F)cc4)cc(C4CCNCC4)cc23)c(Cl)ccc1	S(C[C@H](N)C(=O)O)CCO	O=C(O)[C@H](N)CO	O=C(N[C@H](C(=O)O)CC(=O)O)N	N=C(N)N	Fc1ccc(C(CCCN2CCC3(N(c4ccccc4)CNC3=O)CC2)c2ccc(F)cc2)cc1	FCCOc1cc(NC(=O)CCC(=O)Nc2cc3C(=O)C(=O)NC(=O)c3cc2)ccc1
O=C(CCc1cc2c(cc(OC)cc2)cc1)C	[S@H0](=O)(O)C[C@H](NC(=O)CC[C@H](N)C(=O)O)C(=O)NCC(=O)O	Fc1ccc(-c2c(n(CC3CC3)cn2)-c2ccncc2)cc1	Fc1ccc(CCN2CCN(C(=O)c3c4[nH]cc(C#N)c4ccc3)CC2)cc1	O=C(O)[C@H](N)CC(=O)N	P(=O)(O[C@H]1[C@H](O)[C@@H](N)[C@H](O)O[C@@H]1CO)(O)O	O=C(O)C(N)C(=O)O	SC[C@@H](C(=O)O)c1cc(N=C(N)N)ccc1	S(=O)(=O)(N1CCN(S(=O)(=O)c2cc3OCCOc3cc2)CC1)c1c(F)cccc1F	O=C(O)[C@@H](N)C/N=C(/NO)\N
O=C(NC/C=C/c1cc2c(Nc3cc(C)c(Oc4cnc(C)cc4)cc3)ncnc2cc1)COC	O=C(O)[C@@H](N)CCCCC(=O)O	Fc1ccc(-c2cc(CNC[C@@H]3Oc4c(cccc4)CC3)cnc2)cc1	Clc1cc2C(c3c(F)cccc3)=NCC(=S)N(CC(F)(F)F)c2cc1	O=C(O)[C@H](N)CCC(=O)O	Clc1c(C(=O)c2ccc(Cl)cc2)c(Cl)cc(Cn2c(N)c(C(=O)N)nn2)c1	Ic1cc(CN=C(N)N)ccc1	N(=C(N)N)CC1OC2(OC1)CCCCC2	Ic1cc(CNc2c3c(nc4c2CCCC4)cccc3)ccc1	O=C(O)[C@@H](N)C=C
FC(F)(F)c1cc(C(F)(F)F)cc(-c2nn(/C=C\C(=O)NNc3nccnc3)cn2)c1	S(CC[C@H](N)C(=O)O)C[C@@H]1[C@@H](O)[C@@H](O)[C@H](O)O1	Fc1c(C=2N=C(NCc3cnccc3)c3n(ccn3)C=2)cccc1	N(c1ccccc1)C=1n2nccc2N=C(Nc2ccccc2)N=1	OC[C@@H](N)CC1CCCCC1	Clc1c(Nc2nc(Nc3cc(C(=O)N)ccc3)ncc2)c2OCOc2cc1	O=C(O)CNC(=O)c1ccc(N)cc1	O=C(O)C1(N)CCCC1	O=C(O)[C@@H](N)CC(=O)c1c(N)cccc1	O=C(O)[C@@H](N)CN1C(=O)NC(=O)C=C1
Clc1c(Oc2ccccc2)c(F)c(CC2=NNC(=O)C=C2)cc1	O=NN(O)C[C@H](N)C(=O)O	FCCOc1cc(NC(=O)CCC(=O)Nc2cc3C(=O)C(=O)NC(=O)c3cc2)ccc1	O=C(O)[C@@H](N)CCCCNC(=N)N	OC[C@@H]1[C@H](O)[C@H](O)[C@@H](N)[C@H](O)O1	O=C(N)N	P(=O)(O)(O)[C@H]1O[C@@H]2[C@@H](CO)O[C@@H](n3c4NC(N)=NC(=O)c4nc3)[C@@H]2O1	S(=O)(=O)(c1ccc(N)cc1)c1ccc(N)cc1	O=C(O)[C@@H](N)Cc1c2c([nH]c1)ccc(O)c2	S(=O)(=O)(O)C[C@H](N)C(=O)O
FC(F)(F)CC1N(C(=O)C[C@H](N)Cc2c(F)cc(F)c(F)c2)CCCNC1=O	c1(-c2ncsc2)[nH]c2c(n1)cccc2	FC(F)(F)C(OCF)C(F)(F)F	P(=O)(OC[C@@H](N)Cc1nc[nH]c1)(O)O	c1(-c2n[nH]cc2)[nH]c2c(n1)cccc2	O=C(O)C1(N)CCCC1	O=C1N([C@H]2O[C@@H](CO)SC2)C=CC(N)=N1	S(=O)(=O)(NC(=O)c1ccccc1)c1ccc(N)cc1	O=C(O)[C@H](NC(=N)NCCC[C@H](N)C(=O)O)CC(=O)O	O=C(O)[C@H](N)Cc1c2c([nH]c1)cccc2
O=C(O)[C@@H](N)CC=1C(=O)C=C(O)C(=O)C=1	N=C(NC(=N)N)NCCc1ccccc1	S(C[C@H](N)C(=O)O)CC(=O)Nc1c2c(nccc2)c2ncccc2c1	P(=O)(OC[C@@H]1[C@@H](O)[C@H](O)[C@@H](N)[C@@H](O)O1)(O)O	O=C(Nc1ccc(Oc2ccccc2)cc1)Nc1ccc(C(=N)N)cc1	P(=O)(O)(O)COCCn1c2ncnc(N)c2nc1	O=C1N([C@@H]2O[C@H](CO)[C@@H](O)C2)C=NC(N)=N1	Clc1c2ncc(NS(=O)(=O)c3ccc(N)cc3)nc2ccc1	O=C(O)[C@@H](N)CCCNC(NO)=N	O=C(O)[C@@H](NC(=O)CC[C@@H](N)C(=O)O)Cc1c2c([nH]c1)cccc2
O=C(O)[C@@H](N)Cc1cc(O)c(O)cc1	O=C(N)c1c(Nc2nc(Nc3cc(O)ccc3)ncc2)cccc1	O=C(O)[C@H](N)Cc1ccc(O)cc1	[nH]1c2c(c3c1cccc3)cccc2	O=C(Nc1cc(OC2CCCC2)ccc1)c1cc2c(cc(C(=N)N)cc2)cc1	S(=O)(=O)(c1ccc(N)cc1)c1ccc(N)cc1	P(=O)(O)(O)COCCn1c2nc(N)nc(N)c2nc1	Clc1cc(NC2=Nc3c(-c4cc(N)ccc4)cnn3C=C2)ccc1	[As](SC[C@H](N)C(=O)O)(=O)(O)O	[nH]1c2N=Cn3c(ncc3)-c2nc1
P(=O)(O)(O)CC(=O)NCCC[C@H](N)C(=O)O	O=C(N)c1nn([C@@H]2[C@@H](O)[C@@H](O)[C@H](CO)O2)cn1	O=C(NC(=N)N)Cn1c(-c2ccccc2)ccc1-c1ccccc1	c1(-c2ccncc2)n[nH]c2c1cccc2	Clc1c(CC(=O)NCCONC(=N)N)c(F)c(NCC(F)(F)c2ccccc2)cc1	Fc1c(N)cccc1	Nc1nnc2-c3c(cccc3)CCc2c1	O=C(O)[C@@H](NC(=O)c1ccc(NCc2nc3C(=O)N=C(N)Nc3nc2)cc1)CCC(=O)O	S(C[C@H](N)C(=O)O)Cc1ccccc1	Oc1c(-c2ccccc2)[nH]nc1-c1[nH]c2c(n1)cc(C(=N)N)cc2
O=NN(O)C[C@H](N)C(=O)O	O=C(OCC(COC(=O)N)c1ccccc1)N	O=C(N)c1c(NC(=O)C2CC2)sc2c1CCCC2	O=C(Oc1cc2c(cc(C(=N)N)cc2)cc1)c1ccc(NC(=N)N)cc1	O=C(NC(=O)Cc1ccccc1)N	FC(F)c1nccc([C@]2(c3cc(-c4cncnc4)ccc3)N=C(N)c3c(F)cccc23)c1	O=C(Nc1ccc(CN)cc1)c1cc(Nc2ncccn2)c2c(c1)ccc(C(=N)N)c2	P(=O)(OP(=O)(OC[C@@H]1[C@@H](O)C[C@H](N2C(=O)N=C(N)C=C2)O1)O)(OP(=O)(O)O)O	S(SC[C@H](N)C(=O)O)(=O)(=O)O	Oc1c(-c2[nH]c3c(n2)ccc(C(=N)N)c3)nccc1
S(C[C@H](N)C(=O)O)CC(=O)N	O=C(O)c1c(N)c(O)ccc1	Fc1c2OC[C@H](N(C3CCC3)C3CCC3)Cc2c(C(=O)N)cc1	Clc1c(C=NN=C(N)N)c(Cl)ccc1	N(=C(N)N)CC1OC2(OC1)CCCCC2	P(=O)(O)(O)C[C@@H]1O[C@@H]2[C@@H](CO)O[C@@H](n3c4NC(N)=NC(=O)c4nc3)[C@@H]2O1	FC(F)[C@@](N)(C(=O)O)CCCN	S(=O)(=O)(N)c1ccc(Nc2nn(C(=S)Nc3c(F)cccc3F)c(N)n2)cc1	O=C(O)[C@H](N)CC(=O)N	O=C(N)c1c(Nc2nc(Nc3cc(O)ccc3)ncc2)cccc1
N=C(Nc1ccccc1)Nc1ccccc1	Nc1nc(N)c2c(n1)ccc(N)c2	O=C(NC(=O)Cc1ccccc1)N	S(=O)(=O)(O)c1c2c(c(N)ccc2)ccc1	N(=C(N)N)CCN1CCCCCCC1	O(Cc1ccccc1)c1c(N)nccc1	O=C(O)[C@@H](NC(=O)CCC(=O)O)CCCN	O=C1NC(N)=Nc2c1cc1nc(NCCN3CCOCC3)[nH]c1c2	P(=O)(OC[C@@H](N)Cc1nc[nH]c1)(O)O	N(=C(N)N)c1scc(-c2sc(CNc3[nH]c4c(n3)cccc4)cc2)n1
Oc1c(-c2ccccc2)[nH]nc1-c1[nH]c2c(n1)cc(C(=N)N)cc2	O=C1NC(N)=Nc2c1cccc2	O[C@@H](CN)c1cc(O)c(O)cc1	Clc1nc(N)cnc1	O=C(N)N	S(c1c2c(N)nc(N)nc2ccc1)c1ccccc1	N(CCCN)CCCCN	Nc1n[nH]c2nnc(-c3c(-c4ccccc4)nn4c3C=CC=C4)cc12	N=C(N)c1cc2nc(Cc3[nH]c4c(n3)cccc4)[nH]c2cc1	Clc1c(N)c(F)cc(S(=O)(=O)Nc2sc(S(=O)(=O)N)nn2)c1
OC[C@@H]1[C@@H](O)[C@@H](O)[C@H](n2nc(C(=N)N)nc2)O1	Oc1cc2c(CCN)c[nH]c2cc1	S(c1c(C(F)(F)F)c(C(F)(F)F)c(/C=C/C(=O)N2CCOCC2)cc1)c1cc(N)ccc1	P(=O)(OP(=O)(OC[C@@H]1[C@@H](O)C[C@H](N2C(=O)N=C(N)C=C2)O1)O)(OP(=O)(O)O)O	FC(F)(F)c1ccc(C2=Nc3c(C#Cc4cnc(N)cc4)cnn3C(C(F)(F)F)=C2)cc1	O=C1NC(N)=Nc2n([C@H]3[C@H](O)[C@H](O)[C@@H](CO)O3)cnc12	O=C1C(c2c3c(n(CCCN)c2)cccc3)=C(c2c3c([nH]c2)cccc3)C(=O)N1	N(=CC=C(c1ccccc1)c1ccccc1)c1c(CN)nnc2c1cccc2	OCc1ccc(NC(=N)N)cc1	Fc1cc(N)c(NC(=O)c2ccc(CNC(=O)/C=C/c3cnccc3)cc2)cc1
O=C(N)c1c(O)c2c(cc1)C[C@H]1N(CC3CC3)CC[C@@]32[C@@]1(O)CCC(=O)C3	NCCCCc1ccccc1	O=C(Nc1c(N)cccc1)c1ccc(CNc2nc(-c3cnccc3)ccn2)cc1	P(=O)(OP(=O)(O)O)(OC[C@@H]1[C@@H](O)[C@@H](O)[C@H](n2c3N=C(N)NC(=O)c3nc2)O1)O	O=C1NC(=O)c2c3c(c(N)ccc13)ccc2	NC1C(c2ccccc2)C1	[P@@](=O)(OC[C@@H](O)CO)(OCCN)O	N(CCCN)CCCCN	S(C(=N)N)CCCC#N	O=C1N2C(=Nc3c(cc(N)cc3)C2)c2c1cccc2
O=C(N)CN1C(=O)Oc2c(cccc2)C1	S(=O)(=O)(N)c1ccc(C(=O)NCc2c(F)cccc2)cc1	O=C1N=C(N)C2N1C2	Fc1c(CN2CCC(COc3c4c(N)nc(N)nc4ccc3)CC2)cccc1	OB(O)c1cc(N)ccc1	N(CCCCN)(Cc1[nH]c2c(n1)cccc2)[C@@H]1c2ncccc2CCC1	Clc1c(S(=O)(=O)N)cc2S(=O)(=O)NCNc2c1	N(CCNCCN)CCN	N(=C(N)N)CCN1CCCCCCC1	Clc1c(-c2c(/N=N/c3ccccc3)cnc(N)n2)ccc(Cl)c1
O=C(NCc1cc(-c2c(O)c(-c3[nH]c4c(c3)cncc4)ccc2)ccc1)N	Clc1nc(Nc2ccc(S(=O)(=O)N)cc2)cnc1	S(=O)(=O)(N)c1ccc(Nc2nn(C(=S)Nc3c(F)cccc3F)c(N)n2)cc1	O=C(O)[C@@H](NC(=O)CCN)Cc1[nH]cnc1	Oc1nc(N)nc2c1cc(N)cc2	O=C1C(c2c3c(n(CCCN)c2)cccc3)=C(c2c3c([nH]c2)cccc3)C(=O)N1	S(=O)(=O)(N)c1ccc(Nc2nc(OCC3CCCCC3)c3nc[nH]c3n2)cc1	Clc1c(Cl)cc(S(=O)(=O)N)cc1S(=O)(=O)N	Clc1c(C=NN=C(N)N)c(Cl)ccc1	O=C1N([C@@H]2S[C@H](CO)OC2)C=CC(N)=N1
N(=C(N)N)CCN1CCCCCCC1	S(=O)(=O)(Nc1sc(S(=O)(=O)N)nn1)c1ccccc1	O=C(O)[C@@H](N[C@H](C(=O)N1[C@H](C(=O)O)CCC1)CCCCN)CCc1ccccc1	O=C(O)[C@@H](N)CCCN	Nc1nc(N)c2nc(CN3c4c(cccc4)C=Cc4c3cccc4)cnc2n1	S(C[C@H](N)CO)CCCN	S(=O)(=O)(Oc1cc2S(=O)(=O)C(CC3CCCCCC3)=Cc2cc1)N	Clc1c(S(=O)(=O)N)cc([C@@]2(O)NC(=O)c3c2cccc3)cc1	Clc1ccc(-n2c(N)c(C#N)cn2)cc1	Clc1ccc(-c2onc3c2cc(-c2nc(N)ncc2)cc3)cc1
Oc1ccc(/N=N/c2c(N)[nH]nc2N)cc1	[Si](=O)=O	S(=O)(=O)(O)CCN	NCCc1ccccc1	P(=O)(OP(=O)(O)O)(OC[C@@H]1[C@@H](O)[C@@H](O)[C@H](n2c3N=C(N)NC(=O)c3nc2)O1)O	[P@@](=O)(OC[C@@H](O)CO)(OCCN)O	O=C(O[C@H]1[C@H](O)[C@H](O)C[C@@](O)(C(=O)O)C1)/C=C/c1cc(O)c(O)cc1	S(=O)(=O)(N)c1ccc(-c2oc(/C=C\3/C(=O)NC(=O)S/3)cc2)cc1	Clc1ccc(CCOc2nc(N)c3ncn([C@H]4[C@H](O)[C@H](O)[C@@H](CO)O4)c3n2)cc1	O=P1(O)O[C@H]2[C@@H](O)[C@H](n3c4ncnc(N)c4nc3)O[C@@H]2CO1
Nc1ccc(N)cc1	O=C(O)[C@H](O)[C@@H](O)[C@H](O)[C@H](O)C(=O)O	N(N)=C1NNC(=NN)c2c1cccc2	O=C(O)CCCN	O=C1NC(N)=Nc2ncc(CO)nc12	O=C(OCCN)Cc1c2c(ccc1)cccc2	O[C@@H]1[C@@H](O)[C@H](O)CO[C@@H]1O	S(=O)(=O)(N)c1ccc(Nc2nc(-c3n4c(nc3)C=CC=C4)ccn2)cc1	O=C(O)c1c(O)ccc(N)c1	[P@](=O)(OP(=O)(O)O)(OCc1nc2C(=O)NC(N)=Nc2nc1)O
O=C1N([C@H]2[C@H](O)[C@H](O)[C@@H](CO)O2)C=CC(N)=N1	O=C(O)[C@@]1(O)C[C@@H](O)[C@H](O)C(=O)C1	S(=O)(=O)(N)c1ccc(C(=O)NCc2c(F)cc(F)cc2)cc1	S(=O)(=O)(N)c1ccc(C(=O)NCCOCCOCCN)cc1	P(=O)(OC[C@@H]1[C@@H](O)[C@@H](O)C(NC(=O)CN)O1)(O)O	S(=O)(=O)(N)c1c(Oc2ccccc2)c(N2CCCC2)cc(C(=O)O)c1	O=C(O)[C@@H]1[C@@H](O)[C@H](O)[C@@H](O)[C@H](O)O1	S(=O)(=O)(N)c1c(C(F)(F)F)cc2NCNS(=O)(=O)c2c1	O=C1NNC(=O)c2c1c(N)cc(N)c2	P(=O)(OCc1nc2C(=O)NC(N)=Nc2nc1)(O)O
O=C1N([C@@H]2O[C@H](CO)CC2)C=CC(N)=N1	P(=O)(OC[C@@H]1[C@@H](O)[C@H](O)[C@@H](O)[C@H](O)O1)(O)O	S(=O)(=O)(OC[C@@H]1[C@@H](O)[C@@H](O)[C@H](n2c3N=CNC(=O)c3nc2)O1)O	N(N)C(=N)N	Oc1c(O)ccc(CCN)c1	[Cl+]([O-])[O-]	P(=O)(OC[C@@H]1[C@@H](O)[C@H](O)C[C@H](O)O1)(O)O	O[C@H]1[C@@H](c2cc(O)c(O)c(O)c2)Oc2c(c(O)cc(O)c2)C1	Clc1nc(N)cnc1	ClCC1OC1
ClC=1C(N)=NC(=O)N([C@@H]2O[C@H](CO)[C@@H](O)C2)C=1	O=C1C(=O)c2c(N1)cccc2	O=C(O)[C@@H]1[C@@H](O)[C@H](O)[C@@H](O)[C@H](O)O1	S(=O)(=O)(N)c1ccc(C(=O)NCc2c(F)ccc(F)c2)cc1	Oc1c(C2CCCCC2)cc(CCN)cc1	Brc1cc2NC(=O)/C(=C\3/C(=N/O)/c4c(N/3)cccc4)/c2cc1	OC1CCC(Nc2nc(-c3ccccc3)nc3[nH]ccc23)CC1	P(=O)(OC[C@@H](O)[C@H](O)[C@H](O)C(=O)COP(=O)(O)O)(O)O	O=C1C(c2ccccc2)OC(N)=N1	O=C(NCCCCNCCCN)C(O)NC(=O)CCCCCCNC(=N)N
O(CCOc1ccccc1)c1nc(N)nc(N)n1	O=C(O)[C@H]1N(C(=O)[C@H]2NC(=O)CC2)CSC1	O=C(O)[C@H](O)[C@@H](O)C(=O)O	O=C1[C@@]2(O)C(N(c3ccccc3)CC2)=Nc2c1cccc2	O=C(Nc1ccc(OCc2ccccc2)cc1)CCCN	O=C(NCc1cnccc1)c1ncnc(C(=O)NCc2cnccc2)c1	O=C(/C=C/C=C/c1cc2OCOc2cc1)N1CCCCC1	Fc1cc(CN2C(=O)/C(=N\O)/c3c(/C=C/c4ccccc4)cccc23)c2OCOCc2c1	Clc1c(N2CC(O)C2)c(F)cc2C(=O)C(C(=O)O)=CN(c3c(F)cc(F)c(N)n3)c12	O=C(O)CON
Nc1sc(Cc2ccccc2)cn1	ClC(Cl)=C(C(=O)O)CP(=O)(O)O	P(=O)(OC[C@@H]1[C@@H](O)[C@H](O)[C@@](O)(COP(=O)(O)O)O1)(O)O	O=C(O)[C@@H](O)[C@@H](C(=O)O)CC(=O)O	NCCCCCCN	O(OC(=O)c1ccccc1)C(=O)c1ccccc1	O=C(O[C@@H]1C2CCN(C1)CC2)N1[C@@H](c2ccccc2)c2c(cccc2)CC1	O=C(NCc1ccccc1)CCNNC(=O)c1ccncc1	O[C@@H]1[C@@H](O)C=C[C@H]1n1c2ncnc(N)c2nc1	S(=O)(=O)(N)c1ccc(C(=O)NCc2c(F)c(F)ccc2)cc1
O=C(O)c1cc(-n2nc3c(O)nc(N)nc3n2)ccc1	FC(F)(F)c1ncc(Nc2cnc(-c3ccc(C4CCC(CC(=O)O)CC4)cc3)cc2)cc1	[P@](=O)(OCC1CCCCC1)(Oc1c(C=O)cccc1)O	Fc1ccc(-c2c(/C=C/[C@@H](O)C[C@@H](O)CC(=O)O)c(C3CC3)nc3c2cccc3)cc1	N(N)=C1NNC(=NN)c2c1cccc2	O=C1/C(=C/c2cc3nccnc3cc2)/SC(=O)N1	O=C1C(=O)c2c(N1)cccc2	O=C(Nc1c(-c2[nH]c3c(n2)cccc3)n[nH]c1)c1ccccc1	O=C1NC(N)=Nc2n([C@H]3[C@H](O)[C@H](O)[C@@H](CO)O3)cnc12	O=C(O)[C@H](O)c1ccccc1
NC12CC3CC(C1)CC(C2)C3	O=C(O)C/N=C(/NC(c1ccccc1)c1ccccc1)\Nc1ccc(C#N)cc1	O=C1C(c2ccccc2)C(=O)c2c1cccc2	O=C(O)[C@H]1OC[C@H](O)[C@@H](O)C1	S(=O)(=O)(N)c1ccc(C(=O)NCc2c(F)cccc2)cc1	O=CN(C1CCC1)C1CCCC1	O=[N+]([O-])c1cc2c([nH]nc2)cc1	O=C1N=CN=C2NNC=C12	FC(F)(F)Oc1cc2sc(N)nc2cc1	O=C(O[C@H]1[C@H](O)[C@H](O)C[C@@](O)(C(=O)O)C1)/C=C/c1cc(O)c(O)cc1
S(=O)(=O)(N)c1ccc(F)cc1	O=C(O)c1c(C(=O)O)c(C(=O)O)c(C(=O)O)c(C(=O)O)c1C(=O)O	O=C1N2C(NC(=O)C2)CC1	O=C(O)[C@@H]1[C@H](O)[C@H](O)[C@@H](O)[C@@H](O)O1	S(=O)(=O)(N)c1ccc(C(=O)NCCCCNCS)cc1	O=C(O)c1ccc(B(O)O)cc1	O=C(O)[C@@H]1NCCC1	O=C1/C(=C/Nc2ccccc2)/CCO1	O=C1NC(N)=Nc2c1cc1nc[nH]c1c2	[Si](O[Si](C)(C)C)(OC)(C)C
S(=O)(=O)(N)c1cc2c(cc1)CCC2	Clc1c(C(=O)Nc2c(C(=O)O)cc(Oc3ncccn3)cc2)ccc(Cl)c1	O=C1C(C#C)=CNC(=O)N1	O/N=C/c1c2c(c(-c3ccc(O)cc3)cc1)cccc2	OC1C(O)C(O)C(O)C(O)C1O	OB(O)O	O=C(O)C(=O)C(=O)O	O=CC(=CCCC(C=O)=CCCCC=O)CCC=O	Clc1c2c(c(S(=O)(=O)NCCCCCCN)ccc2)ccc1	O=C(N1CCN(C2CC2)CC1)c1ccc(CN2CCOCC2)cc1
Fc1ccc([C@@H](O)CC[C@@H]2[C@H](N(c3ccc(F)cc3)C2=O)c2ccc(O)cc2)cc1	Clc1c(-c2cc(C(=O)O)c(O)cc2)ccc(Cl)c1	O=C1NC(=O)C=CN1	O=C1/C(=C\2/C(=N/O)/c3c(N/2)cccc3)/c2c(N1)cccc2	[S@@H0](=O)(O)c1ccccc1	O=C(O)C[C@H]1OB(O)[C@@H](NC(=O)Cc2sccc2)CC1	O=C(O)C(=O)Nc1c(C(=O)O)c2c(s1)COCC2	O=C(O)C(=O)/C=C/c1c(O)cccc1	S(=O)(=O)(N)c1ccc(F)cc1	[SH0](=O)(CCC1C(=O)N(N(c2ccccc2)C1=O)c1ccccc1)c1ccccc1
P(=O)(OC[C@@H]1[C@@H](O)[C@@H](O)[C@](O)(C(=O)O)O1)(O)O	O=C(O)c1ccc(-c2oc(/C=C\3/C(=O)NC(=N)S/3)cc2)cc1	O=C1N(Cc2ccccc2)C(=O)SN1c1c2c(ccc1)cccc2	O=C(Nc1[nH]nc(C2CC2)c1)c1ccccc1	[Si](O[Si](C)(C)C)(OC)(C)C	Clc1cc2c(B(O)OC2)cc1	O=C(O)C/N=C(/NC(c1ccccc1)c1ccccc1)\Nc1ccc(C#N)cc1	O=C(O)C(=O)Cc1ccccc1	P(=O)(O[C@H]1[C@H](OP(=O)(O)O)[C@@H](O)[C@@H](O)[C@@H](OP(=O)(O)O)[C@@H]1O)(O)O	O=C1NC(=O)CCN1
Fc1cc(CN2C(=O)/C(=N/O)/c3c2ccc(F)c3)c2OCOCc2c1	O=C(O)c1c2oc3c(C(=O)O)cccc3c2ccc1	O=C(O)c1ccc(B(O)O)cc1	O=C(Nc1ccc(Oc2ccccc2)cc1)c1c(NCc2ccncc2)nccc1	O=C(Nc1ccccc1)Nc1ccccc1	O=C(O)C(=O)Nc1c(C(=O)O)c2c(s1)CSCC2	O=C(O)c1c(O)cc(O)cc1	O=C(O)C(=O)Nc1c(C(=O)O)cccc1	O=C(O)[C@H](O)CC(=O)O	O=C1C(/N=C/c2ccc(/C=N/C3C(=O)NOC3)cc2)CON1
O=C(NCc1ccccc1)CCNNC(=O)c1ccncc1	P(=O)(O)(O)C(F)(F)c1cc2c(cc(C(=O)O)cc2)cc1	OB(O)CCc1ccccc1	O=C(Nc1sccn1)C(=O)NC1CCCC1	O=C1c2c3c([nH]nc3-c3c1cccc3)ccc2	FC(F)(F)c1c(C2CCN(C(=O)Nc3c(C(=O)O)cccc3)CC2)cccc1	O=C(O)c1cc2c(cc(C(=O)O)cc2)cc1	O=C(O)c1[nH]c2-c3c(C(=O)O)cc(C(=O)O)nc3C(=O)C(=O)c2c1	O=C(c1ncccc1)c1c2n(C(c3ccncc3)=CC=N2)nc1	O=[N+]([O-])c1cc2n[nH]cc2cc1
O=C(N1CCCCC1)c1cc2nccnc2cc1	O=C(O)c1cc2c(cc(C(=O)O)cc2)cc1	O=C(O)[C@@H]1NCCC1	O(CN1C(=O)C=CC1=O)CN1C(=O)C=CC1=O	FC=1C(=O)NC(=O)N(C2OCCC2)C=1	O=C(Cn1c(c(C2CCCCC2)c2c1cc(C(=O)O)cc2)-c1ccccc1)N1CCOCC1	O=C(O)c1ncsc1	O=C(O)C1=CCCNC1	O=C(c1ccccc1)c1ccccc1	O=C(CN[C@H]1CNCC1)N1[C@H](B(O)O)CCC1
O=C1CCCCC1	O=C(O)CCc1ccccc1	O=C(O)c1cn(-c2ccccc2)nc1	O=C1N(CCCCN2CCN(c3ncccn3)CC2)C(=O)CC2(C1)CCCC2	FC(F)(F)Oc1cc(-c2cc(F)c(NC(=O)C3=C(C(=O)O)CCC3)c(F)c2)ccc1	Clc1c(Cn2nc(C(=O)O)c3c2cccc3)ccc(Cl)c1	O=C(O)CCCc1sccc1	O=C(O)c1c(O)nsn1	O=C1Nc2cc(NC=3N=C(NC4CC4)n4ncc(c4N=3)CCCC1)ccc2	O=C(O)C(=O)Nc1c(C(=O)O)cccc1
O=C1N=CN=C2NNC=C12	O=C(O)CCCC(=O)NCCc1nc[nH]c1	O=C(c1n2c(C(C(=O)O)CC2)cc1)c1ccccc1	O=C1N2c3c(cccc3CC2)CC1	O=C(O)c1[nH]c(O)c2c1c1c([nH]c3c1cccc3)c1[nH]c3c(c21)cccc3	O=C(O)c1c(O)nsn1	O=C(O)CCCc1c2c([nH]c1)cccc2	S(C(=O)c1ccccc1)CC(=O)NCC(=O)NCC(=O)NCC(=O)O	O(Cc1ccc(CN2CCOCC2)cc1)c1c2c(C(=O)N([C@@H]3C(=O)NC(=O)CC3)C2)ccc1	Clc1ccc(C(=O)NC(C(=O)O)Cc2c3c(nc(O)c2)cccc3)cc1
O=C1/C(=C/c2cc3nccnc3cc2)/SC(=O)N1	SC(=O)OCCCCCCCCCCC(=O)O	O=C(O)CCCCCC(=O)O	O=C1C=C(Nc2[nH]nnn2)CCC1	O=C(O)c1cc2c(cc(C(=O)O)cc2)cc1	O=C(O)CCC1CCCCC1	O=C(O)CCCNC=C1C(=O)OC(c2ccccc2)=N1	Brc1c(OCC(=O)O)c(C(=O)O)sc1-c1cc(NC2CCCCC2)ccc1	O=C1C2(N3C(=N1)C=CC=C3)Cc1c(cccc1)C2	O=C(Oc1c(C(=O)O)cccc1)c1c(O)cccc1
O=CCCCC=O	S(=O)(=O)(N(Cc1cc(OCC(=O)O)ccc1)Cc1ccc(-n2nccc2)cc1)c1cnccc1	Fc1c(F)cc(F)c2sc(CNC(=O)c3c(OCC(=O)O)cc(F)cc3)nc12	OC(=NC1CCN(CCc2c3c([nH]c2)cccc3)CC1)c1ccccc1	O=C(O)CCCC(=O)Nc1ccc(/C=C/c2ccccc2)cc1	O=C(O)CCCC(=O)O	Brc1n(c(SCC(=O)O)nn1)-c1c2c(c(C3CC3)cc1)cccc2	Brc1c(OCC(=O)O)c(C(=O)O)sc1-c1ccccc1	O=C1NC(=O)C=2NC(=O)NC=2N1	O=C(O)CCCNC=C1C(=O)OC(c2ccccc2)=N1
O=C(CN[C@H]1CNCC1)N1[C@H](B(O)O)CCC1	O=C(O)C(O)CC(=O)O	Clc1cc(-c2nc(SCC(=O)O)on2)ccc1	O=C(O)c1c(/N=N/c2ccc(O)cc2)cccc1	O=C(O)COc1c(C(=O)O)sc2ncccc12	Clc1ccc(C(OC2CCN(CCCC(=O)O)CC2)c2ncccc2)cc1	S(CC(=O)O)CC(=O)NC1C(=O)SCC1	O=C(O)CC(O)CC(=O)O	O=C(O)C=C	Brc1c(OC2CCN(c3noc(-c4nn(CC(=O)O)nn4)c3)CC2)cc(F)cc1
O=C(O)c1c(c(c(C(=O)O)[nH]1)-c1c2c([nH]c1)cccc2)-c1c2c([nH]c1)cccc2	P(=O)(O)(O)C(P(=O)(O)O)(O)Cc1cc(-c2ccc(-c3ccccc3)cc2)ccc1	FC(F)(F)C(O)(C(F)(F)F)c1ccc(NCC(F)(F)F)cc1	O=C(O)c1c(O)noc1	P(=O)(O)(O)C(P(=O)(O)O)(O)COc1cc(-c2cc(-c3ccccc3)ccc2)ccc1	Clc1c(-c2nc(NC(=O)c3n(CC(=O)O)c4c(c3)cccc4)sc2)cccc1	OC(CCN1CCCC1)(c1ccccc1)C1CCCCC1	P(=O)(OCCCN1C(=O)N(C[C@H](O)[C@@H](O)[C@H](O)CO)C=2NC(=O)NC(=O)C1=2)(O)O	O=C(Nc1ccc(C(=O)O)cc1)[C@@H](NC(=O)c1ccccc1)Cc1ccc(O)cc1	O[C@@H]([C@H](O)[C@H](O)CO)[C@H](O)CO
O=C(O)CC(=O)O	P(=O)(OCCCCN1C(=O)N(C[C@H](O)[C@@H](O)[C@H](O)CO)C=2NC(=O)NC(=O)C1=2)(O)O	OC[C@H]1[C@H](O)[C@@H](O)[C@@H](O)O1	Clc1ccc(-c2c(CC(=O)O)sc(-c3ccccc3)n2)cc1	OC[C@H]1[C@H](O)[C@@H](O)[C@H](O)O1	O=C(O)CC(O)CC(=O)O	P(=O)(OC[C@H](O)CO)(O)O	F[C@H]1[C@@H](O)[C@H](O)[C@@H](CO)O[C@H]1O	O=C(O)c1c(/N=N/c2c3c(c(O)cc2)cccc3)cccc1	P(=O)(OCCCN1C(=O)N(C[C@H](O)[C@@H](O)[C@H](O)CO)C=2NC(=O)NC(=O)C1=2)(O)O
O=C(O)CCON=C1c2c(-c3c1cccc3)cccc2	Fc1c(c(F)cc(N2C(=O)O[C@@H](COc3nocc3)C2)c1)C1=CCN(C(=O)[C@@H](O)CO)CC1	OC[C@@H]1[C@@H](O)[C@@H](O)[C@H](n2c3nc(N/N=C/C4CCCCC4)nc(N)c3nc2)O1	FC(F)(F)c1cnc(Oc2cc(CC3CCN(C(=O)O)CC3)ccc2)cc1	O=C(O)[C@@H](O)[C@@H](O)[C@H](O)[C@@H](O)CO	Fc1c(C(O)(Cn2ncnc2)Cn2ncnc2)ccc(F)c1	OC[C@@H]1[C@@H](O)[C@H](O)[C@@H](O)c2n1cc(CNc1ccccc1)n2	O(C[C@@H]1[C@@H](O)[C@H](O)[C@@H](O)C(O)O1)[C@H]1[C@H](O)[C@@H](O)[C@@H](O)[C@@H](CO)O1	Clc1c(C(=O)NC(=O)Nc2c(N3CCC(C(=O)O)CC3)ccc(F)c2)cc(F)c(F)c1	P(=O)(O[C@@H](C(=O)O)CO)(O)O
P(=O)(O)(O)C(P(=O)(O)O)(O)Cc1cc(-c2c3oc4c(c3ccc2)cccc4)ccc1	O=C1NC=Nc2c(CN3C[C@H](O)[C@@H](CO)C3)c[nH]c12	Clc1ccc(C2CCC(C3=C(O)C(=O)c4c(C3=O)cccc4)CC2)cc1	OC[C@H]1[C@H](O)[C@@H](O)CN1	O[C@@H]([C@@H](O)CO)CO	O=C[C@H](O)[C@@H](O)[C@H](O)CO	OC[C@@H]1[C@@H](O)[C@H](O)CNC1	F[C@H]1[C@H](O)[C@@H](CO)O[C@H]1N1C(=O)NC(=O)C=C1	Brc1c(OCC(=O)O)c(C(=O)O)sc1-c1ccc(O)cc1	OC[C@H]1[C@H](O)[C@@H](O)CN1
[O+H2][V-]1(O)(O)O[C@@H]2[C@H](CO)O[C@@H](N3C(=O)NC(=O)C=C3)[C@H]2O1	F[C@H]1[C@@H](O)[C@H](O)[C@@H](CO)O[C@H]1O	Clc1c(O)cc(O)c2C(=O)OCC/C=C\CCCC(=O)Cc12	F[C@H]1[C@@H](O)[C@H](O)[C@@H](CO)O[C@@H]1O	Fc1c(c(F)cc(N2C(=O)O[C@@H](COc3nocc3)C2)c1)C1=CCN(C(=O)[C@@H](O)CO)CC1	P(=O)(OCCCN1C(=O)N(C[C@H](O)[C@@H](O)[C@H](O)CO)C=2NC(=O)NC(=O)C1=2)(O)O	F[C@H]1[C@@H](O)[C@H](O)[C@@H](CO)O[C@H]1O	OC/C=C/c1ccccc1	P(=O)(O)(O)C(P(=O)(O)O)(O)Cc1cc(-c2c3oc4c(c3ccc2)cccc4)ccc1	OC[C@H]1[C@H](O)[C@@H](O)[C@](O)(CO)O1
O[C@@H](C(O)[C@@H](O)CO)CO	Brc1c(O)c(Br)cc(/C=N/NC(=O)c2cnccc2)c1O	BrC1=C(c2ccc(O)cc2)C(=O)c2c1ccc(O)c2	S(=O)(=O)(O)c1c(O)ccc(O)c1	O=C1N=CNc2n([C@H]3[C@H](O)[C@H](O)[C@@H](CO)O3)cnc12	O[C@H](CO)Cc1ccccc1	IC1=CN([C@@H]2O[C@H](CO)[C@@H](O)C2)C(=O)N=C1	Clc1c(O)c2ncccc2c(Cl)c1	Brc1c(O)c(Br)cc(/C=C\2/C(=O)c3c(O)cc(O)cc3O/2)c1O	P(=O)(O)(O)C[C@@H]1O[C@@H]2[C@@H](CO)O[C@@H](c3c4NC=NC(=O)c4[nH]c3)[C@@H]2O1
Clc1c(Cc2c(Cl)c(Cl)cc(Cl)c2O)c(O)c(Cl)cc1Cl	Brc1c(O)c(Br)cc(Oc2ccccc2)c1	O=C1[C@@H]2Oc3c(O)ccc4c3[C@@]32[C@](O)([C@H](N(CC=C)CC3)C4)CC1	Oc1cc(C#N)c2oc(-c3ccc(O)cc3)cc2c1	P(=O)(O[C@@H]1[C@H](O)[C@@H](O)[C@@H](O)[C@@H](CO)O1)(O)O	SC[C@H](O)CO	Clc1ccc(C2CCC(C3=C(O)C(=O)c4c(C3=O)cccc4)CC2)cc1	Clc1cc(O)c(Oc2ccc(Cl)cc2)cc1	Oc1cc(O)cc(/C=C/c2ccc(O)cc2)c1	OC/C(=C/C=C/C(=C\C=C\C=C(/C=C/C=C(/C=C/C=1C(C)(C)C[C@H](O)CC=1C)\C)\C)/C)/C
ClC=1C(O)=CC(=O)NC=1	O=C1C(CC=2C(=O)Oc3c(C=2O)cccc3)=C(O)c2c(O1)cccc2	OCc1c2n(C(NCc3cnccc3)=CC(c3ccccc3)=N2)nc1	Oc1c(-c2n[nH]c3c2ccc(O)c3)ccc(O)c1	OC/C(=C/C=C/C(=C\C=C\C=C(/C=C/C=C(/C=C/C=1C(C)(C)C[C@H](O)CC=1C)\C)\C)/C)/C	OC[C@H]1[C@H](O)[C@@H](O)[C@H](CO)N1	Oc1c(O)ccc(CCNCCCCCCNCCc2ccccc2)c1	O=C(O[C@H]1[C@@H](c2cc(O)c(O)c(O)c2)Oc2c(c(O)cc(O)c2)C1)c1cc(O)c(O)c(O)c1	O=C(Oc1ccccc1)c1c(O)cccc1	S(=O)(=O)(Nc1cc(Oc2ccc(F)cc2)ccc1)N1CCC(NCc2c(O)cccc2)CC1
O=C(N1Cc2n(Cc3ccc(O)cc3)c3c(c2CC1)cccc3)c1ccc(O)cc1	Clc1c(O)cc(O)c2C(=O)OCC/C=C/CCCCC(=O)Cc12	OCCCCCCO	O=C1c2c(O)cccc2C(=O)c2c1c(O)ccc2	Brc1c(O)c(Br)cc(Br)c1	OC[C@@H]1[C@@H](O)[C@H](O)CNO1	P(=O)(Oc1c(O)ccc(C2=C(O)C(=O)c3c(O)cc(O)cc3O2)c1)(O)O	Oc1ccc(C2(c3ccc(O)cc3)CCCCC2)cc1	O=C1C(O)=CC(=O)c2c(O)cc(O)cc12	Oc1c(O)cccc1-c1ccccc1
O=C1C(O)=C(c2cc(O)c(O)cc2)Oc2c1ccc(O)c2	Oc1c(O)cccc1	Clc1ccc(C(N2CCN(CCOCCO)CC2)c2ccccc2)cc1	Oc1cc2NC(=N)Nc2cc1	Brc1cc(c(O)cc1)C=1NC(=O)C(C#N)=C(c2ccccc2)C=1	O=C(N/N=C/c1c(O)c(CC=C)ccc1)CN1CCN(Cc2ccccc2)CC1	Clc1c(O)ccc2c1ccc(-c1ccc(O)cc1)c2	OCCN(CCO)c1oc(c(-c2ccccc2)n1)-c1ccccc1	Oc1n(CCCN2CCN(C(c3ccccc3)c3ccccc3)CC2)c2c(n1)cccc2	Oc1ccc(O)cc1
P(=O)(OC[C@@H](O)[C@H](O)[C@H](O)C(=O)CO)(O)O	S(=O)(=O)(CCNCCCO)c1ccc(Nc2nc(OCC3CCCCC3)c3nc[nH]c3n2)cc1	ClCC/C(=C(/c1ccc(OCCOCCO)cc1)\c1ccccc1)/c1ccccc1	OC=1OC2(CN=1)CCN(CCc1ccccc1)CC2	Oc1ccc(-n2cncc2)cc1	ClC=1C(O)=CC(=O)NC=1	Oc1cc2c(oc(-c3ccc(O)cc3)c2)cc1	OCCn1ncc(-c2nc3n(Cc4cc5c(nccc5)cc4)nnc3nc2)c1	P(=O)(OC[C@@H](O)[C@@H](O)[C@H](O)C(=O)CO)(O)O	Oc1c(CC=C)cccc1
Clc1ccc(OCC(O)CO)cc1	S(=O)(=O)(N(CC(=O)NO)CCO)c1ccc(-c2ccccc2)cc1	O=C(NCNC(=O)NC1N(CO)C(=O)NC1=O)NC1N(CO)C(=O)NC1=O	O=C(O)C(=O)CO	O(Cc1ccccc1)c1ccc(O)cc1	OCNCCCCCCCCO	Oc1cc2OCC(c3ccc(O)cc3)=Cc2cc1	Fc1c(F)c(-c2c(OCCO)cccc2)ccc1F	O=C(O[C@@H]1[C@@]2(O)[C@H](O)C(CO)=C[C@@H]3C(=O)[C@@]2([C@H](C)C[C@H]2C(C)(C)[C@@H]32)C=C1C)/C(=C\C)/C	O=C(CNC12CC3(O)CC(C1)CC(C3)C2)N1[C@H](C#N)CCC1
O=C(O)CN(O)C=O	SCCO	O=C([O-])[C@H](O)[C@@H](O)[C@H](O)C(=O)NO	O=C(O)CO	Fc1c(O)ccc(-c2oc3c(C=C)cc(O)cc3n2)c1	O(CCO)CN1C(O)=C(Cc2cc(OCc3ccccc3)ccc2)C(=O)NC1=O	Oc1ccc(-n2cncc2)cc1	O(CCOCCO)CCO	O=C(N(CO)C1N(CO)C(=O)N(CO)C1=O)NCO	OCc1ccccc1
OO	O=C(c1cc(OCCN(O)C=O)ccc1)c1ccccc1	O=C(NO)CCCCCCC(=O)Nc1cnccc1	OCc1c(-c2cc3[nH]nc(-c4[nH]c5c(c4)cc(CN4CCCCC4)cc5)c3cc2)n[nH]n1	Clc1cc2C(c3c(F)cccc3)=NC(O)C(=O)N(CCC#N)c2cc1	O=C(N(CO)C1N(CO)C(=O)N(CO)C1=O)NCO	O=C1c2c(O)cc(O)cc2OC(c2cc(O)c(O)c(O)c2)=C1	O=C(NO)c1cc(O)c(O)cc1	S(=O)(=O)(N1CCN(c2ncc(C(=O)NO)cn2)CC1)c1cc2c(cc1)cccc2	OCCN(CCO)CCO
Clc1ccc(NC(=O)c2c(OP(=O)(O)O)cc3c(c2)cccc3)cc1	O=C(NO)CCCCCCC(=O)Nc1ccccc1	S(=O)(=O)(ON1C(=O)N2[C@H](C(=O)NC3CCNCC3)CC[C@@H]1C2)O	S(=O)(=O)(CCNCCCO)c1ccc(Nc2nc(OCC3CCCCC3)c3nc[nH]c3n2)cc1	S(=O)(=O)(N(CC(=O)NO)CCO)c1ccc(-c2ccccc2)cc1	Clc1ccc(NC(NO)=N)cc1	O=C(CNC12CC3(O)CC(C1)CC(C3)C2)N1[C@H](C#N)CCC1	ClCCN(CCCl)[P@]1(=O)OCC[C@@H](OO)N1	ClCCNP(=O)(O)NCCCl	O=C(O)N(O)CC(=O)O
[Hg]c1ccc(S(=O)(=O)O)cc1	OC(=N)N	S=P(N1CC1)(N1CC1)N1CC1	P(=O)(Oc1c2nc(C#N)ccc2ccc1)(O)O	OC(=N)N	S(=O)(=O)(N1CCN(c2ncc(C(=O)NO)cn2)CC1)c1cc2c(cc1)cccc2	OCCN1CCN(CCCN2c3c(cccc3)C=Cc3c2cccc3)CC1	S(=O)(=O)(O)Cc1ccccc1	S(=O)(=O)(O)c1cc2c(cc(S(=O)(=O)O)cc2)cc1	O=NO
ClCCN(CCCl)[P@@]1(=O)OCC[C@H](SCCS(=O)(=O)O)N1	P(=O)(OCCCc1c2c([nH]c1)cccc2)(O)O	SCc1cnccc1	SCc1cnccc1	S(=O)(=O)(O)c1cc2/C(/C(=O)Nc2cc1)=C/1\C(=O)c2c(N\1)cccc2	P(=O)(O)(O)CNC(=O)OCc1ccccc1	ClC1=C(CCCCOP(=O)(O)O)C(=O)NC(=O)N1	S(=O)(=O)(O)CCNc1ccccc1	SCCNC(=O)c1cc(C(=O)NCCS)ccc1	P(=O)([O-])([O-])CCCC(=O)NO

## Sheet: 2C9_Sub
Dataset 1	Dataset 2	Dataset 3	Dataset 4	Dataset 5	Dataset 6	Dataset 7	Dataset 8	Dataset 9	Dataset 10
Clc1cc([C@@H](C(=O)Nc2cc3c(NC(=O)c4ccccc4)n[nH]c3cc2)CCN)ccc1	S(C[C@H](NC(=O)[C@@H](NC(=O)N1CCOCC1)Cc1ccccc1)C=O)Cc1ccccc1	O=C(OC(C)(C)C)NCCCCCC[C@H](C(=O)O)c1c2c([nH]c1)cccc2	O=C(O)[C@H](CCCNC(=N)N)N1C(=O)CC1	Clc1cc([C@@H](C(=O)Nc2cc3c(NC(=O)c4ccccc4)n[nH]c3cc2)CCN)ccc1	F[C@@H]1CN(C(=O)[C@@H](N)[C@@H](C(=O)N(C)C)C2CCC(C=3n4ncnc4C=CC=3)CC2)CC1	O=C(N[C@@H](C(=O)N1[C@H](C(=O)N[C@@H](CCCCN)B(O)O)CCC1)Cc1ccccc1)C	Clc1c(C[C@H](NC(=O)c2sc(-c3nc(NC)ncc3)cc2)CN)ccc(Cl)c1	O=C(O)[C@H](CCCNC(=N)N)N1C(=O)CC1	Clc1ccc([C@@H](N=C(O)C2(N)CCN(c3ncnc4[nH]ccc34)CC2)CCO)cc1
FC1(F)CN(C(=O)[C@@H](N)[C@@H](C(=O)N(C)C)C2CCC(C3=Cn4ncnc4C=C3)CC2)CC1	F[C@@H]1CN(C(=O)[C@@H](N)[C@@H](C(=O)N(C)C)c2ccc(C3=Cn4ncnc4C=C3)cc2)CC1	O=C(NC)[C@@H](NC(=O)[C@@H]([C@@H](C(=O)NO)CNC(=O)c1sccn1)CC(C)C)C(C)(C)C	F[C@@H]1CN(C(=O)[C@@H](N)[C@@H](C(=O)N(C)C)c2ccc(C3=Cn4ncnc4C=C3)cc2)CC1	O=C(O)[C@H](N)CC=O	O=C(O[C@@H]1[C@@H]2[C@@H](CC[C@@H](O)C[C@@H](O)CC(=O)O)[C@@H](C)C=CC2=C[C@H](C)C1)[C@H](CC)C	O=C(O)[C@@H](N)[C@@H](O)c1c2c([nH]c1)cccc2	O=C([C@H](N)Cc1ccccc1)N1[C@H](C(=O)NCc2cc(C)ccc2)CCC1	O=C1[C@@H](C)C(C)(C)[C@H](CC(O)O)C1	O=C(O)[C@@H](NC(=O)CCCCC)CCO
O(C[C@@H](N)Cc1c2c([nH]c1)cccc2)c1c2c(nc(-c3ccncc3)cc2)cnc1	O=C([C@H](N)C(c1ccccc1)c1ccccc1)N1[C@H](C(=O)NCCC)CCC1	P(=O)(OC[C@H](OP(=O)(O)CCCCCCC)COCCCCCCCC)(OCCN)O	P(=O)(O[C@H](O)[C@H](N)C(=O)O)(O)O	O(C[C@@H](N)CC1=C2C(N=C1)=CCC=C2)c1cc(C2=NCC3=NN=CC3=C2)cnc1	P(=O)(OC[C@@H](O)[C@@H](O)[C@H](O)CNc1c(C(=O)O)cccc1)(O)O	O=C(NNc1ccc(C)cc1)[C@@H](O)[C@H](N)CC1CCCCC1	O=C(O)[C@@H](NC(=O)Cc1sccc1)C=1SCC(=C)[C@@H](C(=O)O)N=1	O(C)[C@H]1[C@H](O)[C@H](O)[C@H](C)O[C@H]1O	S(=O)(=O)(C[C@H](OC(=O)N1CCOCC1)C(=O)NCC#N)Cc1c(OC(F)F)cccc1
Clc1c([C@H](Nc2c(C(=O)C)ccc(C)c2)C(=O)N)c(Cl)ccc1	O=C(O)CCC[C@@H](O)/C=C/C=C\C/C=C\C/C=C\C/C=C\CC	O=C(Nc1cc2c(cc1)cccc2)[C@H](N)Cc1[nH]cnc1	O=C(O)C[C@H](O)CCCCCCCCC	Brc1c([C@H](Nc2c(C(=O)C)ccc(C)c2)C(=O)N)c(Br)ccc1	P(=O)(OCCCN1C(=O)N(C[C@@H](O)[C@H](O)[C@H](O)CO)c2nc(O)nc(O)c12)(O)O	Clc1c([C@@H](C(=O)OC)N2Cc3c(scc3)CC2)cccc1	S(=O)(=O)(N[C@@H](C(=O)NO)C1CCOCC1)c1cc(C)c(F)cc1	O=C(NO)[C@@H]1[C@](C(=O)OC)(Cc2ccc(OCc3c4c(nc(C)c3)cccc4)cc2)C1	O=C(O)[C@H](N)C1Cc2c(cccc2)C1
O=C(O)C=1O[C@@H]([C@H](O)[C@H](O)CN)[C@H](N=C(O)C)[C@@H](O)C=1	P(=O)(OC[C@@H](O)[C@@H](O)[C@H](O)CNc1c(C(=O)O)cccc1)(O)O	O=C1C([N@@]2[C@H](C)C2)=CC(=O)c2n(C)c(c(CO)c12)-c1ccccc1	P(=O)(O)(O)CCCCCc1c(O)nc(O)nc1NC[C@H](O)[C@H](O)[C@H](O)CO	O=C(N)Cc1ccc(OC[C@H](O)CNC(C)C)cc1	O=C(O)C=1O[C@@H]([C@H](O)[C@H](O)CO)[C@H](N=C(O)C)[C@@H](N)C=1	O=C(OC)CC1=C(C(=O)O)N[C@@H]([C@H](NC(=O)Cc2sccc2)C=O)SC1	O=C[C@H](O)[C@@H](O)[C@H](O)[C@H](O)CO	O=C(O[C@@H]1[C@]2(C)[C@H]([C@H]3[C@@H](c4c(cc(O)cc4)CC3)CC2)CC1)CCC1CCCC1	O=C(O)[C@@H](N=C(O)[C@@H](O)[C@H](N)Cc1ccccc1)CC(C)C
O=[N+]([O-])c1c(O)nc(O)nc1NC[C@H](O)[C@H](O)[C@H](O)CO	O(C[C@@H](O)CN1CCN(c2ncccc2)CC1)c1ccc(C2CCCCC2)cc1	O=C(O)CC[C@@H](C)[C@@H]1[C@@]2(C)C(=O)C[C@@H]3[C@]4(C)[C@H](CC(=O)[C@H]3[C@@H]2CC1)CC(=O)CC4	P(=O)(OC[C@@H](O)[C@@H](O)c1c2c([nH]c1)cccc2)(O)O	O=C(O)[C@]1(CC=C)O[C@@H]([C@H](O)[C@H](O)CO)[C@H](N=C(O)C)[C@@H](O)C1	O=C(CC#N)N1C[C@H](N(C)c2ncnc3[nH]ccc23)[C@H](C)CC1	O=C(O)C(=O)C[C@H](O)[C@@H](N=C(O)C)[C@@H](O)[C@H](O)[C@H](O)CO	O[C@@H]1CC=2[C@@](C)([C@@H]3[C@H]([C@H]4[C@@](C)([C@@H]([C@@H](CCCC(C)C)C)CC4)CC3)CC=2)CC1	F[C@@H]1C=2[C@@](C)([C@@]3(F)[C@@H](O)C[C@]4(C)[C@]5(C(=O)CO)OC(C)(C)O[C@@H]5C[C@H]4[C@@H]3C1)C=CC(=O)C=2	P(=O)(O)(O)C[C@@H](N)C(=O)O
O=C([C@@H](OC)[C@H](O)[C@H](O)CO)CO	O=C([O-])CNC(=O)CC[C@@H](C)[C@@H]1[C@@]2(C)[C@@H](O)C[C@@H]3[C@]4(C)[C@H](C[C@@H](O)[C@H]3[C@@H]2CC1)C[C@H](O)CC4	S(=O)(=O)(O[C@@H]1CC=2[C@@](C)([C@@H]3[C@H]([C@H]4[C@@](C)([C@@H]([C@@H](CCCC(C)C)C)CC4)CC3)CC=2)CC1)O	FC(F)(CNc1nccc2oc(Cc3c(-n4ncnc4)cccc3)nc12)[C@@H]1NCCCC1	F[C@@H]1[C@H](O)[C@@H](O)[C@H]([C@H](O)[C@H](O)CO)O[C@]1(O)C(=O)O	O(C)[C@H]1[C@H](O)[C@H](O)[C@H](C)O[C@H]1O	O=C(O)[C@@H]1O[C@@H]([C@H](O)[C@H](O)CO)[C@H](N=C(O)C)[C@@H](NC(=N)N)C1	O=C(N1[C@@H](c2c(C)cccc2)CCC1)c1c(O)cc(O)cc1	O=C(CO)[C@]12[C@]3(C)[C@H]([C@H]4[C@H]([C@@H](O)C3)[C@]3(C)C(=CC(=O)C=C3)CC4)C[C@H]1OC(C)(C)O2	O=Nc1c(O)nc(O)nc1NC[C@H](O)[C@H](O)[C@H](O)CO
P(=O)(OC[C@@H](O)[C@@H](O)c1c2c([nH]c1)cccc2)(O)O	O=C(N[C@H]1[C@H](Cc2cnccc2)N2CCC1CC2)c1oc2c(c1)cccc2	S(=O)(=O)(N[C@@H]1C(=O)N(Cc2cc3c(N)nccc3cc2)CC1)c1sc2c(nccc2)c1	S(=O)(=O)(N1[C@@H](C(=O)O)CCC1)c1ccc(C)cc1	O=C(O)C=1O[C@@H]([C@H](OC)[C@H](O)CO)[C@H](N=C(O)C)[C@@H](NC(=N)N)C=1	O=C(O)CC[C@@H](C)[C@@H]1[C@]2(C)[C@H]([C@H]3[C@@H]([C@]4(C)[C@H]([C@@H](O)C3)C[C@H](O)CC4)CC2)CC1	S(=O)(=O)(O[C@@H]1CC=2[C@@](C)([C@@H]3[C@H]([C@H]4[C@@](C)([C@@H]([C@@H](CCCC(C)C)C)CC4)CC3)CC=2)CC1)O	Fc1c(C(=O)Nc2c(C(=O)N[C@@H]3CNCCC3)n[nH]c2)c(F)ccc1	OC[C@@H]1[C@@H](O)C=CC[C@H]2O[C@@H]3[C@H](O[C@H]4[C@H](O)[C@H]5OCC=CC[C@@H]5O[C@@H]4C3)C=C[C@@H]2O1	O([C@H](C(=O)Nc1c2C(=O)C(=O)NC(=O)c2ccc1)c1ccccc1)C(=O)C
O(C)[C@H]1[C@H](O)[C@H](O)[C@H](C)O[C@@H]1O	Fc1cc(-c2sc(C(=O)N[C@@H]3CNCCC3)c(NC(O)=N)c2)ccc1	P(=O)(OP(=O)(OC[C@H]1O[C@@H](n2c3ncnc(N)c3nc2)[C@H](O)C1)O)(OP(=O)(O)O)O	S(=O)(=O)(N1[C@H](C(=O)NO)C(C)(C)SCCC1)c1ccc(OC)cc1	O[C@@H]([C@H](O)CCCC)CO	O=C(N[C@H]1[C@H](Cc2cnccc2)N2CCC1CC2)c1oc2c(c1)cccc2	O=C(O[C@@H]1[C@]2(C)[C@H]([C@H]3[C@@H](c4c(cc(O)cc4)CC3)CC2)CC1)CCC(=O)O	O[C@@H]1[C@]2(C)[C@H]([C@H]3[C@@H](c4c(cc(O)cc4)CC3)CC2)CC1	BrC=1N=C2C(=O)NCC[C@H](C=3C(=O)N=C(N)N=3)[C@@H]2C=1	Clc1cc2c([nH]c(C(=O)N[C@@H]3[C@H](NC(=O)c4sc5c(n4)CCN(C)C5)CCCC3)c2)cc1
O=C(O)[C@@H]1[C@@H](N(C(=O)c2ccc(C(C)(C)C)cc2)[C@@](C(=O)O)(CC(C)C)C1)c1sccn1	Clc1c(OC)c(C(O)=NC[C@H]2N(CC)CCC2)c(O)c(Cl)c1	S[C@H]1[C@H](O)[C@@H](O)[C@@H](OC)O[C@@H]1CO	OCC=1[C@@H](O)[C@H](O)[C@@H](O)[C@H](NCCCCCCCC)C=1	P(=O)(OC[C@@H](O)[C@@H]1[C@@H](O)[C@H](O)[C@H](O)[C@@H](O)O1)(O)O	O=C(N(C)C)N1C[C@H](c2cc(O)ccc2)c2c(c(C)c(C)cc2)C1	O=C(OCC(=O)[C@@H]1[C@]2(C)[C@H]([C@H]3[C@@H]([C@]4(C)C(=CC(=O)CC4)CC3)CC2)CC1)C(C)(C)C	ClCCN(C(=O)Oc1cc2c([C@@H]3[C@H]([C@H]4[C@@](C)([C@@H](O)CC4)CC3)CC2)cc1)CCCl	Clc1ncc([C@@H]2[C@@H]3N[C@H](C2)CC3)cc1	O=C(N[C@@H]1C(=O)OCC1)CCCCCCC
O=C(OCC(=O)[C@@H]1[C@]2(C)[C@H]([C@H]3[C@@H]([C@]4(C)C(=CC(=O)CC4)CC3)CC2)CC1)C(C)(C)C	Clc1ccc(CO[C@@H]2C[C@@H](CNS(=O)(=O)c3c4c(cncc4)ccc3)NC2)cc1	O([C@H]1[C@H](O)[C@@H](O)[C@H](O)CO1)[C@H]1[C@H](O)C(O)=NCC1	O([C@@H]1[C@@H](CO)O[C@H](O)C[C@H]1O)[C@@H]1[C@H](O)[C@@H](O)[C@H](O)[C@@H](CO)O1	Clc1cc2c(cc(S(=O)(=O)C[C@@H](O)C(=O)N3CCC(N4C(O)=NCCC4)CC3)cc2)cc1	OC[C@H]1O[C@@H](n2c3ncnc(N)c3nc2)[C@H](O)C1	O([C@H]1[C@H](O)[C@@H](O)[C@H](O)CO1)[C@H]1[C@H](O)C(O)=NCC1	O=C1[C@@H]2Oc3c(O)ccc4c3[C@@]32[C@](O)([C@H](N(CC2CC2)CC3)C4)CC1	Oc1cc2c(c3c([C@H]4[C@@](C)([C@@](O)(C)CC4)CC3)cc2)cc1	S(=O)(=O)(N1CCN(C)CC1)c1c(C)cc2N[C@H](C3CCCC3)NS(=O)(=O)c2c1
Fc1cc(-c2sc(C(=O)N[C@@H]3CNCCC3)c(NC(O)=N)c2)ccc1	O=C(OC1COC(C(=O)O)(C)OC1)N1CCN(C(=O)OC2COC(C(=O)O)(C)OC2)CC1	F[C@@H]1C=2[C@@](C)([C@@]3(F)[C@@H](O)C[C@]4(C)[C@]5(C(=O)CO)OC(C)(C)O[C@@H]5C[C@H]4[C@@H]3C1)C=CC(=O)C=2	O=C(O)[C@@]1(O)C[C@@H](O)[C@H](O)/C(=N/O)/C1	O=S1(=O)N=C(C=2C(=O)N(Cc3ccccc3)[C@@H](C(C)C)C=2O)c2c1cccc2	O=C(N[C@@H]1C(=O)[N@@]2[C@@H](C(=O)O)C(C)(C)[S+@](O)[C@H]12)Cc1ccccc1	O(C)c1cc2O[C@@H](O)C(=O)N(O)c2cc1	O=C1C([C@@H](C)c2[nH]ccc2)=C2C(=N1)C=CC(O)=C2	F[C@]12[C@@H](O)C[C@]3(C)[C@@](O)(C(=O)CO)CC[C@H]3[C@@H]1CCC=1[C@]2(C)CCC(=O)C=1	S(=O)(=O)(O[C@@H]1[C@@H](O)[C@H](O)[C@H](C(=O)O)O[C@H]1O)O
O=C(N[C@@H]1C(=O)NCC1)CC(=O)CCCCCCCCC	S(=O)(=O)(N1CCN(C)CC1)c1c(C)cc2N[C@H](C3CCCC3)NS(=O)(=O)c2c1	O[C@]1(CC=C)[C@]2(C)[C@H]([C@H]3[C@@H]([C@@H]4C(=CCCC4)CC3)CC2)CC1	S(=O)(=O)(O[C@@H]1[C@@H](O)[C@H](O)[C@H](C(=O)O)O[C@H]1O)O	O=C1N[C@H](C)CNc2c3c(sc12)ccc1nc(-c2cnc(C)cc2)ccc31	O=C(O)[C@H]1[C@@H](O)[C@H](O)[C@@H](O)[C@H](O)O1	O=C(N)C=1C(=O)[C@@]2(O)C(O)=C3C(=O)c4c(O)cccc4[C@](O)(C)[C@H]3C[C@H]2[C@H](N(C)C)C=1O	Brc1ccc([C@H](N=C(O)[C@]2([S@@H0](=O)C)[C@@H](C)C2(Cl)Cl)C)cc1	O=C1[C@H](C)C[C@]2(C)[C@@H]3[C@H]([C@H]4[C@@](C)([C@@H](O)CC4)CC3)CC[C@H]2C1	O=C(O)C=1NC=C(C=O)[C@@H](c2nnn(C)c2)SC=1
FC[C@@H]1CN([C@@H]2[C@@H](N)C[C@@H]3N(C2)CCc2c3cc(OC)c(OC)c2)C(=O)C1	O=C1[C@@]2(C)C(C)(C)[C@H]([C@H](O)C2)C1	O=C(O)CC[C@@]1(O)[C@]2(C)[C@H]([C@H]3[C@@H]([C@]4(C)C(=CC(=O)CC4)C=C3)CC2)CC1	O=C1C=C2C(=C3[C@@H](c4ccc(N(C)C)cc4)C[C@]4(C)[C@](O)(C#CC)CC[C@H]4[C@@H]3CC2)CC1	FC(F)(F)c1ccc(C(=O)N2[C@H]([C@@H](C(=O)O)C[C@]2(C(=O)O)CC(C)C)c2sccc2)cc1	O=C1C[C@@H]2[C@H](C(C)(C)Oc3c2c(O)cc(C(CCCCCC)(C)C)c3)CC1	F[C@]12[C@@H](O)C[C@]3(C)[C@@](O)(C(=O)CO)C(=C)C[C@H]3[C@@H]1CCC=1[C@]2(C)C=CC(=O)C=1	S(=O)(=O)(N[C@@H](C(=O)O)C)c1ccc(OC)cc1	O[C@@H]1[C@@H]2Oc3c(O)ccc4c3[C@@]32[C@H]([C@H](N(C)CC3)C4)CC1	O=C(NC1[C@H]2CC3(C(=O)N)C[C@@H]1CC(C3)C2)C(Oc1ccc(OC)cc1)(C)C
S=C1N(C)C(C)=C(C(=O)c2ccccc2)[C@@H](c2cc(O)ccc2)N1	O[C@@H]1[C@H](O)CN2[C@@H]1[C@H](O)CCC2	O=C(C)[C@]1(C)[C@]2(C)[C@H]([C@H]3[C@@H]([C@]4(C)C(C(C)=C3)=CC(=O)CC4)CC2)CC1	O=C1O[C@@]2([C@]3(C)[C@H]([C@H]4[C@@H]([C@]5(C)C(=CC(=O)CC5)C=C4)CC3)CC2)CC1	O(CCCCCCCC)[C@@H]1[C@@H](O)[C@H](O)[C@@H](CO)O[C@H]1O	O=C(O)[C@H]1[C@@](Cn2nncc2)(C)S(=O)(=O)[C@H]2N1C(=O)C2	O=C1C[C@@H]2[C@H](C(C)(C)Oc3c2c(O)cc(C(CCCCCC)(C)C)c3)CC1	O=CCN1C(=O)C(CC(C)C)=N[C@]1(O)[C@@H](N)[C@H](O)C	O[C@@H]1[C@@H]2Oc3c(O)ccc4c3[C@@]32[C@H]([C@H](N(CC=C)CC3)C4)C=C1	O=C(O[C@@H]1C=C2[C@@H]([C@@H]3[C@H]([C@H]4[C@@](C)([C@](OC(=O)C)(C#C)CC4)CC3)CC2)CC1)C
FC=1[C@@H](O)[C@H](O)C[C@](O)(C(=O)O)C=1	ClC=1C=2[C@](C)([C@@H]3[C@H](C(=O)C=2)C3)[C@@H]2[C@H]([C@H]3[C@@](C)([C@@](OC(=O)C)(C(=O)C)CC3)CC2)C=1	FC(F)(F)c1cc(N2CCN(CCc3n4c(nn3)[C@@H]3[C@H](C4)CCC3)CC2)ccc1	O=C(O[C@H]1[C@H](C)[C@H]2[C@@]34OO[C@@](C)(O[C@H]3O1)CC[C@H]4[C@H](C)CC2)CCC(=O)O	OC[C@]12[C@@H](O)[C@H](O)[C@@H](O)C[C@H]1O2	O=C(O[C@@]1(C(=O)C)[C@]2(C)[C@H]([C@H]3[C@@H]([C@]4(C)C(=CC(=O)CC4)CC3)CC2)CC1)CCCCC	O=C(O)CC[C@@]1(O)[C@]2(C)[C@H]([C@H]3[C@@H]([C@]4(C)C(=CC(=O)CC4)C=C3)CC2)CC1	O=C(N)[C@@H](C(C)(C)C)CC(=O)NC(CC)CC	N([C@H](C)c1ccccc1)=C1N=CNc2[nH]c(-c3ccc(CN4CCN(CC)CC4)cc3)cc12	O=C1C=C2[C@@](C)([C@@H]3[C@@H]([C@@H](C)C2)[C@H]2[C@@](C)([C@](O)(C)CC2)CC3)CC1
O=C1C(O)=C(O)[C@@H]([C@@H](O)CO)O1	Clc1c(Cl)ccc([C@@H]2[C@@H](/C=N/OC)[C@@H]3N(C)[C@H](C2)CC3)c1	Oc1cc2c(cc1)C[C@H]1N(C)CC[C@@]32[C@H]1CCCC3	O=C1[C@H](C)C[C@]2(C)[C@@H]3[C@H]([C@H]4[C@@](C)([C@@H](O)CC4)CC3)CC[C@H]2C1	O=C(O)[C@H]1[C@@](Cn2nncc2)(C)S(=O)(=O)[C@H]2N1C(=O)C2	O=C(O)CC[C@@H](C)[C@@H]1[C@@]2(C)[C@@H](O)C[C@@H]3[C@]4(C)[C@@H](C[C@H](O)CC4)CC[C@H]3[C@@H]2CC1	Oc1cc2[C@]3(C)[C@@H](N)[C@H](Cc2cc1)CCCCC3	O(C)c1cc2OC(=O)C([C@@H](CC)c3ccccc3)=C(O)c2cc1	O=C(O)C=1C(=C)CS[C@H]([C@H](N=C(O)/C(=N\OC)/C=2NC(=N)SC=2)C=O)N=1	O=C(OCC(=O)[C@]1(O)[C@]2(C)[C@H]([C@H]3[C@H]([C@@H](O)C2)[C@]2(C)C(=CC(=O)CC2)CC3)CC1)CN(CC)CC
ClCC(=O)[C@@]1(OC(=O)CC)[C@@H](C)C[C@@H]2[C@]1(C)C[C@H](O)[C@]1(F)[C@]3(C)C(=CC(=O)C=C3)CC[C@@H]21	S=C1[C@@]2(C)C(C)(C)[C@@H](C1)CC2	Oc1cc2c(cc1)C[C@H]1N(CC=C)CC[C@@]32[C@H]1CCCC3	Brc1cc(C(=O)OC[C@H]2CN(C)[C@H]3[C@@](OC)(c4c5c(n(C)cc5C3)ccc4)C2)cnc1	S(=O)(=O)(O)CCNC(=O)CC[C@@H](C)[C@@H]1[C@]2(C)[C@H]([C@@H]3[C@@H](O)C[C@H]4[C@@](C)([C@H]3CC2)CC[C@@H](O)C4)CC1	O(C)c1c(O)cc2c([C@@H]3[C@H]([C@H]4[C@@](C)([C@@H](O)CC4)CC3)CC2)c1	O=C(N(CC)CC)N[C@H]1C=C2[C@H](N(C)C1)Cc1c3c([nH]c1)cccc23	O=C(O)[C@H](CCCCC(=N)N)[C@@H]1[C@@H](O)Cc2c1cc(-c1ccc(O)cc1)cc2	S(=O)(=O)(N[C@@H]([C@H](C(=O)O)CC)C(=O)O)c1ccc(C)cc1	S(=O)(=O)(O)CCNC(=O)CC[C@@H](C)[C@@H]1[C@]2(C)[C@H]([C@@H]3[C@@H](O)C[C@H]4[C@@](C)([C@H]3CC2)CC[C@@H](O)C4)CC1
FC(F)(CCCC)[C@]1(O)O[C@H]2[C@@H]([C@@H](CCCCCCC(=O)O)C(=O)C2)CC1	O=C1C=C2[C@@H]([C@@H]3[C@H]([C@H]4[C@@](CC)([C@](O)(C#C)CC4)CC3)CC2)CC1	O(C)c1cc([C@H](C#Cc2c(N)nc(N)nc2C)C)cc(-c2cc(C)cc(C)c2)c1	S=[P@@]1(O)O[C@H]2[C@@H](O)[C@H](n3c4ncnc(N)c4nc3)O[C@@H]2CO1	O=C(C)[C@@H]1[C@]2(C)[C@H]([C@H]3[C@@H]([C@]4(C)[C@H](C[C@@H](O)CC4)CC3)CC2)CC1	O=C1[C@]2(C)[C@H](C=3[C@@H](c4c(cc(O)cc4)CC=3)CC2)CC1	O=C1[C@]2(C)[C@H](c3c(c4c(cc(O)cc4)cc3)CC2)CC1	O=C(O[C@@H]1[C@@H](CO)O[C@@H](N2C(O)=NC(=N)C=C2)[C@@]1(O)C)[C@@H](N)C(C)C	FC(F)(F)c1cc(F)c(C(=O)NCc2c(OC)ccc(C[C@@H](C(=O)O)CC)c2)cc1	O=C1[C@]2(C)[C@H]([C@H]3[C@@H]([C@]4(C)C(=CC3)C[C@@H](O)CC4)CC2)CC1
O=C1[C@@]2(C)C(C)(C)[C@@H](C1)CC2	ON=C1C=C2[C@@H]([C@@H]3[C@H]([C@H]4[C@@](CC)([C@](O)(C#C)CC4)CC3)CC2)CC1	O=C([C@@H](NC(=O)[C@@H]1[C@@H](C(=O)NCCC)O1)[C@H](CC)C)N1[C@H](C(=O)OCc2ccccc2)CCC1	O(C)c1c(OC)cc2[C@@H]3C(=O)c4c(O[C@@H]3COc2c1)c1c(O[C@@H](C(=C)C)C1)cc4	O=C1C=C[C@]2(C)[C@@H]3[C@H]([C@H]4[C@@](C)([C@@H](O)CC4)CC3)CC[C@H]2C1	O=C(OCC)[C@@H](N[C@H](C(=O)N1[C@H](C(=O)O)C[C@H]2[C@@H]1CCC2)C)CCc1ccccc1	Oc1cc2c(cc1)C[C@H]1N(CC=C)CC[C@@]32[C@H]1CCCC3	SC([C@@H](N)C(=O)O)(C)C	O=C(O)[C@@H](CCCN)Cc1ncn(CCC)c1	O=C1[C@@H]2Oc3c(O)ccc4c3[C@@]32[C@H]([C@H](N(C)CC3)C4)CC1
O=C(O[C@]1(C#C)[C@]2(CC)[C@H]([C@H]3[C@@H]([C@@H]4C(=C/C(=N/O)/CC4)CC3)CC2)CC1)C	O=C(O[C@]1(C#C)[C@]2(CC)[C@H]([C@H]3[C@@H]([C@@H]4C(=C/C(=N/O)/CC4)CC3)CC2)CC1)C	O=C(O)[C@@H](N=C(O)[C@@H](N=C(O)[C@@H]1[C@@H](C(=O)OCC)O1)[C@H](O)C)[C@H](CC)C	O(C)[C@]12[C@@H](C(O)(C)C)C[C@@]3([C@@H]4N(CC5CC5)CC[C@@]53[C@H]1Oc1c(O)ccc(c51)C4)CC2	O=C1NC2=C([C@]3(N)/C(=C/C)/[C@@H](C=C(C)C3)C2)C=C1	Oc1cc2c([C@H](N(c3ccccc3)CC2)c2ccc(N3C[C@H]4N(CC3)CCCC4)cc2)cc1	Brc1ccc([C@H](C(C)C)C=2C(=O)Oc3c(C=2O)cccc3)cc1	S(C[C@H](N=C(O)CC[C@H](N)C(=O)O)C(O)=NCC(=O)O)C1=NC(=NCC)NC(=NC(C)C)N1	O=C([C@@H](N)C1CCCC1)N1[C@@H](C#C)CC[C@H]1CN	O(C)c1c2O[C@H]3C(=O)CC[C@@]4(O)[C@@H]5N(C)CC[C@]34c2c(cc1)C5
O=C1C=C2[C@@](C)([C@@H]3[C@H]([C@H]4[C@@](C)([C@](O)(C)CC4)CC3)CC2)CC1	S(C(=O)C)[C@H]1[C@H]2[C@H]3[C@@](C)([C@@]4(OC(=O)CC4)CC3)CC[C@@H]2[C@]2(C)C(=CC(=O)CC2)C1	O=C(O)[C@H](CO)CN	Brc1ccc([C@H](C(C)C)C=2C(=O)Oc3c(C=2O)cccc3)cc1	S(=O)(=O)(O)c1c(C(C)C)cc2c([C@]3(C)[C@H]([C@@](C(=O)O)(C)CCC3)CC2)c1	O(C)c1cc([C@H](C#Cc2c(N)nc(N)nc2C)C)cc(-c2ccc(C)cc2)c1	[P@@](=O)(O[C@H](COCC(F)(F)F)COCCCCCCCCCC)(OC)O	S(=O)(=O)(OC[C@H](N)C(=O)O)O	O=C(O)[C@@H](N)Cc1c2c(n(OO)c1)cccc2	S(=O)(=O)(O)[C@@H](C(=O)O)c1ccccc1
O=C(NC(C)(C)C)[C@@H]1[C@]2(C)[C@H]([C@H]3[C@@H]([C@]4(C)[C@H](NC(=O)C=C4)CC3)CC2)CC1	O=C(OCC(=O)[C@]1(O)[C@]2(C)[C@H]([C@H]3[C@H](C(=O)C2)[C@]2(C)C(=CC(=O)CC2)CC3)CC1)C	O=C(Nc1cc2n(CC[C@H](CO)n3cc(C(=O)N)nc3)ccc2cc1)CCc1ccccc1	O=C(O)[C@H](N)[C@H](N)C	S(=O)(=O)(N=C(O)[C@H](C)c1ccc(CC(C)C)cc1)C	O=C(O)[C@@H](N)[C@H](CC(=O)O)C	Fc1c(C[C@@H](N)CC(=O)N2[C@H](CNC(=O)c3ccccc3)CCC2)cccc1	Clc1c(COCCOCCCCCCNC[C@H](O)c2cc(CO)c(O)cc2)c(Cl)ccc1	O=C(O)[C@@H](N)CCCNC(=N)C	O[C@@H](CNc1ncnc2[nH]c(c(-c3ccccc3)c12)-c1ccccc1)C
O=C(O[C@@H]1[C@]2(C)[C@H]([C@H]3[C@@H]([C@]4(C)C(=CC(=O)CC4)CC3)CC2)CC1)CCCCCC	O=C1C=C2[C@@](C)([C@@H]3[C@H]([C@H]4[C@@](C)([C@@H](O)CC4)CC3)CC2)C=C1	O=C(O)[C@H]1C(C)(C)S[C@H]([C@H](N=C(O)[C@H](N)c2ccc(O)cc2)C=O)N1	SCCC(=O)N[C@@H](C(=O)O)C	O=C1C([C@@H](C)c2[nH]ccc2)=C2C(=N1)C=CC(O)=C2	O=C(Nc1ccncc1)C1CCC([C@H](N)C)CC1	O=C(O)[C@@H](N)CCCCN(C)C	Clc1c(C2=NN(C(=O)C)[C@H](c3cc(O)ccc3)C2)cccc1	S(CC[C@H](N)C(O)(O)c1ncccc1)C	O=C(O)C[C@@H](NC(=O)c1scc(-c2ccc(-c3ccncc3)cc2)c1)c1ccccc1
O=C(N)C=1C(=O)[C@@]2(O)C(O)=C3C(=O)c4c(O)ccc(N(C)C)c4C[C@H]3C[C@H]2[C@H](N(C)C)C=1O	S(=O)(=O)(OC[C@]12OC(C)(C)O[C@H]1[C@@H]1OC(C)(C)O[C@@H]1CO2)N	Clc1cc(C[C@@H](N)CC(=O)N2[C@H](CNC(=O)c3cc(S(=O)(=O)C)ccc3)CCC2)ccc1	Fc1c(C#C[C@@H](O)[C@@H](N)[C@H](O)C)c2/C(=C/c3c(OC)cc[nH]3)/C(=O)Nc2cc1	O(C[C@H](N)C)c1c(C)cccc1C	O=C(C[C@@H](c1ccccc1)C=1C(=O)Oc2c(C=1O)cccc2)C	S(C(=O)CCCCCCCCCCCCCCC)C[C@H](N)C(=O)O	O=C(CCC1CCCC1)N1[C@H](C(=O)NCc2ccc(C(=N)N)cc2)CCC1	O=C(Nc1ccncc1)[C@@H](NC(=O)C1CCCCC1)C(C)C	S(=O)(=O)(N[C@@H](C(=O)O)CCC(=O)O)c1cc2c(cc(OCCCCC)cc2)cc1
O=C(O)[C@@H]1[C@@H](O[C@H]2[C@@H](O)[C@@H](O)[C@@H]3O[C@](C(=O)O)(C)OC[C@H]3O2)[C@H](O)[C@@H](O)C(O)O1	P(=O)(Oc1ccc([N+](=O)[O-])cc1)(O)CCCC(O)=N[C@@H](C(=O)O)C	O=C(O)[C@@H](N)Cc1c(O)cc(O)c(N/C(=C/C=O)/COc2cc3c(cc2)cccc3)c1	O([C@@H](CC(=O)OC)C)C(=O)C[C@H](OC(=O)C[C@H](O)C)C	P(=O)(O)(O)[C@H](N=C([O-])CCCC[C@H](N=C(O)CN)C(=O)O)C	O=C(O)[C@@H](CC(=O)O)Cc1ccccc1	P(=O)(O)(O)[C@@H](NCc1ccccc1)c1ccccc1	Clc1c(Cl)cc2ncn([C@H]3[C@H](O)[C@H](O)[C@@H](CO)O3)c2c1	O=C(NCCC(=O)NCCO)[C@H](O)C(COC(=O)C(C)(C)C)(C)C	S(CC[C@@H](NC(=O)CCC(=O)O)C(=O)O)C
O=C1[C@@H]2Oc3c(O)ccc4c3[C@@]32[C@H]([C@H](N(C)CC3)C4)CC1	O[C@@H](CNc1ncnc2[nH]c(c(-c3ccccc3)c12)-c1ccccc1)C	O=C(O)[C@@H](N)Cc1c2c(ccc1)cccc2	O=C(O)C[C@@H](NC(=O)c1scc(-c2ccc(-c3ccncc3)cc2)c1)c1ccccc1	Oc1ccc([C@H]([C@@H](CC)c2ccc(O)cc2)CC)cc1	O=C[C@H](CCCCC(=N)N)[C@@H]1[C@@H](O)CCC1	O=C(O)[C@@H](O)Cc1c2c([nH]c1)cccc2	O([C@H]1[C@H]2OC[C@H](Oc3ccc(C(=N)N)cc3)[C@H]2OC1)c1ccc(C(=N)N)cc1	O=CNCCCCCCCCN1C[C@@H](C)O[C@@H](C)C1	SC[C@H](C(=O)N=C(C(=O)O)c1sc(Cn2nnnc2)cc1)CCc1ccccc1
O(C)c1c2O[C@H]3C(=O)CC[C@@]4(O)[C@@H]5N(C)CC[C@]34c2c(cc1)C5	Brc1c([O-])c(-c2[nH]c3c(n2)ccc(C(=N)N)c3)cc([C@H](C(=O)O)CC(=O)[O-])c1	O=C(O)[C@@H](N)CCCNC(=N)C	O(C)c1cc2OC(=O)C([C@@H](CC)c3ccccc3)=C(O)c2cc1	ClC(Cl)C(=O)N[C@@H]([C@H](O)c1ccc(N)cc1)CO	O=C(O)[C@@H](N)CCC1C=CC(N)C=C1	O=C(O)CC[C@H](O)/C=C/C=C\C/C=C\C/C=C\C/C=C\C/C=C\CC	P(=O)(O)(O)CC(=O)OC[C@@H]1[C@@H](O)[C@@H](O)[C@H](n2c3ncnc(N)c3nc2)O1	[SH](=O)(=O)c1c2NC[C@H](C)Cc2ccc1	O=C(O)[C@@H](N)CCC(=O)C
S(=O)(=O)(N=C(O)[C@H](C)c1ccc(CC(C)C)cc1)C	O=C(O)[C@@H](Cc1ccc(O)cc1)N1C(=O)c2c(C1=O)ccc(C(=O)O)c2	Clc1c(C=O)c(NC(=O)[C@@H](NC(=O)OC(C)(C)C)C(C)C)ccc1	SC[C@H](C(=O)NCC(=O)O)Cc1ccccc1	O=C(O)[C@@H](N)Cc1c2c([nH]c1)nccc2	O=C(O)[C@@H](N)Cc1c(C(C)(C)C)onc1[O-]	P(=O)(OP(=O)(OC[C@@H]1[C@@H](O)[C@@H](O)[C@H](N2C(O)=NC(=N)C=C2)O1)O)(OC[C@@H](O)CO)O	P(=O)(OC[C@@H]1[C@@H](O)[C@H](O)[C@H](N2C(O)=NC(=N)C=C2)O1)(O)O	Brc1cc(C(=O)N2[C@@H](Cc3c(Cl)cccc3)CCC2)c(N)cc1	P(=O)(O)(O)[C@@H](NC(=O)OCc1ccccc1)c1ccc(C(=N)N)cc1
O[C@@H]([C@@H](O)[C@@H]1NC=2C(O)=NC(=N)NC=2NC1)C	P(=O)(OC[C@@H]1[C@@H](O)[C@@H](O)[C@@]2(C(=O)N(CCC[C@@H](N(O)CO)C(=O)O)C(O)=N2)O1)(O)O	O=C(NCCC(=O)NCCO)[C@H](O)C(COC(=O)C(C)(C)C)(C)C	SC[C@H](C(=O)O)CCCc1ccccc1	[S@@H0](=O)(C[C@H](C(=O)O)N1[C@H](S)[C@H](N=C(O)CCC[C@H](N)C(=O)O)C1=O)C	S(=O)(=O)(C=C[C@@H](N)CCc1ccccc1)c1ccccc1	O=C(N1c2c(cc(C=3[C@@H](C)SC(=O)NN=3)cc2)CCC1)c1cc(OC)c(OC)cc1	P(=O)(OC[C@@H]1[C@@H](O)[C@@H](O)[C@@H](n2c3c(nc2)cc(C)cc3)O1)(O)O	Oc1c([C@H]2[C@H](C(=C)C)CCC(C)=C2)c(O)cc(CCC)c1	SCCNC(=O)CCNC(=O)[C@H](O)C(COC(=O)C(C)(C)C)(C)C
O=CCN1C(=O)C(CC(C)C)=N[C@]1(O)[C@@H](N)[C@H](O)C	SC[C@H](C(=O)O)CC(C)C	O=C(O)CCC/C=C\C[C@@H]1[C@@H](/C=C/[C@@H](O)CCCCC)C(=O)C[C@@H]1O	S(=O)(=O)(N)c1ccc(C(=O)NCCOCCOCCNC(=O)[C@@H](N)Cc2ccccc2)cc1	S(=O)(=O)(N)CCSC[C@H](N)C(=O)O	S(C[C@H](N)C(=O)O)[C@H]1NOC([C@H](N)C(=O)O)=C1	P(=O)(O[C@](O[C@H]1[C@H](O)[C@H](OP(=O)(O)O)C=C(C(=O)O)C1)(C(=O)O)C)(O)O	Clc1sc(C(=O)N[C@@H]2[C@@H](F)CN(CC(=O)Nc3c(F)cc(N4C(=O)C=CC=C4)cc3)C2)cc1	O=C(CNC1CCCCC1)N1[C@H](C(=O)NCc2ccc(C(=N)N)cc2)CCC1	S[C@@H](CCS)CCCCC(=O)O
S(=O)(=O)(N[C@@H](C(=O)NO)Cc1cc2c(cc1)cccc2)c1cc2c(cc1)cccc2	S(C[C@H](N=C(O)CC[C@H](N)C(=O)O)C(O)=NCC(=O)O)Cc1ccc([N+](=O)[O-])cc1	Brc1cc2c(n(C[C@@H](O)CN(C)C)c3c2cc(Br)cc3)cc1	S(=O)(=O)(OC[C@@H]1[C@@H](O)[C@@H](O)[C@H](N2C=NC3=C(N)N=CNC23)O1)N=C(O)[C@@H](N)CCSC	O=C(NCCC)[C@@H](O)CC(=O)N[C@@H]([C@H](CC)C)C(=O)N1[C@H](C(=O)O)CCC1	S(SCCC)C[C@H](N)C=O	S(=O)(=O)(N)c1cc2c(cc1)C[C@@H](NC(=O)C(CCC)CCC)C2	O=C1[C@@H](N)CCCCCCCCCCN1	SCCCNC(=O)[C@H]1NCCN(Cc2ccc(F)cc2)C1	P(=O)(O[C@@H]1[C@@H](C)O[C@@H](n2c3ncnc(N)c3nc2)C1)(O)O
O=C(O)[C@@H](N)Cc1c(C(C)(C)C)onc1[O-]	S(C[C@H](N=C(O)CC[C@H](N)C(=O)O)C(O)=NCC(=O)O)Cc1ccccc1	Fc1ccc(-n2c(N)c(C(=O)c3cc(OC[C@@H](O)CO)ccc3)cn2)cc1	S(=O)(=O)(OC[C@H](N)C(=O)O)O	Clc1cc2c([nH]c(C(=O)Nc3ccc([C@@H](O)CO)cc3)c2)cc1	O=C(O)CCCCC(=O)C/C=C/[C@@H](O)C/C=C\CCCCC	O=C(COC1CCCC1)N1[C@H](C(=O)NCc2ccc(C(=N)N)cc2)CCC1	ClC(Cl)[C@H]1NS(=O)(=O)c2c(N1)cc(Cl)c(S(=O)(=O)N)c2	OC[C@@H]1[C@@H](O)[C@@H](O)[C@H](c2[nH]nc3c(N)ncnc23)O1	OC[C@@H]1[C@@H](O)[C@](O)(C)[C@H](N2C(O)=NC(=N)C=C2)O1
O=C(N[C@H]1[C@@H](O)[C@H](n2c3ncnc(N(C)C)c3nc2)O[C@@H]1CO)[C@@H](N)Cc1ccc(OC)cc1	S(C[C@H](N=C(O)CC[C@H](N)C(=O)O)C(O)=NCC(=O)O)CCCCCC	O=C(O)/C(/O)=C(/O)\[C@H](O)[C@@H](O)COC(=O)CCCCCCCCCCCCCCC	O=C(N[C@@H](C(=O)NCCC(C)C)CCc1ccccc1)[C@@H](O)CC(=O)O	FC(F)(F)c1cc(Nc2ncnc(Nc3ccc(OC[C@H](O)CN(C)C)cc3)c2)c(F)cc1	O=C(OC)Cc1c([C@H](O)C[C@@H](O)CC)c(O)c2C(=O)c3c(O)cccc3C(=O)c2c1	SCCNC(=O)[C@H]1NCCN(Cc2ccc(F)cc2)C1	O=C1N([C@@H]2O[C@H](CN3CCCCC3)[C@@H](O)C2)C=C(C)C(=O)N1	P(=O)(O[C@H]1[C@@H](O)[C@H](N2C(=O)N=C(O)C=C2)O[C@@H]1CO)(O)O	Clc1c(Cl)cc2ncn([C@H]3[C@H](O)[C@H](O)[C@@H](CO)O3)c2c1
[S@H0](=O)(O)[C@]([C@@H](Nc1c(C=O)cc2n1C=CC=C2)C(=O)O)(COC(=O)Cc1cc(O)c(O)cc1)C	S(CC[C@H](N)C(O)(O)c1sccn1)C	P(=O)(O[C@@H]1[C@@H](C)O[C@@H](n2c3ncnc(N)c3nc2)C1)(O)O	O[C@@H](CNC1CCCCC1)Cn1c2c(c3c1CCCC3)cc(C)cc2	O=C(CO)[C@@]1(O)[C@@H](C)C[C@@H]2[C@]1(C)CC(=O)[C@@H]1[C@]3(C)C(=CC(=O)C=C3)CC[C@@H]21	O([C@@H]([C@H](O)[C@@H](O)CO)[C@H](O)CO)[C@H]1[C@H](O)[C@@H](O)[C@@H](O)[C@@H](CO)O1	Nc1nc(N)c2N[C@H](c3ccccc3)CNc2n1	OC[C@H]1N(CCCCCCCCC)C[C@H](O)[C@@H](O)[C@@H]1O	O([C@H]1[C@H](O[C@@H]2[C@H](N)[C@@H](O)[C@H](O)[C@@H](CN)O2)[C@@H](N)C[C@@H](N)[C@@H]1O)[C@H]1[C@H](O)[C@H](O)[C@@H](CO)O1	O([C@H]1[C@H](O)[C@@H](O)c2n([C@@H]1CO)ccn2)[C@H]1[C@H](O)[C@@H](O)[C@H](O)[C@@H](CO)O1
S(=O)(=O)(N[C@H](C(=O)O)C(C)C)c1cc2sc3c(c2cc1)cccc3	S(C[C@H](N)C(=O)O)[C@H]1NO[C@@H]([C@H](N)C(=O)O)C1	ClC=1N=C(OCc2ccc(F)cc2)C(=O)N2[C@H](C(=O)N3CCCC3)C=CC=12	O=C(O)C=1[C@@H]2[C@@]3([C@@H](C)CC2)[C@@H](C=1)CC(C)(C)C3	S(=O)(=O)(O)Nc1cc2c(cc1)C[C@@H](C(=O)NC)N(C(=O)OCc1ccccc1)C2	OC[C@]12[C@H](C)[C@H]([C@@H](c3ccc(O)cc3)OC1)[C@@H](C)CC2	OC[C@@H]1[C@@H](O)[C@@H](O)[C@H](n2c3c(C(=N)NC=C3)nc2)O1	O=C1c2c(O)cccc2C(=O)C=2[C@H]3OC(=O)C[C@@H]3O[C@@H](C)C1=2	O([C@@H]1[C@H](O)[C@@H](O)[C@H](O)[C@@H](CO)O1)c1cc2OC(=O)C=C(C)c2cc1	S(C)c1nc(NCCC(C)C)c2ncn([C@H]3[C@H](O)[C@H](O)[C@@H](COP(=O)(O)O)O3)c2n1
Clc1c(C#N)cc(c(CO[C@@H](c2n(C)cnc2)c2ccc(C#N)cc2)n1)-c1cc(Cl)ccc1	S(C(=O)CCCCC)CCNC(=O)CCNC(=O)[C@H](O)C(CO[P@@H](=O)O)(C)C	O=C(O)[C@H]1NC(=O)[C@H](C(C)C)NC(=O)CCCCOc2ccc(cc2)C1	Clc1c2c3N(C(=S)Nc3cc1)C[C@H](C)N(CC=C(C)C)C2	Clc1c(Cl)ccc(C[C@@H]2C(=O)N(NS(=O)(=O)c3sccc3)C(=S)S2)c1	[SH](=O)(=O)c1c2NC[C@H](C)Cc2ccc1	O=C1N(O)C(O)=N[C@@]21[C@H](O)[C@@H](O)[C@H](O)[C@@H](CO)O2	O=C1N(CCCCN2CCN(c3ncccn3)CC2)C(=O)[C@@H]2[C@H]1[C@@H]1C[C@H]2CC1	F[C@]1(CO)[C@@H](O)[C@H](O)[C@H](O)C(F)O1	P(=O)(OC[C@@H]1[C@@H](O)[C@@H](O)[C@@H](n2c3c(nc(O)nc3)nc2)O1)(O)O
O=C(NCCN(C)C)c1nc(NC(=O)c2cc3c([nH]c4C(=O)NC[C@H](C)c34)cc2)sc1	O=C(O)CCC/C=C\C[C@@H]1[C@@H](/C=C/[C@@H](O)CCCCC)C(=O)C[C@@H]1O	O=C(CCC1CCCC1)N1[C@H](C(=O)NCc2ccc(C(=N)N)cc2)CCC1	Ic1c2c(N)ncnc2n([C@H]2[C@H](O)[C@H](O)[C@@H](C)O2)c1	O=C(Nc1n[nH]c([C@H]2NCCC2)c1)Nc1c2[C@H]3N(C(=O)c2ccc1)CCC3	O=C(OC)C[C@@H]1ON=C(c2ccc(O)cc2)C1	Brc1n([C@H]2[C@H](O)[C@H](O)[C@@H](COP(=O)(O)O)O2)c2ncnc(N)c2n1	FC(F)(F)c1c2[C@@H]3[C@@H](N)[C@H](c2ccc1)CC3	O=C([O-])C(O[C@@H]1[C@@H](O)C(C(=O)[O-])=CC=C1)=C	S(=O)(=O)(OC[C@@H]1[C@@H](O)[C@@H](O)[C@H](n2c3ncnc(N)c3nc2)O1)N
O=C(O)CCC/C=C/C[C@@H]1/C(=C/C=C/CCCCC)/C(=O)C=C1	O=C(N1c2c(cc(C=3[C@@H](C)SC(=O)NN=3)cc2)CCC1)c1cc(OC)c(OC)cc1	O=C(COC1CCCC1)N1[C@H](C(=O)NCc2ccc(C(=N)N)cc2)CCC1	P(=O)(O)(O)[C@]1(c2ccccc2)O[C@@H]2[C@@H](O[C@H](N3C(=O)NC(=O)C(C)=C3)C2)CO1	O(C)c1c(OC)cc(N(C[C@@H]2CC=3C(N)=N[C@H](N)NC=3CC2)C)cc1OC	O=C1C(C(C=C)(C)C)=Cc2c(O1)cc1O[C@H](C(O)(C)C)Cc1c2	F[C@@H]1[C@@H](CO)O[C@@H](N2C(=O)N=C(O)C(C)=C2)C1	Fc1ccc(C(=O)CCCN2C[C@@H]3[C@@H](N4c5c(N(C)CC4)cccc35)CC2)cc1	Fc1nc(N)c2ncn([C@@H]3O[C@H](CO)[C@@H](O)C3)c2n1	O[C@@H]1S[C@@H](N)Oc2c1cccc2
ClC=1N=C(OCc2ccc(F)cc2)C(=O)N2[C@H](C(=O)N3CCCC3)C=CC=12	O=C(CCc1ccccc1)N1[C@H](C(=O)NCc2ccc(C(=N)N)cc2)CCC1	O(C)c1c(OC2CCCC2)cc([C@H]2CC(=O)NC2)cc1	O=C(C)N1[C@H](C(=O)O)CCCC1	O(C(O)=NC[C@H]1CN(C)[C@H]2[C@@H](c3c4c(n(C)cc4C2)ccc3)C1)Cc1ccccc1	N=C1N[C@@H](CCC)COc2c1scc2	ClC=1N(CCNCC2C(C)N[C@@H](N)CC2)C(O)C(NCC(F)(F)c2ncccc2)=NC=1	O=C(O)CCCC[C@@H]1SC[C@@H]2NC(=N)N[C@H]12	BrC=1C(O)=NC(=O)N([C@@H]2O[C@H](COP(=O)(O)O)[C@@H](O)C2)C=1	P(=O)(OC[C@@H]1[C@@H](O)C[C@H](N2C(O)=N[C@H](O)C=C2)O1)(O)O
Brc1c(Br)c(C[C@@H]2C(=O)N(CC(=O)O)C(=S)S2)cc(OCC)c1O	O=C(COC1CCCCC1)N1[C@H](C(=O)NCc2ccc(C(=N)N)cc2)CCC1	P(=O)(O[C@H]1[C@@H](O)[C@H](N2C(O)=NC(=N)C=C2)O[C@@H]1CO)(O)O	O=C(CCC1CCCC1)N1[C@H](C(=O)NCc2ccc(C(=N)N)cc2)CCC1	OC[C@@H]1[C@@H](O)[C@@H](O)[C@H](n2c(N)cnc2)O1	Clc1cc(Cl)cc(NC(=O)[C@@H]2CN(C(=O)C2)C2CCCCC2)c1	Fc1c(F)cc([C@@H]2[C@@H](N)CN(c3ncnc(-c4cnc(OC)cc4)c3)C2)c(F)c1	O=C(N[C@@H]1C(=O)N2[C@@H](C(=O)O)C(C)(C)S[C@H]12)COc1ccccc1	S(=O)(=O)(N1C[C@@H](S)CC1)c1ccc(OCC#CC)cc1	P(=O)(OC[C@@H]1[C@@H](O)C[C@H](n2c3c(c(C)ccc3)cc2)O1)(O)O
O=C(Nc1n[nH]c([C@H]2NCCC2)c1)Nc1c2[C@H]3N(C(=O)c2ccc1)CCC3	OC[C@@H]1[C@@H](O)[C@@H](O)[C@H](c2[nH]nc3c(NC)ncnc23)O1	P(=O)(O[C@H]1[C@H](O)[C@H](N2C(=O)N=C(O)C=C2)O[C@@H]1CO)(O)O	O=C(CNC1CCCC1)N1[C@H](C(=O)NCc2ccc(C(=N)N)cc2)CCC1	OC[C@@H]1[C@@H](O)[C@@H](O)[C@H](n2c3ncnc(NCC=C(C)C)c3nc2)O1	O=C(N1CSCC1)[C@H]1NC[C@@H](N2CCN(c3n(-c4ccccc4)nc(C)c3)CC2)C1	ClC(Cl)[C@H]1NS(=O)(=O)c2c(N1)cc(Cl)c(S(=O)(=O)N)c2	ON=C(O)/C=C/c1ccc(CNCCc2c(C)[nH]c3c2cccc3)cc1	O=C(O)C=1[C@H](c2nc3SC4=C(n3c2)CCC4)SCC(C(=O)O)=NC=1	OC[C@@H]1[C@@H](O)[C@H](O)[C@@H](O)c2n1nnn2
O=C(O)[C@@H]1CN(c2c(O)cccc2)C(=O)C1	OC[C@@H]1[C@@H](O)[C@H](O)[C@@H](O)[C@H](c2sc3c(n2)cc(C)cc3)O1	P(=O)(OC[C@@H]1[C@@H](O)[C@@H](O)[C@H](N2C(=O)N=C(O)C(C)=C2)O1)(O)O	P(=O)(OC[C@@H]1[C@@H](O)[C@@H](O)[C@H](n2c3ncnc(N)c3nc2)O1)(O)C	O([C@H]1[C@H]2OC[C@H](Oc3ccc(C(=N)N)cc3)[C@H]2OC1)c1ccc(C(=N)N)cc1	O=C(O[C@H]1[C@H](NC(=O)c2ccc(O)cc2)CNCCC1)c1ccc(O)cc1	P(=O)(OC[C@@H]1[C@@H](O)C[C@H](c2c(F)cc(F)c(C)c2)O1)(O)O	SC(N/N=C/c1ccc(N=C(O)C)cc1)=N	Clc1c(Cl)ccc([C@]23[C@H](C2)CNC3)c1	Fc1cc(F)cc(COCC[C@@]23[C@@H](O)CC[C@H]2[C@H]2[C@@H]([C@]4(C)[C@H](CC(=O)CC4)CC2)CC3)c1
OC(N=C(O)c1ccccc1)=N[C@H]1[C@H](O)[C@@H](O)[C@H](O)[C@@H](CO)O1	O=C(NCc1ccccc1)c1cc(O[C@@H]2[C@H](O)[C@@H](O)[C@@H](O)[C@@H](CO)O2)ccc1	O=C(O)C1=C[C@@H](OC(CC)CC)[C@H](N=C(O)C)[C@@H](N)C1	I[C@H]1NN([C@H]2[C@H](O)[C@H](O)[C@@H](CO)O2)c2ncnc(N)c12	O([C@H]1[C@H]2OC[C@H](Oc3cc(C(=N)N)ccc3)[C@H]2OC1)c1cc(C(=N)N)ccc1	O=C(O[C@@H]1[C@@H](O)[C@@H](O[C@@]2(CO)[C@@H](O)[C@H](O)[C@@H](CO)O2)O[C@H](CO)[C@H]1O)CCCCCCC	O(CCCCCCCC)[C@H]1[C@H](O[C@@H]2O[C@@H](C)[C@@H](O)[C@@H](O)C2)[C@@H](N)[C@@H](O)[C@@H](CO)O1	Clc1cc(OC)c(O)c(/C=N/[C@@]23/C(=C/C)/[C@@H](C=C(C)C2)Cc2nc(O)ccc32)c1	Ic1ccc([C@@H]2[C@H](C(=O)OC)[C@@H]3N(CCCF)[C@H](C2)CC3)cc1	O=C(Oc1cc2c([C@@H]3[C@H]([C@H]4[C@@](C)([C@@H](O)CC4)CC3)CC2)cc1)c1ccccc1
O=C(c1ccc(OC[C@@H]2NCCC2)cc1)c1ccc(-c2cscc2)cc1	O(C(O)=N[C@@]1(C(O)=N)[C@H](O)[C@@H](O)[C@H](O)[C@@H](CO)O1)C	OC[C@@H]1[C@@H](O)[C@H](O)[C@H](O)[C@@H](N)S1	O(CCCCCCCC)[C@H]1[C@H](O)[C@@H](N)[C@@H](O)[C@@H](CO)O1	S(=O)(=O)(N(CC(C)C)C[C@@H]1[C@@H](COCc2ccccc2)CNC1)c1ccccc1	P(=O)(OP(=O)(Oc1ccccc1)O)(OC[C@@H]1[C@@H](O)[C@@H](O)[C@H](N2C(=O)N=C(O)C=C2)O1)O	O=C1C[C@@H]2[C@@](C)([C@@H]3[C@H]([C@H]4[C@@](C)([C@@H](O)CC4)CC3)CC2)CC1	FC(F)(F)c1cc2/C(=C\CCN3CCN(CCO)CC3)/c3c(Sc2cc1)cccc3	O=C(c1ccccc1)[C@]1(N)[C@H](c2ccccc2)[C@@H]2C[C@H]1CC2	O=C1c2c(O)cccc2C(=O)C=2[C@H]3OC(=O)C[C@@H]3O[C@@H](C)C1=2
P(=O)(OC[C@@H]1[C@@H](O)[C@@H](O)[C@H](n2c3ncnc(N)c3nc2)O1)(O)C	O=C1SC[C@@H]([C@]2(O)O[C@H]3C[C@@H](OC(=O)/C=C(/C)\CC/C=C\[C@@H](C)CC3)C2)N1	O(CCCCCCCC)[C@H]1[C@H](O)[C@@H](O)[C@@H](O)[C@@H](CO)O1	P(=O)(OC[C@@H]1[C@@H](O)[C@@H](O)[C@@H](OP(=O)(O)CP(=O)(O)O)O1)(O)O	P(=O)(OC[C@@H]1[C@@H](O)[C@@H](O)[C@H](n2c3NC(=N)N=C(O)c3nc2)O1)(O)CP(=O)(O)O	P(=O)(OC[C@@H]1[C@@H](O)[C@@H](O)[C@H](c2c3ncnc(O)c3[nH]c2)N1)(O)O	S(=O)(=O)(N)c1sc2S(=O)(=O)N(c3ccc(OC)cc3)C[C@H](O)c2c1	O=C(O)C=C(/C=C(/C[C@@H](CCCC[C@@H](O)[C@H](C=O)CO)C)\C)C	O=C(N[C@@H]1C(=O)N2C(C(=O)O)=C(COC)CS[C@H]12)/C(=N\OC)/c1nc(N)sc1	O(C)c1cc2c(cc1)C[C@@H]1N(C)CC[C@]32[C@@H]1CCCC3
P(=O)(OP(=O)(Oc1ccccc1)O)(OC[C@@H]1[C@@H](O)[C@@H](O)[C@H](N2C(=O)N=C(O)C=C2)O1)O	N(Cc1ccccc1)c1nc(NC2CCC(N)CC2)nc2n(C3CCCC3)cnc12	F[C@H]1[C@@H](O)[C@H](O)[C@@H](CO)OC1F	FC=1C(=N)N=C(O)N([C@@H]2O[C@H](CO)[C@@H](O)C2)C=1	Brc1n([C@H]2[C@H](O)[C@H](O)[C@@H](COP(=O)(O)O)O2)c2ncnc(N)c2n1	P(=O)(OC[C@@H]1[C@@H](O)[C@@H](O)[C@@]2(C(O)=NC(O)=N2)O1)(O)O	S(=O)(=O)(OC[C@@H]1[C@@H](O)[C@H](O)[C@@H](NS(=O)(=O)O)[C@@H](O)O1)O	O=C(Cn1cncc1)C12CC3CC(C1)CC(C2)C3	O=[N+]([O-])c1cc(O)c(O)c(C(O)=NC/C=C/[C@@H]2[C@@H](O)[C@@H](O)[C@H](n3c4ncnc(N)c4nc3)O2)c1	Ic1ccc(CC(=O)NC[P@H](=O)O)cc1
P(=O)(OP(=O)(O)O)(OC[C@@H]1[C@@H](N)[C@@H](O)[C@H](n2c3ncnc(N)c3nc2)O1)O	ClC=1N(CCNCC2C(C)N[C@@H](N)CC2)C(O)C(NCC(F)(F)c2ncccc2)=NC=1	P(=O)(OC[C@@H]1[C@@H](O)C[C@H](n2c(O)nc3C(O)=NC(=N)Nc23)O1)(O)O	Fc1nc(N)c2ncn([C@@H]3O[C@H](CO)[C@@H](O)C3)c2n1	P(=O)(OC[C@@H]1[C@@H](O)[C@@H](O)[C@H](N2C(=O)N=C(O)C(C)=C2)O1)(O)O	P(=O)(OC[C@@H]1[C@@H](O)[C@@H](O)[C@@H](N2C=3C(=NC(=N)NC=3)N=C2)O1)(O)O	O=C(O[C@@H]1[C@@H]2[C@@H](CC[C@H]3OC(=O)C[C@H](O)C3)[C@@H](C)C=CC2=C[C@H](C)C1)C(CC)(C)C	S(=O)(=O)([O-])c1c2c(cc(S(=O)(=O)[O-])c1)cc(S(=O)(=O)[O-])cc2	[SH](=O)(=O)[C@]([C@@H](N/C=C\C=O)C(=O)O)(Cn1nncc1)C	O=C(O)C(=O)/C=C\c1c(OC)cccc1
P(=O)(OC[C@@H]1[C@@H](C)[C@@H](OC)[C@H](N2C(=O)NC(=O)C(C)=C2)O1)(O)O	OC[C@@H]1[C@@H](O)[C@H](O)[C@H]2N=C(N(C)C)O[C@@H]12	O=C(O)C(=O)CC1(C(=O)O)C=CC(O)C=C1	P(=O)(OC[C@@H]1[C@@H](O)C[C@H](N2C(=O)N=C(O)C=C2)O1)(O)NP(=O)(O)O	P(=O)(OC[C@@H]1[C@@H](O)[C@@H](O)[C@H](n2c3ncnc(NCCC(C)C)c3nc2)O1)(O)O	O(CCCCCCCCCCC)[C@H]1[C@H](O)[C@@H](O)[C@H](O[C@@H]2[C@H](O)[C@@H](O)[C@H](O)[C@@H](CO)O2)[C@@H](CO)O1	O=C(O)CCCC=C1O[C@@H]2[C@@H]([C@@H](/C=C/[C@@H](O)CCCCC)[C@H](O)C2)C1	N(CCCCCCCCNc1c2c(ncc1)cccc2)c1c2c(nc3c1CCCC3)cccc2	C(CC)(C)(C)c1ccc(CC(CN2C[C@@H](C)O[C@@H](C)C2)C)cc1	IC(I)I
F[C@@H]1[C@@H](COC(c2ccccc2)(c2ccccc2)c2ccccc2)O[C@@H](N2C(=O)NC(=O)C=C2)C1	O=C([O-])C(O[C@@H]1[C@@H](O)C(C(=O)[O-])=CC=C1)=C	S(=O)(=O)(OC[C@@H]1[C@@H](O)[C@H](O)[C@@H](NS(=O)(=O)O)[C@@H](O)O1)O	O[C@H]1[C@H](O)[C@H]2[C@@H](O)CCN2C[C@@H]1O	S(=O)(=O)(N1[C@@H](C(=O)NO)C(C)(C)SCC1)c1ccc(OCC#CC)cc1	O=C(N[C@H]1[C@H](OCC(C)C)OC(C(=O)O)=C[C@@H]1O)C	OC1C[C@@H]2N(C)[C@H](C1)CC2	N(Cc1ccc(CNc2ncccn2)cc1)c1ncccn1	O=C(OC(C)(C)C)N[C@@H](C(C)C)c1ocnn1	O=C(OC(C)(C)C)N[C@@H](C(C)C)c1ocnn1
F[C@@H]1[C@@H](O)[C@H](O)[C@@H](O)C([O-])O1	ONC=1[C@H](O)[C@@H](O)[C@@H](O)[C@@H](CO)N=1	O=C(OC)[C@]1(O)[C@]2(C)O[C@@H](n3c4c5n2c2c(c5c5c(C(=O)NC5)c4c4c3cccc4)cccc2)C1	S(C[C@@H]1[C@@H](O)CN(Cc2c3ncnc(N)c3[nH]c2)C1)C	ClC=1N(CCNCC2C(C)N[C@@H](N)CC2)C(O)C(NCC(F)(F)c2ncccc2)=NC=1	O=C(O)CCC/C=C\1/C[C@@H]2[C@@H](/C=C/[C@@H](O)C(CC#CC)C)[C@H](O)C[C@@H]2C/1	O=C(c1ccccc1)[C@]1(N)[C@H](c2ccccc2)[C@@H]2C[C@H]1CC2	O=C(O)[C@H]([C@@](O)(C(=O)O)C)CC(=O)O	Fc1c(Nc2ncnc(Nc3ccc(OC[C@@H](O)CN(C)C)cc3)c2)c(F)ccc1	N(CCCC1(c2ccccc2)OC(C)(C)c2c1cccc2)C
ClC=1N(CCNCC2C(C)N[C@@H](N)CC2)C(O)C(NCC(F)(F)c2ncccc2)=NC=1	S(=O)(=O)(O[C@@H]1[C@@H](O)[C@@H](O)[C@H](C(=O)O)O[C@@H]1O)O	O=C(OC1C[C@@H]2N(C)[C@H](C1)CC2)c1c2c([nH]c1)cccc2	O=C(O)CCCCC[C@@H]1SC[C@@H]2NC(=O)N[C@H]12	OC[C@@H]1[C@@H](O)[C@H](O)[C@H]2N=C(N=C)O[C@@H]12	O=C(Oc1cc2c(cc1)CCC2)C(C(=O)N[C@@H]1C(=O)N2[C@@H](C(=O)O)C(C)(C)S[C@H]12)c1ccccc1	S[C@H](C(=O)N[C@@H]1C(=O)N2[C@H](C(=O)O)CCC[C@@H]2SCC1)Cc1ccccc1	Fc1c(N2CCN(C)CC2)c2OC[C@@H](C)N3c2c(C(=O)C(C(=O)O)=C3)c1	Clc1c(S(=O)(=O)NCCO)cc(-c2c(C)nc(NC(=O)C)s2)cc1	Brc1cc(F)c(CN2C(=O)[C@@]3(C(=O)NC(=O)C3)c3c(C2=O)ccc(F)c3)cc1
P(=O)(OP(=O)(O)O)(OC[C@@H]1[C@@H](O)[C@@H](O)[C@H](N2C=3NC(=N)N=C(O)C=3N(C)C2)O1)O	Clc1cc2nc3c(c(N)c2cc1)[C@@H]1CC(CC)=C[C@@H](C1)C3	O=C(O)CCCC[C@@H]1SC[C@@H]2NC(=O)N[C@H]12	O=C(OCC)C=1n2c3c(c4c2[C@@H]2[C@](CC)(C=1)CCCN2CC4)cccc3	O[C@@H]1[C@@H](O)C[C@H](O)[C@@H](C)O1	O=C(O)[C@H]1C(C)(C)S[C@@H]2[C@H](NC(=O)c3c(OC)cccc3OC)C(=O)N12	OC[C@@H]1[C@@H](O)[C@H](O)[C@H]2N=C(CCC)S[C@H]2O1	F[C@@H]1C=2[C@@](C)([C@@]3(F)[C@@H](O)C[C@]4(C)[C@@](O)(C(=O)CO)[C@H](O)C[C@H]4[C@@H]3C1)C=CC(=O)C=2	FC(F)(F)c1c(/N=N/C=2C(=N)N=NC=2N)cccc1	O=C(O)CCC=1C(=O)N(C[C@H](O)[C@H](O)[C@H](O)CO)C=2NC(=O)NC(=O)C=2N=1
P(=O)(OC[C@@H]1[C@@H](O)C[C@H](c2c(F)cc(F)c(C)c2)O1)(O)O	O(C)C12C(C(O)(CCC)C)C[C@@]3([C@@H]4N(C)CC[C@]53c3c(c(O)ccc3C4)OC15)C=C2	O=C(OC)[C@]1(O)n2c3c(c4c2[C@@H]2[C@](CC)(C1)CCCN2CC4)cccc3	O([C@H](C)[C@@H]1[C@]2(C)[C@H](/C(=C/C=C/3\C(=C)[C@@H](O)C[C@H](O)C\3)/CCC2)CC1)CCCC(O)(CC)CC	S(=O)(=O)(N)c1sc2S(=O)(=O)N(c3ccc(OC)cc3)C[C@H](O)c2c1	O=C(O)[C@H]1C(C)(C)S[C@@H]2[C@H](NC(=O)c3c(OCC)ccc4c3cccc4)C(=O)N12	O=C(N[C@@H]1C(=O)N2[C@@H](C(=O)O)C(C)(C)S[C@H]12)Cc1ccccc1	O(C[C@H](N[C@@H]([C@@H](O)c1ccc(O)cc1)C)C)c1ccccc1	S(=O)(=O)(ON1C(=O)N2[C@H](C(=O)N)CC[C@@H]1C2)O	O(CC1=NCCN1)c1c(C2CC2)cccc1
O=C(Oc1cc2c([C@@H]3[C@H]([C@H]4[C@@](C)([C@@H](O)CC4)CC3)CC2)cc1)C	O=C(Nc1ncccc1)Nc1c2[C@@H]3N(C(=O)c2ccc1)CCC3	Ic1ccc(CC(=O)NC[P@H](=O)O)cc1	O=C(O)CCC/C=C\C[C@@H]1[C@@H](/C=C/CCCCCC)[C@@H]2N=N[C@H]1C2	O=C(O)[C@@H]1[C@@H](O)[C@H](O)[C@H](O)[C@@H](O)O1	O=C(O)C1=C(C)CS[C@@H]2[C@H](N)C(=O)N12	S(CC1=C(C(=O)O)N2C(=O)[C@@H](NC(=O)[C@H](O)c3ccccc3)[C@H]2SC1)c1n(C)nnn1	O=C1N(C)C(=O)c2n(CCN[C@H]([C@H](O)c3ccccc3)C)cnc2N1C	C(N1CC2C3(C(CN(CC4CC4)C2)C1)CCCC3)C1CC1	O=N[O-]
O(C)[C@@H]1[C@H](NC)C[C@H]2O[C@]1(C)n1c3c4n2c2c(c4c4C(O)=N[C@H](O)c4c3c3c1cccc3)cccc2	O=C(OCC1=C(C(=O)O)N2C(=O)[C@@H](NC(=O)/C(=N\OC)/c3occc3)[C@H]2SC1)N	O=C(O)C(=O)/C=C\C	Clc1ccc(C[C@H](NC(=O)C)[B-](O)(O)O)cc1	F[C@@H]1[C@@H](O)[C@H](O)[C@@H](CO)O[C@@H]1O	O=C(OCC1=C(C(=O)O)N2C(=O)[C@@H](NC(=O)/C(=N\OC)/c3occc3)[C@H]2SC1)N	O[C@@H]1C(=C)/C(=C\C=C/2\[C@H]3[C@@](C)([C@@H]([C@@H](/C=C/[C@@H](C(C)C)C)C)CC3)CCC\2)/C[C@@H](O)C1	FC(F)(F)[C@@H](Oc1c(C(F)(F)F)cc(-c2onc(-c3cc4nc[nH]c4cc3)n2)cc1)C	N(CCN1CCNCC1)c1ncnc2oc(c(-c3ccccc3)c12)-c1ccccc1	S(S[S-])S[S-]
O=C(OC)[C@H]1[C@@H](OC(=O)c2ccccc2)C[C@H]2N(C)[C@@H]1CC2	[PH](=O)([O-])CCOc1ccc(C)cc1	O=C(O)CC/C(/N)=C\C	O=C(OC(C)(C)C)N[C@H](C(C)C)c1ocnn1	Clc1c2[C@@H](O)[C@@H]3C(C(=O)c2c(O)cc1)=C(O)[C@]1(O)C(=O)C(C(=O)N)=C(O)[C@@H](N(C)C)[C@@H]1C3	O(/N=C/c1c2c(nc3c1CN1C(=O)C4=C([C@@](O)(CC)C(=O)OC4)C=C31)cccc2)C(C)(C)C	O=C(O)C(=O)/C=C\c1c(OC)cccc1	O=C1[C@H](C)[C@@H](O)[C@@H](C)/C=C\C/C(/C)=C\C[C@@H](/C(=C/c2noc(C)c2)/C)OC(=O)C[C@H](O)C1(C)C	FC(F)(F)c1cc([C@H](N(C(=O)N2[C@@H](c3c(C)cc(F)cc3)CNCC2)C)C)cc(C(F)(F)F)c1	FC(F)(F)[C@](O)(C)c1ccc(C(=O)N(C2CCN(CC3(C(=O)N)CC3)CC2)C2CC2)cc1
O(C)C12C(C(O)(CCC)C)C[C@@]3([C@@H]4N(C)CC[C@]53c3c(c(O)ccc3C4)OC15)C=C2	O=C(O)[C@@H](/C=C/C=C(/C)\[C@@H]1[C@H](CC(=O)O)[C@@H](C(=O)O)NC1)C	O=C1C(C/C=C(/CC/C=C(/CC/C=C(/CCC=C(C)C)\C)\C)\C)=C(C)C(=O)c2c1cccc2	Brc1c(Nc2ccccc2)nc(Nc2ccc(OC[C@@H](O)CN(C)C)cc2)nc1	O=C(N[C@@H]1C(=O)N2C(C(=O)O)=CCS[C@H]12)/C(=N\OC)/c1nc(N)sc1	O=C1/C(=C/C[C@@H]2C(=C)CC[C@@H]3[C@@](CO)(C)[C@H](O)CC[C@@]23C)/[C@H](O)CO1	S(CC[C@H](N)C=1N(CC(=O)O)C(=O)/C(=C/c2ccc(O)cc2)/N=1)C	S(=O)(=O)(N)c1ccc(-c2oc(/C(/C)=C\3/C(=O)NC(=N)S/3)cc2)cc1	OC(C)(C)c1ncc(N2[C@H](C)CN(c3c(C)c(C)c(Cc4ccccc4)nn3)CC2)nc1	P(=O)(O[C@@H](CNCc1c(O)c(C)ncc1COP(=O)(O)O)C)(O)O
O=C(N[C@@H]1C(=O)N2C(C(=O)O)=C(C)CS[C@H]12)[C@H](N)c1ccc(O)cc1	S(CCC(=O)C=1N(CC=O)C(=O)/C(=C\c2ccc([O-])cc2)/N=1)C	[P@@](F)(=O)(OC)CCCC/C=C\C/C=C\C/C=C\C/C=C\CCCCC	Brc1cc2/C(=C/Nc3ccc(CN4CCCC4)cc3)/C(=O)NC(=O)c2cc1	S(CC[C@H](N)C=1N(CC(=O)O)C(=O)/C(=C/c2ccc(O)cc2)/N=1)C	O=CCC(CCCC(O)(C)C)C	O=C(O)/C=C/c1nc(/C(=C/CN2CCCC2)/c2ccc(C)cc2)ccc1	OC(C#CC#C[C@@H]1[C@]2(C)[C@H](/C(=C/C=C/3\C(=C)[C@@H](O)C[C@H](O)C\3)/CCC2)CC1)(C)C	O=C(O)[C@@H](C[C@H](NC(=O)CCC(=O)O)Cc1ccc(-c2ccccc2)cc1)C	FC(F)(F)[C@@H](Oc1c(C(F)(F)F)cc(-c2onc(-c3cc4nc[nH]c4cc3)n2)cc1)C
O(/N=C/c1c2c(nc3c1CN1C(=O)C4=C([C@@](O)(CC)C(=O)OC4)C=C31)cccc2)C(C)(C)C	C(=C/CC/C(=C/CC/C=C(/CC/C=C(/CCC=C(C)C)\C)\C)/C)(\CCC=C(C)C)/C	O=C(O)[C@@H](N)/C=C\OC	C(N1c2c(Sc3c1cccc3)cccc2)C1C2CCN(C1)CC2	O=[N+]([O-])c1cc(O)c(O)c(C(O)=NC/C=C/[C@@H]2[C@@H](O)[C@@H](O)[C@H](n3c4ncnc(N)c4nc3)O2)c1	N#CCC1C=CC(=Nc2nc(N=C3NNC(C4CC4)=C3)c3c(n2)cccc3)C=C1	S(P(=O)(OP(=O)(O)O)O)C/C=C(/CCC=C(C)C)\C	c1(-c2nocc2)[nH]c2c(n1)c1c(nc2)CCOC1	FC(F)(F)CCC(=O)N[C@H](C(=O)N[C@@H]1C(=O)N(CCO)c2ncccc2-c2c1cccc2)C	O=C(O)/C(/N)=C/C
O=C(OCOC(=O)[C@H]1C(C)(C)S[C@@H]2[C@H](N=CN3CCCCCC3)C(=O)N12)C(C)(C)C	S(=O)(=O)(NC[C@H](O)CNC(=O)[C@H](CC(C)C)c1cc(-c2ccccc2)ccc1)c1ncccc1	O=C(N[C@@H](Cc1c2c(ccc1)cccc2)[B-](O)(O)O)C	Oc1c(O)ccc(C[C@@H]([C@@H](Cc2cc(O)c(O)cc2)C)C)c1	O=CC[C@@H](O)[C@H](O)[C@H](O)CO	O=C(N[C@@H](Cc1c2c(ccc1)cccc2)[B-](O)(O)O)C	[SH](=O)(=O)[C@]([C@@H](N/C=C/C=O)C(=O)O)(Cn1nncc1)C	O=C(C=O)C	Fc1c(COc2ccc(CN[C@H](C(=O)N)C)cc2)cccc1	S(CCN/C(=N/C)/NC#N)Cc1c(C)[nH]cn1
O=C(O)CCCC=CCC1C(=O)CC(O)C1/C=C/C(=O)CCCCC	Brc1c(Br)c(Br)c2n[nH]nc2c1Br	O=C1C(c2c3c(n(CC[C@H]4N(C)CCC4)c2)cccc3)=C(c2c3c([nH]c2)cccc3)C(=O)N1	FC(F)(F)c1cc(CCCN[C@H](C)c2c3c(ccc2)cccc3)ccc1	O=C(O)CCCC=CCC1C(=O)CC(O)C1/C=C/C(=O)CCCCC	O(C[C@@H](O)CN(C)C)c1ccc(Nc2nc(-c3c(C)nc4n3C=CC=C4)ccn2)cc1	P(=O)(OCc1c(C/N=C(/C(=O)O)\C=C\OCCN)c(O)c(C)nc1)(O)O	O=C(O)[C@@H](NC(=O)C)CC(=O)N[C@H](C(=O)O)CCC(=O)O	C(\C=C\C=1C(C)(C)CCCC=1C)(=C/C)/C	O1CCOCC1
OC([C@H](/C=C/[C@@H](C)[C@@H]1[C@]2(C)[C@H](/C(=C/C=C3C[C@@H](O)C[C@H](O)C3)/CCC2)CC1)C)(C)C	N(Cc1ccccc1)c1c2c(nc3c1CCCC3)cccc2	P(=O)[O-]	O=C(O)[C@@H](N)[C@H](O)C	Clc1c(-c2cc(C(=O)N[C@H](CO)c3cc(Cl)ccc3)[nH]c2)cc(NC(C)C)nc1	[Cr-2]([O+H2])([O+H2])(O[Cr-2]([O+H2])([O+H2])[O-])[O-]	O=C(O)CCCC=CCC1C(=O)CC(O)C1/C=C/C(=O)CCCCC	S(=O)(=O)(O[C@@H]1[C@H](O)[C@@H](NC(=O)C)[C@H](O)O[C@@H]1CO)O	O=C1C(C)=C(O)[C@](/C=C(/C=C/C)\C)(C)S1	O=C(CCC1C(=O)N(N(c2ccccc2)C1=O)c1ccccc1)C
O=C(NO)N[C@H](C(=O)O)Cc1ccccc1	Cl[C@@H](CCl)C	Brc1c2nc(nc1)Nc1cc(S(=O)(=O)NCCCN2)ccc1	N([C@@H](Cc1ccccc1)C)(CC#C)C	O=C([O-])CC(=O)[O-]	O=C(O)[C@@](N)(Cc1cc(O)c(O)cc1)C	Clc1ccc(C2CCC(=C3C(O)=C(O)c4c(C3=O)cccc4)CC2)cc1	O=C(O)C(C)c1cc(Oc2ccccc2)ccc1	N(c1nc(-c2c3n(nc2)N=CC=C3)ccn1)C1CC1	Fc1c(-c2ccc(CNCc3[nH]nnc3)cc2)ccc(N2C(=O)O[C@@H](CNC(=O)C)C2)c1
O=C1C(c2c3c(n(CC[C@H]4N(C)CCC4)c2)cccc3)=C(c2c3c([nH]c2)cccc3)C(=O)N1	O=C(N[C@@H](C(=O)O)C)N	O(CCN1CCCCC1)c1cc(-c2n[nH]c3c2cc(-c2n[nH]cn2)cc3)ccc1	FC[C@H](C[C@H](N)C(=O)O)C	BrC(Br)Br	F[C@@H]1C=2[C@@](C)([C@@]3(F)[C@@H](O)C[C@]4(C)[C@@](O)(C(=O)CO)[C@H](O)C[C@H]4[C@@H]3C1)C=CC(=O)C=2	S(=O)(=O)(O)Nc1cc2c(cc1)C[C@H](C(=O)NC)N(C(OC(C)(C)C)=O)C2	O=C(O)C(C)c1ccc(NCC(=C)C)cc1	N12[C@H]([C@@H]3CN4[C@H]([C@H](C1)C3)CCCC4)CCCC2	[As](=O)(O)(O)c1cc(NC(=O)C)c(O)cc1
P(=O)(=O)O/C=C(\C(=O)[O-])/c1ccccc1	O(N=C1C[C@@H]2C(=O)C[C@H]3[C@H]4[C@@](C)(C(=O)CC4)CC[C@@H]3[C@@]2(C)CC1)CCN	O=C(O)[C@](N)(C)c1ccc(C(=O)O)cc1	[C@@H](C)(n1nnc2ncc(-c3cn(C)nc3)nc12)C1=Cn2c(ncc2)C=C1	S(c1scc(C2=C[C@H](C)NC2)n1)C=1[C@H](C)[C@@H]2[C@@H]([C@H](O)C)C(=O)N2C=1C(=O)O	O=C(O[C@@H]1[C@]2(C)[C@H]([C@H]3[C@@H]([C@]4(C)C(=CC(=O)CC4)CC3)CC2)CC1)CCC1CCCC1	N(CCCC1(c2ccccc2)OC(C)(C)c2c1cccc2)C	N#CC(C)(C)c1cc(C(C#N)(C)C)cc(Cn2ncnc2)c1	Clc1c(F)cc(C(=O)C)c(NCC(=O)Nc2c(C(=O)O)cccc2)c1	Clc1ccc([C@@H](Oc2cc(C(F)(F)F)ccc2)C(=O)OCCNC(=O)C)cc1
[PH](=O)(Oc1c(C(=O)[O-])cccc1)[O-]	O=C1C(O)=C2[C@@](C)([C@@H]3[C@H]([C@H]4[C@@](C)([C@@H](O)CC4)CC3)CC2)CC1	O=C(N)c1c2[nH]c([C@]3(C)NCCC3)nc2ccc1	O=C[C@@H](O)C	O=C1[C@@H](C)[C@@]2(O)[C@@H](O1)C[C@@]13[C@H]4[C@H](O)[C@@H](C(C)(C)C)[C@]51[C@@H](O)C(=O)O[C@H]5O[C@@]23C(=O)O4	O=C([O-])[C@@H](CN)C	Brc1cc2/C(=C/Nc3ccc(CN4CCCC4)cc3)/C(=O)NC(=O)c2cc1	Oc1cc(Cc2nn(C(C)(C)C)c3ncnc(N)c23)ccc1	O=C(OCC(COC(=O)C)CCn1c2nc(N)ncc2nc1)C	O=C1C(O)=C(C(=O)c2c1cccc2)C1CCC(C(C)(C)C)CC1
SCP(=O)([O-])[O-]	Fc1cc(COc2ccc(CN[C@H](C(=O)N)C)cc2)ccc1	P(=O)(OCc1c(CN[C@@H](C(=O)O)C)c(O)c(C)nc1)(O)O	c1(-c2nocc2)[nH]c2c(n1)c1c(nc2)CCOC1	O[C@]1(C#C)[C@]2(C)[C@H]([C@H]3[C@@H]([C@@H]4C(=CCCC4)CC3)CC2)CC1	[S@@H0](=O)(C)c1ccc(-c2[nH]c(c(-c3ccc(F)cc3)n2)-c2ccncc2)cc1	C([C@@H]1NCCN(c2nnc(c(-c3ccncc3)c2)-c2cc3c(cc2)cccc3)C1)c1ccccc1	Clc1c(OCC(O)CNC(C)(C)C)cc(Cl)cc1	P(=O)(OC(=O)C)(O)O	O(CC(O)CNC(C)(C)C)c1c2c(NC(=O)CC2)ccc1
Brc1ccc(/C=C/CNCCNS(=O)(=O)c2c3c(cncc3)ccc2)cc1	O[C@H](CO)C	[S@@](=O)(=N)(c1ccc(Nc2nc(O[C@@H]([C@H](O)C)C)c(C(F)(F)F)cn2)cc1)C1CC1	N1(C2(c3ccccc3)CCCCC2)CCCC1	Fc1ccc(Cc2sc(C#C[C@H](N(O)C(=O)N)C)cc2)cc1	O=C1C(C)=C(O)[C@](/C=C(/C=C)\C)(C)S1	C(N1CC2C3(C(CN(CC4CC4)C2)C1)CCCC3)C1CC1	O(CC(O)CNC(C)(C)C)c1c2c(NC(=O)CC2)ccc1	O=C(O)C(C)c1ccc(N2C(=O)c3c(cccc3)C2)cc1	O=C(NO)[C@@H](N)CC(C)C
Brc1n2c(C(NCc3cncnc3)=CC(c3ccccc3)=C2)nc1	O=C1N([C@H]2[C@@H](O)[C@H](O)[C@@H](CO)O2)C=C(C#CC)C(=O)N1	O=C(C)N1C[C@H](C)CCC1	F[C@@H](C[C@H](N)C(=O)O)CCNC(=N)C	O=C(O)[C@@H](C[C@H](NC(=O)CCC(=O)O)Cc1ccc(-c2ccccc2)cc1)C	C1(C2c3c(cccc3)CCC2)=NCCN1	C(CC1CCNCC1)c1c2c(nc(-c3ccccc3)c1)cccc2	Fc1c(F)cc(C[C@@H](N)CC(=O)N2[C@H](COC(C)(C)C)C(=O)NCC2)c(F)c1	O=C(O)c1cn(-c2cc(C#N)c(OCC(C)(C)C)cc2)nc1	O(CN1C(Cc2ccccc2)=C(C(C)C)C(=O)NC1=O)Cc1ccccc1
O(CCN1CCCCC1)c1cc(-c2n[nH]c3c2cc(-c2n[nH]cn2)cc3)ccc1	O=C(O)C(=O)C	FC(F)(F)c1c(C#N)ccc(N=C(O)[C@@]2(C)NN=C(C(F)(F)F)C2)c1	O=C(O)[C@@H](N)C(=O)C	O=C(O)N[C@@H]([C@@H](N)C)CCCCCC(=O)O	O=C(N[C@H]1[C@H]([C@H](O)[C@H](O)CO)O[C@](O)(C(=O)O)C[C@@H]1O)C	Clc1c(C#N)ccc(-c2nn(C[C@@H](NC(=O)c3n[nH]c(C(O)C)c3)C)cc2)c1	O(C(C)(C)C)C=O	O(C(C)(C)C)C(=O)N1CCC(c2onc(-c3sccc3)n2)CC1	O=C(OCCC(C)C)C(C#N)=C
Fc1c([C@](O)([C@@H](C)N2CCC(=C)CC2)Cn2ncnc2)ccc(F)c1	O=C(C[C@@H](c1ccccc1)C=1C(=O)Oc2c(C=1O)cccc2)C	Clc1cnc(OC2CCN(S(=O)(=O)C[C@]3(C)C(=O)NC(=O)N3)CC2)cc1	Clc1ccc(C[C@@H](NC(=O)C)[B-](OC[C@H](N)C(=O)O)(O)O)cc1	Fc1c(COc2ccc(CN[C@H](C(=O)N)C)cc2)cccc1	Fc1c(-c2ccccc2)ccc(C(C(=O)O)C)c1	P(=O)(OCc1c(CN[C@@H](C(=O)O)C)c(O)c(C)nc1)(O)O	O=C(O)C(O)C(C(=O)O)C(C)C	Clc1cc(Cl)cc(NC(=O)Nc2ccc(OC(C(=O)O)(C)C)cc2)c1	Fc1c(Oc2nc3n(C(C)C)c(Nc4c(F)cccc4)nc3cn2)c(F)ccc1
O[C@@H](CO)C	O=C(O)[C@@H](NC(=O)C)CC(=O)N[C@H](C(=O)O)CCC(=O)O	O=C(O)[C@@H](C[C@H](NC(=O)CCC(=O)O)Cc1ccc(-c2ccccc2)cc1)C	O=C(Nc1c(O)cc(C(=O)O)cc1N)C	O[C@H](CO)C	Clc1ccc(-c2oc3c(n2)cc(C(C(=O)O)C)cc3)cc1	O[C@@H]([C@@H](O)C)C	S(c1cc(C(C)C)c(O)cc1)c1cc(C(C)C)c(O)cc1	O=C(Nc1ccc(C(=O)NO)cc1)[C@@H](C(C)C)c1ccccc1	S(=O)(=O)(Nc1ccc(C(O)CNC(C)C)cc1)C
Fc1ccc(C2(C#N)CCC(N3C[C@@H](C)[C@@](C(=O)O)(c4ccccc4)CC3)CC2)cc1	O=C(Oc1c(C(=O)O)cccc1)C	O=C1N(C)C(=O)c2n(CCN[C@H]([C@H](O)c3ccccc3)C)cnc2N1C	O=C(NCCc1c2c([nH]c1)ccc(O)c2)C	Clc1c(F)cc2c([nH]c3[C@]4(C(=O)Nc5c4cc(Cl)cc5)N[C@@H](C)Cc23)c1	Oc1c(C(C)(C)C)cc(C(C)(C)c2cc(C(C)(C)C)c(O)cc2)cc1	Fc1cnc(OC[C@H]2CN(C(=O)c3c(-c4ncccn4)ccc(C)c3)[C@H](C)CC2)cc1	O(CC1CCCCC1)c1nc(N)nc2[nH]c(C(C)C)nc12	O=C(O)[C@@H](N)C(C)C	O(C(C)C)c1cc2c(-c3c4C(=O)N=Cc4c4c(n(CCO)c5c4cccc5)c3CC2)cc1
O=C([O-])[C@@H](CN)C	O=C(O)CCCN=C(O)C(C)(C)C	O[C@@H]1[C@@H](O)[C@H](O)O[C@H](C)[C@@H]1O	P(=O)(OC(=O)C)(O)O	[C@@]12(Oc3ncccc3C1)C1CCN(C2)CC1	Brc1c(O)c(Br)cc(/C=N/NC(=O)c2ccc(C(C)(C)C)cc2)c1O	FC(F)(F)COc1c(OCCN[C@@H](Cc2cc(C(=O)N)c3N(CCCO)CCc3c2)C)cccc1	Fc1ccc(-c2c(C3=Cn4c(C(C)C)nnc4C=C3)ocn2)cc1	Nc1ncn(CC=C(C)C)c-2ncnc1-2	FC(F)(F)c1cc(CC(NCCOC(=O)c2ccccc2)C)ccc1
O[C@@H]([C@@H](N)C)c1cc(O)c(O)cc1	O(CC1OC1)c1ccc(C(C)(C)c2ccc(OCC3OC3)cc2)cc1	O=C(Nc1cc2c(Nc3ccccc3)ncnc2cc1)C=C	O=C(O)C(C)c1cc(Oc2ccccc2)ccc1	P1(c2ccccc2)C(c2ncccc2)=C2C(=C1c1ncccc1)CCCC2	Oc1ccc(C(C)(C)c2ccc(O)cc2)cc1	P(=O)(O)(O)CO[C@@H](Cn1c2ncnc(N)c2nc1)C	O[C@@](CCCC(C)C)(C)[C@@H]1[C@]2(C)[C@H]([C@H]3[C@@H]([C@]4(C)C(=CC3)C[C@@H](O)CC4)CC2)CC1	O=C(O)C(=O)C(C)C	NC(Cc1cc2OCOc2cc1)C
Fc1c2onc(N3[C@@H](C)COC3=O)c2cc2c1N1[C@H]([C@H](C)O[C@H](C)C1)C1(C(=O)NC(=O)NC1=O)C2	O=C(NCCCC(=O)O)[C@H](O)C(CO)(C)C	O=C(O)[C@@H](NC(=O)C)CC(=O)N[C@H](C(=O)O)CCC(=O)O	O=C(O)C(C)c1ccc(NCC(=C)C)cc1	CC1OC1	ClN(Cl)C(CS(=O)(=O)O)(C)C	Ic1cc(-c2c(-c3ccncc3)nc(-c3ccc([S@H0](=O)C)cc3)[nH]2)ccc1	O=C(O)C(=O)N(O)C(C)C	F[C@]1(C)[C@H](OC(=O)C(C)C)[C@@H](COC(=O)C(C)C)O[C@H]1N1C(=O)N=C(N)C=C1	OC(CO)C
Ic1cc(-c2c(-c3ccncc3)nc(-c3ccc([S@H0](=O)C)cc3)[nH]2)ccc1	O=C1N(C/C=C(/CC/C=C(/CCC=C(C)C)\C)\C)c2c(c(O)cc(O)c2)Nc2c(O)cccc12	Clc1ccc(Sc2c(C)n(CC(=O)O)c3c2c(NC(=O)C)ccc3)cc1	O=C(O)c1c(/N=N/c2cc(C(C)(C)C)c(O)cc2)cccc1	N(NC(=N)N)=C(/C=N/NC(=N)N)C	FC(F)(F)c1cnc(N2CCN(C(C(=O)NC3C4CC5(C(=O)N)CC3CC(C5)C4)(C)C)CC2)cc1	O=C(C)[C@]1(O)[C@]2(C)[C@H]([C@H]3[C@@H]([C@@H]4C(C(C)=C3)=CC(=O)CC4)CC2)CC1	O=C(N)Cc1ccc(OC[C@@H](O)CNC(C)C)cc1	O=C(O)[C@@](N)(CC(C)C)C	O(CCN(C)C)c1ccc(/C(=C(/CC)\c2ccccc2)/c2ccccc2)cc1
[Se](CC(=O)[O-])C	F[C@]1(C)[C@H](OC(=O)C(C)C)[C@@H](COC(=O)C(C)C)O[C@H]1N1C(=O)N=C(N)C=C1	S(=O)(=O)(N)c1sc(NC(=O)C)nn1	OC(CNC(C)(C)C)c1cc(O)cc(O)c1	S(=O)(=O)(Nc1c(C(=O)O)sc(-c2sc(C(=O)C)cc2)c1)c1c(C)cc(C)cc1	O=C(O[C@H]1[C@H](C(C)C)CC[C@@H](C)C1)c1c(O)cccc1	Fc1c(N2CCOCC2)ccc(N2C(=O)O[C@@H](CNC(=O)C)C2)c1	O(C(C)C)c1cc2c(-c3c4C(=O)N=Cc4c4c(n(CCO)c5c4cccc5)c3CC2)cc1	O=C(N[C@@H](CC(C)C)B(O)O)[C@@H](NC(=O)c1nccnc1)Cc1ccccc1	O=C(O)CC/C=C\C/C=C\C/C=C\C/C=C\C/C=C\C/C=C\CC
O=C(Nc1ccc(-c2ccccc2)cc1)/C(/C#N)=C(\O)/C	Oc1n(c(-c2c(O)cc(O)c(C(C)C)c2)nn1)-c1cc2c(n(C)cc2)cc1	O=C(Oc1ccc(C(c2ncccc2)c2ccc(OC(=O)C)cc2)cc1)C	O=C(O)C(CCCCCC(O)CCCCCC(C(=O)O)(C)C)(C)C	Fc1c(N2CCOCC2)ccc(N2C(=O)O[C@@H](CNC(=O)C)C2)c1	Clc1c(OCC=C(C)C)cc(NC(=S)c2c(C)occ2)cc1	Fc1ccc(NC(=O)c2c(NC(=O)C)c[nH]n2)cc1	O=C(N(O)C(C)c1sc2c(c1)cccc2)N	O=C(O)COc1cc(C)c(Cc2cc(C(C)C)c(O)cc2)c(C)c1	O=C(O)CCCCCCC/C=C\C/C=C\C/C=C\CC
OC(C#CC#C[C@@H]1[C@]2(C)[C@H](/C(=C/C=C/3\C(=C)[C@@H](O)C[C@H](O)C\3)/CCC2)CC1)(C)C	Clc1ccc(C2(C(N(C)C)CC(C)C)CCC2)cc1	O=C(O)C(C(=O)O)C	O=C1N(C/C=C(/CC/C=C(/CCC=C(C)C)\C)\C)c2c(c(O)cc(O)c2)Nc2c(O)cccc12	O=C(OC[C@@H]1[C@@H](OC(=O)C)[C@@H](OC(=O)C)[C@H](N2C(=O)NC(=O)C=C2)O1)C	N[C@@H](CC(C)C)C	P(=O)(OC(=O)C)(O)O	O=C1C=C2[C@@H]([C@@H]3[C@H]([C@H]4[C@@](CC)([C@@H](O)CC4)CC3)CC2)CC1	Clc1cc(Cl)cc(Sc2n(Cc3ccncc3)c(COC(=O)N)nc2C(C)C)c1	O(c1ccc(C2(C)C(=O)NC(=O)NC2=O)cc1)c1ccccc1
N12[C@H]([C@@H]3CN4[C@H]([C@H](C1)C3)CCCC4)CCCC2	Fc1ccc(-c2c(/C=C/[C@H](O)C[C@H](O)CC(=O)O)n(C(C)C)c3c2cccc3)cc1	O=C(O)C(C)c1sc(C(=O)c2ccccc2)cc1	P(=O)(OCOc1c(C(C)C)cccc1C(C)C)(O)O	Oc1cc(Cc2nn(C(C)(C)C)c3ncnc(N)c23)ccc1	O=C(O)[C@@](N)(CC(C)C)C	O=C(N)c1c(N)nc2nc(C(C)(C)C)nc(NCCc3nc[nH]c3)c2c1	FC(F)(F)c1c(C(=O)Nc2cc3B(O)OC(C)(C)c3cc2)ccc(F)c1	O=C(N1Cc2c(ccc(CN3CCN(C)CC3)c2)C1)c1c(O)cc(O)c(C(C)C)c1	O=C1N(CCCCN2CCN(c3ncccn3)CC2)C(=O)CC(C)(C)C1
O=C(C=O)C	O=C(NNC(C)C)c1ccncc1	Oc1c(C(C)(C)C)cc(O)cc1	O=C1C(CC=C)(CC(C)C)C(=O)NC(=O)N1	OC(C#N)(C)C	S(=O)(=O)(NN1C(=O)Nc2c(C1=O)cc(-c1n(C)ncc1)c(C(C)C)c2)C	Clc1c(COc2cnccc2)cc(NC(=O)Nc2[nH]nc(C(C)(C)C)c2)cc1	Clc1c(NCCc2ccccc2)nc(-c2ncccc2)nc1C	Oc1c(C(C)C)cccc1C(C)C	CC1(C)c2c([Se]NC1)cccc2
O=C(C)c1c(C)nc(Nc2ccccc2)s1	Clc1c(C(=O)OC(C)C)cc(NC(=O)C2=C(C)OCCS2)cc1	O=C(NCCCO)[C@H](O)C(CO)(C)C	O=C(O)CCC(C)C	Clc1cc(Cl)cc(NC(=O)Nc2ccc(OC(C(=O)O)(C)C)cc2)c1	O=C(Oc1c(C)cc(OCCN(C)C)c(C(C)C)c1)C	O=C(O)CCC/C=C(\c1cc(/N=C(\NC#N)/NC(C)(C)C)ccc1)/c1cnccc1	S(SCc1c(CO)c(O)c(C)nc1)Cc1c(CO)c(O)c(C)nc1	O(CC1CCCCC1)c1nc(N)nc2[nH]c(C(C)C)nc12	Clc1c(C(=O)NC(=O)Nc2c(C)c(OCCCCC(=O)O)ccc2)ccc(Cl)c1
O=C(O)CNC(=O)C	Fc1c(F)ccc(C(=O)N2C=C(C(=O)OC(C)C)c3[nH]c4c(c3C(C)(C)C2)cccc4)c1	Clc1ccc(C(=O)NCCc2ccc(OC(C(=O)O)(C)C)cc2)cc1	S(=O)(=O)(NC(=O)COCCCCN(C(C)C)c1nc(c(-c2ccccc2)nc1)-c1ccccc1)C	SC[C@H](NC(=O)CCC[C@H](N)C(=O)O)C(=O)N[C@@H](C(=O)O)C(C)C	O=C(NNCc1ccc(C(C)C)cc1)c1ccc(O)cc1	O[C@](/C=C/[C@@H](C)[C@@H]1[C@]2(C)[C@H](/C(=C/C=C/3\C(=C)[C@@H](O)C[C@H](O)C\3)/CCC2)CC1)(C(C)C)C	O=C1Oc2c(C(C)=C1)ccc(O)c2	O=C(Nc1cc2C(C(C)C)=NCCc2cc1)c1cc2c(cc(C(=N)N)cc2)cc1	O(C[C@H]1NCCC1)c1c(C)nccc1
O=C(O)C(C)c1ccc(N2C(=O)c3c(cccc3)C2)cc1	O=C(Oc1c(OC)cc(C)cc1OC)[C@H](N(CCOC)CCOC)CC	O=C1N(C/C=C(/CC/C=C(/CCC=C(C)C)\C)\C)c2c(c(O)cc(O)c2)Nc2c(O)cccc12	N(C(C=C(c1sccc1)c1sccc1)C)(C)C	O=C1OCC=2[C@H]3[C@@](C)([C@]45O[C@H]4[C@H]4[C@@](C(C)C)([C@@H](O)[C@]65O[C@H]6C3)O4)CCC1=2	O[C@@H]1[C@H]2[C@H]3[C@@](C)([C@@H]([C@@H](CCCC(C)C)C)CC3)CC[C@@H]2[C@]2(C)C(=C1)C[C@@H](O)CC2	O=C1OCC=2[C@@]3(O)[C@@](C)([C@]45O[C@H]4[C@H]4[C@@](C(C)C)([C@@H](O)[C@]65O[C@H]6C3)O4)CCC1=2	FC1(F)Oc2c(O1)ccc(C1(C(=O)Nc3nc(c(C)cc3)-c3cc(C(=O)O)ccc3)CC1)c2	Nc1ncc(-c2nc(N3CCOCC3)nc3n(C(C)C)c(C)nc23)cn1	O=C1[C@@]2(O)C(N(c3ccccc3)CC2)=Nc2c1c(C)ccc2
S(Cc1oc(C(C)(C)C)cn1)c1sc(NC(=O)C2CCNCC2)nc1	O=C(O[C@]1([C@H](CC)CN(C)CC1)c1ccccc1)CC	O=C(O)COc1c(C(=O)/C=C/c2ccc(OCC=C(C)C)cc2)ccc(OCC=C(C)C)c1	N(C(CN1c2ncccc2Sc2c1cccc2)C)(C)C	O=C1[C@@H](C)NC(=O)C[C@@H]\2OC(=O)C[C@H](O)[C@@H](C(C)C)NC(=O)[C@H](N1)CSSCC/C=C/2	O=C(O)c1c(N(C(=O)c2ccc(C)cc2)C(C)C)cc(-c2ccccc2)s1	Clc1ccc([C@H](CNC(O[C@H](OC(=O)C(C)C)C(C)C)=O)CC(=O)O)cc1	O(CCc1ncccc1)c1nc(N/N=C/c2cc(C)ccc2)cc(N2CCOCC2)n1	O=C(N)Cc1ccc(OC[C@@H](O)CNC(C)C)cc1	Clc1nccc(N2C(=O)c3c(C)cccc3C2=O)c1
Fc1cc2c(c3nc(C(C)(C)C)[nH]c3c3c2C(=O)NC=C3)cc1	Clc1c(C)ccc(Nc2nc(-c3cc(N4CCN(CCN)CC4)ncc3)ccn2)c1	S(=O)(=O)(N[C@H](C(=O)N1[C@H](C(=O)NCCCCN=C(N)N)CCC1)CC(C)C)Cc1ccccc1	O=C1[C@](O)(CC)C2=C(C(=O)N3C(c4nc5c(cc(O)cc5)cc4C3)=C2)CO1	O=C(O)COc1cc(C)c(Cc2cc(C(C)C)c(O)cc2)c(C)c1	S(=O)(=O)(N)c1ccc(C2=C(c3cc(F)ccc3)C(=O)C(C)(C)O2)cc1	N(C/C=C(/CCC=C(C)C)\C)CCNC1C2CC3CC1CC(C2)C3	Clc1cc(c(-c2cnc(C)cc2)nc1)-c1ccc(S(=O)(=O)C)cc1	C(C)(C)(C)c1ccc(CC(CN2CCCCC2)C)cc1	Brc1c(Oc2cc(C#N)cc(C)c2)ccc(Cc2n[nH]c3nnccc23)c1
Clc1ccc(OC(C(=O)OCCOC(=O)c2cnccc2)(C)C)cc1	O=C(N1CCC(Cc2ccccc2)CC1)c1ccc(C)cc1	OC1(C(C)C)CC=C(C)CC1	O(/N=C/c1c2c(nc3c1CN1C(=O)C4=C([C@@](O)(CC)C(=O)OC4)C=C31)cccc2)CCN	O(c1c(C)cc(N2C(=O)NC(=O)C=N2)cc1C)c1cc(C(C)C)c(O)cc1	O=C(c1c(C)n2[C@H](CN3CCOCC3)COc3c2c1ccc3)c1c2c(ccc1)cccc2	O=C(O)COc1c(C(=O)/C=C/c2ccc(OCC=C(C)C)cc2)ccc(OCC=C(C)C)c1	OCc1c(N)nc(C)nc1	O=C(O)C(O)C	N(CCN1CCOCC1)c1c(C)cc(-c2ccccc2)nn1
O[C@@H]1CC=2[C@@](C)([C@@H]3C([C@H]4[C@@](C)([C@@H]([C@@H](/C=C/[C@@H](C(C)C)C)C)CC4)CC3)=CC=2)CC1	O=C1N(CC(O)=Nc2c(C)cccc2C)CCC1	O[C@@](CCCC(C)C)(C)[C@@H]1[C@]2(C)[C@H]([C@H]3[C@@H]([C@]4(C)C(=CC3)C[C@@H](O)CC4)CC2)CC1	O=C1c2sc(N3CCOCC3)nc2CC(C)(C)C1	Fc1ccc(-c2c(C3=Cn4c(C(C)C)nnc4C=C3)ocn2)cc1	S(=O)(=O)(Nc1oc(C)c(C)n1)c1ccc(N)cc1	O=C(N[C@@H](CC(C)C)B(O)O)[C@@H](NC(=O)c1nccnc1)Cc1ccccc1	Brc1c(C)cc(OC[C@H]2OCCNC2)c(NC(=O)Nc2ncc(C)nc2)c1	FC(F)(F)C(OC(=O)c1ccc(CC=2C(=O)Oc3c(C=2O)cccc3)cc1)(C(F)(F)F)C	Clc1ccc(C(N2CCN(Cc3cc(C)ccc3)CC2)c2ccccc2)cc1
P(=O)(OP(=O)(O)O)(OCC=C(CCC=C(CCC=C(CCC=C(C)C)C)C)C)O	Fc1cc2onc(C3CCN(CCC=4C(=O)N5C(C(C)=CC=C5)=NC=4C)CC3)c2cc1	S(=O)(=O)(Nc1cc2S(=O)(=O)NC(C=3C(=O)N(CCC(C)C)n4c(C=3O)ccc4)=Nc2cc1)C	S(=O)(=O)(N1[C@@H](C(=O)NO)C(C)(C)SCC1)c1ccc(OCC#CCO)cc1	Clc1nc2nc(N3C(=O)c4c(C3CC(=O)CCC(C)C)cccc4)ccc2cc1	Fc1ccc(C(c2ccc(F)cc2)=C2CCN(CCC=3C(=O)N4C(SC=C4)=NC=3C)CC2)cc1	S(=O)(=O)(N[C@@H]1[C@H](Oc2ccc(-c3sc(C#N)cc3)cc2)COC1)C(C)C	O=C1NC(C)=Nc2c(O)cccc12	O=C(O)CC/C=C\C/C=C\C/C=C\C/C=C\C/C=C\C/C=C\CC	S(=O)(=O)(O)c1ccc(C)cc1
O=C(O)C(=O)CC(C)C	O=C1N([C@@H]2O[C@H](CO)[C@@H](O)C2)C=C(C)C(=O)N1	Oc1cc(-c2nn(C(C)C)c3ncnc(N)c23)ccc1	O=C1C(C)=C(C)C(=O)C(C)=C1C	[P@](=O)(OP(=O)(O)O)(OCCC(C)C)O	Fc1c(-c2ccc(-c3c(C)c(C(=O)O)c4c(n3)ccc(F)c4)cc2)cccc1	O=C(NC(Cc1ccccc1)(C)c1ccccc1)CN	O=C(Nc1cc2c(N)cc(C)nc2cc1)Nc1cc2c(N)cc(C)nc2cc1	Clc1c(Cl)ccc([C@@H]2C(C(=O)N3[C@H](c4ccc(F)cc4)CCC3)=C(C)Nc3n2ncc3)c1	O=C(Nc1cnc(N)cc1)c1c(C)ccc(C(=O)NCCC2CCCC2)c1
O=C(O)CC(C)C	P(=O)(OP(=O)(O)O)(OC[C@@H]1[C@@H](O)C[C@H](N2C(=O)NC(=O)C(C)=C2)O1)O	N(C(C=C(c1sccc1)c1sccc1)C)(C)C	Fc1cc2c(Cc3nc4c(cc3)cccc4)c(C)n(CC(=O)O)c2cc1	O=C(N)C(C)(C)n1ncc(-c2cc3OCCn4c(nc(-c5n(C(C)C)nc(C)n5)c4)-c3cc2)c1	Clc1c(C(=O)NC(=O)Nc2c(C)c(OCCCCC(=O)O)ccc2)ccc(Cl)c1	N(N)C(CCc1cc2OCOc2cc1)C	S(=O)(=O)(N1[C@@H](CCN2CCC(C)CC2)CCC1)c1cc(O)ccc1	Fc1c(C)c(N)ccc1	Oc1ccc(C)cc1
Fc1ccc(CN(C(=O)NCc2ccc(OCC(C)C)cc2)C2CCN(C)CC2)cc1	FC(F)(CNC=1C(=O)N(CC(=O)NCc2c(F)cccn2)C(C)=CN=1)c1ncccc1	O=C(O)C=C(C=CC=C(C=CC=1C(C)(C)CCCC=1C)C)C	Clc1c(S(=O)(=O)[C@@H]2CNCCC2)c(O)c(NC(=O)Nc2c(C)c(F)ccc2)cc1	Nc1oc2c(n1)cc(-c1nn(C(C)C)c3ncnc(N)c13)cc2	O=Cc1scc(-c2cc3nccc(Nc4c(C)ccc(O)c4)c3cc2)n1	O=C1[C@](O)(CC)C2=C(C(=O)N3C(c4nc5c(c(N)ccc5)cc4C3)=C2)CO1	O=C(NCC[C@H]1c2c3c(OCC3)ccc2CC1)CC	S(=O)(=O)(NC(=O)NN1CCCCCC1)c1ccc(CCNC(=O)c2noc(C)c2)cc1	O(c1c(C)cc(C)cc1)c1c(-c2nc(N=C3NCCCN3)sc2)cccc1
Nc1ncc(-c2nc(N3CCOCC3)nc3n(C(C)C)c(C)nc23)cn1	O=C(O)CCc1c(/C=C/2\C(=O)Nc3c\2cccc3)[nH]cc1C	OC(CNC(Cc1cc2OCOc2cc1)C)c1cc(O)c(O)cc1	Oc1c(C)c2OC[C@H]([C@@H](c3ccc(O)cc3)c2cc1)c1ccc(O)cc1	ClC1=Nc2c(C#N)cnn2C(NC(C)C)=C1	[S@@H0](=O)(Cc1c(C)c(OCC(F)(F)F)ccn1)c1[nH]c2c(n1)cccc2	OC[C@@H](NCCN[C@H](CO)CC)CC	O=C(OC(CC)C)N1C(CCO)CCCC1	O=C1/C(=C\c2c(C)cc(C)[nH]2)/c2c(N1)cccc2	O=C(O)COc1c(C)cccc1C
O=C(Oc1c(C)c(C)c(OCC(O)CNC(C)C)cc1C)C	S(=O)(=O)(Nc1nc(C)ccn1)c1ccc(N)cc1	O=C(NNC(C)c1ccccc1)c1ccccc1	O=C1N(c2ccc(C#N)cc2)C(=O)c2c1c(C)ccc2	Fc1c(-c2c(-c3cc4sc(NC(C)C)nc4cc3)ocn2)cccc1	O=C(O)[C@H]1CN(CCC=C(c2c(C)ccs2)c2c(C)ccs2)CCC1	O=C1[C@@H](CC)[C@@H](Cc2n(C)cnc2)CO1	Clc1sc(S(=O)(=O)N[C@@H](C(CC)CC)CO)cc1	Clc1c(C(=O)N2c3c(cccc3)Cn3c(ccc3)C2)ccc(NC(=O)c2c(C)ccc(F)c2)c1	Clc1c(C2=NCc3n(c(C)nn3)-c3c2cc(Cl)cc3)cccc1
O=C(N)Cc1ccc(OCC(O)CNC(C)C)cc1	P(=O)(OCc1c(CNc2c(O)noc2)c(O)c(C)nc1)(O)O	S(=O)(=O)(CC(O)(C(=O)Nc1cc(C(F)(F)F)c(C#N)cc1)C)c1ccc(F)cc1	F[C@@H]1[C@@H](O)[C@H](CO)O[C@@H]1N1C(=O)NC(=O)C(C)=C1	OC(CNC(Cc1cc2OCOc2cc1)C)c1cc(O)c(O)cc1	O=C(Nc1ccccc1)C1=C(C)OCCS1	O[C@@H]1[C@@H](CC)[C@H]2C3[C@@H](O)[C@@]45[C@@H](N(C)c6c4cccc6)[C@@H](N1[C@H]3C5)C2	O=C(Nc1cc(C(=O)C)c(OCC(O)CNC(C)C)cc1)CCC	O=C(O)C(=O)c1c2c(n(Cc3ccc(C(C)(C)C)cc3)c1)ccc(-c1cc(C)ccc1)c2	Fc1cc2C(=O)C(C(=O)O)=CN3C(C)CCc(c23)c1
Clc1c(OC(C)C2=NCCN2)c(Cl)ccc1	O=C1NC(C)=Nc2c(O)cccc12	Clc1c(OC(C)C2=NCCN2)c(Cl)ccc1	O=C1N([C@]23[C@H]([C@H](CO)[C@@H](O)C2)C3)C=C(C)C(=O)N1	N(N)C(CCc1cc2OCOc2cc1)C	O=C1C=C(C)[C@]2(C)[C@@H]3[C@H]([C@H]4[C@@](C)(C(=O)CC4)CC3)CCC2=C1	O=C1c2sc(N3CCOCC3)nc2CC(C)(C)C1	O=C(O)[C@H](N)CCCC	Cc1nc(C2=C(c3nc4c(nccc4)cc3)CNN2)ccc1	O=C(N(c1ccccc1)C1C(C)CN(CCc2ccccc2)C(C)C1)CC
O=C(O)C([C@H](CC)c1cc2c(cc(OC)cc2)cc1)(C)C	Fc1cc2C(=O)C(C(=O)O)=CN3C(C)CCc(c23)c1	O=C(O)[C@@H](N)[C@@H](CC)C	Nc1nc(-c2c(C)nc(C)s2)ccn1	NC(C)C12CC3CC(C1)CC(C2)C3	O=S1(=O)N(c2c3OC(c4cc(O)c(O)cc4)=C(O)C(=O)c3cc(C)c2)CCC1	O(CC1(C)CCCCC1)c1ccc(CC2C(=O)NC(=O)S2)cc1	FC(F)(F)c1noc2c(CCC)c(OCCCOc3cc4c(n(CC(=O)O)cc4)cc3)ccc12	Fc1ccc(-c2nc(C)nc(OCCCCCN3CCCCC3)c2)cc1	O=C(O[C@@]1([C@H](C)CN(C)CC1)c1ccccc1)CC
S(=O)(=O)(Nc1c(-c2ccccc2)nc2c(c1C(=O)N[C@@H](CC)c1ccccc1)cccc2)C	NC=1OC(c2ccccc2)C(C)N=1	[C@H](CC)(C)c1sccn1	Clc1c(OCCCCCc2onc(C)c2)c(Cl)cc(C=2OCCN=2)c1	O=C(O)CC(O)(CC(=O)O)C	O=C(O)C(CCCOc1c(C)ccc(C)c1)(C)C	O=C1N(c2cc3NCC(C)(C)c3cc2)C=CC(C)=C1c1cc2c(nc(N)nc2)cc1	S(=O)(=O)(N)c1sc(OCC)c(C2=Nc3c(CCC)nn(C)c3C(=O)N2)c1	O=C(O)CNC(=O)c1c(O)c2c(c(C)n1)cc(Oc1ccccc1)cc2	O(CCN(C)C)c1ccc(C(C(CC)c2ccccc2)c2ccccc2)cc1
[Si](CC)(C)(C)C	O(C[C@@H](O)CO)c1c(CC)cc(-c2nc(-c3cc(OC)nc(C4CCCC4)c3)on2)cc1C	O=C(O)[C@H](N)CC	Fc1c(N2CCC(O)CC2)c2c3N(C(C)CC2)C=C(C(=O)O)C(=O)c3c1	O=C1C2(C)C(C)(C)C(C1)CC2	S(=O)(=O)(n1b(O)c2c(cn1)cccc2)c1ccc(C)cc1	O=C1C(C#N)=CC(c2ccncc2)=C(C)N1	O=CCCCC	Brc1c(C)cc(OC[C@H]2OCCNC2)c(NC(=O)Nc2ncc(C)nc2)c1	O=C(Nc1c(NC(=O)C)ccc(C(=O)O)c1)C(CC)CC
Clc1c(O)c(C(=O)Nc2cc(F)c(C(=O)O)c(F)c2)cc2C(C)(C)CCC(C)(C)c12	[Sn](CCCC)(CCCC)CCCC	O=C(Nc1c(C2=CCC(C)(C)CC2)nc(C2CC(C)(C)OC(C)(C)C2)cc1)c1[nH]c(C#N)cn1	Fc1c(C)c2C(=O)C(C(=O)O)=CN(C3CC3)c2cc1N1CC(C)NCC1	O=C(Nc1c(C2=CCC(C)(C)CC2)nc(C2CC(C)(C)OC(C)(C)C2)cc1)c1[nH]c(C#N)cn1	O=C1C(c2n[nH]nn2)=CN=C2C(C)=CC=CN12	N=C(N)c1cc2c([nH]c(-c3c(C)cccc3)c2)cc1	O(c1c(O)cc(CCCCC)cc1)c1ccccc1	Brc1sc2-n3c(C)nnc3CN=C(c3c(Cl)cccc3)c2c1	Fc1c2c(cc(F)c1)CC[C@H](N[C@H](C(=O)Nc1ncn(C(CNCC(C)(C)C)(C)C)c1)CCC)C2
O=C(O)[C@H]1NC(C)(C)SC1	S(=O)(=O)(N1CCN(CC)CC1)c1cc(c(OCC)cc1)C1=NC(=O)c2c(C)nc(CCC)n2N1	O(CC1(C)CCCCC1)c1ccc(CC2C(=O)NC(=O)S2)cc1	NC=1OC(c2ccccc2)C(C)N=1	S(Cc1c(C)nc(-c2ccc(C(F)(F)F)cc2)s1)c1cc(C)c(OCC(=O)O)cc1	S(=O)(=O)(NC(=O)NC1CCCCC1)c1ccc(CCNC(=O)c2ncc(C)nc2)cc1	FC(F)(F)c1ccc(NC(=O)c2c(C)onc2)cc1	O=C(O[C@@H]1[C@]2(C)[C@H]([C@H]3[C@@H]([C@@H]4C(=CC(=O)CC4)CC3)CC2)CC1)CCCCCCCCC	O=C(CC)c1cc2N(CCCN3CCN(CCO)CC3)c3c(Sc2cc1)cccc3	O=C1N(C)C(=O)NC1(CC)c1ccccc1
O=C1NC(=O)C=2C(CCCC3(C)CC3)=CC(=O)OC=2N1	O=C(OCC)CN(C(=O)COC(=O)c1oc(OCCCCCCCCCCCCCC)cc1)C	O=C1C(C)=C(C)C(=O)c2c1cccc2	O=C(CCC(O)(C)C)CC	Fc1c(-c2ccc(-c3c(C)c(C(=O)O)c4c(n3)ccc(F)c4)cc2)cccc1	Nc1nc(C)c2c(n1)CCSC2	Clc1c(NCCc2ccccc2)nc(-c2ncccc2)nc1C	O=C(CCCCCCCCC)C	O=C1N(C(C(O)=N)CC)CCC1	S=C(N)c1cc(CC)ncc1
S(=O)(=O)(Nc1oc(C)c(C)n1)c1ccc(N)cc1	O=C(OCCCCCCC)NC1=NC(=O)N([C@@H]2O[C@H](CO)[C@@H](O)C2)CN1	O=C(O)CCCCCC1=C(C)C(=O)c2c(C1=O)cccc2	O=C(N(c1ccccc1)C1CCN(CC(O)c2ccccc2)CC1)CC	O=C(O)[C@H]1CN(CCC=C(c2c(C)ccs2)c2c(C)ccs2)CCC1	NCc1c(N)nc(C)nc1	Fc1c(-c2ccc(-c3c(C)c(C(=O)O)c4c(n3)ccc(F)c4)cc2)cccc1	O=C(OC(C)C)CCCCCCCCCCCCC	O=C(O)C[C@@H](N)C[C@@H](CCC)C	O=C1C=C2C(C3C(C4C(CC)(C(O)(C#C)CC4)CC3)CC2)CC1
Clc1c(S(=O)(=O)[C@@H]2CNCCC2)c(O)c(NC(=O)Nc2c(C)c(F)ccc2)cc1	O(C)c1c(Cc2n(CCCC)c3ncnc(N)c3n2)cc(OC)cc1	P(=O)(OCCc1c(C)ncs1)(O)O	O=C1C(C(CC)c2ccccc2)=C(O)c2c(O1)cccc2	O=C1N(c2ccc(C#N)cc2)C(=O)c2c1c(C)ccc2	O=Cc1c(O)c(C)ncc1CO	O(C[C@H]1NCCC1)c1c(C)nccc1	OCCCCCCCCCCCCCCCC	Fc1c2c(cc(F)c1)CC[C@H](N[C@H](C(=O)Nc1ncn(C(CNCC(C)(C)C)(C)C)c1)CCC)C2	O=C(N(c1ccccc1)C1CCN(CCc2ccccc2)CC1)CCC
FC(F)(F)c1ccc(-c2sc(C(=O)NCc3ccc(OC(C(=O)O)(C)C)cc3)c(C)n2)cc1	Nc1ncnc2n(CCCC)c(Cc3cc4OCOc4cc3)nc12	N(\c1ccc(N2CCOCC2)cc1)=C/1\N=C(C2=C(C)NC(=N)S2)CC=N\1	O=C1N(C(C(O)=N)CC)CCC1	Brc1c(Oc2c(C)cc(C#N)cc2C)nc(Nc2ccc(C#N)cc2)nc1N	O=C(O)c1cc(-c2c(O)c(N/N=C/3\C(=O)N(c4cc(C)c(C)cc4)N=C\3C)ccc2)ccc1	Clc1cc2c(C)c(S(=O)(=O)C3=NNC(=O)C=C3)oc2cc1	O=C(Nc1cc(C(=O)NCCCC)ccc1)CCCCCNc1ncnc2[nH]cnc12	O(C[C@@H](O)CO)c1c(CC)cc(-c2nc(-c3cc(OC)nc(C4CCCC4)c3)on2)cc1C	N(/C(=N/CCCC)/N)=C(N)N
Fc1c(Oc2ccc(CN3[C@H](c4cc(C)cc(C)c4)CCC3)cc2)ccc(C(=O)N)c1	O=C(NCC1CCN(CCCC)CC1)c1c2c(n3c1OCCC3)cccc2	N#C/C=C/c1cc(C)c(Nc2nc(Nc3ccc(C#N)cc3)ncc2)c(C)c1	Clc1c(OC[C@H](O)CO)ccc(/C=C\2/C(=O)N(c3c(C)cccc3)/C(=N/CCC)/S/2)c1	O=C1N(NCc2c(C#Cc3nc(N)nc(C)c3)cccc2)C=CO1	S(=O)(=O)(Nc1c(C)c(C)no1)c1ccc(N)cc1	O=C1N=C(c2cc(C)c(O)cc2)CC(c2ccccc2)=N1	O=C1Nc2c(c(CCN(CCC)CCC)ccc2)C1	O(C)c1c(OC)cc2c(c(Cc3ccccc3)nc(CC)c2)c1	S(=O)(=O)(N1CCN(C)CC1)c1cc(c(OCC)cc1)C1=NC(=O)c2n(C)nc(CCC)c2N1
P(=O)(Oc1c(C=O)cc(C)cc1C=O)(O)O	O=C(Nc1cc(C(=O)NCCCC)ccc1)CCCCCNc1ncnc2[nH]cnc12	Nc1ncnc2n(C(C)(C)C)nc(Cc3cc(C)ccc3)c12	O(C(O)=Nc1c(CC)cccc1)c1cc2C3(C)C([N+]([O-])(C)CC3)N(C)c2cc1	S(=O)(=O)(Nc1nc(C)cc(C)n1)c1ccc(N)cc1	Clc1cc2S(=O)(=O)N=C(C)Nc2cc1	O=C1/C(=C\c2c(C)cc(C)[nH]2)/c2c(N1)cccc2	O=C1N(CCC)c2nc[nH]c2C(=O)N1	Nc1c(c(CC)nc(N)n1)-c1ccccc1	O=C(OC)CCCCCC[C@@H]1[C@@H](/C=C/CC(O)(CCCC)C)[C@H](O)CC1=O
N(Cc1c2c(n(-c3ccc(C)cc3)c1)cccc2)CC1CCCCC1	O(CCCC)c1ccc(OCCCN2CCOCC2)cc1	N(c1nc(-c2ccccc2)nc2c1cccc2)c1n[nH]c(C)c1	Clc1cc2c([S@H0](=O)C3CCCCC3)c(CCC)c(O)nc2cc1	O=C(O)C(CCCOc1c(C)ccc(C)c1)(C)C	Fc1ccc(C(=O)CCCN2CCC(C)CC2)cc1	Nc1c(C)ccc(C)c1	O=C(OC)Nc1[nH]c2c(n1)ccc(OCCC)c2	O=C(NCCN1C(=O)C(C)(C)Oc2c1cc(-c1c(N)nc(N)nc1CC)cc2)C	O=C(O)CCC[C@H](O)/C=C\C=C\C=C\[C@H](O)C/C=C\CCCCC
S(c1c(C)cc(C)cc1)c1c(N2CCNCC2)cccc1	O=C(OC1C(C(=O)N(CC)CC)CN2C(c3c(cc(OC)c(OC)c3)CC2)C1)C	Oc1cc(C)c(C)cc1	O=C(O)CCC[C@H](O)[C@H](O)/C=C/c1c(/C=C/[C@H](O)CCCCC)cccc1	S(=O)(=O)(O)c1c(N2CCNCC2)ccc(C)c1	CC1OC(C)OC(C)O1	S(=O)(=O)(n1b(O)c2c(cn1)cccc2)c1ccc(C)cc1	S(CCC)Cc1c2N=C(N)NC(=O)c2cc(N)c1	S(=O)(=O)(Nc1c(F)cc([C@H](NC(=O)/C=C/c2c(CCC)nc(C(F)(F)F)cc2)C)cc1F)C	O=CCCCC
O=C(O)COc1c(C)cccc1C	Clc1c(C(=O)Nc2c(C#N)c3c(s2)CCC3)cc(S(=O)(=O)N(CC)CC)cc1	Nc1cc2ncn(-c3cc(C)ccc3)c2cc1	O=C(O)CCCC/C=C\C/C=C\C/C=C\CCCCC	C(Cc1n2c(nn1)CCCC2)N1CCN(c2c(C)cccc2)CC1	O=C(N(c1ccccc1)C1(c2ccccc2)CCN(CCc2ccccc2)CC1)CC	S(=O)(=O)(Nc1c(C(=O)O)cc(C)cc1)c1ccccc1	O=C1N(CC)c2nc(-c3c(C)nc(-c4[nH]cnn4)cc3)cnc2NC1	Nc1c(CCC)cccc1	O(c1c(O)cc(CCCCC)cc1)c1ccccc1
O=C(OC(COc1c2c([nH]c(C)c2)ccc1)CNC(C)(C)C)c1ccccc1	O([C@H]1[C@H](O)[C@@H](O[C@@H]2[C@H](O)[C@@H](NC)[C@](O)(C)CO2)[C@H](NCC)C[C@@H]1N)[C@@H]1[C@H](N)CC=C(CN)O1	Cc1[nH]cnc1	Clc1c(CO)n(Cc2ccc(-c3c(-c4n[nH]nn4)cccc3)cc2)c(CCCC)n1	Clc1c(NS(=O)(=O)c2c(C(=O)Cc3c(C)cc4OCOc4c3)scc2)onc1C	O=C(O[C@@]1(C(=O)CO)[C@]2(C)[C@H]([C@H]3[C@@H]([C@]4(C)C(=CC(=O)CC4)CC3)CC2)CC1)CC	O=C1NC(=O)c2c3c(n(CCCN)c4c3cc(C)cc4)cc(C)c12	Clc1c(Cl)ccc([C@@H]2[C@@H](COCC)[C@@H]3N(C)[C@H](C2)CC3)c1	S(=O)(=O)(N1CCN(C)CC1)c1cc(c(OCC)cc1)C1=NC(=O)c2n(C)nc(CCC)c2N1	O=C(O[C@@H]1[C@]2(C)[C@H]([C@H]3[C@@H]([C@]4(C)C(=CC(=O)CC4)CC3)CC2)CC1)CCCCCCCCCC
O=C1N(Cc2ccc(-c3c(-c4n[nH]nn4)cccc3)cc2)c2nc(C)nc(C)c2CC1	O=C1N(CC)c2nc(-c3c(C)nc(-c4[nH]cnn4)cc3)cnc2NC1	FC(F)(F)c1ccc(NC=2n3ncnc3N=C(C)C=2)cc1	O=C(NO)/C=C/c1cc2nc(CCCC)n(CCN(CC)CC)c2cc1	O=C1N(C)C(=O)NC(=O)C1(C(C#CCC)C)CC=C	NC(CC)Cc1c2c([nH]c1)cccc2	P(=O)(OCc1c(C=O)c(O)c(C)nc1)(O)O	Clc1c(N)cc(OCC)c(C(=O)NCC2OCCN(Cc3ccc(F)cc3)C2)c1	O=C(OCCCCCCC)NC1=NC(=O)N([C@@H]2O[C@H](CO)[C@@H](O)C2)CN1	O(CCCCCC)c1c(C)c(C)c(O)c(C)c1
O=C(N(c1ccccc1)C1CCN(CCc2ccccc2)CC1)CCC	O=C1N(CC)C(=O)NC1c1ccccc1	S(=O)(=O)(N1[C@@H](CCN2CCC(C)CC2)CCC1)c1cc(O)ccc1	[P@](=O)(OCC)(O)CCCCCC	O=C(N(c1ccccc1)C1C(C)CN(CC(O)c2ccccc2)CC1)CC	O=C(NC(CC)c1ccccc1)c1c(O)c(-c2ccccc2)nc2c1cccc2	Fc1cc2C(=O)C(C(=O)O)=CN3C(C)CCc(c23)c1	S(=O)(=O)(N)c1sc2c(n1)ccc(OCC)c2	O(CCCCCC)c1c(C)c(C)c(O)c(C)c1	O(C)c1cc(Cc2n(CCCC)c3ncnc(N)c3n2)ccc1
Fc1c(-c2n(CC3=C(CCC)c4n(nc(C)n4)C=N3)ccn2)nccc1	N(c1c(-c2oc(Cc3c(C)nc(C)s3)nn2)cnc2n(CC)ncc12)C1CCOCC1	IC1=C(Oc2cc(/C=C/C#N)ccc2)C(CC)=C(C)NC1=O	Oc1c([C@H]2[C@H](C(=C)C)CCC(C)=C2)c(O)cc(CCCCC)c1	NC(CC)Cc1c2c([nH]c1)cccc2	O=C1C(CC)(C(=O)NC(=O)N1)C1=CCCCCC1	O=C(CC)N1C(=O)N(C2CCN(CCC(C#N)(c3ccccc3)c3ccccc3)CC2)c2c1cccc2	S(=O)(=O)(CC)c1cc(Nc2oc(-c3cc(-c4ncccc4)ccc3)cn2)c(OC)cc1	S(=O)(=O)(N[C@@H](C(=O)O)CCC(=O)O)c1cc2c(cc(OCCCC)cc2)cc1	O=C(OCCCC)c1ccc(O)cc1
FC(F)(F)c1c(CCC)ccc(NC(=O)c2c(NCC3=CNC(=O)C=C3)cccc2)c1	Fc1c(N(C(=O)COC)[C@@H]2[C@H](C)CN(CCN3C(=O)N(CC)N=N3)CC2)cccc1	Oc1c(CC)cc(-c2c(c(C)n[nH]2)-c2cc3OCCOc3cc2)c(O)c1	Oc1c(CCCCC)ccc(C)c1	O(CCN(C)C1=C(Cc2cc(C)ccc2)C(CC)=C(C)NC1=O)C	O=C1Nc2c(O)ccc([C@@H](O)CNC3Cc4c(cc(CC)c(CC)c4)C3)c2C=C1	O(C[C@@H](O)CO)c1c(CC)cc(-c2nc(-c3cc(OC)nc(C4CCCC4)c3)on2)cc1C	S(CC)c1c(OC)cc(CC(N)C)c(OC)c1	N(CCC)[C@@H]1Cc2sc(N)nc2CC1	O=C(OCCN(CC)CC)c1cc(OCCCC)c(N)cc1
O=C(O)/C(=C/c1n(Cc2ccc(C(=O)O)cc2)c(CCCC)nc1)/Cc1sccc1	O=C(NCC)/C=C(/C=C/C=C(/C=C/C=1C(C)(C)CCCC=1C)\C)\C	O=C(NCCN1C(=O)C(C)(C)Sc2c1cc(-c1c(N)nc(N)nc1CC)cc2)C	O[C@H]([C@@H](N)CO)CCCCCCCCCCCCCCC	S(=O)(=O)(O)Nc1ccc(CC)cc1	O(C)c1c(OC)cc2c(c(Cc3ccccc3)nc(CC)c2)c1	P(=O)(O)(O)C(=O)Nc1ccc(CC)cc1	Clc1c(C2CCCCC2)ccc(/C=C\CN(CC)C2CCCCC2)c1	O=C(Nc1c(C)cccc1)C(NCCC)C	O=C1N(CCC)C(=O)c2nc(C3CCCC3)[nH]c2N1CCC
P(=O)(O)(O)C(P(=O)(O)O)(O)CCCCCCCC	Fc1c(C2=NN(C(=O)NCC)[C@](CCCN)(c3ccccc3)C2)cc(F)cc1	O=C(O[C@@H]1[C@@H](O)[C@H](O)[C@H]2[C@@H](O)CCN2C1)CCC	NCCCCC	Fc1c(-c2n(CC3=C(CCC)c4n(nc(C)n4)C=N3)ccn2)nccc1	O(C)c1c(CC#Cc2c(N)nc(N)nc2CC)cc(OC)cc1	P(=O)(O)(O)[C@@H](N)CCCC	Clc1c([N+](=O)[O-])cc([N+](=O)[O-])cc1	[P@](=O)(OP(=O)(O)O)(OCCC)O	O=C(Nc1c(C)cccc1C)CN(CC)CC
O(CCCCCC)c1c(C)c(C)c(O)c(C)c1	O=C(OCC)C(C=1C(=O)Oc2c(C=1O)cccc2)C=1C(=O)Oc2c(C=1O)cccc2	O=C(CCCCCCCCC)C	Clc1c(Cn2c(C)nc3c2cc(C(=O)NS(=O)(=O)CCCCC)cc3)ccc(Cl)c1	O=C(O)c1n(Cc2ccc(-c3c(-c4[nH]nnn4)cccc3)cc2)c(CCC)nc1C(O)(C)C	O=C(N)C(CCC)CCC	O=C(O)CCCC/C=C\C/C=C\C/C=C\CCCCC	Clc1ccc(OCCCCCCNC(=NC#N)Nc2ccncc2)cc1	O=C(N(CC)CC)c1cc(C)ccc1	O=C1N(CC)c2c(-c3[nH]nc(C)c13)cccc2
ONC(=N)NCCCC	O=C(OCC)c1n([C@H](C)c2ccccc2)cnc1	OCCCCCCCCCCCCCCCCCCCCCC	S(=O)(=O)(NC(=O)NCCCC)c1ccc(C)cc1	O=C(O)/C(=C/c1n(Cc2ccc(C(=O)O)cc2)c(CCCC)nc1)/Cc1sccc1	O=C(O)[C@H](N)CCCC	O=C1C(CCCC)(CC)C(=O)NC(=O)N1	Clc1sc(/C=C/S(=O)(=O)N2CC(=O)N(Cc3[nH]c4c(c3)cncc4)CC2)cc1	Clc1c(C(=O)OCCN(CC)CC)ccc(N)c1	Clc1c(O)cc(O)c(-c2c(c(C(=O)NCC)no2)-c2ccc(OC)cc2)c1
Clc1c(Cl)ccc(-c2c(n(CCC)c(C3CCN(C)CC3)n2)-c2nc(NC3CC3)ncc2)c1	S(CC(=O)OCC)CCC1SCC(C(=O)O)N1	S(CCCCCCCCCCCC)c1c(C(=O)O)nn[nH]1	O=C(OCCN(C)C)c1ccc(NCCCC)cc1	O=C(OCC(O)CO)CCCCCCC	OC(CO)CCCC	O=C(O)CCCCCCC/C=C\CCCCCC	Clc1c(Cl)ccc2c1CNCC2	ClC(=C(c1ccc(OCCN(CC)CC)cc1)c1ccccc1)c1ccccc1	S=C1N(C(=O)OCC)C=CN1C
Clc1ccc(S(=O)(=O)NC(=O)NCCC)cc1	O(CCO)CC	Clc1c(Cn2c(C)nc3c2cc(C(=O)NS(=O)(=O)CCCCC)cc3)ccc(Cl)c1	O=C1N(CCC)c2nc[nH]c2C(=O)N1	O=C(O)CCCCCCCCC/C=C\CCCCCCCC	O=C(O)CCC/C=C\C[C@@H]1[C@@H](CCC(=O)CCCCCCC)[C@H](O)C[C@@H]1O	O=C(O)CCCCCCCCC/C=C\CCCCCCCC	ClCCN(CCCl)P1(=O)OCCCN1	Fc1c(N2CCNCC2)cc2N(CC)C=C(C(=O)O)C(=O)c2c1	O=C(NCB(O)O)c1c(OCC)ccc2c1cccc2
O=C(OC)c1c(N=C(O)C(NCCC)C)c(C)cs1	S(/C(=N/c1ccc(C(F)(F)F)cc1)/N)CC	O=C(OC[C@H]1N(CCCC)C[C@H](OC(=O)CCC)[C@@H](OC(=O)CCC)[C@@H]1OC(=O)CCC)CCC	O=C(N(CC)c1cc(C=2n3ncc(C#N)c3N=CC=2)ccc1)C	O(CCCCCCCCCCCCCCCC)C=1OC(=O)c2c(N=1)ccc(C)c2	OC[C@H]1N(CCCC)C[C@H](O)[C@@H](O)[C@@H]1O	[Al](OC(=O)CCCCCCCCCCCCCCCCC)(O)O	O=C(O)Cc1cc2/C(=C\CCN(C)C)/c3c(cccc3)COc2cc1	Fc1c(N(C(=O)CC)C2(c3ccccc3)CCN(CCN3C(=O)N(CC)N=N3)CC2)cccc1	Clc1c(Cc2ccc(OCC)cc2)cc([C@H]2[C@H](O)[C@@H](O)[C@H](O)[C@@H](SC)O2)cc1
IC=1C(=O)C(I)=CN(CC(=O)OCCC)C=1	Clc1c(C(OCc2c(Cl)cccc2Cl)Cn2cncc2)ccc(Cl)c1	S(C(c1ccc(SCCCC)cc1)c1ccccc1)CCN(C)C	O=C(N(CC)CC)c1c(NC(=O)c2sccc2)sc2c1CCCC2	S(=O)(=O)([O-])CCCCCCCCCCCC	O=C(Nc1ccc(Cc2[nH]c3C(=O)N(CC=C)C(=O)N(CCCC)c3n2)cc1)C	O=C(OCCCCCCC)NC1=NC(=O)N([C@@H]2O[C@H](CO)[C@@H](O)C2)CN1	S(=O)(=O)(N(C)C)c1cc2/C(=C/c3[nH]c4c(c3)CCCC4)/C(=O)Nc2cc1	Clc1c(O)cc(O)c(-c2c(N3CCNCC3)c(C(=O)NCC)n[nH]2)c1	S(CC)c1c(OC)cc(CC(N)C)c(OC)c1
O=C(N(CC)CC)c1c(NC(=O)c2sccc2)sc2c1CCCC2	Clc1ccc(COCCNCCNS(=O)(=O)c2c3c(cncc3)ccc2)cc1	FC(F)(F)c1cc(Cn2ncc(-c3[nH]c4C(=O)N(CCC)C(=O)N(CC)c4n3)c2)ccc1	Clc1cc2nc3c(c(NC(CCCN(CC)CC)C)c2cc1)cc(OC)cc3	O(CO)CCCCCCCCCC	S(=O)(=O)(N)c1c(Oc2ccccc2)c(NCCCC)cc(C(=O)O)c1	S(=O)(=O)(N(CCC)CCC)c1ccc(C(=O)O)cc1	O=C(O)CN(C(=N)N)C	Fc1c(C2=NN(C(=O)NCC)[C@](CCCN)(c3ccccc3)C2)cc(F)cc1	Clc1c(Cl)cccc1C1=Nc2c(SC#N)cnn2C(NCc2ccncc2)=C1
O=C(N(CC)CC)N1CCN(C)CC1	Clc1ccc(Nc2nnc(Cc3ccncc3)c3c2cccc3)cc1	OCCC	Clc1c(C(=O)OCCN(CC)CC)ccc(N)c1	O=C(OCCCCCCC)NC1=NC(=O)N([C@@H]2O[C@H](CO)[C@@H](O)C2)CN1	O(CCCC)c1ccc(OCCCN2CCOCC2)cc1	O(C)c1cc(NCCCCCCN(CC)CC)c2nccc(C)c2c1	O=C(O)[C@@H](NC(=O)c1ccc(N(Cc2nc3c(N)nc(N)nc3nc2)C)cc1)CCC(=O)O	FC(F)(F)c1cc(CC(NCC)C)ccc1	Clc1ccc(C(OCCN2CCCCC2)c2ccccc2)cc1
N(CCCc1ccccc1)(CCCc1ccccc1)CC	Clc1c(CN2Cc3c(scc3)CC2)cccc1	Clc1c2C(O)=C(C(=O)N(CC)c3ccccc3)C(=O)N(C)c2ccc1	O=C1N(C)C(=O)c2n(CCN(CCO)CC)c(Cc3ccccc3)nc2N1C	O(C)c1cc2c(/C=N/NC(=N)NCCCCC)c[nH]c2cc1	P(=O)(O)(O)CCCC	Clc1c(C(=O)Nc2c(C#N)c3c(s2)CCC3)cc(S(=O)(=O)N(CC)CC)cc1	Brc1ccc(-c2nn(C)c3c2ccc(OCCCCCCN(CC=C)C)c3)cc1	O=C(OCC)c1n([C@H](C)c2ccccc2)cnc1	Clc1cc(N2C(=O)CN(Cc3n(Cc4ccc(C#N)cc4)cnc3)CC2)ccc1
Fc1ccc(-c2c3c(nc(N4CCN(CC)CC4)c2)CCCCCC3)cc1	N(CCNCCN)CCNCCN	O(C)c1ccc(CC=2C(=O)N(CCN(CC)CC)c3c(N=2)cccc3)cc1	SC(=NCC)Nc1cc(C(=O)O)c(C=2c3c(OC=4C=2C=CC(=O)C=4)cc(O)cc3)cc1	Fc1c(CN2C(=O)N(CCCC)c3nc(Cc4ccc(NC(=O)C)cc4)[nH]c3C2=O)cccc1	S(=O)(=N)(CCC(N)C(=O)O)CCCC	Clc1c(Nc2n(CC)c3nc(Nc4c(F)cccc4F)ncc3n2)cccc1	O=C(O)[C@H](NC)CC(C)C	S=C1N(C(=O)OCC)C=CN1C	O=C(Oc1cc(OC(=O)N(C)C)cc(C(O)CNC(C)(C)C)c1)N(C)C
Clc1ccc(OC(C(=O)OCC)(C)C)cc1	N(CCCN1c2c(cccc2)CCc2c1cccc2)(C)C	FC(F)(F)c1cc(C[C@@H](NCC)C)ccc1	Fc1c(N2CCN(C)CC2)cc2N(CC)C=C(C(=O)O)C(=O)c2c1	O=C(NCCN(CC)CC)c1c2c(nc(OCCCC)c1)cccc2	Fc1c(c(OC)ccc1)-c1c2nnc(C(=O)NCCC)c(N)c2ccc1	O=C(N(c1ccccc1)C1(COC)CCN(CCN2C(=O)N(CC)N=N2)CC1)CC	O=C1C(N2CC2)=CC(=O)c2n(C)c(CCCO)c(CO)c12	Brc1c(OC)cc(CC(=O)Nc2nc(OCC)c(C#N)c(N)c2)c(OC)c1	O=C(O)CN(C)C
Clc1c([C@@H]2C(C(=O)OCC)=C(COCCN)NC(C)=C2C(=O)OC)cccc1	O=C(C)c1cc2N(CCCN(C)C)c3c(Sc2cc1)cccc3	O([C@H]1[C@H](O)[C@@H](O[C@@H]2[C@H](O)[C@@H](NC)[C@](O)(C)CO2)[C@H](NCC)C[C@@H]1N)[C@@H]1[C@H](N)CC=C(CN)O1	O=C(Oc1ccc(C(=O)OCC)cc1)CCCCCNC(=N)N	OC(=Nc1c(C)cccc1C)C(N(CCC)CC)CC	Brc1c(N)cc(OC)c(C(O)=NCCN(CC)CC)c1	S(=O)(=O)(Oc1ccc(CCOc2ccc(C[C@H](OCC)C(=O)O)cc2)cc1)C	ClCC1N(C)S(=O)(=O)c2c(N1)cc(Cl)c(S(=O)(=O)N)c2	Fc1ccc(Oc2ccc(OC3(CCOCC)C(=O)NC(=O)NC3=O)cc2)cc1	O=C1N(CCN(C)C)C(=O)c2c3c(cc(N)cc13)ccc2
S(CC(=O)OCC)CCC1SCC(C(=O)O)N1	Clc1cc2n(CCN(C)C)cc(C(=O)N3CCC4(OCc5c4cccc5)CC3)c2cc1	O=C(OCC)[C@@H](N[C@H](C(=O)N1[C@H](C(=O)O)Cc2c(cccc2)C1)C)CCc1ccccc1	S=P(SC(C(=O)OCC)CC(=O)OCC)(OC)OC	O=C1N(CCC)C(=O)c2nc(C3CCCC3)[nH]c2N1CCC	Clc1c(O)cc(O)c(-c2c(N3CCNCC3)c(C(=O)NCC)n[nH]2)c1	O=C(OCC)C1(c2ccccc2)CCN(CCc2ccc(N)cc2)CC1	Clc1ccc([C@](O)(c2n(C)cnc2)c2cc3C(c4cc(C#C)ccc4)=CC(=O)N(C)c3cc2)cc1	O(CCOCCOCCOCCOCC)CCOCCOCCOCCO	S(=O)(=O)(N(C)c1n(-c2ccccc2)ncc1)c1ccc(C)cc1
Clc1c(OCC)c(NC(=O)c2cc(C)c(OCCN)c(C)c2)cc(N2CCCCC2)c1	[P@](=O)(OP(=O)(O)O)(OCCN(C)C)O	O=C(OCC)C=C(C=CC=C(C=Cc1c(C)c(C)c(OC)cc1C)C)C	Ic1c(C(CCCCCCCCC(=O)OCC)C)cccc1	O=C(OCCC)c1cc(O)c(O)c(O)c1	O=C(OC)NCC	O=C(OCC)c1nc(N2CCN(C3=Nc4c(SC3)cccc4)CC2)sc1	O=C1N=C2N(C)c3c(N=C2C(=O)N1)cc(C)c(C)c3	ClC(Cl)=CCl	O=C(NO)/C=C/c1n(C)cc(C(=O)Cc2ccccc2)c1
P(=O)(OCC)(O)O	O=C(N(Cc1n(C)c2c(c1)cccc2)C)/C=C/c1cnc(N)cc1	Clc1cc(NC2CCN(C(=O)OCC)CC2)ncc1	S=C(NCCc1c(F)c(OCC)ccn1)Nc1ncc(C)cc1	Clc1cnc2[nH]cc(C(=O)c3c(F)c(NS(=O)(=O)CCC)ccc3F)c2c1	O=C(OCC)c1n([C@H](C)c2ccccc2)cnc1	Fc1ccc(CNc2nc(N)c(NC(=O)OCC)cc2)cc1	Clc1cc2N(c3ccccc3)C(=O)CC(=O)N(C)c2cc1	Clc1ccc(C2=NN/C(=N/CCC=C)/SC2)cc1	Clc1cc2C(c3ccccc3)=NCC(=O)N(C)c2cc1
O(CCCNC[C@@H]1Oc2c(OC1)cccc2)c1cc2OCOc2cc1	O=C(N[C@H](C(=O)N1[C@H](C(=O)Nc2c(-c3ccccc3)nns2)CCC1)C1CCCCC1)[C@@H](NC)C	[PH](=O)(OCC)OCC	P(CCP(CCOCC)CCOCC)(CCOCC)CCOCC	S=C(S)N(CC)CC	Clc1cc(NC2CCN(C(=O)OCC)CC2)ncc1	O=C(C(CN1CCN(CC(OCC)c2ccccc2)CC1)C)c1ccccc1	Fc1c(-n2ncc3C(Nc4c(C)ccc(C(=O)NC5CC5)c4)=CC(=O)N(C)c23)ccc(F)c1	Clc1c(NC2=NCCN2)c(Cl)ccc1	CN1CCC(=C2c3c(cccc3)C=Cc3c2cccc3)CC1
N(CCNCCN)CCNCCN	O=C(O)/C(/NC)=C/C	S(=O)(=O)(CC)c1cc(Nc2oc(-c3cc(-c4ncccc4)ccc3)cn2)c(OC)cc1	S(=O)(=O)(CC)c1cc2nc(-c3cc4c(cc3)cccc4)oc2cc1	O=C(Nc1c(C)cccc1C)CN(CC)CC	O=C(OCC)Nc1cc2N(C(=O)CCN3CCOCC3)c3c(Sc2cc1)cccc3	S(C=1N(COCC)C(=O)NC(=O)C=1C(C)C)C1CCCCC1	O=C(N[C@@H]1C(=O)N(C)c2c(C(c3ccccc3)=N1)cccc2)c1n2c3c(c1)cccc3CCC2	S=C(Oc1cc2c(cc1)cccc2)N(C)c1cc(C)ccc1	O=C(Nc1c(C)ccc(OC2=Nn3c(nc(NC(=O)C4CC4)c3)C=C2)c1)c1n(C)nc(C)c1
NC	O=C1N(C)c2c(N1c1ccc(C(C#N)(C)C)cc1)c1c(nc2)ccc(-c2cnc3c(c2)cccc3)c1	S(/C(=N/c1ccc(C(F)(F)F)cc1)/N)CC	Clc1cc(-c2c(-c3cc(C(=O)NCc4ccccc4)[nH]c3)n[nH]c2)ccc1	Clc1cc2nccc(Nc3cc(CN(CC)CC)c(O)cc3)c2cc1	O=C(OCCN(C)C)C(OCC)(c1ccccc1)c1ccccc1	Fc1ccc(C2=C(N(COCC)OC2=O)c2nc(Oc3c(O)cccc3)ncc2)cc1	Clc1c(C=2Oc3c([C@@H]4[C@H](O)CN(C)CC4)c(O)cc(O)c3C(=O)C=2)cccc1	N(CCC=C1c2c(C(C)(C)c3c1cccc3)cccc2)(C)C	O=C(NO)[C@@H](O)[C@H](C(=O)N[C@H](C(=O)NC)C(C)(C)C)CC(C)C
N(CCc1c2c([nH]c1)ccc(Cn1ncnc1)c2)(C)C	Clc1c(S(=O)(=O)N)cc2S(=O)(=O)N(C)C(CSCC(F)(F)F)Nc2c1	Clc1c(Cl)ccc(NC(=O)Nc2ccc(Cl)cc2)c1	Clc1ccc(C(OCCN2CCCCC2)c2ccccc2)cc1	Clc1cc2nccc(NC(CCCN(CCO)CC)C)c2cc1	O(CCn1c(N2CCN(C)CCC2)nc2c1cccc2)CC	P(=O)(OCC)(OCC)Oc1ccc(OC)cc1	FC(F)(F)c1cc2N(CCCN3CCN(C)CC3)c3c(Sc2cc1)cccc3	Oc1cc2c(CCN(C)C)c[nH]c2cc1	Clc1c(C(F)(F)F)cc(NC(=O)Nc2ccc(Oc3cc(C(=O)NC)ncc3)cc2)cc1
N([C@@H](Cc1ccccc1)C)C	O=C(O)[C@H](N)Cc1c2c(n(C)c1)cccc2	ClCCN(CCCl)C=1C(=O)NC(=O)NC=1	Clc1sc(/C=C/S(=O)(=O)N2CC(=O)N(Cc3[nH]c4c(c3)cncc4)CC2)cc1	O=C(N(c1ccccc1)C1(COC)CCN(CCN2C(=O)N(CC)N=N2)CC1)CC	ClC(Cl)=CCl	Clc1c(Cl)c(Cl)c2c(c1Cl)C(=O)OC2	O=C(O)c1nn(C)c2-c3nc(Nc4ccccc4)ncc3CCc12	N(CCCN1c2ncccc2Sc2c1cccc2)(C)C	N(C(Cc1ccccc1)(C)C)C
Clc1c(Cl)ccc([C@H]2c3c([C@@H](NC)CC2)cccc3)c1	S(=O)(=O)(n1cc(/C=C/C(=O)Nc2c(N)cccc2)cc1)c1ccc(-c2cn(C)nc2)cc1	Clc1ccc(C2(O)CCN(CCC(C(=O)N(C)C)(c3ccccc3)c3ccccc3)CC2)cc1	Clc1cc2c(cc(S(=O)(=O)N3CCN(C(=O)C4CCN(c5ccncc5)CC4)CC3)cc2)cc1	Clc1c(O)cc(O)c(-c2c(N3CCNCC3)c(C(=O)NCC)n[nH]2)c1	Brc1oc(C(=O)Nc2c(N3CCN(CC#C)CC3)c(Cl)ccc2)cc1	Clc1cc(NC(=O)Nc2sc(CCNc3ncnc4c3scc4)cn2)ccc1	O=C(Nc1c(C)ccc(OC2=Nn3c(nc(NC(=O)C4CC4)c3)C=C2)c1)c1n(C)nc(C)c1	O=C(NCCN(C)C)c1c2nc3c(cc2ccc1)cccc3	O=C(C(NC)C)c1ccc(C)cc1
S(=O)(=O)(N)c1sc2S(=O)(=O)N(c3cc(OC)ccc3)C[C@H](NC)c2c1	Clc1cc(C=2c3c(N(C)C(=O)C=2)ccc([C@@](N)(c2n(C)cnc2)c2ccc(Cl)cc2)c3)ccc1	O=C1C=C2C(=C3[C@@H](c4ccc(N(C)C)cc4)C[C@@]4(C)[C@@](O)(CCCO)CC[C@H]4[C@@H]3CC2)CC1	O=C(N(C)[C@H]1[C@@H]2Oc3c(O)ccc4c3[C@@]32[C@](O)([C@H](N(CC2CC2)CC3)C4)CC1)/C=C/c1cocc1	O=C(NCC)c1c(c(-c2c(O)cc(O)c(C(C)(C)C)c2)on1)-c1ccc(CN2CCOCC2)cc1	Clc1c(C(OCc2ccc(Cl)cc2)Cn2cncc2)ccc(Cl)c1	Clc1cc2C(N3CCNCC3)=Nc3c(Oc2cc1)cccc3	S=C1N(c2cc(C(F)(F)F)c(C#N)cc2)C(=O)C(C)(C)N1c1cc(F)c(C(=O)NC)cc1	Fc1ccc(Cn2c(N3CCC(N(C)c4nc(O)ccn4)CC3)nc3c2cccc3)cc1	O=C(O)CNC
O=C1N(C)C(=O)NC(=O)C1(C)C1=CCCCC1	Clc1ccc([C@](O)(c2n(C)cnc2)c2cc3C(c4cc(C#C)ccc4)=CC(=O)N(C)c3cc2)cc1	Fc1ccc([C@]2(CCCN(C)C)OCc3c2ccc(C#N)c3)cc1	O=C(N(C)C)c1n(C2CCCC2)c2nc(Nc3ncc(N4CCNCC4)cc3)ncc2c1	Brc1c(O)c(CN(C)C)c2c(C(=O)OCC)c(CSc3ccccc3)n(C)c2c1	Clc1cn(CCCCN2CCN(c3ncccn3)CC2)nc1	O=C(N)c1c(/N=N/N(C)C)[nH]cn1	S(=O)(=O)(N(CCO)c1c(C2CC2)cc2c(C(=O)NC)c(-c3ccc(F)cc3)oc2c1)C	Clc1ccc(S(=O)(=O)/N=C(\NC)/N2N=C([C@@H](c3ccccc3)C2)c2ccc(Cl)cc2)cc1	ClC=1C(c2c(F)cc(OCCCNC)cc2F)=C(N[C@H](C(F)(F)F)C)n2ncnc2N=1
O=C1C(N2CC2)=CC(=O)c2n(C)c(CCCO)c(CO)c12	OCCNc1nc(NCc2ccccc2)c2ncn(C)c2n1	N(CCCN1c2c(cccc2)CCc2c1cccc2)(C)C	S(=O)(=O)(O)c1c2c(c(N(C)C)ccc2)ccc1	Fc1ccc(CNc2nc(N)c(NC(=O)OCC)cc2)cc1	Oc1ccc(C(CN(C)C)C2(O)CCCCC2)cc1	S(=O)(=O)(Nc1c(C(=O)O)c2c(cc1)CCCC2)c1c(/C=C\CN(C)C)cc(F)cc1	O=C(N[C@H]1C(=O)N(CC(=O)C(C)(C)C)c2c(C(c3ncccc3)=N1)cccc2)Nc1cc(NC)ccc1	O=C(O[C@@H]1C[C@H]2N(C)[C@H](C[C@@H]2O)C1)[C@H](CO)c1ccccc1	S(=O)(=O)(NC)c1ccc(N/C=C/2\C(=O)Nc3c\2cccc3)cc1
Clc1c(S(=O)(=O)N)cc2S(=O)(=O)N(C)C(CSCC(F)(F)F)Nc2c1	O(C(c1ccccc1)c1ccccc1)C1CCN(C)CC1	S(=O)(=O)(N(C)C)c1cc2/C(=C\CCN3CCN(C)CC3)/c3c(Sc2cc1)cccc3	Brc1ccc(C(=O)c2c(F)cc(OCCCCCCN(CC=C)C)cc2)cc1	N(CCCN1c2ncccc2Sc2c1cccc2)(C)C	S(=O)(=O)(n1cc(/C=C/C(=O)NO)cc1)c1ccc(CN(C)C)cc1	N(CCC=C1c2c(cccc2)CCc2c1cccc2)(C)C	O=C(NCB(O)O)/C(=N\OC)/c1nc(N)sc1	Fc1ccc(Cc2cnc3C(O)=C(C(=O)NCCO)C(=O)N(C)c3c2)cc1	O=C(O)[C@@H](C(=O)N[C@](OC)(C(=O)O)[C@H]1OCC(=C)C(C(=O)O)=N1)c1ccc(O)cc1
O=Cc1n2c(C(=C3CCN(C)CC3)c3c(cccc3)CC2)nc1	N#Cc1nc(NC2CCCCC2)c2ncn(CCN3CCN(C)CC3)c2n1	S(=O)(=O)(N(C)c1n(-c2ccccc2)ncc1)c1ccc(C)cc1	O[C@H]([C@@H](NC)C)c1ccccc1	S(CCN(C)C)Cc1c2N=C(N)NC(=O)c2cc(N)c1	Clc1cc2C(OCCN(C)C)=Cc3c(Sc2cc1)cccc3	O=C1OC[C@H](Cc2cc3c(CCN(C)C)c[nH]c3cc2)N1	O=C(OC)c1c(O)cccc1	Nc1n(C)c2c(n1)ncc(-c1ccccc1)c2	Clc1c(Oc2ccc(OC(C(=O)OC)C)cc2)ccc(Cl)c1
S=C(/N=N\Cc1c(N2CCN(C)CC2)cccc1)N	Nc1ncnc2n(C)nc(-c3cc4c(cc3)cccc4)c12	O=C(N(CCOc1ccc(-c2ccc(C#N)cc2)cc1)C)NO	N([C@H](Cc1ccccc1)C)C	P(=O)(O)(O)NC(N(CC(=O)O)C)=N	Brc1ccc(C(=O)c2ccc(OC/C=C/CN(C)C3CC3)cc2)cc1	O=C(NCCN(C)C)c1c2nc3c(cc2ccc1)cccc3	S(=O)(=O)(Nc1cc(OC)c(Nc2c3c(nc4c2cccc4)cccc3)cc1)C	N(Cc1sccc1)(c1ccccc1)C1CCN(C)CC1	Clc1cc(N2C(=O)c3c(C2(O)c2cc4nc(NC(=O)OC)[nH]c4cc2)cccc3)c(C)cc1
FCCN1c2c(F)c(N3CCN(C)CC3)c(F)cc2C(=O)C(C(=O)O)=C1	Fc1c(-c2n3N=C(OCc4n(C)ncn4)C(C4CCC4)=Cc3nn2)c(F)ccc1	N(C)[C@]1(C)C(C)(C)[C@@H]2C[C@H]1CC2	O=C(N)c1cc2c([nH]c3c2C[C@H](NC)CC3)cc1	Brc1ccc(-c2nsc3c2ccc(OCCCCCCN(CC=C)C)c3)cc1	N(CC#C)(Cc1ccccc1)C	O=C(N(Cc1c(C)c2c(o1)cccc2)C)/C=C/c1cnc2NC(=O)CCc2c1	O(C)c1c(O)ccc(CO)c1	Clc1ccc([C@@](OCC[C@@H]2N(C)CCC2)(C)c2ccccc2)cc1	Fc1ccc(C(=O)c2cc3[nH]c(N=C(OC)O)nc3cc2)cc1
Clc1cc2C(=O)c3c(C)nn(C)c3N(O)c2cc1	S(=O)(=O)(N)c1cc2C(=O)SN(C)c2cc1	O=C1N(C)c2c(cccc2)C=C1	O=C1N(C)C(=O)c2n(CCNCC(O)c3cc(O)c(O)cc3)cnc2N1C	Clc1c(Cl)ccc([C@H]2c3c([C@@H](NC)CC2)cccc3)c1	OCCN(C)c1ncnc2oc(c(-c3ccccc3)c12)-c1ccccc1	O=C(O)/C(/NC)=C/C	O=C(O)CCc1cc(OC)c(OC)cc1	O=C1N(N(C)C(C)=C1)c1ccccc1	O(C)c1c(O)c(OC)c2OC(c3c(O)cccc3)=CC(=O)c2c1O
O=C(O)[C@@H](N)CCCNC(=N)NC	N(Cc1oc(-c2cnccc2)cc1)C	O=C(O)Cc1n(C)c(C(=O)c2ccc(C)cc2)cc1	O=C(O)c1nn(C)c2-c3nc(Nc4ccccc4)ncc3CCc12	Clc1sc2C(O)=C(C(=O)Nc3ncccc3)N(C)S(=O)(=O)c2c1	O=C(N[C@H](C(=O)N1[C@H](C(=O)Nc2c(-c3ccccc3)nns2)CCC1)C1CCCCC1)[C@@H](NC)C	O=C1C(N2CC2)=CC(=O)c2n(C)c(/C=C/CO)c(CO)c12	O=C(N1CCN(c2nc(N)c3c(n2)cc(OC)c(OC)c3)CC1)C1Oc2c(OC1)cccc2	ClCCN(S(=O)(=O)C)N(S(=O)(=O)C)C(=O)NC	O(C)c1c(O)cc([C@H]2Oc3c(c(O)cc(O)c3)C(=O)C2)cc1
O=C(N[C@H]1C(=O)N(CC(=O)C(C)(C)C)c2c(C(c3ncccc3)=N1)cccc2)Nc1cc(NC)ccc1	Clc1cc2c([P@@](=O)(OC)c3cc(/C=C/C#N)cc(C)c3)c(C(=O)N)[nH]c2cc1	Clc1cc(OC=2C(=O)N(Cc3n(C)c(O)nn3)C=CC=2C(F)(F)F)cc(C#N)c1	S=C1N(c2cc(C(F)(F)F)c(C#N)nc2)C(=O)C2(N1c1cc(F)c(C(=O)NC)cc1)CCC2	Clc1cc2C(c3c(F)cccc3)=NCC(=O)N(C)c2cc1	O=C1N(Cc2c(C#N)cccc2)C(N2C[C@H](N)CCC2)=CC(=O)N1C	Clc1[nH]c2C(=O)N(C)C(=O)N(C)c2n1	O(C)c1c(O)c(O)cc(/C=C/C(O)O)c1	N(C(Cc1ccccc1)(C)C)C	O(C)c1c(O)ccc(C[C@H]([C@H](CO)Cc2cc(OC)c(O)cc2)CO)c1
O=C1N(c2ccccc2)c2c([C@@]1(CCCNC)C)cccc2	Clc1c(Oc2ccc(OC(C(=O)OC)C)cc2)ccc(Cl)c1	O=C1c2c(C(=O)C3=C1C1N(C)C3c3c(C1=O)cccc3)cccc2	N(C(Cc1cc2OCOc2cc1)C)C	Clc1cc2C(N3CCN(C)CC3)=Nc3c(Oc2cc1)cccc3	Oc1nc(N)nc2n(C)cnc12	Fc1c(CN2C(=O)c3n(C)c4c(sc(C)c4)c3C=N2)cccc1	O(C)c1c(C#N)cc(OC)c(CCNCc2c(O)cccc2)c1	O=C(O)[C@@H](N)CCCCNC	O(C)c1c(O)cccc1
Clc1cc(OC(F)F)cc([C@@H](O)C(=O)N2[C@H](C(=O)NCc3ccc(/C(=N/OC)/N)cc3)CC2)c1	O=C(OC)CC1(CN)C[C@H]2[C@@H](C1)CC2	Nc1c2c(C(c3ccccc3)CN(C)C2)ccc1	N#CCc1ccc(Nc2nc(NC)cc(Nc3n[nH]c(C4CC4)c3)n2)cc1	Brc1c(Br)c(Br)c2nc3N(C)CCn3c2c1Br	Brc1[nH]c2C(=O)N(C)C(=O)N(C)c2n1	CN1CCC(=C2c3c(scc3)CCc3c2cccc3)CC1	O(C)c1c(O)ccc(C[C@@H]([C@@H](Cc2cc3OCOc3cc2)C)C)c1	Clc1c(C(=O)OC)c(-c2cc(F)c([C@H](NC(=O)C3(NC(=O)C(F)(F)F)CC3)C)cc2)ccc1	O(C)C=1C(=O)C(C/C=C(/CCC=C(C)C)\C)=C(C)C(=O)C=1OC
O=C(OC)/N=C(\N)/c1ccc(-c2ccc(OC[C@H]3NC(=O)[C@H](CC(=O)OC)C3)cc2)cc1	O=C(OCCN1CCOCC1)CC/C(=C/Cc1c(OC)c(C)c2c(c1O)C(=O)OC2)/C	FC(F)(F)c1ccc(O[C@@H](CCNC)c2ccccc2)cc1	S(=O)(=O)(C(C)C)c1ccc(-c2nc(c(N)nc2)-c2onc(-c3ccc(CNC)cc3)c2)cc1	Clc1cc2C(=O)c3c(C)nn(C)c3N(O)c2cc1	O=C(NC1C[C@@H]2N(C)[C@H](C1)CCC2)c1nn(C)c2c1cccc2	FC(F)(F)c1cc2N(CCCN3CCN(C)CC3)c3c(Sc2cc1)cccc3	O(C)c1c(OC)cc(Cc2c(N)nc(N)nc2)cc1OC	O=C(OC)c1c(O)cccc1	O(C)c1c2occc2cc2c1OC(=O)C=C2
S(Cc1cc(F)c(OC)cc1)c1oc(-c2cc3OCOc3cc2)nn1	O(C)c1c(O)cc(C=2Oc3c(c(O)cc(O)c3)C(=O)C=2)cc1	Clc1cc(COc2cc3OC(=O)C=C(CNC)c3cc2)ccc1	N(Cc1c(-c2sccc2)cccc1)C	Clc1c(F)c(Nc2ncnc3c2cc(OC2CCN(CC(=O)NC)CC2)c(OC)c3)ccc1	O=C1N(C2CCC(OC)CC2)c2nc(-c3cnc(C(O)(C)C)cc3)cnc2NC1	ClCCN(S(=O)(=O)C)N(S(=O)(=O)C)C(=O)NC	O(C)c1ccc(-c2c(-c3ccc(OC)cc3)nc(-c3sccc3)[nH]2)cc1	Brc1cc2C(c3ncccc3)=N[C@@H](CCC(=O)OC)c3n(c(C)cn3)-c2cc1	O=C(O)C(C)C=1OC(=O)c2c(O)cc(OC)cc2C=1
O(C)C=1C(=O)C(CCCCCCCCCCCCO)=C(C)C(=O)C=1OC	Fc1c(Nc2nc3NC(=O)C(C)(C)Oc3cc2)nc(Nc2cc(OC)c(OC)c(OC)c2)nc1	Clc1c(Oc2ccc(OC(C(=O)OC)C)cc2)ccc(Cl)c1	S[C@H]1[C@H](O)[C@@H](O)[C@H](OC)O[C@@H]1CO	O=C(O)CNC	Brc1cc2C(c3ncccc3)=N[C@@H](CCC(=O)OC)c3n(c(C)cn3)-c2cc1	O=C(N[C@H]1C(=O)N(CC(=O)C(C)(C)C)c2c(C(c3ncccc3)=N1)cccc2)Nc1cc(NC)ccc1	O(C)c1ccc(N(C)c2nc(C)nc3c2cccc3)cc1	O(C)C=1C(=O)C(CC=C(C)C)=C(C)C(=O)C=1OC	O=C(CC(=O)c1ccc(C(C)(C)C)cc1)c1ccc(OC)cc1
O(C)c1c2c(-c3nc(N)ncc3)c[nH]c2ncc1	O=C(CC(=O)c1ccc(C(C)(C)C)cc1)c1ccc(OC)cc1	O=C(OC)c1cc(NC(=O)c2c(C)c(O)ccc2)c2c(c1)ccc(C(=N)N)c2	O=C(OC)C1=CCCN(C)C1	O=C(O)[C@@H](OC)Cc1ccc(OCCCOc2ccc(Oc3ccccc3)cc2)cc1	ClC(Cl)(Cl)c1c(Cl)c(OC)c(Cl)c(OC)n1	FC(F)(F)c1ccc(O[C@@H](CCNC)c2ccccc2)cc1	S=C1OC(c2cc3n(-c4ccc(OC)cc4)cnc3cc2)=NN1	O(C)c1c(OC)c(CN2CCNCC2)ccc1OC	ClC(=C(c1ccc(OC)cc1)c1ccc(OC)cc1)c1ccc(OC)cc1
Fc1nc(N)c2nc(Cc3c(OC)ccc(OC)c3)n(CCCC#C)c2n1	O(C)c1ccc(C(CN(C)C)C2(O)CCCCC2)cc1	FC(F)Oc1c(OC)cc(C2=NNC(=O)C=C2)cc1	Fc1c(NC(=O)Nc2cnc(C)cc2)cccc1CN1CCN(C(=O)OC)CC1	O(C)[C@H]1[C@H](O)[C@@H](O)[C@@H](O)[C@@H](CO)O1	Clc1c(OC)c(OC)c(OC)cc1Cc1n(CCCC#C)c2ncnc(N)c2n1	Clc1cc2c([P@@](=O)(OC)c3cc(/C=C/C#N)cc(C)c3)c(C(=O)N)[nH]c2cc1	S(=O)(=O)(n1c2c(c(CCC(=O)O)c1)cc(OC)cc2)c1ccc(OC)cc1	O=C(N1CCN(c2cc3c(NC(=O)CC3)cc2)CC1)c1cc(OC)c(OC)cc1	O(CCN1CCCCC1)c1ccc(Oc2c(-c3ccc(OC)cc3)sc3c2ccc(O)c3)cc1
O=C(Nc1c(CCC2N(C)CCCC2)cccc1)c1ccc(OC)cc1	O(C)c1ccc(C2=C(O)C(=O)c3c(O)cc(O)c(CC=C(C)C)c3O2)cc1	S(=O)(=O)(N)c1sc2S(=O)(=O)N(c3cc(OC)ccc3)CCc2c1	S(=O)(=O)(Nc1cc(OC)c(Nc2c3c(nc4c2cccc4)cccc3)cc1)C	Clc1c(N)cc(OC)c(C(=O)N[C@H]2[C@@H](OC)CN(CCCOc3ccc(F)cc3)CC2)c1	O=C(N1CCN(c2nc(N)c3c(n2)cc(OC)c(OC)c3)CC1)C1OCCC1	O=C(OC)[C@@H]([C@H](NC(=O)c1ccc(-c2cc(CN)ccc2)cc1)C)Cc1cc(C(=N)N)ccc1	[SH](=O)(=O)c1ccc(OC)cc1	O(C)c1c2OCOc2cc(CC(N)C)c1	O=C(O)[C@@H](N)CCCCNC(=O)CCCCCOCCOC
O(C)c1ccc(C2=C(O)C(=O)c3c(O)cc(O)c(CC=C(C)C)c3O2)cc1	O(Cc1ccc(OC)cc1)c1c(OC)cc-2c(OC(=O)c3c-2ccc(C(O)C)c3)c1	O(C)c1c(O)ccc(C=C)c1	Clc1c(OC)c(OC)c(OC)cc1Cc1n(CCCC#C)c2nc(F)nc(N)c2n1	Clc1cc2c([P@@](=O)(OC)c3cc(/C=C/C#N)cc(C)c3)c(C(=O)N)[nH]c2cc1	Fc1cc2onc(C3CCN(CCCOc4c(OC)cc(C(=O)C)cc4)CC3)c2cc1	Clc1c(Oc2ccc(OC(C(=O)OC)C)cc2)ccc(Cl)c1	FC(F)(F)c1ccc(N(C(=O)C=2C(=O)N(C)c3c(c(OC)ccc3)C=2O)C)cc1	Clc1c(OC)cc(OC)c2C(=O)[C@@]3([C@H](C)CC(=O)C=C3OC)Oc12	S(=O)(=O)(C)c1ccc(C2=C(c3ccccc3)C(=O)OC2)cc1
S(=O)(=O)(Nc1c(Nc2ccc(O)cc2)nccc1)c1ccc(OC)cc1	O(C)c1cc([C@]2(O)[C@@H](CN(C)C)CCCC2)ccc1	O=C(O)COc1cc(OC)c2C(=O)C=C(c3cc(OC)c(OC)cc3)Oc2c1	O(C)c1c(OC2CCCC2)cc(C2CC(O)=NC2)cc1	Ic1c(O)c(C(=O)NCCC(=O)OC)cc(-c2c(F)cc(F)cc2)c1	S(=O)(=O)(N)c1sc2S(=O)(=O)N(c3cc(OC)ccc3)C=Cc2c1	O=C(OC)c1cc(OC)c(O)cc1	S(=O)(=O)(Nc1c(OC)nccn1)c1ccc(N)cc1	O(Cc1ccncc1)c1c(C)ccc(OC)c1	S(=O)(=O)(C)N1c2nc(N3CCOCC3)nc(C=3C=NC(=N)NC=3)c2CC1
O=C(N(C)C)c1cc(-c2cnc3[nH]cc(-c4c(OC)cccc4)c3c2)cnc1	O(C)c1cc(-c2cc(CCc3nc(N)ccc3)ccc2)ccc1	O(C)c1c(OC2CCCC2)cc([C@@H]2C[C@@H](Cc3cc(C)ccc3)C(=O)NC2)cc1	O(C)c1c(OC)cc(N(Cc2c(C)c3c(N)nc(N)nc3nc2)C)cc1OC	Fc1c(NC(=O)Nc2cnc(C)cc2)cccc1CN1CCN(C(=O)OC)CC1	Clc1c(OC)cc(OC)c2C(=O)[C@@]3([C@H](C)CC(=O)C=C3OC)Oc12	[Hg](O)CC(OC)CNC(=O)c1c(OCC(=O)O)cccc1	S(=O)(=N)(CC[C@H](N)C(=O)O)C	S(=O)(=O)(N[C@H](P(=O)(O)O)C(C)C)c1ccc(-c2ccc(OC)cc2)cc1	[SH0](=O)(C)C
[SH0](=O)(Cc1c(C)c(OC)c(C)cn1)c1[nH]c2c(n1)ccc(OC)c2	O(C)c1c(OC)cc2ncnc(Nc3cc(O)ccc3)c2c1	FC(F)(F)c1ccc(CNC(=O)c2c(OC)ccc(CC3C(=O)NC(=O)O3)c2)cc1	S(=O)(=O)(N)c1sc2S(=O)(=O)N(c3cc(OC)ccc3)C=Cc2c1	O=C(OCCN1CCOCC1)CC/C(=C/Cc1c(OC)c(C)c2c(c1O)C(=O)OC2)/C	O(C)c1cc(OC)cc(NC(=N)NC(=N)N)c1	Clc1c(C(=O)NCC2(O)CCCCCC2)cc(N2C(=O)N(C[C@@H](O)COC)C(=O)C=N2)cc1	S(C[C@@H]1[C@@H](O)[C@@H](O)[C@H](n2c3ncnc(N)c3nc2)O1)C	O=S1(=O)N(c2c(OC)ccc(-c3ccccc3)c2)CC(=O)N1	S(C)c1sc(C(=O)N2CCC3(c4c(OC3)ccc(CN)c4)CC2)c2c1cccc2
O(CCc1ncc(-c2c(C)nc3C(N4CCOCC4)=CC=Nn23)cc1)C	Clc1c(NC2=NCCN2)c(OC)nc(C)n1	O(C)c1c(OC)cc2ncnc(Nc3cc(O)ccc3)c2c1	O(C)c1c(OC)cc(Nc2nc(N(C)c3cc4[nH]nc(C)c4cc3)ccn2)cc1OC	O=C(N)c1c(OC)cc2[C@@H]3[C@H]([C@H]4[C@@](C)(C=CC4)CC3)CCc2c1	Clc1c(NC(=O)c2cc(OC3CCCC3)c(OC)cc2)c(Cl)cnc1	Clc1c(OC)ccc(CNc2c(C(=O)NCc3ncccn3)cnc(N3[C@H](CO)CCC3)n2)c1	Clc1c(/N=C(/N(C)c2cc(SC)ccc2)\N)cc(SC)cc1	O(C)c1c(OC)ccc([C@](C#N)(C(C)C)CCCNCCc2cc(OC)c(OC)cc2)c1	Fc1ccc(CC2CCN(C(=O)C(=O)Nc3cc4OC(=O)Nc4cc3)CC2)cc1
O(CCc1ccc(OCC(O)CNC(C)C)cc1)C	Brc1c(NC(=O)N[C@H]2CN(c3ncc(C(F)(F)F)cc3)CC2)cccc1	Fc1cc2c([C@H](C(C)C)[C@@](OC(=O)COC)(CCN(CCCc3[nH]c4c(n3)cccc4)C)CC2)cc1	Fc1c(Nc2nc3NC(=O)C(C)(C)Oc3cc2)nc(Nc2cc(OC)c(OC)c(OC)c2)nc1	O(C)c1c(O)cc([C@H]2Oc3c(c(O)cc(O)c3)C(=O)C2)cc1	Clc1c(NC(=O)/C(/C#N)=C(\O)/C)ccc(-c2c(OC)cccc2)c1	O=C(Nc1c(N(CCN(C)C)C)cc(OC)c(Nc2nc(-c3c4c(n(C)c3)cccc4)ccn2)c1)C=C	S(CC[C@@H](N)C(=O)O)C	O(C)c1ccc(CN(CCN(C)C)c2ncccc2)cc1	Fc1c(C=2N=C(NCc3cnccc3)c3n(ccn3)C=2)cccc1
O=C(O)[C@H](COCCOC)CC1(C(=O)NC2CCC(C(=O)O)CC2)CCCC1	Clc1c(Nc2nc(C(F)(F)F)c(C(=O)NCC3CCOCC3)cn2)ccc(Cl)c1	S(=O)(=O)(N1[C@@H](C(=O)NO)C[C@H](NOC)C1)c1ccc(OC)cc1	O(C)c1ccc(CC(N)C)cc1	O(C)c1c(OC)ccc(C(C#N)(C(C)C)CCCN(CCc2cc(OC)c(OC)cc2)C)c1	O=C(O)[C@@H](C)c1cc2c(cc(OC)cc2)cc1	Fc1c(N2CC(C)NCC2)c(OC)c2N(C3CC3)C=C(C(=O)O)C(=O)c2c1	BrC(F)(F)C(F)(F)C(F)(F)C(F)(F)C(F)(F)C(F)(F)C(F)(F)C(F)(F)F	P(=O)(Oc1c(OC)cccc1C=O)(O)O	Clc1cc(N)c(C(=O)C[C@H](N)C(=O)O)cc1
S(=O)(=O)(Nc1ncc(OCCOC)cn1)c1ccccc1	Fc1cc(C(=O)Nc2cc3n(CCc4ccncc4)ccc3cc2)cc(N2CCOCC2)c1	S=P(OC)(OC)O	O(C)c1ccc(CN(CCN(C)C)c2ncccn2)cc1	O=C(N1CCN(c2nc(N)c3c(n2)cc(OC)c(OC)c3)CC1)C1Oc2c(OC1)cccc2	Clc1ccc(C(=O)n2c(C)c(CC(=O)OCC(=O)O)c3c2ccc(OC)c3)cc1	Clc1c(OC)cc(OC)c(NC(=O)Nc2ncc(C#N)nc2)c1	FC(F)(F)c1cc(C2=CCN(CCc3cc4c(cc3)cccc4)CC2)ccc1	O(C)c1cc2N(C[C@@H](CN(C)C)C)c3c(Sc2cc1)cccc3	FC(F)(F)c1n2c(nn1)CN(C(=O)C[C@H](N)Cc1c(F)cc(F)c(F)c1)CC2
Clc1c(C(=O)Nc2cc(c(Cl)cc2)-c2ncccc2)ccc(S(=O)(=O)C)c1	Fc1ccc(-c2c(-c3ccncc3)c[nH]n2)cc1	S(=O)(=O)(C)c1ccc(C2=C(c3ccccc3)C(=O)OC2)cc1	Clc1c(NC2=NCCN2)c(OC)nc(C)n1	Clc1c(F)c(Nc2ncnc3c2cc(OC)c(OCC2C[C@@H]4[C@@H](CN(C)C4)C2)c3)ccc1Cl	O(CCOC)C	O=C(O)CCc1c2c([nH]c1)ccc(OC)c2	Fc1cc(C(=O)Nc2cc3c([nH]cc3)cc2)cc(N2CCOCC2)c1	Fc1c(C=2S[C@](CCCN)(N(C(=O)N(OC)C)N=2)c2ccccc2)cc(F)cc1	O=C(O)[C@@H](N)Cc1ccc(O)cc1
Brc1c(Br)c(Br)c2nc(SC)[nH]c2c1Br	FC=1C(=O)NC(=O)NC=1	S(=O)(=O)(C)C	O=C(NC/C=C/c1cc2c(Nc3cc(C)c(Oc4cnc(C)cc4)cc3)ncnc2cc1)COC	Brc1c(OC)cc(CCN)c(OC)c1	S(=O)(=O)(CC[C@H](N)C(=O)O)C	Clc1c(N)c2c(c(C(=O)NC3CCN(CCCOC)CC3)c1)OCC2	Fc1ccc(-c2c(n(CC3CC3)cn2)-c2ccncc2)cc1	S(C)c1sc(C(=O)N2CCC3(c4c(OC3)ccc(CN)c4)CC2)c2c1cccc2	Fc1cc2c(C[C@H](N)C(=O)O)c[nH]c2cc1
S(CC[C@H](N)C(=O)O)C	Ic1ccc(NC(=S)OCCN2C(=O)c3c(C2=O)cccc3)cc1	S(C[C@H](NC(=O)CC[C@H](N)C(=O)O)C(=O)NCC(=O)O)C	O(CCO)C	O(C)c1c(O)ccc(C=CC)c1	FC(F)(F)C=1C(c2nc(N3CCOCC3)nc(N3CCOCC3)c2)=CNC(=N)C=1	S(=O)(=O)(NCCOC)c1ccc(Nc2nc(-c3n(C(C)C)c(C)nc3)ccn2)cc1	Fc1ccc(C2C(=O)c3c(C2=O)cccc3)cc1	Clc1c(/N=C(/N(C)c2cc(SC)ccc2)\N)cc(SC)cc1	SC[C@H](N)C(=O)O
S(CC[C@@H]([PH](=O)O)N)C	N#CCc1ccc(Nc2nc(Nc3n[nH]c(C4CC4)c3)c3c(n2)cccc3)cc1	FC(F)(F)c1ccc(C(=O)NN2C(=O)[C@H]3[C@@H](C2=O)[C@@H]2[C@@H]4[C@H]([C@H]3C=C2)C4)cc1	O(CCOc1c(OC)cc2c(ncc3c(N)nc(-n4cncc4)cc23)c1)C	O=C(Nc1c(CCC2N(C)CCCC2)cccc1)c1ccc(OC)cc1	FC(F)(F)c1cc(Nc2c(C(=O)OCCN3CCOCC3)cccn2)ccc1	S(C)c1cc2N(CCC3N(C)CCCC3)c3c(Sc2cc1)cccc3	FC=1C(=O)NC(=O)NC=1	S(CC[C@@H]([PH](=O)O)N)C	S(SC[C@H](N)C(=O)O)(=O)(=O)O
Brc1cc(NC(=O)Nc2cc(C(F)(F)F)cc(C(F)(F)F)c2)c(-c2n[nH]nn2)cc1	O=C(O)[C@@H](N)C/N=C(/NO)\N	O=C(O)[C@@H](N)CCCO	Clc1ccc(Cn2c3c(S(=O)(=O)C)cc(F)cc3c3c2[C@@H](CC(=O)O)CC3)cc1	S(=O)(=O)(n1c2c(c(CCC(=O)O)c1)cc(OC)cc2)c1ccc(OC)cc1	FC(F)(F)c1cc(NC(=O)Nc2sc(CCNc3ncnc4c3scc4)cn2)ccc1	FC(F)(F)C(F)(F)C(F)(F)C(F)(F)C(F)(F)F	Ic1cc(CNc2c3c(nc4c2CCCC4)cccc3)ccc1	FC(F)(F)C(F)OC(F)F	N=C(NCC1Oc2c(OC1)cccc2)N
FC(F)(F)c1cnc(Oc2cc(C=C3CCN(C(=O)Nc4nnccc4)CC3)ccc2)cc1	O=C(O)[C@@H](N)CC=1C(=O)C=C(O)C(=O)C=1	FC1CC(N)(C(=O)O)C1	[S@H0](=O)(CSC)C[C@@H](NC(=O)/C=C/C=1C(=O)NC(=O)NC=1C)CO	O(C)c1c(CO)cc(-c2nc3nc(N4[C@@H](C)COCC4)nc(N4[C@@H](C)COCC4)c3cc2)cc1	FC(F)(F)CN(CC(F)(F)F)c1cc2C(C(F)(F)F)=CC(=O)Nc2cc1	FC(F)(F)CC(F)F	FC(F)(F)c1nc(C(F)(F)F)c2c(n1)CN(C(=O)C[C@H](N)CN1C(=O)CCC(F)(F)C1)CC2	IC=1C(=O)NC(=O)N(C[C@H](N)C(=O)O)C=1	Clc1c(C(=O)c2ccc(Cl)cc2)c(Cl)cc(Cn2c(N)c(C(=O)N)nn2)c1
Clc1c(N2C(=O)NCc3c(-c4c(F)cc(F)cc4)cc(N4CCNCC4)cc23)c(Cl)ccc1	P(=O)(OC[C@H](N)C(=O)O)(O)O	O=C(O)[C@@H](N)c1ccc(O)cc1	S(CC[C@@H](P(=O)(O)O)N)C	S(=O)(=O)(NCC1CC1)c1cc(Nc2oc(-c3cc(-c4cnccc4)ccc3)cn2)c(OC)cc1	FC(F)(F)Oc1ccc(-c2cc3C(=O)N(Cc4ncccn4)CCOc3cc2)cc1	Clc1c(Oc2ccccc2)c(F)c(CC2=NNC(=O)C=C2)cc1	O=C([O-])C1=C[C@H](N)[C@@H](O)[C@H](O)C1	[nH]1c2c(c3c1cccc3)cccc2	Clc1cc2c([nH]c3C(C(=O)N)CCCc23)cc1
Fc1ccc(C(=O)CCCN2CCN(c3ncccc3)CC2)cc1	O=C(NC(=N)N)Cn1c(-c2ccccc2)ccc1-c1ccccc1	OC[C@@H](N)Cc1ccccc1	Brc1cc(NC(=O)Nc2cc(C(F)(F)F)cc(C(F)(F)F)c2)c(-c2n[nH]nn2)cc1	Clc1cnc(NC(=O)c2c(NC(=O)c3ccc(C(N(C)C)=N)cc3)ccc(OC)c2)cc1	Fc1cc(C(=O)Nc2cc3c(CCc4ccncc4)c[nH]c3cc2)cc(N2CCOCC2)c1	FC=1C(=O)NC(=O)NC=1	O=C(c1[nH]c2c(n1)cc(C(=N)N)cc2)c1[nH]c2c(n1)ccc(C(=N)N)c2	O=C(NCCCCNC(=N)N)c1nc(-c2ncsc2)sc1	O=C(NC(NC(=O)N)C(=O)[O-])N
O=C(O)[C@@H](N)Cc1cc(O)c(O)cc1	Fc1c(COc2ccc([C@@H]3N[C@H](C(=O)N)CC3)cc2)cccc1	OC[C@@H]1[C@@H](O)[C@H](O)[C@@H](N)C(O)O1	Fc1c([C@@H]2n3c(cnc3)CC2)ccc(C#N)c1	O=C(O)CCO/N=C\c1c(OC)cccc1	O=C(O)[C@@H](NCCCC[C@H](N)C(=O)O)CCC(=O)O	N(c1[nH]ccn1)c1ccc(Nc2ccc(Nc3[nH]ccn3)cc2)cc1	O=C(O)CNC(=N)N	O=C(N)C([C@H]1CN(CCc2cc3c(OCC3)cc2)CC1)(c1ccccc1)c1ccccc1	O=C(O)N
N[C@@H](Cc1ncccc1)c1ccccc1	O=C(N)c1c(N)n([C@H]2[C@H](O)[C@H](O)[C@@H](CO)O2)cn1	N=C1N(c2ccccc2)NN=N1	O=C(O)[C@@H](N)CC(=O)O	Clc1ccc(C(=O)n2c(C)c(CC(=O)OCC(=O)O)c3c2ccc(OC)c3)cc1	O=C(O)[C@H](NC(=N)NCCC[C@H](N)C(=O)O)CC(=O)O	O=C(O)[C@@H](N)Cc1c(O)cc(O)c(N)c1	O=C(N(c1ccccc1)c1ccccc1)NNC(=N)N	[S@H0](=O)(C(c1ccccc1)c1ccccc1)CC(=O)N	O([C@H]1[C@H](O)[C@@H](O)[C@H](N)C[C@@H]1N)[C@@H]1[C@H](N)[C@@H](O)[C@H](O)[C@@H](CN)O1
O=C(O)[C@@H](N)CC=1C(=O)NOC=1	P(=O)(OC[C@@H]1[C@@H](O)[C@@H](O)[C@H](n2c(N)c(C(=O)N)nc2)O1)(O)O	Clc1cc2sc(S(=O)(=O)N3CC(=O)N(Cc4cc(C(=N)N)ccc4)CC3)cc2cc1	SC[C@H](NC(=O)CC[C@H](N)C(=O)O)C(=O)O	Fc1cc2c([C@H](C(C)C)[C@@](OC(=O)COC)(CCN(CCCc3[nH]c4c(n3)cccc4)C)CC2)cc1	O=C(O)[C@@H](N)CCO	O=C(O)[C@@H](N=C(O)[C@@H](N)CCC(=O)O)Cc1c2c([nH]c1)cccc2	O=C(N)c1c(O)cccc1	O=C(N)c1cnccc1	Fc1cc(N)c(NC(=O)c2ccc(CNC(=O)/C=C/c3cnccc3)cc2)cc1
SC[C@H](NC(=O)CC[C@H](N)C(=O)O)C(=O)O	O=C(N)c1oc2c(c1)cc(N1CCN(CCCCc3c4c([nH]c3)ccc(C#N)c4)CC1)cc2	O=C(Nc1cc(OC2CCCC2)ccc1)c1cc2c(cc(C(=N)N)cc2)cc1	S(CC[C@H](N)C(=O)O)C[C@@H]1[C@@H](O)[C@@H](O)[C@H](O)O1	FC(F)(F)C(=O)CCCCCCC(=O)Nc1ccccc1	P(=O)(O[C@@H]1[C@H](N)[C@@H](O)[C@H](O)[C@@H](CO)O1)(O)O	O=C(O)[C@@H](N)CCCNC(=N)N	O=C(N)c1c2nn(-c3ccc([C@H]4CNCCC4)cc3)cc2ccc1	O=C(NC(=O)Cc1ccccc1)N	Clc1c(-c2nc(N)nc(N)n2)cc(Cl)cc1
O=C(N)[C@@H](N)CCC(=O)O	Brc1cc(C(=O)N)cnc1	O=C(N)c1nn([C@@H]2[C@@H](O)[C@@H](O)[C@H](CO)O2)cn1	S(C[C@H](N)C(=O)O)CCCC/C=C(\NC(=O)[C@@H]1C(C)(C)C1)/C(=O)O	Fc1c(Oc2c3c([nH]cc3)ncc2)ccc(NC(=O)C=2C(=O)N(c3ccc(F)cc3)C=CC=2)c1	OC[C@@H]1[C@H](O)[C@H](O)[C@@H](N)[C@H](O)O1	O=C(O)[C@@H](N)CCC/N=C(/N(C)C)\N	Brc1cc(C(=O)N)cnc1	Clc1c([C@@H](OC(=O)N)Cn2nncn2)cccc1	O=C1C(c2ccccc2)OC(N)=N1
O=C(N)C=1C(=O)[C@@]2(O)C(O)=C3C(=O)c4c(O)cccc4C[C@H]3C[C@H]2CC=1O	O=C(N)c1nn([C@H]2[C@H](O)[C@H](O)[C@@H](CO)O2)cn1	P(=O)(OC[C@H]1O[C@@H](N2C(=O)N=C(N)C=C2)CC1)(O)O	N=C1NC=Nc2c1[nH]cc2	FCCOc1cc(NC(=O)CCC(=O)Nc2cc3C(=O)C(=O)NC(=O)c3cc2)ccc1	Clc1ccc(NC(=O)Nc2ccc(C(=N)N)cc2)cc1	O=C(O)[C@H](N)Cc1ccc(O)cc1	S(=O)(=O)(Nc1sccn1)c1ccc(N)cc1	OCCC(N)(CCO)CCO	O=C(O)[C@@H](NC(=O)c1ccc(NCc2nc3C(=O)N=C(N)Nc3nc2)cc1)CCC(=O)O
O=C(N(CCN1[C@H]2CC(c3cc(C(=O)N)ccc3)C[C@@H]1CC2)CC1CCCCC1)[C@@H](O)CO	N(=C(N)N)CCN1CCCCCCC1	Nc1sc(Cc2ccccc2)cn1	Fc1ccc(C(=O)CCCN2CCC(C(=O)N)(N3CCCCC3)CC2)cc1	N#CC[C@@H](n1ncc(-c2ncnc3[nH]ccc23)c1)C1CCCC1	FC(F)(CNc1c(F)c(CC(=O)NCCONC(=N)N)c(C#N)cc1)c1ncccc1	OC[C@@H](N)CC1CCCCC1	S(=O)(=O)(O)c1cc2c(c(N)ccc2)cc1	N=C(N)N	O=P1(O)O[C@H]2[C@@H](O)[C@H](n3c4ncnc(N)c4nc3)O[C@@H]2CO1
O=C(O)CC(=O)N	Clc1ccc([C@@H](CN)CC(=O)O)cc1	Fc1ccc(-c2c(n(C3CCNCC3)cn2)-c2nc(N)ncc2)cc1	O=C(N)CN1C(=O)Oc2c(cccc2)C1	Clc1cc(N)c(C(=O)C[C@H](N)C(=O)O)cc1	O=C(O)c1cc(C(=O)N)cc(-c2ccc(-c3ccccc3)cc2)c1	[nH]1c2c(nc1)cccc2	Nc1cc2nc3c(cc2cc1)ccc(N)c3	FC(F)(F)c1cc(/N=N/C=2C(=N)N=NC=2N)ccc1	O=C1NC(N)=Nc2n([C@@H]3O[C@H](CO)[C@@H](O)C3)c(O)nc12
O=C(N)N	O([C@H]1[C@H](O)[C@@H](O[C@@H]2[C@H](O)[C@@H](N)[C@H](O)[C@@H](CO)O2)[C@H](N)C[C@@H]1N)[C@@H]1[C@H](O)[C@@H](O)[C@H](O)[C@@H](CN)O1	O=C(O)[C@@H](NC(=O)c1ccc(NCC2=NC=3C(=O)NC(N)=NC=3NC2)cc1)CCC(=O)O	O=C1C(N)=C(N)NC(=O)N1	O=C(O)[C@@H](N)CC=1C=2C(=O)NOC=2CCCC=1	O=C(N)c1c(Nc2nc(Nc3cc(O)ccc3)ncc2)cccc1	NC1(c2ccccc2)CCCCC1	O=C1N=C(N)C2N1C2	Brc1ccc(C(=O)c2c(N)c(CC(=O)O)ccc2)cc1	OC[C@@H]1C=C[C@H](n2c3nc(N)nc(NC4CC4)c3nc2)C1
O([C@H]1[C@H](O)[C@@H](O[C@@H]2[C@H](O)[C@@H](N)[C@H](O)[C@@H](CO)O2)[C@H](N)C[C@@H]1N)[C@@H]1[C@H](O)[C@@H](O)[C@H](O)[C@@H](CN)O1	O=C(O)C1(N)CCCC1	[P@](=O)(OP(=O)(O)O)(OCc1nc2C(=O)NC(N)=Nc2nc1)O	P(=O)(OC[C@@H]1[C@@H](O)[C@@H](O)[C@H](n2c3ncnc(N)c3nc2)O1)(O)O	OC[C@@H]1[C@H](O)[C@H](O)[C@@H](N)[C@H](O)O1	O=C(N)c1c2nn(-c3ccc([C@H]4CNCCC4)cc3)cc2ccc1	FC(F)(F)c1cc(/N=N/C=2C(=N)N=NC=2N)ccc1	N(=N/c1ccccc1)\c1c(N)nc(N)cc1	O=C1C(N)=C(N)NC(=O)N1	O=C1NC(N)=Nc2ncc([C@@H](O)[C@H](O)CO)nc12
Nc1c2c(nc3c1CCCC3)cccc2	FC[C@@H]1[C@@H](O)[C@@H](O)[C@H](n2c3ncnc(N)c3nc2)O1	Clc1ccc(C2(CN)CCN(c3ncnc4[nH]ccc34)CC2)cc1	O=C1c2c(O)ccc(O)c2C(=O)c2c(N)ccc(N)c12	O=C(NC1C(=O)NC(=O)N1)N	O=C(N)c1nn([C@H]2[C@H](O)[C@H](O)[C@@H](CO)O2)cn1	N(c1c(N)ncc(-c2ccncc2)n1)c1cc2c([nH]cc2)cc1	O=C(OC[C@@H]1C=C[C@H](n2c3nc(N)nc(NC4CC4)c3nc2)C1)CO	Clc1n([C@H]2[C@H](O)[C@@H]3OP(=O)(O)OC[C@H]3O2)c2ncnc(N)c2n1	O=C(O)c1cc(-n2nc3c(O)nc(N)nc3n2)ccc1
Nc1ccccc1	O=C1N=C(N)Nc2c(Cc3cnccc3)c[nH]c12	Clc1c2c(c(S(=O)(=O)NCCCCCCN)ccc2)ccc1	Clc1c(Oc2cc(Cl)cc(C#N)c2)cc(OCc2n[nH]c3nc(N)ccc23)cc1	S=C(N/N=C/c1c(N)cccn1)N	S(=O)(=O)(O)c1c2c(c(N)ccc2)ccc1	FC[C@@H]1[C@@H](O)[C@@H](O)[C@H](n2c3ncnc(N)c3nc2)O1	Nc1nc(N)c2nc(CN3c4c(cccc4)C=Cc4c3cccc4)cnc2n1	Clc1c2ncc(NS(=O)(=O)c3ccc(N)cc3)nc2ccc1	S(Cc1c2N=C(N)NC(=O)c2cc(CN)c1)c1ccccc1
P(=O)(O)(O)[C@H]1O[C@@H]2[C@@H](CO)O[C@@H](n3c4NC(N)=NC(=O)c4nc3)[C@@H]2O1	O=C1N([C@@H]2S[C@H](CO)OC2)C=CC(N)=N1	S(=O)(=O)(O)CCCN	OC[C@@H]1[C@@H](O)[C@H](O)[C@H](n2c3ncnc(N)c3nc2)O1	N(=C(N)N)c1scc(-c2sc(CNc3[nH]c4c(n3)cccc4)cc2)n1	OC[C@@H]1[C@@H](O)[C@@H](O)[C@H](n2c3ncnc(N)c3nc2)O1	Clc1c(NC2=NCCN2)c(Cl)cc(N)c1	NC=1SCCN=1	S(c1c(C(F)(F)F)c(C(F)(F)F)c(/C=C/C(=O)N2CCOCC2)cc1)c1cc(N)ccc1	O=C1NC(N)=Nc2[nH]cc(CN)c12
S=C1N=C(N)Nc2nc[nH]c12	S=C1N=C(N)Nc2nc[nH]c12	N(CCNCCN)CCN	O=C1NC(N)=Nc2c1cc1nc(NCCN3CCOCC3)[nH]c1c2	O=C1c2c(O)ccc(O)c2C(=O)c2c(N)ccc(N)c12	Clc1nc(N)c2ncn([C@@H]3O[C@H](CO)[C@@H](O)C3)c2n1	Brc1c(O)nc(N)nc1-c1ccccc1	Clc1ccc(C2(CN)CCN(c3ncnc4[nH]ccc34)CC2)cc1	Fc1c([C@@]23N=C(N)SC[C@@H]2COC3)cc(NC(=O)c2ncc(F)cc2)cc1	O=C(O)CCN
Fc1c2C(N)=NC3(Nc2c(F)cc1)CCN(C(=O)c1cnc(C#N)cc1)CC3	Clc1c(N2CC(O)C2)c(F)cc2C(=O)C(C(=O)O)=CN(c3c(F)cc(F)c(N)n3)c12	Clc1c2c(c(S(=O)(=O)NCCN)cc1)cncc2	O=C(N)CN	O=C1C(N2C(=O)c3c(c(N)ccc3)C2)CCC(=O)N1	O=C(O)c1c(N)cccc1	O=C(O)[C@@H](NC(=O)c1ccc(NCC2NC=3C(=O)N=C(N)NC=3NC2)cc1)CCC(=O)O	Oc1noc(CN)c1	O=C(O)CCc1c(CC(=O)O)c(CN)[nH]c1	NCCN
Sc1sc(N)nn1	Fc1c(Oc2cc(N)ncc2)ccc(NC(=O)NC(=O)Cc2ccc(F)cc2)c1	O=C(NN)c1ccncc1	O=C(O)[C@@H](N)CCN	Fc1c([C@@]23N=C(N)SC[C@@H]2COC3)cc(NC(=O)c2ncc(F)cc2)cc1	O=C(Nc1c(N)cccc1)c1ccc(CNc2nc(-c3cnccc3)ccn2)cc1	Clc1c(Cl)cccc1-c1c(N)nc(N)nn1	O=C(O)CCN	O=C(Nc1ccc(CN)cc1)c1cc2c(cc(C(=N)N)cc2)cc1	N(N)C(=N)N
O(CC1CCCCC1)c1cc([C@H](O)CCN)ccc1	O=C(Nc1c2C(=O)c3c(C4CCCCC4)[nH]nc3-c2ccc1)CN1CCC(CN)CC1	S(=O)(=O)(N)c1cc(F)cc(F)c1	ClCC1OC1	Brc1c(-c2nc(N)nc(N)n2)cc2c(c1)cccc2	OCC1S[As](c2ccc(Nc3nc(N)nc(N)n3)cc2)SC1	O=C(O)[C@@H](N)CCN	NCCc1[nH]ncc1	S(=O)(=O)(N)c1cc(F)cc(F)c1	Clc1c(S(=O)(=O)N)cc(-c2n[nH]nn2)c(NCc2sccc2)c1
Clc1ccc(CC2(CN)CCN(c3ncnc4[nH]ccc34)CC2)cc1	S(SCCNC(=O)CCN)CCNC(=O)CCN	S(=O)(=O)(N)c1ccc(C(=O)NCc2cc(F)c(F)c(F)c2)cc1	NCc1sc(-c2sccc2)cc1	O=C1C(c2ccccc2)OC(N)=N1	Clc1c(Cl)cccc1CN1CCC(COc2c3c(N)nc(N)nc3ccc2)CC1	P(=O)(O)(O)C(P(=O)(O)O)(O)CCCCCN	Clc1c(S(=O)(=O)N)cc(C2(O)NC(=O)c3c2cccc3)cc1	S(=O)(=O)(N)c1ccc(-c2oc(/C=C\3/C(=O)NC(=O)S/3)cc2)cc1	S(=O)(=O)(N)Cc1noc2c1cccc2
O=C(Nc1ccc(CN)cc1)c1cc(Nc2ncccn2)c2c(c1)ccc(C(=N)N)c2	NCCc1[nH]ncc1	S(=O)(=O)(N)c1ccc(NC(=O)c2n[nH]c3c2cccc3)cc1	Oc1c(C2CCCCC2)cc(CCN)cc1	O=C1N([C@H]2[C@@H](C#N)[C@H](O)[C@@H](CO)O2)C=CC(N)=N1	NC=1OC(c2ccccc2)CN=1	Clc1c(O)cc(O)c(-c2c(-c3ccc(OCCCN)cc3)cn[nH]2)c1	Clc1c(Cl)cc(S(=O)(=O)N)cc1S(=O)(=O)N	Clc1ccc(-c2n(-c3ccc(S(=O)(=O)N)cc3)nc(C(F)(F)F)c2)cc1	Fc1ccc([C@@H](O)CC[C@@H]2[C@H](N(c3ccc(F)cc3)C2=O)c2ccc(O)cc2)cc1
O=C(O)CON	O=C(O)[C@@H](N[C@H](C(=O)N1[C@H](C(=O)O)CCC1)CCCCN)CCc1ccccc1	S(=O)(=O)(N)c1ccc(NC=2n3ncnc3N=C(OCC3CCCCC3)C=2)cc1	FC(F)C(N)(C(=O)O)CCCN	P(=O)(OC[C@@H]1[C@@H](O)C[C@H](N2C(=O)N=C(N)C=C2)O1)(O)O	Sc1sc(N)nn1	S(=O)(=O)(N)c1ccc(C(=O)NCc2c(F)c(F)c(F)cc2)cc1	S(=O)(=O)(N)c1ccc(C(=O)NCc2ccccc2)cc1	S(=O)(=O)(N)c1ccc(NC(=O)c2c(S)cccc2)cc1	O[C@H](C#N)c1ccc(O)cc1
Clc1c(S(=O)(=O)N)cc(C(=O)O)c(NCc2occc2)c1	S(=O)(=O)(N)c1ccc(C(=O)NCCCCN)cc1	OC(C)(C)C1CCC(O)(C)CC1	Clc1c2c(c(S(=O)(=O)NCCCCCCN)ccc2)ccc1	O=C1N([C@@H]2O[C@H](CO)[C@@H](O)C2)C=NC(N)=N1	NCc1ccc(-c2sccc2)cc1	Clc1nc(Nc2ccc(S(=O)(=O)N)cc2)cnc1	S(=O)(=O)(N)c1ccc(CCC(=O)O)cc1	O=C(O)C1=CC(=O)[C@@H](O)[C@H](O)C1	O[C@H](C#N)c1ccccc1
Clc1c(-c2sc(S(=O)(=O)N)nn2)cccc1	Clc1c2c(c(NS(=O)(=O)c3ccc(S(=O)(=O)N)cc3)ccc2)[nH]c1	[Si](=O)=O	N(CCCN)CCCCN	O(CC1CCCCC1)c1nc(N)cc2[nH]cnc12	O=C(N1CCC2(c3c(OC2)ccc(CN)c3)CC1)c1oc(C#Cc2ccccc2)cc1	[V-2]([O+H2])([O+H2])(OC[C@H]1[C@H](O)[C@@H](O)[C@H](O)[C@@H](OP(=O)(O)O)O1)O	S(=O)(=O)(N)c1ccc(F)cc1	P(=O)(OC[C@@H](O)[C@@H](O)[C@H](O)[C@@H](O)C(=O)O)(O)O	O=C(O)[C@H](O)CC(=O)O
O=C1O[Bi](O)Oc2c1cccc2	Brc1c(F)ccc(N/C(=N\O)/c2c(NCCNS(=O)(=O)N)non2)c1	O=C(Nc1c2OC(c3n[nH]nn3)=CC(=O)c2ccc1)c1ccc(OCCCCc2ccccc2)cc1	S(=O)(=O)(N)c1ccc(NC(=O)c2n[nH]c3c2cccc3)cc1	Clc1ccc(-c2onc3c2cc(-c2nc(N)ncc2)cc3)cc1	P(=O)(O)(O)C(P(=O)(O)O)(O)CCN	ClC(F)(F)Oc1ccc(NC(=O)c2cc(c(N3C[C@H](O)CC3)nc2)-c2[nH]ncc2)cc1	Clc1c(C(=O)C2=Cn3c(nc(Nc4ccc(S(=O)(=O)N)cc4)c3)C=C2)c(Cl)ccc1	P(=O)(O[C@H]1[C@H](OP(=O)(O)O)[C@@H](O)[C@H](O)[C@H](OP(=O)(O)O)[C@@H]1O)(O)O	[P@](=O)(OP(=O)(O)O)(O[C@@H]1[C@H](O)[C@H](O)[C@@H](COP(=O)(O)O)O1)O
O=C([O-])[C@H](O)[C@@H](O)CC(=O)C(=O)[O-]	S(=O)(=O)(Oc1cc2S(=O)(=O)C(CC3CCCCCC3)=Cc2cc1)N	O=C(OCCOCCN1CCCCC1)N1c2ncccc2Sc2c1cccc2	O[C@@H]([C@@H](O)[C@@H]1OC1)[C@H]1OC1	OC[C@@H]1[C@@H](O)[C@H](O)[C@H](n2c3ncnc(N)c3nc2)O1	Oc1cc2c(CCN)c[nH]c2cc1	P(=O)(OC[C@@H](O)C=O)(O)O	OC(C)(C)C1CCC(O)(C)CC1	O=C1NC2NC(=O)NC2N1	[S@@H0](=O)(O)c1ccccc1
O[C@@H]1[C@H](O)[C@H](O)CO[C@H]1O	O=C1[C@@]2(O)C(N(c3ccccc3)CC2)=Nc2c1cccc2	O=C1NC=Nc2sc3c(c12)CCCC3	O[C@H](C#N)c1ccc(O)cc1	NCc1ccc(-c2sccc2)cc1	NCCCCN	O=C(NCc1ccccc1)CCNNC(=O)c1ccncc1	P(=O)(OC[C@@H]1[C@@H](O)[C@@H](O)[C@H](n2c3ncnc(N[C@H](C(=O)O)CC(=O)O)c3nc2)O1)(O)O	O=C1C(Cc2cc3c(O[C@@H](Cc4ccccc4)CC3)cc2)SC(=O)N1	S(=O)(=O)(Cc1ccccc1)N1CC(=O)N2[C@H](C(=O)NCC3CCN(/C(=N/O)/N)CC3)CC[C@H]2C1
O[C@H](C#N)c1ccc(O)cc1	P(=O)(OC[C@@H](O)C(=O)O)(O)O	O=CCc1ccccc1	P(=O)(OC[C@@H](O)C(=O)O)(O)O	O=C(O)[C@@H](N)CCON	N(N)c1nncc2c1cccc2	O=C1NCC(=O)N2[C@H]1CCC2	O[C@H]1[C@@H](c2cc(O)c(O)cc2)Oc2c(c(O)cc(O)c2)C1	O=C1OC(=O)c2c(N1)cccc2	O=C(OCc1ccccc1)C=1SC=2N(C(=O)N(Cc3ccccc3)C(=O)C=2)C=1
O=C1N(C[C@H]2[C@H](CN3CCN(c4nsc5c4cccc5)CC3)CCCC2)C(=O)[C@@H]2[C@H]1[C@@H]1C[C@H]2CC1	P(=O)(OC[C@@H]1[C@@H](O)[C@H](O)[C@@H](O)[C@@H](OP(=O)(O)O)O1)(O)O	OC(=N)c1n2c(C3(c4c(cccc4)CC2)CCNCC3)nc1	O=C(NCc1ccccc1)Cc1ncc(-c2ccc(OCCN3CCOCC3)cc2)cc1	S(=O)(=O)(N)c1ccc(C(=O)NCc2c(F)c(F)ccc2)cc1	Clc1ccc(-c2n(-c3ccc(S(=O)(=O)N)cc3)nc(C(F)(F)F)c2)cc1	O=C1NC(=O)c2[nH]cnc2N1	P(=O)(OC[C@@H]1[C@@H](O)[C@H](O)[C@@H](O)[C@H](O)O1)(O)O	O=COCc1ccccc1	O=C1C(c2ccccc2)=C1c1ccccc1
O=C1C2CC3CC1CC(C2)C3	P(=O)(O[C@H]1[C@H](OP(=O)(O)O)[C@@H](O)[C@H](O)[C@H](OP(=O)(O)O)[C@@H]1O)(O)O	O=C(O)[C@H]1NC(=O)NC(=O)C1	O=C1N2C([C@H]3CNC[C@@H](C2)C3)=CC=C1	S(=O)(=O)(N)c1ccc(NC(=S)OCCc2cscc2)cc1	Clc1nc(Nc2ccc(S(=O)(=O)N)cc2)cnc1	O=C(O)C[C@H]1OB(O)[C@@H](NC(=O)Cc2sccc2)CC1	SC[C@@H](O)[C@H](O)CS	Clc1ccc(-c2ccc(C(=O)C[C@@H](C(=O)O)CSc3ccccc3)cc2)cc1	O=C1c2c(OC(c3ccccc3)=C1)c1c(cc2)cccc1
O=C1c2c3c(ccc2OC(c2ccccc2)=C1)cccc3	O=C(O)[C@@H]1[C@H](O)[C@H](O)[C@@H](O)[C@@H](O)O1	O=C(O)/C(/O)=C\C=C\C(=O)c1ccccc1	O(CCCCN1CCN(c2c3c(ccc2)cccc3)CC1)c1nc2NC(=O)CCc2cc1	Clc1c(-c2sc(S(=O)(=O)N)nn2)cccc1	S(=O)(=O)(Nc1sc(S(=O)(=O)N)nn1)c1ccccc1	O=C(O)C(=O)N(c1c(C(=O)O)cccc1)c1c2c(ccc(O)c2)ccc1	Fc1cc(CN2C(=O)/C(=N\O)/c3c(/C=C/c4ccccc4)cccc23)c2OCOCc2c1	O=C(O)/C=C\C(=O)O	O=CNCc1ccccc1
O=C1/C(=C/2\C(=O)c3c(N\2)cccc3)/c2c(N1)cccc2	[P@](=O)(OCC1CCCCC1)(Oc1c(C=O)cccc1)O	O=C(O)C(=O)/C=C/c1c(O)cccc1	O=C(CN[C@H]1CNCC1)N1[C@H](B(O)O)CCC1	BrC[C@H](O)[C@@H](O)[C@@H](O)[C@H](O)CBr	FC(F)(F)c1cc(c(C(=O)O)cc1)-c1cc2OC[C@H](Cc3ccccc3)[C@@H](O)c2cc1	O=C(O)C1(c2ccccc2)CCN(CCC(C#N)(c2ccccc2)c2ccccc2)CC1	Brc1cc2NC(=O)/C(=C\3/C(=N/O)/c4c(N/3)cccc4)/c2cc1	Clc1ccc([C@H](CCN(C)C)c2ncccc2)cc1	O=C(O)C(c1ccccc1)c1ccccc1
Brc1c(Oc2ccc(/C=C(\NC(=O)c3ccccc3)/C(=O)O)cc2)cccc1	O=C(NCc1ccccc1)CCNNC(=O)c1ccncc1	Ic1cc(C(=O)O)c(NC(=O)C(=O)O)cc1	OB(O)c1sc2c(c1)cccc2	O=C1[C@H](O)[C@@H](c2cc(O)c(O)cc2)Oc2c1c(O)cc(O)c2	[P@](=O)(OCC1CCCCC1)(Oc1c(C=O)cccc1)O	O=C(O)c1ccc(/C=N/OCCO/N=C/C=2NC(=O)NC(=O)C=2)cc1	O=C1NCC(=O)N2[C@H]1CCC2	O=C(O)C(=O)CC(=O)c1cc(N(Cc2ccccc2)Cc2ccccc2)ccc1	Brc1cc(C(=O)O)c(NS(=O)(=O)c2ccc(Cl)cc2)cc1
O=C(O)c1cc(C(=O)O)cc(C(=O)O)c1	O=C(Nc1[nH]nc(C2CC2)c1)c1ccccc1	O=C(O)C(=O)Nc1c(C(=O)O)cc2c(c1)cccc2	O=C(O)C(=O)Nc1c(C(=O)O)cc2c([nH]cc2)c1	O[C@H]1[C@@H](c2cc(O)c(O)cc2)Oc2c(c(O)cc(O)c2)C1	O=C(NCCCN1C(=O)CCC1)CCn1c2NC=NC(=O)c2nc1	O=C(O)c1cc(O)c2C(=O)c3c(O)cccc3C(=O)c2c1	O=C1SCC(=O)N1	P(=O)(O)(O)CC(=O)C(=O)O	Clc1c(-c2cc(C(=O)O)c(O)cc2)ccc(Cl)c1
O=C(O)c1c(O)ccc(/N=N/c2cc(C(=O)O)c(O)cc2)c1	O=C(Nc1c(-c2[nH]c3c(n2)cccc3)n[nH]c1)c1ccccc1	Clc1c2[nH]cc(-c3c(c(C(=O)O)[nH]c3C(=O)O)-c3c4c(c(Cl)ccc4)[nH]c3)c2ccc1	O=C(O)c1c(C(=O)O)cccc1	O=C([O-])[C@H](O)/C=C(\O)/[O-]	O=C1OCCC1	Clc1c(-c2oc3c(n2)ccc(C(=O)O)c3)c(Cl)ccc1	O=C1N(CCc2[nH]nnn2)C(=O)c2c1cccc2	O=C(O)C(=O)N(c1c(C(=O)O)cccc1)c1c2c(ccc(O)c2)ccc1	Fc1ccc(-c2ccc(C(=O)O)cc2)cc1
O=C(O)c1ccc(-c2oc(/C=C\3/C(=O)NC(=N)S/3)cc2)cc1	O=C1NC(=O)C=CN1	Clc1c(C(=O)O)cc(NC2=C(c3cc(Cl)ccc3)C(=O)NC2=O)cc1	O=C(Oc1c(C(=O)O)cccc1)c1c(O)cccc1	O=C(Nc1ccc(-c2nc(N3[C@H]4COC[C@@H]3CC4)nc(N3CCOCC3)n2)cc1)Nc1ccncc1	O=C1N(Cc2[nH]nnn2)C=Nc2sc3c(c12)CCCC3	O=C(O)c1c(O)nsn1	O=C1NC(=O)c2[nH]cnc2N1	O=C(O)C(=O)Nc1c(C(=O)O)c2c(s1)COCC2	Clc1c(C(=O)NC(=O)Nc2c(OC(F)(F)F)cc(C(=O)O)cc2)cc(F)c(F)c1
O=C(O)c1ccc(-n2c(-c3c(O)cccc3)nc(-c3c(O)cccc3)n2)cc1	O=C1C(=O)c2c(N1)cccc2	O=C(O)c1ccc(-n2c(-c3c(O)cccc3)nc(-c3c(O)cccc3)n2)cc1	Fc1c(N2CCNCC2)cc2N(C3CC3)C=C(C(=O)O)C(=O)c2c1	O=C1C(C#C)=CNC(=O)N1	O=C1C(Cc2cc3c(O[C@@H](Cc4ccccc4)CC3)cc2)SC(=O)N1	O=C(O)C(CC(=O)O)CC(=O)O	O=CCC=O	O=C(O)c1[nH]c(O)c2c1c1c([nH]c3c1cccc3)c1[nH]c3c(c21)cccc3	O=C(O)c1cc(/C=N/OCCO/N=C/C=2NC(=O)NC(=O)C=2)ccc1
FC(F)(F)c1cc(Nc2c(C(=O)O)cccc2)ccc1	O=C1NCc2c3c([nH]c4c3cccc4)c3[nH]c4c(c3c12)cccc4	Clc1c(-c2oc(C(=O)O)cc2)cccc1	Clc1c(OCC=C)ccc(CC(=O)O)c1	O=CC(=CCCC(C=O)=CCCCC=O)CCC=O	O=S1(=O)NC(=O)c2c1cccc2	O=C(O)CCC1c2c(Oc3c1ccc(O)c3)cc(O)cc2	O=CNCc1ccccc1	Fc1c(-c2onc(-c3cc(C(=O)O)ccc3)n2)cccc1	O=C(O)c1nc2c(cc1)cccc2
Clc1c(Cn2nc(C(=O)O)c3c2cccc3)ccc(Cl)c1	O=C1NCCc2[nH]c(-c3cc(-c4cnc5c(c4)cccc5)ncc3)cc12	Clc1c2c(CCC(=O)O)c(C(=O)O)[nH]c2cc(Cl)c1	O=C(O)C(=O)CCC(=O)O	O=C(O)/C=C/c1ccc(B(O)O)cc1	O=C(O)C(=O)Nc1c(C(=O)O)c2c(s1)CNCC2	O=C(O)CN1C(=O)c2c3c(ccc2)cccc3C1=O	Clc1ccc(-c2ccc(C(=O)C[C@@H](C(=O)O)CSc3ccccc3)cc2)cc1	Fc1c(N2CCNCC2)cc2N(C3CC3)C=C(C(=O)O)C(=O)c2c1	O=C(O)CCON=C1c2c(-c3c1cccc3)cccc2
Clc1c(Nc2c(CC(=O)O)cccc2)c(Cl)ccc1	Clc1cc2c(B(O)OC2)cc1	O=C(O)CCn1c2c(c3c1ccc(O)c3)c1C(=O)NC(=O)c1c(-c1ccccc1)c2	Fc1c(F)cc(F)c2sc(Cc3c4c(n(CC(=O)O)c3)cccc4)nc12	O=C(O)[C@H]1NCCC1	Clc1c(NC(=O)C(=O)O)cc(C#N)cc1NC(=O)C(=O)O	FC(F)(F)c1cnc(Oc2cc(CC3CCN(C(=O)O)CC3)ccc2)cc1	O=C(O)/C=C\C(=O)O	O=C(O)c1[nH]c2c(n1)cccc2	O=C(O)CN1C(=O)c2c3c(ccc2)cccc3C1=O
S(CC(=O)O)CC(=O)NC1C(=O)SCC1	O=C(O)/C=C/c1ccc(O)cc1	O=C(O)CN1S(=O)(=O)c2c(C(=O)O)cc3c(c2C1=O)cccc3	O=C(O)N1CCC(Cc2cnc3c(c2)cccc3)CC1	O=C(O)/C=C/c1cc(O)c(O)cc1	Clc1ccc(C(=O)O)cc1	Fc1c(C(O)(Cn2ncnc2)Cn2ncnc2)ccc(F)c1	Ic1c(O)c(C(=O)O)cc(I)c1	O=C(O)C(CC(=O)O)CC(=O)O	P(=O)(O)(O)C(P(=O)(O)O)(O)Cc1cc(-c2cc(-c3ccccc3)ccc2)ccc1
P(=O)(O)(O)C(=O)O	O=C(O)C(=O)O	Brc1c(OC2CCN(c3noc(-c4nn(CC(=O)O)nn4)c3)CC2)cc(F)cc1	OC(CCN1CCCC1)(c1ccccc1)C1CCCCC1	O=C(O)/C=C/c1ccc(O)cc1	Clc1c2c(O)cc(C(=O)O)nc2cc(Cl)c1	O[C@@H](C(O)[C@@H](O)CO)CO	Clc1c(C#N)ccc(N2[C@@H](C3CCCC3)[C@@H]3C(=N2)c2c(cc(C(=O)O)cc2)CC3)c1	FCC(=O)CCC(=O)O	O([C@H]1[C@H](O)[C@@H](O)[C@H](O)[C@@H](CO)O1)c1cc(O)cc(/C=C/c2ccc(O)cc2)c1
P(=O)(O)(O)C(P(=O)(O)O)(O)Cc1cc(-c2c3oc4c(c3ccc2)cccc4)ccc1	Fc1c(c(F)ccc1)-c1ccc(C(=O)O)cc1	O=C(O)CNC(=O)C1C(=O)N(C(=O)N(C1=O)C1CCCCC1)C1CCCCC1	Clc1ccc(C(O)CN2CCC(Cc3ccc(F)cc3)CC2)cc1	Clc1ccc(Nc2c(C(=O)O)cccn2)cc1	Clc1c(C(=O)NC(=O)Nc2c(N3CCC(C(=O)O)CC3)ccc(F)c2)cc(F)c(F)c1	OC/C(=C/C=C/C(=C\C=C\C=C(/C=C/C=C(/C=C/C=1C(C)(C)C[C@H](O)CC=1C)\C)\C)/C)/C	Clc1ccc(-c2c(CC(=O)O)sc(-c3ccccc3)n2)cc1	O=C(O)CCCC(=O)O	O=C1N([C@H]2[C@H](O)[C@H](O)[C@@H](CO)O2)C=CC=N1
O([C@H]1[C@H](O)[C@@H](O)[C@H](O)[C@@H](CO)O1)c1ccc(O)cc1	O=C(O)c1ccc(-c2c3c([nH]c2)ncc(-c2ccccc2)c3)cc1	Brc1c(OCC(=O)O)c(C(=O)O)sc1-c1ccc(O)cc1	O([C@H]1[C@H](O)[C@@H](O)C(O)O[C@@H]1CO)[C@H]1[C@H](O)[C@@H](O)[C@@H](O)[C@@H](CO)O1	O=C(O)c1c(O)c(O)ccc1	O=C(O)C1NCSC1	O=C(N/N=C/c1c(O)c(CC=C)ccc1)CN1CCN(Cc2ccccc2)CC1	O=C(O)Cc1cc(O)c(O)cc1	O=C(NCC(=O)O)NC1CCCCC1	P(=O)(OC[C@@H]1[C@@H](O)[C@H](O)[C@@H](O)[C@@H](O[C@@H]2[C@H](O)[C@@H](O)[C@H](O)[C@@H](CO)O2)O1)(O)O
O=C1N([C@H]2[C@H](O)[C@H](O)[C@@H](CO)O2)C=CC(=O)N1	O=C(O)c1ccc(-n2c(-c3c(O)cccc3)nc(-c3c(O)cccc3)n2)cc1	O=C([O-])C(O)C(=O)[O-]	Brc1c(O)c(Br)cc(/C=N/NC(=O)c2ccc(Cl)cc2)c1O	O=C(O)c1nc2c(cc1)cccc2	P(=O)(O)(O)C(=O)O	Brc1c(O)c(Br)cc(/C=C/c2ccccc2)c1	O=C(O)CCCCCCCCC(=O)O	P(=O)(O)(O)C(P(=O)(O)O)(O)Cc1cc(-c2c3oc4c(c3ccc2)cccc4)ccc1	O=C1[C@H](O)[C@@H](O)[C@H](O)[C@@H](CO)O1
Clc1c(F)cccc1NC(=O)Nc1c(O)c(S(=O)(=O)N2CCNCC2)c(Cl)cc1	Fc1c(-c2onc(-c3cc(C(=O)O)ccc3)n2)cccc1	FC(F)(F)C(O)(C(F)(F)F)c1ccc(NCC(F)(F)F)cc1	O=C1C(CC=2C(=O)Oc3c(C=2O)cccc3)=C(O)c2c(O1)cccc2	O=C(O)CCc1ccc(O)cc1	O=C(O)C(O)CC(=O)O	Oc1c(O)ccc(CCNCCCCCCNCCc2ccccc2)c1	Brc1n(c(SCC(=O)O)nn1)-c1c2c(c(C3CC3)cc1)cccc2	O([C@H]1[C@H](O)[C@@H](O)[C@H](O)[C@@H](CO)O1)c1ccc(O)cc1	Brc1c(O)c(Br)cc(/C=C/c2ccccc2)c1
O=S1(=O)C(c2cc(O)ccc2)=CC(=O)N1	O=C(O)CCC(=O)O	P(=O)(O)(O)C(P(=O)(O)O)(O)Cc1cc(-c2c3oc4c(c3ccc2)cccc4)ccc1	Oc1c(O)cc2c([C@H]3[C@@H](NCc4c3cccc4)CC2)c1	Clc1c(COc2cc3c(n(CCCCCC(=O)O)c(C(=O)O)c3)cc2)c(Cl)ccc1	OC(CCCN1CCCCC1)(c1ccccc1)c1ccccc1	Clc1c(O)cc(O)c(-c2c(N3CCNCC3)cn[nH]2)c1	P(=O)(O)(O)C(P(=O)(O)O)(O)Cc1n2c(nc1)C=CC=C2	O=C1[C@]2([C@H](O)[C@@H](O)[C@H](O)[C@@H](CO)O2)NC(=O)N1	Clc1c(Cc2c(Cl)c(Cl)cc(Cl)c2O)c(O)c(Cl)cc1Cl
Brc1c(O)c(Br)cc(/C=C\2/C(=O)c3c(O)cc(O)cc3O/2)c1O	Clc1c(Nc2c(CC(=O)OCC(=O)O)cccc2)c(Cl)ccc1	P(=O)(O)(O)C(P(=O)(O)O)(O)Cc1n2c(nc1)C=CC=C2	Clc1c(O)c(Sc2c(O)c(Cl)cc(Cl)c2)cc(Cl)c1	S(c1sc(NC(=O)NCc2[nH]cc(-c3ccc(OCC(=O)O)cc3)n2)nc1)c1ncccc1	OC[C@H]1[C@H](O)[C@@H](O)[C@@H](O)O1	Oc1cc(O)cc(O)c1	P(=O)(OCCCCN1C(=O)N(C[C@H](O)[C@@H](O)[C@H](O)CO)C=2NC(=O)NC(=O)C1=2)(O)O	OC[C@@H]1[C@@H](O)[C@H](O)[C@@H](O)O1	Oc1cc(O)cc(/C=C/c2ccc(O)cc2)c1
Oc1cc(CC#N)c2oc(-c3ccc(O)cc3)cc2c1	S(=O)(=O)(N(Cc1cc(OCC(=O)O)ccc1)Cc1ccc(-n2nccc2)cc1)c1cnccc1	O=C(O)[C@H](O)[C@@H](O)[C@H](O)[C@H](O)CO	Clc1c(Oc2c(O)cc(Cc3ncccc3)cc2)ccc(Cl)c1	P(=O)(OC[C@@H](O)[C@@H](O)[C@H](O)[C@@H](O)CO)(O)O	OC[C@@H]1[C@@H](O)[C@H](O)CNC1	Oc1cc(O)ccc1	OC[C@H]1[C@H](O)[C@@H](O)[C@H](CO)N1	Clc1c(O)c(Sc2c(O)c(Cl)cc(Cl)c2)cc(Cl)c1	O=C(c1c(-c2ccc(O)cc2)sc2c1ccc(O)c2)c1ccc(OCCN2CCCCC2)cc1
Clc1cc(O)ccc1	Clc1cc(-c2nc(SCC(=O)O)on2)ccc1	O=C1[C@H](O)[C@@H](O)[C@H](O)[C@@H](CO)O1	FC(F)(F)c1c2n(CC=C)nc(-c3c(O)cc(O)cc3)c2ccc1	O([C@H]1[C@H](O)[C@@H](O)[C@H](O)[C@@H](CO)O1)c1c(O)cc2OC(=O)C=Cc2c1	Brc1c(Br)c(Br)c(O)c(Br)c1Br	Oc1cc(O)cc(/C=C/c2ccc(O)cc2)c1	P(=O)(OC[C@@H](O)[C@@H](O)[C@H](O)[C@@H](O)CO)(O)O	Oc1c(O)cc(O)c2c(O)cc(O)cc12	Oc1ccc(-c2cnc3c(c4c(ccnc4)cc3)c2)cc1
Oc1ncnc2c1N=NC2	Brc1n(c(SCC(=O)O)nn1)-c1c2c(c(C3CC3)cc1)cccc2	S(=O)(=O)(Nc1cc([C@@H](C=2C(=O)OC3=C(C=2O)CCCCCC3)C2CC2)ccc1)c1ccccc1	Oc1cc2c(oc(-c3ccc(O)cc3)c2)cc1	FC=1C(=O)NC(=O)N([C@@H]2O[C@H](CO)[C@@H](O)C2)C=1	O=C1C(CC=2C(=O)Oc3c(C=2O)cccc3)=C(O)c2c(O1)cccc2	FC(F)(F)c1ccc(O)cc1	O=C1NC=Nc2c(CN3C[C@H](O)[C@@H](CO)C3)c[nH]c12	O=C(c1ccc(O)cc1)c1ccc(O)cc1	Oc1cc2OCC(c3ccc(O)cc3)=Cc2cc1
P(=O)(OC[C@@H](O)[C@H](O)C(=O)CO)(O)O	S(=O)(=O)(N(CC(F)(F)F)c1ccc(C(O)(C(F)(F)F)C(F)(F)F)cc1)c1ccccc1	Ic1c(O)c2ncccc2c(Cl)c1	Brc1c(O)cccc1	P(=O)(O[C@@H]1[C@H](O)[C@@H](O)[C@H](O)[C@@H](CO)O1)(O)O	S(=O)(=O)(O)c1c(O)ccc(O)c1	Fc1c(C(=O)N2CCN(C(=O)C3CC3)CC2)cc(Cc2nnc(O)c3c2cccc3)cc1	O=C1N([C@H]2[C@H](O)[C@H](O)[C@@H](CO)O2)C=CC=N1	Oc1cc(C#N)c2oc(-c3ccc(O)cc3)cc2c1	O=C(Nc1c(Cc2ccccc2)nc(-c2ccc(O)cc2)cn1)Cc1ccc(O)cc1
O=C(CO)CO	O=C1C(c2ccc(O)cc2)=COc2c([C@H]3[C@H](O)[C@@H](O)[C@H](O)[C@@H](CO)O3)c(O)ccc12	Clc1cc(O)c(Oc2ccc(Cl)cc2)cc1	O=C1c2c(O)cc(O)cc2OC(c2cc(O)c(O)c(O)c2)=C1	Brc1ccc(C2(O)CCN(CCCC(=O)c3ccc(F)cc3)CC2)cc1	FC(F)(F)c1c2n(CC=C)nc(-c3c(O)cc(O)cc3)c2ccc1	Clc1cc2C(c3ccccc3)=NC(O)C(=O)Nc2cc1	Brc1c(O)c(Br)cc(-c2ccccc2)c1	Fc1c(O)ccc(-c2cc(C#N)c3c(c2)ccc(O)c3)c1	Oc1c2c(cc(O)cc2)ccc1
O(CCCCCCNCC(O)c1cc(CO)c(O)cc1)CCCCc1ccccc1	FC=1C(=O)NC(=O)N([C@H]2[C@H](O)[C@H](O)[C@@H](CO)O2)C=1	Clc1ccc(CCCSc2nc(NCCc3ccc(O)cc3)nc(N3CCNCC3)n2)cc1	OC1=NC(=N)Nc2[nH]cc(C#N)c12	Clc1ccc(C2(O)N3C(=NCC3)c3c2cccc3)cc1	O(Cc1ccccc1)c1ccc(O)cc1	O=C(CO)CO	Oc1c(O)ccc(CCNCCCCCCNCCc2ccccc2)c1	O=C(Oc1ccccc1)c1c(O)cccc1	O=C(O[C@@H]1[C@@]2(O)[C@H](O)C(CO)=C[C@@H]3C(=O)[C@@]2([C@H](C)C[C@H]2C(C)(C)[C@@H]32)C=C1C)/C(=C\C)/C
O=C1C(O)=COC(CO)=C1	O=C1N([C@@H]2O[C@H](CO)[C@@H](O)C2)C=CC(=O)N1	O=C(Oc1ccccc1)c1c(O)cccc1	Fc1ccc(CCO)cc1	Brc1c(O)c(Br)cc(Oc2ccccc2)c1	Oc1c(O)ccc2c1cccc2	Clc1ccc(OCC(O)CO)cc1	O=C(NCCc1ccc(O)cc1)/C=C/c1cc(O)c(O)cc1	Oc1n(CCCN2CCN(C(c3ccccc3)c3ccccc3)CC2)c2c(n1)cccc2	OCc1c(-c2cc3[nH]nc(-c4[nH]c5c(c4)cc(CN4CCCCC4)cc5)c3cc2)n[nH]n1
O=[N+]([O-])c1n(CC(O)=NCCO)ccn1	OC/C=C/c1ccccc1	P(=O)(OC[C@@H](O)[C@H](O)[C@H](O)C(=O)CO)(O)O	OCCCCCCO	Ic1c(O)c2ncccc2c(Cl)c1	Clc1c(O)cccc1	Fc1c(CO)ccc(F)c1	Ic1ccc(O)cc1	POC1C(O)C(O)C(OC2C(O)C(O)C(P)C(C(=O)O)O2)C(C(=O)O)O1	BrC(=C)CCO
Clc1ccc(C(=O)NCCO)cc1	Oc1c(O)ccc(-c2ccccc2)c1	O=C(O[C@@H]1[C@@]2(O)[C@H](O)C(CO)=C[C@@H]3C(=O)[C@@]2([C@H](C)C[C@H]2C(C)(C)[C@@H]32)C=C1C)/C(=C\C)/C	OCCN(CCO)c1oc(c(-c2ccccc2)n1)-c1ccccc1	Oc1ccc(Cc2n3N=C(c4ccccc4)C=Cc3nn2)cc1	POC1C(O)C(O)C(OC2C(O)C(O)C(P)C(C(=O)O)O2)C(C(=O)O)O1	Fc1c(Nc2c(F)cc(C#C)cc2)c(C(=O)NOCCO)ccc1F	Oc1c(-c2noc3c2ccc(O)c3)ccc(O)c1	O(CCCN1CC(O)C1)CCc1cc2c(scc2)cc1	O=C(O)CN(CCO)CCO
O(CCOCCO)CCO	O=C1c2c(O[C@H](c3ccc(O)cc3)C1)cccc2	OCNCCCCCCCCO	Clc1cc2N(CCCN3CCN(CCO)CC3)c3c(Sc2cc1)cccc3	Oc1cc(O)cc(CCc2ccc(O)cc2)c1	OC1CCN(CCCN2c3c(Sc4c2cccc4)ccc(C#N)c3)CC1	O=C(NO)c1ccccc1	Oc1ncnc2nc[nH]c12	S(=O)(=O)(O)CCNC(CO)(CO)CO	OCCN1CCN(CCCN2c3c(cccc3)C=Cc3c2cccc3)CC1
O(CCO)CN1C(=O)NC(=O)C(Cc2ccccc2)=C1	OCc1c2n(C(NCc3cnccc3)=CC(c3ccccc3)=N2)nc1	FC(F)(F)c1cc(Nc2c(C(=O)OCCOCCO)cccc2)ccc1	Clc1ccc(C(=O)NCCO)cc1	Clc1ccc(CCCSc2nc(NCCc3ccc(O)cc3)nc(N3CCNCC3)n2)cc1	OCCc1cc(O)c(O)cc1	S(=O)(=O)(c1ccc(Oc2ccccc2)cc1)C1(CC(=O)NO)CCOCC1	Ic1cc(CO)ccc1	O=C(O)CCC/C=C\C[C@@H]1[C@@H](/C=C/[C@@H](O)CCCCC)[C@H](O)C[C@@H]1O	OCCNc1ncnc2n3c(nc12)C=CC=C3
Clc1c(/C=C/C(=O)NO)ccc(Cl)c1	OCCN1CCN(CCCN2c3c(cccc3)C=Cc3c2cccc3)CC1	ClCC/C(=C(/c1ccc(OCCOCCO)cc1)\c1ccccc1)/c1ccccc1	O=C1c2c(O)ccc(O)c2C(=O)c2c(NCCNCCO)ccc(NCCNCCO)c12	Clc1ccc(Oc2ccc(S(=O)(=O)C3(CC(=O)NO)CCOCC3)cc2)cc1	O=C(O)CCCCCCCCCCCO	P(=O)(O)(O)CC=O	O(CCO)CN1C(=O)NC(=O)C(Cc2cc(OCc3ccccc3)ccc2)=C1	OCc1c(-c2cc3[nH]nc(-c4[nH]c5c(c4)cc(CN4CCCCC4)cc5)c3cc2)n[nH]n1	O=C(NO)c1sc(C(=O)N2Cc3n(c(-c4ccccc4)cn3)CC2)cc1
S(=O)(=O)(O)c1cc2C(=O)/C(=C\3/C(=O)c4c(N/3)ccc(S(=O)(=O)O)c4)/Nc2cc1	Clc1ccc(C(N2CCN(CCOCCO)CC2)c2ccccc2)cc1	ClO	O=C(NO)/C=C/C(=C/[C@H](C(=O)c1ccc(N(C)C)cc1)C)/C	OO	O=C(O)CN(CCO)CCO	P(=O)(O[P@](=O)(O)NP(=O)(O)O)(O)O	P(=O)(OCCNC(=O)c1ccc(OC(F)(F)F)cc1)(O)O	SCCO	P(=O)(O)(O)CC(=O)NO
S(=O)(=O)(O)CCNC1CCCCC1	O=C(O)COc1cc2C(=NO)c3c(-c2cc1)ccc(OCC(=O)O)c3	P(=O)(O)(O)C(F)(F)c1cc2c(ccc(C(P(=O)(O)O)(F)F)c2)cc1	Clc1ccc(SC(P(=O)(O)O)P(=O)(O)O)cc1	P(=O)(Oc1c2NCCCc2ccc1)(O)O	OCCNc1ncnc2oc(c(-c3ccccc3)c12)-c1ccccc1	P(=O)(Oc1ccccc1)(O)O	P(=O)(OCN1C(=O)C(c2ccccc2)(c2ccccc2)NC1=O)(O)O	Clc1ccc(/C=C/C(=O)NO)cc1	P(=O)(Oc1c2NCCCc2ccc1)(O)O
S(=O)(=O)(ON1C(=O)N2[C@H](C(=O)NNC(=O)[C@H]3CNCCC3)CC[C@@H]1C2)O	S(=O)(=O)(c1ccc(Oc2ccccc2)cc1)C1(CC(=O)NO)CCOCC1	S(=O)(=O)(O)c1cc2/C(/C(=O)Nc2cc1)=C/1\C(=O)c2c(N\1)cccc2	P(=O)(O)(O)CN1C(=O)C(=O)Nc2c1cc(N1CCOCC1)c(C(F)(F)F)c2	S=C(NCc1cc2OCOc2cc1)N1CCN(c2ncnc3c2oc2c3cccc2)CC1	Clc1ccc(SC(P(=O)(O)O)P(=O)(O)O)cc1	S(=O)(=O)(O)c1cc2[nH]c(-c3ccccc3)nc2cc1	P(=O)(O)(O)O	S(=O)(=O)(Nc1ccccc1)c1cc(/C=C/C(=O)NO)ccc1	P(=O)(OCCCc1c2c([nH]c1)ccc(F)c2)(O)O
[SH0](=O)(O)CNc1ccc(S(=O)(=O)c2ccc(NC[SH0](=O)O)cc2)cc1	Sc1ncccc1	S(=O)(=O)(O)Cc1ccccc1	[Hg]c1ccc(S(=O)(=O)O)cc1	S(SC(=S)N1CCCCC1)C(=S)N1CCCCC1	P(=O)(O)(O)CCC(C=O)=C	S1SSSSSSS1	S(=O)(=O)(ON1C(=O)N2[C@H](C(=O)NC3CCNCC3)CC[C@@H]1C2)O	Ic1c(CS)cccc1	S(=O)(=O)(O)Cc1ccccc1

## Sheet: 2C19_Sub
Dataset 1	Dataset 2	Dataset 3	Dataset 4	Dataset 5	Dataset 6	Dataset 7	Dataset 8	Dataset 9	Dataset 10
O=C(NCCNc1ccc(OC)cc1)[C@@H](Nc1oc2c(n1)cccc2)CC1CCCCC1	O=C(O)[C@@H](CCCC)c1c2c([nH]c1)cccc2	[P@@](=O)(Oc1ccccc1)(O)[C@@H](NC(=O)CCC(=O)O)CCCC	O=C(NCCNc1ccc(OC)cc1)[C@@H](Nc1oc2c(n1)cccc2)CC1CCCCC1	P(=O)(O)(O)C(F)(F)c1cc2c(cc(C(=O)N[C@H](C(=O)N)CCC(=O)O)cc2)cc1	S(=O)(=O)(N1[C@@H](C(=O)O)CCC1)c1ccc(C(=O)N[C@H](C(=O)O)CCC(=O)O)cc1	O=C(O)[C@@H](NC(=O)c1ccc(CC[C@H]2CNC=3NC(=N)N=C(O)C=3C2)cc1)CCC(=O)O	S(=O)(=O)(N1[C@@H](C(O)=NCCC(=O)O)CCC1)c1ccc(C(=O)N[C@H](C(=O)O)CCC(=O)O)cc1	O=C(O)[C@@H](N=C(O)CN)CCCCC([O-])=N[C@@H]1C(=O)N2[C@@H](C(=O)O)C(C)(C)S[C@H]12	O=C(NCCNc1ccc(OC)cc1)[C@@H](Nc1oc2c(n1)cccc2)CC1CCCCC1
O=C(N[C@@H](C(=O)N1[C@H](C(=O)N[C@@H](CCCN)B(O)O)CCC1)Cc1ccccc1)C	O=C(O)[C@@H](N=C(O)CCC(=O)O)CCCNC(=N)N	O=C(C)N1[C@H](C(O)=N[C@H](C(=O)c2sc3c(n2)cccc3)CCCNC(=N)N)C[C@@H](O)C1	O=C(N[C@@H](C(=O)N1[C@H](C(=O)N[C@@H](CCCCCN)B(O)O)CCC1)Cc1ccccc1)C	Brc1ccc(COC(=O)N[C@H](C(=O)N[C@H](C=O)CCCC)CC(C)C)cc1	O=C(O)[C@@H](NC(=O)c1ccc(NC[C@@H]2N(CO)C=3C(O)=NC(=N)NC=3N=C2)cc1)CCC(=O)O	O=C(N[C@H](C(=O)c1sccn1)CCCNC(N)N)[C@@H](NC(=O)CCC(C)C)C(C)C	P(=O)(OC[C@@H]1[C@@H](O)[C@@H](O)[C@@]2(C(=O)N(CCC[C@H](N(O)CO)C(=O)O)C(O)=N2)O1)(O)O	S(=O)(=O)(C)c1ccc(-c2nc([C@H]([C@H](N)C(=O)N3CCCC3)C)on2)cc1	O([C@@H](C(C)C)Cc1ccccc1)C(=O)N[C@H](C=O)CCCC
O=C(O)[C@@H](NC(=O)CCCCC)CCO	O=C(O)[C@@H](NC(=O)c1c(O)c(O)ccc1)CO	O=C(O)[C@@H](NC(=O)CCCCC)CCO	O=C(O)[C@@H](NC(=O)COc1ccccc1)CO/N=C(/C(=O)O)\CCC(=O)O	S(CC[C@H](NC(=O)C1CCC(C)CC1)C(=O)Nc1ccncc1)C	O=C([C@@H](CN(O)C=O)CCCC)N1[C@H](c2oc3c(n2)cccc3)CCC1	Clc1cc(Nc2nc(N[C@H](C(C)C)CO)nc3n(C(C)C)cnc23)ccc1	Clc1c(C[C@H](NC(=O)c2sc(-c3nc(NC)ncc3)cc2)CN)ccc(Cl)c1	O=C(O)[C@@H](N)[C@@H](O)c1c2c([nH]c1)cccc2	P(=O)(OC[C@@H]1[C@@H](O)[C@@H](O)[C@@]2(C(=O)N(CCC[C@H](N(O)CO)C(=O)O)C(O)=N2)O1)(O)O
S(CC[C@H](NC(=O)C)C(=O)O)C	O(C[C@@H](N)Cc1c2c([nH]c1)cccc2)c1cc(-c2cc3c(C)n[nH]c3cc2)cnc1	Fc1c(C[C@@H](N)c2ccc(-c3cc(C(=O)N)ccc3)cc2)cc(F)cc1	Clc1cc(CNC(=O)[C@H]2N(C(=O)[C@H](N)CC(C)C)CCC2)ccc1	O([C@@H](CNC(=N)N)c1ccc(B2O[C@H](CO)CO2)cc1)C(=O)c1cnccc1	O(O)[C@H](/C=C/[C@@H]1[C@@H](C/C=C\CCCC(=O)O)[C@H]2OO[C@@H]1C2)CCCCC	O(C[C@@H](N)Cc1c2c([nH]c1)cccc2)c1c2c(nc(-c3ccncc3)cc2)cnc1	S(=O)(=O)(C[C@H](N[C@H](C(F)(F)F)c1ccc(F)cc1)C(=O)NC1(CN)CC1)N1CCOCC1	P(=O)(OC[C@@H](O)[C@@H](O)[C@H](O)CCO)(O)O	S(C[C@H](N=C(O)CCCN)C(O)=NCC(=O)O)Cc1ccc(OC)cc1
O=C(O)[C@@H](NC(=O)COc1ccccc1)CO/N=C(/C(=O)O)\CCC(=O)O	O=C(N[C@H](B(O)O)c1cc(C(=O)O)ccc1)Cc1sccc1	O(C[C@@H](N)CC1=C2C(N=C1)=CCC=C2)c1cc(C2=NCC3=NN=CC3=C2)cnc1	O=C(N[C@H](C=O)[C@H]1SCCC(C(=O)O)=N1)Cc1sccc1	S(=O)(=O)(C[C@H](N[C@H](C(F)(F)F)c1ccc(F)cc1)C(=O)NC1(CN)CC1)N1CCOCC1	O=C(O)[C@@H](NC(=O)CCCCC)CCO	Brc1ccc(C[C@H](N)COc2cc(-c3cc4c(C)n[nH]c4cc3)cnc2)cc1	F[C@@H]1CN(C(=O)[C@@H](N)[C@@H](C(=O)N(C)C)c2ccc(C3=Cn4ncnc4C=C3)cc2)CC1	P(=O)(OCCCN1C(=O)N(C[C@@H](O)[C@H](O)[C@H](O)CO)c2nc(O)nc(O)c12)(O)O	P(=O)(O[C@H](O)[C@H](N)C(=O)O)(O)O
O=C(O)[C@H](N)C1Cc2c(cccc2)C1	P(=O)(OC[C@@H](O)[C@@H](O)[C@H](O)CCO)(O)O	O=C(O)[C@@H](O)c1ccc(O)cc1	O=C(O)C[C@H](O)CCCCCCCCCCC	O(C[C@@H](N)Cc1ccccc1)c1cc(-c2cc3c(C)n[nH]c3cc2)cnc1	O=C(NC)[C@@H](NC(=O)[C@@H]([C@@H](C(=O)NO)CNC(=O)c1sccn1)CC(C)C)C(C)(C)C	O=C(O)CCCCC(=O)C[C@@H](O)/C=C\C/C=C\CCCCC	O=C(O)[C@H](N)CC=O	O=C([C@@H](OC)[C@H](O)[C@H](O)CO)CO	O=C(O)[C@H]1[C@H](C)C[C@@H](NO)N1
Fc1c(C[C@@H](N)c2ccc(-c3cc(C(=O)N)ccc3)cc2)cc(F)cc1	O=C(O)[C@H](O)[C@H](O)Cn1c2ncnc(N)c2nc1	O=C(N(CC)CC)c1c(NC(=O)c2sccc2)sc2c1C[C@H](C)CC2	P(=O)(OC[C@@H](O)[C@@H](O)C(O)=NO)(O)O	O(C[C@@H](O)CN1CCN(c2ncccc2)CC1)c1ccc(C2CCCCC2)cc1	O=C([C@H](N)Cc1ccccc1)N1[C@H](C(=O)NCc2ccccc2)CCC1	O=C(O)[C@H](O)[C@H](O)Cn1c2ncnc(N)c2nc1	S(C(=O)CCCCC)CCNC(=O)CCNC(=O)[C@@H](O)C(COP(=O)(O)O)(C)C	O=C(OCc1ccccc1)N[C@H](C(=O)N[C@H]([C@H](O)COC)CC(C)C)CC(C)C	O(C)[C@H]1[C@H](O)[C@H](O)[C@H](C)O[C@H]1O
O=C(NNc1ccc(C)cc1)[C@@H](O)[C@H](N)CC1CCCCC1	F[C@@H]1[C@H](O)[C@@H](N=C(O)C)[C@H]([C@H](O)[C@H](O)CO)O[C@]1(O)C(=O)O	O=C(OC1C[C@@H]2N3[C@H](C1)CC(C(=O)C3)C2)c1c2c([nH]c1)cccc2	O=C(N(CC)CC)c1c(NC(=O)c2sccc2)sc2c1C[C@H](C)CC2	OC1[C@H](C)[C@H]2[C@@]34OO[C@@](C)(O[C@H]3O1)CC[C@H]4[C@H](C)CC2	O=C(N[C@H](B(O)O)c1cc(C(=O)O)ccc1)Cc1sccc1	O(C[C@@H](O)CN1CCOCC1)c1c(C)ccc(C)c1	P(=O)(O)(O)[C@H](O)c1c2c(ccc1)cccc2	Clc1cc([C@H](OC(=O)C)C(=O)Nc2c3C(=O)C(=O)NC(=O)c3ccc2)ccc1	Fc1c(Nc2n([C@@H]3COCC3)c3nc(NC4CCC(O)CC4)ncc3n2)c(F)cc(F)c1
O=C(O)[C@H](N)CCCCO	O=C(O)[C@]1(O)O[C@H]([C@H](O)CO)[C@H](O)[C@H](O)C1	S(=O)(=O)(N1[C@@H](C(=O)NO)CC(=O)N(Cc2ccccc2)C1)c1ccc(OC)cc1	O=C(OC1C[C@@H]2N3[C@H](C1)CC(C(=O)C3)C2)c1c2c([nH]c1)cccc2	Cl[C@@H]1SC2=NC(C(=O)N[C@@H]3C(=O)N(CC(=O)N)c4c(cccc4)C3)=CC2=C1	Brc1c([C@H](Nc2c(C(=O)C)ccc(C)c2)C(=O)N)c(Br)ccc1	O(CCN1CCCC1)c1ccc([C@H]2[C@H]([C@H](C)c3c(O2)ccc(O)c3)c2ccc(O)cc2)cc1	O(C)[C@H]1[C@@H](O)[C@H](O)[C@H](O)[C@H](C)O1	S(=O)(=O)(N1[C@H](C)CN(CC2(C(=O)N)CC2)CC1)c1ccc([C@](O)(C(F)(F)F)C)cc1	O=C1N=C(O)C=2c3c4c(n(c3)CC[C@@H](CN(C)C)OCCn3c5c(c(c3)C1=2)cccc5)cccc4
O[C@@H]([C@H](O)CCCC)CO	FC(F)(F)c1ccc(C(=O)N2[C@H]([C@@H](C(=O)O)C[C@]2(C(=O)O)CC(C)C)c2sccc2)cc1	FC[C@@H]1CN([C@@H]2[C@@H](N)C[C@@H]3N(C2)CCc2c3cc(OC)c(OC)c2)C(=O)C1	O(CCCC)c1c(OC)ccc(C[C@H]2NC(=O)NC2)c1	N[C@H]1CN=CCC1	P(=O)(OC[C@@H](O)[C@@H](O)[C@@H](O)C=O)(O)O	O=C(CC#N)N1C[C@H](N(C)c2ncnc3[nH]ccc23)[C@H](C)CC1	O=C(O)C[C@H]1N[C@H](C(=O)O)CC1	OC[C@H]1OB(c2ccc(CNC(=N)N)cc2)OC1	O([C@@H]1[C@@H](O)[C@H](O)OC[C@H]1O)[C@H]1[C@H](O)[C@@H](O)[C@H](CO)O1
P(=O)(OC[C@@H](O)[C@@H](O)[C@H](O)C(=O)COP(=O)(O)O)(O)O	O=C(O)CC[C@@H](C)[C@@H]1[C@]2(C)[C@H]([C@@H]3[C@@H](O)C[C@H]4[C@@](C)([C@H]3CC2)CC[C@@H](O)C4)CC1	O=C(N(C)C)N1C[C@H](c2cc(O)ccc2)c2c(c(C)c(C)cc2)C1	F[C@]12[C@@H](O)C[C@]3(C)[C@@H](C(=O)CO)[C@H](C)C[C@H]3[C@@H]1CCC=1[C@]2(C)C=CC(=O)C=1	O(CCCCCC)[C@H]1[C@H](O)C[C@@H](O)[C@@H](CO)O1	O=C(O[C@@H]1C[C@H]2[C@@](C)([C@@H]3[C@H]([C@H]4[C@@](C)([C@@H](C(=O)C)CC4)CC3)CC2)CC1)CCC(=O)O	FC(F)(F)c1ccc(C(=O)N2[C@H]([C@@H](C(=O)O)C[C@]2(C(=O)O)CC(C)C)c2sccc2)cc1	S(=O)(=O)(N1[C@@H](C(=O)NO)CN(C(=O)OCc2ccccc2)CC1)c1ccc(OC)cc1	P(=O)(O)(O)C[C@@H]1[C@@H](O)[C@H](O)C[C@](O)(C(=O)O)C1	S[C@H]1[C@H](O)[C@@H](O)[C@@H](OC)O[C@@H]1CO
O=C(O)[C@H]1[C@H](C)C[C@@H](NO)N1	O=C([O-])CNC(=O)CC[C@@H](C)[C@@H]1[C@@]2(C)[C@@H](O)C[C@@H]3[C@]4(C)[C@H](C[C@@H](O)[C@H]3[C@@H]2CC1)C[C@H](O)CC4	O=CC=1C(=O)C=C2[C@@](C)([C@H]3[C@H](O)C[C@]4(C)[C@](O)(C)CC[C@H]4[C@@H]3CC2)C=1	O=C1C=C2[C@@](C)([C@@H]3[C@H]([C@H]4[C@@](C)([C@](O)(C)CC4)CC3)CC2)CC1	O=C1C=C2[C@@](C)([C@@H]3[C@H]([C@H]4[C@@](C)([C@H](O)CC4)CC3)CC2)CC1	FC(F)(CNc1nccc2oc(Cc3c(-n4ncnc4)cccc3)nc12)[C@@H]1NCCCC1	O=C(O)C[C@H]1C(=O)N(C)Cc2c(N1)cccc2	OC[C@@H]1[C@H](O)[C@H](O)C[C@@H](O)O1	S[C@H]1[C@H](O)[C@@H](O)[C@H](O)O[C@@H]1CO	OCC=1[C@@H](O)[C@H](O)[C@@H](O)[C@H](NCCCCCCCC)C=1
O=C(O)[C@@H]1[C@@]2(C(=O)N[C@H](c3ccc(OCc4c5c(nc(-c6ccccc6)c4)cccc5)cc3)C2)C1	O=C(O[C@@H]1[C@]2(C)[C@H]([C@H]3[C@@H]([C@]4(C)C(=CC(=O)CC4)CC3)CC2)CC1)CCC(=O)O	O=C1C=C[C@]2(C)[C@@H]3[C@H]([C@H]4[C@@](C)([C@](O)(C)CC4)CC3)CC[C@H]2C1	O=C(O[C@@]1(C(=O)C)[C@]2(C)[C@H]([C@H]3[C@@H]([C@]4(C)C([C@@H](C)C3)=CC(=O)CC4)CC2)CC1)C	OC[C@@H]1[C@@H](O)[C@H](O)CN(CCCc2ccccc2)C1	O(C[C@H]1N=C(N)c2sccc2OC1)c1cc2c(cc1)CCNC2	OC(C#CC[C@@H](C)[C@@H]1[C@]2(C)[C@@H](/C(=C/C=C3C[C@@H](O)C[C@H](O)C3)/CCC2)CC1)(C)C	O[C@H]1[C@H](O)CSSC1	F[C@@H]1C=2[C@@](C)([C@@]3(F)[C@@H](O)C[C@]4(C)[C@]5(C(=O)CO)OC(C)(C)O[C@@H]5C[C@H]4[C@@H]3C1)C=CC(=O)C=2	S([C@H]1[C@H](O)[C@@H](O)[C@H](O)O[C@@H]1CO)[C@H]1[C@H](O)[C@@H](O)[C@H](O)[C@@H](CO)O1
Fc1ccc(Nc2nccc(-c3cc(NC(=O)C4CCC(OC)CC4)ncc3)c2)cc1	O(CCCO)[C@H]1[C@H](O)C(=C)/C(=C\C=C/2\[C@H]3[C@@](C)([C@@H]([C@@H](CCCC(O)(C)C)C)CC3)CCC\2)/C[C@H]1O	O=C(OCC(=O)[C@@H]1[C@]2(C)[C@H]([C@H]3[C@@H]([C@]4(C)C(=CC(=O)CC4)CC3)CC2)CC1)C	O=C(O)[C@@]12[C@@H]([C@@H](C)[C@H](C)CC1)C=1[C@](C)([C@@]3(C)[C@@H]([C@]4(C)[C@H]([C@@](CO)(C)[C@@H](O)[C@H](O)C4)CC3)CC=1)CC2	O([C@H]1[C@H](O)[C@@H](N=C(O)C)[C@H](O)O[C@@H]1CO)[C@H]1[C@H](N=C(O)C)[C@@H](O)[C@H](O)[C@@H](CO)O1	S(=O)(=O)(N1[C@H](COc2ccccc2)CCC1)c1cc2C(=O)C(=O)N(C)c2cc1	Fc1c(C(=O)Nc2c(C(=O)N[C@@H]3CNCCC3)n[nH]c2)c(F)ccc1	OC(=N[C@@H]1[C@H](O)[C@H](O)[C@@H](CO)O[C@H]1O)C	F[C@@H]1C=2[C@@](C)([C@H]3[C@@H](O)C[C@]4(C)[C@]5(C(=O)CO)OC(C)(C)O[C@@H]5C[C@H]4[C@@H]3C1)C=CC(=O)C=2	S(=O)(=O)(O[C@@H]1[C@@H](O)[C@H](O)O[C@H](CO)[C@@H]1O)O
O=C(O)[C@H]1[C@@H](O)[C@H](O)[C@@H](O)[C@H](O)O1	O=C(N[C@@H]1C(=O)OCC1)CCCCCCC	O[C@@H]1[C@]2(C)[C@H]([C@H]3[C@@H]([C@]4(C)C(=CC3)C[C@@H](O)CC4)CC2)CC1	O=C(C)[C@@H]1[C@]2(C)[C@H]([C@H]3[C@@H]([C@]4(C)C(=CC(=O)CC4)CC3)CC2)CC1	P(=O)(OC[C@@H]1[C@@H](O)[C@@H](O)[C@H](O)O1)(O)O	O=C(O)[C@]1(O)C=C[C@@H](O)[C@H](O)C1	O[C@H]1[C@]2(C)[C@H]([C@H]3[C@@H]([C@]4(C)[C@H](C[C@@H](O)CC4)CC3)CC2)CC1	S([C@H]1[C@H](O)[C@@H](O)[C@H](O)O[C@@H]1CO)[C@H]1[C@H](O)[C@@H](O)[C@H](O)[C@@H](CO)O1	FC(F)(CCCC)[C@]1(O)O[C@H]2[C@@H]([C@@H](CCCCCCC(=O)O)C(=O)C2)CC1	F[C@@H]1C=2[C@@](C)([C@H]3[C@@H](O)C[C@]4(C)[C@]5(C(=O)CO)OC(C)(C)O[C@@H]5C[C@H]4[C@@H]3C1)C=CC(=O)C=2
O=C(N)C=1C(=O)[C@@]2(O)C(O)=C3C(=O)c4c(O)cccc4C(=C)[C@H]3[C@H](O)[C@H]2[C@H](N(C)C)C=1O	O=C1[C@@]2(C)C(C)(C)[C@H]([C@H](O)C2)C1	Oc1c2O[C@@H]3[C@]45[C@H]([C@H](N(C)CC4)Cc(c25)cc1)CCC3	O=C(N(C(=O)[C@H]1CN(CC=C)[C@H]2[C@@H](c3c4c([nH]cc4C2)ccc3)C1)CCCN(C)C)NCC	O=C(OCC(=O)[C@]1(O)[C@]2(C)[C@H]([C@H]3[C@H](C(=O)C2)[C@]2(C)C(=CC(=O)CC2)CC3)CC1)C	O=C1N([C@H]2O[C@@H](CN3CCCC3)[C@H](O)C2)C=C(C)C(=O)N1	O=C(CC)[C@@]1(C)[C@H](C)C[C@@H]2[C@]1(C)C[C@H](O)[C@@H]1[C@]3(C)C(=CC(=O)C=C3)CC[C@@H]21	O=C(O)C1=C(O)[C@H](O)[C@@H](O)[C@H](O)O1	O=C(OCC(=O)[C@@H]1[C@]2(C)[C@H]([C@H]3[C@@H]([C@]4(C)C(=CC(=O)CC4)CC3)CC2)CC1)C	Cl[C@H]1[C@@H]2[C@H]([C@@H](O)C[C@]3(C)[C@@](O)(C(=O)CO)[C@H](C)C[C@@H]23)[C@]2(C)C(=CC(=O)C=C2)C1
O=C(O)[C@H]1C(C)(C)S(=O)(=O)[C@H]2N1C(=O)C2	O=C(O)C=1NC=C(C=O)[C@@H](c2nnn(C)c2)SC=1	Oc1cc2c([C@H](N(c3ccccc3)CC2)c2ccc(N3C[C@H]4N(CC3)CCCC4)cc2)cc1	FC(F)[C@H]1N(Cc2ccc(F)cc2)C(=O)[C@@H]2[C@H](c3ccc(C(N)N)cc3)[N@@]3[C@H]([C@H]12)CCC3	O=C(C)[C@@H]1[C@]2(C)[C@H]([C@H]3[C@@H]([C@]4(C)[C@H](C[C@H](O)CC4)CC3)CC2)CC1	O([C@H]1[C@H](O)[C@@H](N=C(O)C)[C@H](O)O[C@@H]1CO)[C@H]1[C@H](N=C(O)C)[C@@H](O)[C@H](O)[C@@H](CO)O1	O[C@]1(C)[C@]2(C)[C@H]([C@H]3[C@@H]([C@]4(C)[C@H](Cc5nonc5C4)CC3)CC2)CC1	O(C)c1cc2O[C@@H](O)C(=O)N(O)c2cc1	O=C(NC(C)(C)C)[C@@H]1[C@]2(C)[C@H]([C@H]3[C@@H]([C@]4(C)[C@H](NC(=O)C=C4)CC3)CC2)CC1	O=C(CO)[C@]1(O)[C@]2(C)[C@H]([C@H]3[C@H]([C@@H](O)C2)[C@]2(C)C(=CC(=O)CC2)CC3)CC1
O=C1[C@@]2(C)C(C)(C)[C@@H](C1)CC2	F[C@@H]1C=2[C@@](C)([C@H]3[C@@H](O)C[C@]4(C)[C@]5(C(=O)CO)OC(C)(C)O[C@@H]5C[C@H]4[C@@H]3C1)CCC(=O)C=2	O=C(O)[C@@H](NC(=O)[C@@H](NC(=O)[C@@H]1[C@@H](C(=O)OCC)O1)[C@H](CC)C)[C@H](CC)C	O=C(O)[C@@H](NC(=O)c1ccc(N2CN3[C@@H](C2)CNC=2N=C(N)NC(=O)C3=2)cc1)CCC(=O)O	O=C(NO)[C@@H](NC(=O)c1ccc(C#Cc2ccc(CN3CCOCC3)cc2)cc1)[C@H](O)C	O=C(O[C@@H]1[C@]2(C)[C@H]([C@H]3[C@@H](c4c(cc(O)cc4)CC3)CC2)CC1)CCCC	F[C@@H]1C=2[C@@](C)([C@H]3[C@@H](O)C[C@]4(C)[C@@](O)(C(=O)CO)CC[C@H]4[C@@H]3C1)C=CC(=O)C=2	O=C(N)C=1C(=O)[C@@]2(O)C(O)=C3C(=O)c4c(O)cccc4C(=C)[C@H]3[C@H](O)[C@H]2[C@H](N(C)C)C=1O	O=C1C=C2[C@@](C)([C@@H]3[C@H]([C@H]4[C@@](C)([C@@H](O)CC4)CC3)CC2)C=C1	O=C1C=C2[C@@](C)([C@@H]3[C@H]([C@H]4[C@@](C)(C(=O)CC4)CC3)CC2=C)C=C1
O=C1C=C2[C@@](C)([C@@H]3[C@@H]([C@@H](C)C2)[C@H]2[C@@](C)([C@](O)(C)CC2)CC3)CC1	O=C1O[C@@]2([C@]3(C)[C@H]([C@H]4[C@@H]([C@]5(C)C([C@H]6[C@@H]4C6)=CC(=O)CC5)CC3)[C@H]3[C@@H]2C3)CC1	O=C(OCc1ccccc1)N[C@H](C(=O)N[C@@H](C(=O)CCO)C)Cc1ccccc1	S(=O)(=O)(N([C@@H](C(=O)NO)C(C)C)Cc1cnccc1)c1ccc(OC)cc1	O=C(O)[C@H](NC(=O)C(=O)O)Cc1ccccc1	O=C1[C@H](Cc2[nH]cnc2)N=C(O)[C@H]2N1CCC2	Oc1nc2c(cc1)[C@]13NCCC[C@@H]1[C@@H](C=C(C)C3)C2	Cl[C@]12[C@@H](O)C[C@]3(C)[C@@H](C(=O)CO)[C@H](C)C[C@H]3[C@@H]1C[C@H](F)C=1[C@]2(C)C=CC(=O)C=1	O=C(N[C@H](CO)CC)[C@@H]1C=C2[C@H](N(C)C1)Cc1c3c([nH]c1)cccc23	O=C1[C@]2(C)[C@H]([C@H]3[C@@H]([C@]4(C)[C@H](CC(=O)CC4)CC3)CC2)CC1
O=C(CO)[C@]1(O)[C@]2(C)[C@H]([C@H]3[C@H]([C@@H](O)C2)[C@]2(C)C(=CC(=O)C=C2)CC3)CC1	F[C@@H]1C=2[C@@](C)([C@@]3(F)[C@@H](O)C[C@]4(C)[C@@](O)(C(=O)CO)[C@@H](C)C[C@H]4[C@@H]3C1)C=CC(=O)C=2	O=C(O)[C@@H](Cc1c2c(ccc1)cccc2)N1C(=O)c2c(C1=O)ccc(C(=O)O)c2	O=C([C@@H](NC(=O)[C@@H]1[C@@H](C(=O)NCc2ccccc2)O1)[C@H](CC)C)N1[C@H](C(=O)O)CCC1	O=C(O)CC[C@H](N=C(O)CCCCCCc1ccccc1)CCc1ccccc1	O(C[C@H](C)N1CCCC1)c1ccc([C@H]2[C@@H](c3ccc(O)cc3)Sc3c(O2)ccc(O)c3)cc1	O=C1[C@H](Cc2ccc(O)cc2)NC(=O)[C@H]2N1CCC2	Oc1cc2c([C@H](N(c3ccccc3)CC2)c2ccc(N3C[C@H]4N(CC3)CCCC4)cc2)cc1	O(Cc1c2O[C@@H](c3ccc(O)cc3)[C@@H]3[C@H](c2cc(O)c1)CCC3)C	Oc1cc2c([C@H](N(c3ccccc3)CC2)c2ccc(N3C[C@H]4N(CC3)CCCC4)cc2)cc1
O=C(O)CC[C@@H](C)[C@@H]1[C@@]2(C)[C@@H](O)C[C@@H]3[C@]4(C)[C@@H](C[C@H](O)CC4)CC[C@H]3[C@@H]2CC1	O=C(OCC)[C@@H](N[C@H](C(=O)N1[C@H](C(=O)O)C[C@@H]2[C@@H]1CCCC2)C)CCc1ccccc1	O=C(O)[C@@H](N)Cc1c(O)[nH]c2c1cccc2	S(=O)(=O)(N[C@@H](C(=O)O)C)c1ccc(OC)cc1	O=C(Nc1cc2n(CC[C@H](CO)n3cc(C(=O)N)nc3)ccc2cc1)CCc1ccccc1	O=C1C(=O)C(Nc2ccncc2)=C1N[C@H](C)c1ccccc1	O=C1N2[C@H](Oc3c1cc1OCCOc1c3)CCC2	O=C1[C@H](Cc2[nH]cnc2)N=C(O)[C@H]2N1CCC2	O=C1[C@H](Cc2[nH]cnc2)N=C(O)[C@H]2N1CCC2	O=C1N2c3c4c(ccc(Oc5c(C#N)ccc(c5)Cn5c(cnc5)CN[C@@H]1CC2)c4)ccc3
O=C1C=C2[C@@](C)([C@@H]3[C@H]([C@H]4[C@@](C)([C@@H](O)CC4)CC3)CC2)C=C1	O[C@]1(CC)[C@]2(C)[C@H]([C@H]3[C@@H]([C@@H]4C(=CCCC4)CC3)CC2)CC1	S(=O)(=O)(NC[C@@H](O)[C@@H](N)Cc1ccccc1)c1c(C)c(C)c(OC)cc1C	Fc1c(C#C[C@@H](O)[C@@H](N)[C@H](O)C)c2/C(=C/c3c(OC)cc[nH]3)/C(=O)Nc2cc1	O=C(O)[C@@H](N)CC[C@H](N)C[C@@H]1[C@@H](O)[C@@H](O)[C@H](n2c3ncnc(N)c3nc2)O1	S(=O)(=O)(N[C@@H](C(=O)O)CC(C)C)c1ccc(-c2ccccc2)cc1	O[C@@H]1[C@@H]2Oc3c(O)ccc4c3[C@@]32[C@](O)([C@H](N(C)CC3)C4)CC1	N[C@H]1N[C@@H](N)[C@H]2[C@@H](N1)CC[C@H](CN1[C@@H]3[C@@H](CC1)CCCC3)C2	Oc1c2O[C@H]3C(=C)CC[C@@]4(O)[C@@H]5N(CC6CC6)CC[C@]34c2c(cc1)C5	O=C1[C@@H]2Oc3c(O)ccc4c3[C@@]32[C@H]([C@H](N(C)CC3)C4)CC1
O=C1C=C2[C@@](C)([C@@H]3[C@H]([C@H]4[C@@](C)([C@@H](O)CC4)CC3)CC2)CC1	O=C(O[C@H]1[C@H](C)[C@H]2[C@@]34OO[C@@](C)(O[C@H]3O1)CC[C@H]4[C@H](C)CC2)CCC(=O)O	S(C[C@H](N=C(O)CC[C@H](N)C(=O)O)C(O)=NCC(=O)O)C1=NC(=NCC)NC(=NC(C)C)N1	O=C(C[C@@H](c1ccccc1)C=1C(=O)Oc2c(C=1O)cccc2)C	O=C[C@@H](N)Cc1ncn(-c2n[nH]nn2)c1	Clc1cc(Nc2nc(N[C@@H](C(C)C)CO)nc3n(C(C)C)cnc23)cc(N)c1	O=C(O)[C@H](CON=C1c2c(-c3c1cccc3)cccc2)C	O=C(O)[C@@H](NC(=O)c1ccc(N2CN3[C@@H](C2)CNC=2N=C(N)NC(=O)C3=2)cc1)CCC(=O)O	Brc1ccc([C@H](C(C)C)C=2C(=O)Oc3c(C=2O)cccc3)cc1	O=C([C@@H](NC(=O)[C@@H]1[C@@H](C(=O)NCc2ccccc2)O1)[C@H](CC)C)N1[C@H](C(=O)O)CCC1
Oc1c2O[C@@H]3[C@]45[C@H]([C@H](N(C)CC4)Cc(c25)cc1)CCC3	O=CC=1C(=O)C=C2[C@@](C)([C@H]3[C@H](O)C[C@]4(C)[C@](O)(C)CC[C@H]4[C@@H]3CC2)C=1	S(C[C@H](N)C(=O)O)[C@H]1NO[C@@H]([C@H](N)C(=O)O)C1	Oc1ccc([C@H]([C@@H](CC)c2ccc(O)cc2)CC)cc1	O=C(O)CN1[C@@H]([C@@H](N)CO)N=C(Cc2[nH]cnc2)C1=O	OC(O)([C@@H](N)CCCC)CNC1CC1	O=C(O)[C@H](CCCCC(=N)N)[C@@H]1[C@@H](O)Cc2c1cc(-c1ccc(O)cc1)cc2	O=C1[C@@H]2Oc3c(O)ccc4c3[C@@]32[C@](O)([C@H](N(C)CC3)C4)CC1	O(C)c1cc([C@H](C#Cc2c(N)nc(N)nc2C)C)cc(-c2cc(C)cc(C)c2)c1	O=C[C@H](CC1CC1)C
O(C)c1c2O[C@H]3[C@@H](O)CC[C@H]4[C@@H]5N(C)CC[C@]34c2c(cc1)C5	Brc1cc(C(=O)OC[C@H]2CN(C)[C@H]3[C@@](OC)(c4c5c(n(C)cc5C3)ccc4)C2)cnc1	S(C[C@H](N)C(=O)O)CCCCCCCCC	P(=O)(OC[C@@H](O)[C@@H](O)[C@H](O)[C@@H](N)CO)(O)O	SC[C@H](N)CC(=O)O	Clc1c(C=O)c(NC(=O)[C@@H](NC(=O)OC(C)(C)C)C(C)C)ccc1	O=C(O)[C@@H](N)Cc1c2c(N)cccc2[nH]c1	O(C)[C@]12[C@@H]([C@](O)(CCC)C)C[C@@]3([C@@H]4N(C)CC[C@@]53[C@H]1Oc1c(O)ccc(c51)C4)CC2	O=C1N=C(O)C(CC)(c2ccccc2)C(O)=N1	SC[C@@H](C(=O)N1[C@H](C(=O)O)CCC1)C
[C@H](C[C@@H](C)c1ccccc1)(C[C@H]1N(C)CCCC1)C	O[C@@H]1[C@@H]2Oc3c(O)ccc4c3[C@@]32[C@](O)([C@H](N(C)CC3)C4)CC1	S(SC)C[C@H](N)C(=O)O	P(=O)(OC(C)C)(OC[C@H](N)C(=O)O)O	S(=O)(=O)(N)CCSC[C@H](N)C(=O)O	P(=O)(O)(O)[C@@H](NC(=O)OCc1ccccc1)c1ccc(C(=N)N)cc1	O=C(O)[C@@H](N)CCC(=O)Nc1ccc(OCc2ccccc2)cc1	S(=O)(=O)(O)[C@@H](C(=O)O)c1ccccc1	[P@@H](=O)(O)CC(=O)[C@@H]([C@@H](O)[C@H](C[C@H](CO)C)C)C	Brc1ccc([C@H](N=C(O)[C@]2([S@@H0](=O)C)[C@@H](C)C2(Cl)Cl)C)cc1
S(=O)(=O)(N=C(O)[C@@H](N)[C@H](CC)C)NC[C@@H]1[C@@H](O)[C@@H](O)[C@H](n2c3ncnc(N)c3nc2)O1	O=C(O)[C@@H](N=C(O)CN)CCCCC(O)=N[C@@H](C(O)=N[C@@H](C(=O)O)C)C	P(=O)(OC[C@H](OC(=O)CCCCCCC)COC(=O)CCCC)(OC[C@@H](O)CO)[O-]	O[C@H](N)Cc1c2c([nH]c1)cccc2	O=C(O)[C@@H](O)CCCCCC	O=C(OC1C[C@@H]2N(C)[C@H](C1)CC2)[C@H](O)c1ccccc1	O=C(NCCC)[C@@H](O)CC(=O)N[C@@H]([C@H](CC)C)C(=O)N1[C@H](C(=O)O)CCC1	O(C)c1cc([C@H](C#Cc2c(N)nc(N)nc2C)C)cc(-c2ccc(C)cc2)c1	O=CCN1C(=O)C(CC(C)C)=N[C@]1(O)[C@@H](N)[C@H](O)C	N([C@H](C)c1ccccc1)=C1N=CNc2[nH]c(-c3ccc(CN4CCN(CC)CC4)cc3)cc12
O=C[C@H](Cc1nc(N)sc1)C	O=C(OCc1ccccc1)N[C@H](C(=O)N1[C@H](C(=O)N[C@H]([C@H](O)C)Cc2ccccc2)CCC1)C	ClCC(=O)[C@@]1(O)[C@@H](C)C[C@@H]2[C@]1(C)CC(=O)[C@]1(F)[C@]3(C)C(=CC(=O)C=C3)CC[C@@H]21	O=C(N(C[C@@H](O)[C@@H](O)[C@@H](O)[C@@H](O)CO)CCO)CCCCCCCC	FC(F)(F)c1cc([C@@H](O)CN)ccc1	S([C@@H](O)C[C@H](N)C(=O)O)C[C@H](N)C(=O)O	FC(F)(F)c1cc(Nc2ncnc(Nc3ccc(OC[C@H](O)CN(C)C)cc3)c2)c(F)cc1	O=C1C([C@@H](C)c2[nH]ccc2)=C2C(=N1)C=CC(O)=C2	Brc1c([O-])c(-c2[nH]c3c(n2)ccc(C(=N)N)c3)cc([C@H](C(=O)O)CC(=O)[O-])c1	O=C(OC)[C@H](N(O)C(=O)C)CC(C)C
O=C(O)C[C@H]([C@@H](CN)CCC(=O)O)CCN	O([C@H](COC(=O)CCCCCCCC)CO)C(=O)CCC	Fc1c(C(=N)N)cc2nc(-c3c(O)c(O[C@@H]4[C@@H](C)CCCC4)ccc3)[nH]c2c1	Clc1cc2c([nH]c(C(=O)Nc3ccc([C@@H](O)CO)cc3)c2)cc1	S[C@@H](Nc1cc(C(F)(F)F)cc(C(F)(F)F)c1)C(C#N)C(O)=N	O(/N=C\1/C(=C\2/C(=O)Nc3c/2cccc3)/Nc2c/1cccc2)CC[C@@H](O)CO	O=C(CO)[C@@]1(O)[C@@H](C)C[C@@H]2[C@]1(C)CC(=O)[C@@H]1[C@]3(C)C(=CC(=O)C=C3)CC[C@@H]21	Brc1ccc([C@H](N=C(O)[C@]2([S@@H0](=O)C)[C@@H](C)C2(Cl)Cl)C)cc1	Oc1ccc([C@H]([C@@H](CC)c2ccc(O)cc2)CC)cc1	O=C(N)c1ncn([C@@H](CO)CCc2ccccc2)c1
O=C(NCc1ccccc1)Nc1cc2n(CC[C@H](CO)n3cc(C(=O)N)nc3)ccc2cc1	[SeH](=O)(=O)C[C@H](N)C(=O)O	Brc1cc(C(=O)N2C[C@H](C)C[C@H](C)C2)c(NC(=O)CCC(=O)O)cc1	O=C1N([C@@H]2O[C@H](C)[C@@H](O)C2)C=CC(O)=N1	Clc1c(S(=O)(=O)N)cc(C(=O)NN2[C@@H](C)Cc3c2cccc3)cc1	Ic1ccc(C[C@H](S)C(=O)O)cc1	Clc1c(NC2=Nc3c(-n4c2cnc4)cc(N2C[C@H](C)NCC2)cc3)c(C)ccc1	O=C(O)[C@H](NC(=O)C(=O)O)Cc1ccccc1	O=CN[C@H](CC)c1ccccc1	Clc1cc(Nc2nc(N[C@@H](C(C)C)CO)nc3n(C(C)C)cnc23)cc(N)c1
S(C[C@H](N=C(O)CC[C@H](N)C(=O)O)C(O)=NCC(=O)O)CCCCCCCC	O[C@H](N)CC[C@@H](N)Cc1ccc(O)cc1	O=C(NCCN(C)C)c1nc(NC(=O)c2cc3c([nH]c4C(=O)NC[C@H](C)c34)cc2)sc1	O(C)[C@@H]1[C@H](NC)C[C@H]2O[C@]1(C)n1c3c4n2c2c(c4c4C(=O)NCc4c3c3c1cccc3)cccc2	O=[N+]([O-])c1cc2[C@@H](N(C)C)C[C@@H](C(CO)(C)C)Nc2cc1	O=C(O)CCC(=O)c1c(C)cc2C(C)(C)[C@@H](C)[C@H](C(C)C)c2c1	Fc1c(C2=C[C@H](N(C(=O)N(C)C)C2)c2ccccc2)cc(F)cc1	O=C(O)[C@@H](N)Cc1c(O)cc(O)c(/N=C/Cc2ccccc2)c1	O=C(O)CC[C@H](N=C(O)CCCCCCc1ccccc1)Cc1ccc(OCc2ccccc2)cc1	SC[C@H](C(=O)O)CC(C)C
[S@@H0](=O)(C[C@H](C(=O)O)N1[C@H](S)[C@H](N=C(O)CCC[C@H](N)C(=O)O)C1=O)C	SCCNC(=O)CCNC(=O)[C@H](O)C(COC(=O)C(C)(C)C)(C)C	O=[N+]([O-])c1cc2[C@@H](N(C)C)C[C@@H](C(CO)(C)C)Nc2cc1	Fc1c(C2=C[C@H](N(C(=O)N(C)C)C2)c2ccccc2)cc(F)cc1	S(=O)(=O)(O)Nc1cc2c(cc1)C[C@@H](C(=O)NC)N(C(=O)OCc1ccccc1)C2	Fc1c(C(=N)N)cc2c([nH]c(-c3c(O)c(O[C@@H]4[C@@H](C)CCCC4)ccc3)c2)c1	S(=O)(=O)(Oc1c(OC)cc2[C@@H]3[C@H]([C@H]4[C@@](C)([C@@H](CC#N)CC4)CC3)CCc2c1)N	Brc1c(O)c(Br)cc(C[C@H](N)C(=O)O)c1	O=C(O)C[C@H]([C@@H](CN)CCC(=O)O)CCN	O=C(O)[C@@H](N)Cc1cc2c(cc1)cccc2
[As](SC[C@H](N)C(=O)O)(C)C	O=C(O)c1ccc(-c2n[nH]c3-c4c(cc(CNC5CCC(C)CC5)cc4)Cc23)cc1	OC[C@@H]1[C@@H](O)[C@H](O)[C@@H](O)[C@]2(O1)ON[C@H](c1ccc(C)cc1)C2	O(C(O)=NCCCCCC(O)=N[C@H]1[C@H](O)[C@@H](O)[C@@H](O)[C@@H](CO)O1)C	O=C1N(CC=C)[C@H](Cc2ccccc2)[C@H](O)[C@@H](O)[C@@H](Cc2ccccc2)N1CC=C	Clc1cc2C(N3CCNCC3)=Cc3c([C@@H](C4CCN(S(=O)(=O)C)CC4)c2cc1)nccc3	O=C(O)[C@H]1NC(=O)[C@H](C(C)C)NC(=O)CCCCOc2ccc(cc2)C1	SC[C@H](N=C(O)CC[C@H](N)C(=O)O)C(O)=NCC(O)=NCCCNCCCCN	O=C(O)[C@H](CO)CN	S(C(=O)CCCCC)CCNC(=O)CCNC(=O)[C@H](O)C(CO[P@@H](=O)O)(C)C
O(CCN1CCCC1)c1ccc([C@@H](O)c2ccncc2)cc1	O=C1N([C@@H]2O[C@H](C)[C@@H](O)C2)C=CC(O)=N1	S(=O)(=O)(O)Nc1cc2c(cc1)C[C@@H](C(=O)NC)N(C(=O)OCc1ccccc1)C2	P(=O)(O[C@H]1[C@@H](O)[C@H](N2C(O)=NC(=N)C=C2)O[C@@H]1CO)(O)O	Clc1sc(C(=O)N[C@H]2[C@@H](NC(=O)c3ccc(N4C(=O)C=CC=C4)cc3)CCC2)cc1	O(C)c1cc(O)c2C(=O)C[C@@H](c3ccc(O)cc3)Oc2c1	O=[S@@H0]1C[C@@H](CCCC)CC1	O([C@@H]([C@H](O)[C@@H](O)CO)[C@H](O)CO)[C@H]1[C@H](O)[C@@H](O)[C@@H](O)[C@@H](CO)O1	S(CC[C@H](N)C(O)(O)c1ncccc1)C	O=C(OCc1ccccc1)N1[C@H](C(=O)N2[C@H](C=O)CCC2)CCC1
Clc1c(S(=O)(=O)N)cc(C(=O)NN2[C@@H](C)Cc3c2cccc3)cc1	Fc1cc2[C@@]3(C(O)=NC(O)=N3)C[C@@H](C(O)=N)Oc2cc1	Clc1c(Cl)ccc(C[C@@H]2C(=O)N(NS(=O)(=O)c3sccc3)C(=S)S2)c1	OC[C@@H]1[C@@H](O)[C@@H](O)[C@H](n2c3ncncc3nc2)O1	O=C(C)N1[C@H](C(=O)O)CCC1	Clc1sc2[nH]c(C(=O)N[C@H]3[C@H](O)c4c(cccc4)C3)cc2c1	Clc1c(Cl)ccc(CNc2n([C@H]3[C@H](O)[C@H](O)[C@@H](CO)O3)c3ncnc(N)c3n2)c1	P(=O)(OC[C@H](O)[C@H](O)[C@H](O)[C@H](O)COP(=O)(O)O)(O)O	O=C([O-])[C@H](O)[C@@H](O)C[C@H](O)C(=O)[O-]	Fc1cc(C[C@](O)([C@H]2OCCNC2)C2CCOCC2)c(OC)cc1
Ic1c2c(N)ncnc2n([C@H]2[C@H](O)[C@H](O)[C@@H](C)O2)c1	O=C(C(CC)(C)C)C(=O)N1[C@H](C(=O)OCCCc2cnccc2)CCC1	O=C(C(CC)(C)C)C(=O)N1[C@H](C(=O)OCCCc2cnccc2)CCC1	O([C@H]1[C@H]2OC[C@H](Oc3cc(C(=N)N)ccc3)[C@H]2OC1)c1cc(C(=N)N)ccc1	OC[C@@H]1[C@@H](O)[C@@H](O)[C@H](c2c3N=CNC(=N)c3[nH]c2)N1	O=C(NC[C@@H]1N[C@H](C(=O)N2[C@H](CN)CCC2)CC1)Nc1ccc(C(=O)OC)cc1	P(=O)(O)(O)CC(=O)OC[C@@H]1[C@@H](O)[C@@H](O)[C@H](n2c3ncnc(N)c3nc2)O1	OC[C@@H]1[C@@H](O)[C@@H](N)[C@H](n2c3ncnc(N)c3nc2)O1	O=C(O)CCCCCCC/C=C\C=C\[C@@H](O)CCCCC	O(C(O)=NCCCCCC(O)=N[C@H]1[C@H](O)[C@@H](O)[C@@H](O)[C@@H](CO)O1)C
Fc1cc(C[C@](O)([C@H]2OCCNC2)C2CCOCC2)c(OC)cc1	O=C(C)N1[C@H](C(=O)O)CCC1	O(C(O)=N[C@H]1[C@H](O)[C@@H](O)[C@H](O)[C@@H](CO)O1)C	S(CCNCCCCCCCCCC)C[C@@H]1[C@@H](O)[C@@H](O)[C@H](n2c3ncnc(N)c3nc2)O1	OC[C@@H]1[C@@H](O)[C@@H](O)[C@H](c2[nH]nc3c(N)ncnc23)O1	O(C(O)=N[C@H]1[C@H](O)[C@@H](O)[C@H](O)[C@@H](CO)O1)C	O=C(c1ccc(OC[C@@H]2NCCC2)cc1)c1ccc(-c2cscc2)cc1	O=[N+]([O-])c1ccc(O[C@H]2[C@H](O)[C@@H](O)[C@@H](O)[C@@H](CO)O2)cc1	O(/N=C\1/C(=C\2/C(=O)Nc3c/2cccc3)/Nc2c/1cccc2)CC[C@@H](O)CO	O=C1N(N)C(O)=N[C@@]21[C@H](O)[C@@H](O)[C@H](O)[C@@H](CO)O2
Ic1c2c(N)ncnc2n([C@H]2[C@H](O)[C@H](O)[C@@H](CO)O2)c1	S([C@H]1[C@H](O)[C@@H](O)[C@@H](O)[C@@H](CO)O1)[C@H]1[C@H](O)[C@@H](O)[C@@H](O)[C@@H](CO)O1	Fc1c(F)cc([C@@H]2[C@@H](N)CN(c3ncnc(-c4cnc(OC)cc4)c3)C2)c(F)c1	P(=O)(OC[C@@H]1[C@@H](O)[C@@H](O)[C@H](N2C=3NC(=N)N=C(O)C=3N(C)C2)O1)(O)O	OC[C@@H]1[C@@H](O)[C@@H](O)[C@H](n2c3ncnc4N(C)NC(=N)c(c34)c2)O1	O([C@@H]1[C@H](O)[C@@H](O)[C@H](O)[C@@H](CO)O1)c1cc2OC(=O)C=C(C)c2cc1	P(=O)(OC[C@@H]1[C@@H](O)[C@@H](O)[C@H](n2c([O-])c(C(=O)N)nc2)O1)(O)[O-]	O([C@@H]1[C@H](O)[C@@H](O)[C@@H](O)[C@@H](CO)O1)c1ccc(N)cc1	S[C@H](C(O)=N[C@H](C(O)=N[C@H](C(=O)O)Cc1ccc(O)cc1)Cc1ccccc1)Cc1ccccc1	P(=O)(OC[C@@H]1[C@@H](O)[C@@H](O)[C@H](N2C(=O)N=C(O)C(C)=C2)O1)(O)O
O(CCCCCCCC)[C@H]1[C@H](O)[C@@H](N)[C@@H](O)[C@@H](CO)O1	F[C@@H]1[C@@H](COC(c2ccccc2)(c2ccccc2)c2ccccc2)O[C@@H](N2C(=O)NC(=O)C=C2)C1	P(=O)(OC[C@@H]1[C@@H](O)[C@H](O)[C@H](COP(=O)(O)O)O1)(O)O	ONC=1[C@H](O)[C@@H](O)[C@H](O)[C@@H](CO)N=1	S([C@H]1[C@H](O)[C@@H](O)[C@@H](O)[C@@H](CO)O1)[C@H]1[C@H](O)[C@@H](O)[C@@H](O)[C@@H](CO)O1	S(CC)C[C@@H]1[C@@H](O)[C@@H](O)[C@H](n2c3ncnc(N)c3nc2)O1	P(=O)(OC[C@@H]1[C@@H](O)[C@@H](O)[C@H](N2C(=O)N=C(O)C=C2O)O1)(O)O	P(=O)(OC[C@@H]1[C@@H](O)[C@@H](O)[C@H](N2C(=O)N=C(O)C(C)=C2)O1)(O)O	OC[C@]12[C@H](C)[C@H]([C@@H](c3ccc(O)cc3)OC1)[C@@H](C)CC2	P(=O)(OC[C@@H]1[C@@H](O)[C@H](O)[C@H](N2C(O)=NC(=N)C=C2)O1)(O)O
OCC=1[C@@H](O)[C@H](O)[C@@H](O)[C@@H](N)C=1	OC[C@@H]1[C@@H](N)[C@H](O)[C@@H](O)[C@@H](O)O1	O=C1[C@H](O)[C@@H](O)[C@@H](O)[C@@H](CO)O1	BrC=1C(O)=NC(=O)N([C@@H]2O[C@H](COP(=O)(O)O)[C@@H](O)C2)C=1	O([C@@H]1[C@H](O)[C@@H](O)[C@H](O)[C@@H](CO)O1)c1cc2OC(=O)C=C(C)c2cc1	OCC=1[C@@H](O)[C@H](O)[C@@H](O)[C@@H](N)C=1	P(=O)(OC[C@@H]1[C@@H](O)[C@@H](O)[C@H](N2C(=O)N=C(O)C(C)=C2)O1)(O)O	S=P(S)(OC[C@@H]1[C@@H](O)C(O)[C@H](n2c3ncnc(N)c3nc2)O1)O	Fc1c(C(=N)N)cc2nc(-c3c(O)c(O[C@@H]4[C@@H](C)CCCC4)ccc3)[nH]c2c1	P(=O)(OC[C@@H]1[C@@H](O)[C@@H](O)[C@@H](n2c3c(nc2)cccc3)O1)(O)O
S(=O)(=O)(OC[C@H]1[C@@H](O)C[C@H](n2c3ncnc(N[C@@H]4c5c(cccc5)CC4)c3cc2)C1)N	FC=1C(=N)N=C(O)N([C@@H]2O[C@H](CO)[C@@H](O)C2)C=1	P(=O)(OC[C@@H]1[C@@H](O)C[C@H](N2C(O)=NC(=N)C(C=O)=C2)O1)(O)O	S(=O)(=O)(N)c1sc2S(=O)(=O)N(c3ccc(OC)cc3)C[C@H](O)c2c1	P(=O)(OC[C@@H]1[C@@H](O)[C@@H](O)[C@@H](n2c3c(nc2)ncnc3)O1)(O)O	Fc1c(F)cc([C@@H]2[C@@H](N)CN(CCc3cc4OCOc4cc3)C(=O)C2)c(F)c1	P(=O)(OC[C@@H]1[C@@H](O)[C@@H](O)[C@@H](n2c3c(nc2)cc(C)cc3)O1)(O)O	O=C\1O[C@@H](C)CCC/C=C/[C@H]2[C@H]([C@H](O)/C=C/1)C[C@@H](O)C2	O=C(CCC1CCCC1)N1[C@H](C(=O)NCc2ccc(C(=N)N)cc2)CCC1	P(=O)(OP(=O)(O)O)(OC[C@@H]1[C@@H](F)C[C@H](N2C(=O)N=C(O)C=C2)O1)O
O=C(Oc1cc2c([C@@H]3[C@H]([C@H]4[C@@](C)([C@@H](O)CC4)CC3)CC2)cc1)c1ccccc1	O=C(Oc1cc2[C@@]3(C)[C@@H](N(C)c2cc1)N(C)CC3)NC	S(=O)(=O)(N)c1sc2S(=O)(=O)N(c3ccc(OC)cc3)C[C@H](O)c2c1	O([C@H]1[C@H](O)[C@@H](N=C(O)C)[C@@H](O)O[C@@H]1CO)[C@H]1[C@H](O)[C@@H](O)[C@@H](O)[C@@H](CO)O1	F[C@@H]1[C@@H](CO)O[C@@H](N2C(=O)N=C(O)C(C)=C2)C1	ONC=1[C@H](O)[C@@H](O)[C@@H](O)[C@@H](CO)N=1	S=C1N[C@@H](c2cc(O)ccc2)C(C(=O)OCC)=C(C)N1	O=C(O)C(=O)CC1(C(=O)O)C=CC(O)C=C1	O(C(O)=N[C@H]1[C@H](O)[C@@H](O)[C@H](O)[C@@H](CO)O1)C	Clc1sc(C(=O)N[C@@H]2[C@@H](F)CN(CC(=O)Nc3c(F)cc(N4C(=O)C=CC=C4)cc3)C2)cc1
O=C(O)[C@@H]1[C@@H](OC)[C@H](O)[C@@H](O)[C@@H](O)O1	O=C(N[C@@H]1C(=O)N2[C@@H](C(=O)O)C(C)(C)S[C@H]12)C(Oc1ccccc1)CC	S(C[C@@H]1[C@@H](O)CN(Cc2c3ncnc(N)c3[nH]c2)C1)C	O=C(O[C@@H]1[C@@H]2[C@@H](CC[C@H]3OC(=O)C[C@H](O)C3)[C@@H](C)C=CC2=CCC1)[C@H](CC)C	OC[C@@H]1[C@@H](O)[C@H](O)[C@H]2N=C(C)S[C@H]2O1	P(=O)(OP(=O)(O)NP(=O)(OC[C@@H]1[C@@H](O)C[C@H](N2C(=O)N=C(O)C=C2)O1)O)(O)O	O=C(Nc1cc2[C@H](C(C)C)NCCc2cc1)c1cc2c(cc(C(=N)N)cc2)cc1	O=C(Oc1cc2c([C@@H]3[C@H]([C@H]4[C@@](C)([C@@H](O)CC4)CC3)CC2)cc1)c1ccccc1	OC[C@@H]1[C@@H](O)[C@@H](O)[C@H](n2c3ncncc3nc2)O1	I[C@H]1NN([C@H]2[C@H](O)[C@H](O)[C@@H](CO)O2)c2ncnc(N)c12
O=C(O)C=1[C@H](c2nc3SC4=C(n3c2)CCC4)SCC(C(=O)O)=NC=1	Clc1c(-c2c(C(=O)N[C@@H]3C(=O)N4[C@@H](C(=O)O)C(C)(C)S[C@H]34)c(C)on2)c(Cl)ccc1	O=C(O[C@@H]1[C@@H]2[C@@H](CC[C@H]3OC(=O)C[C@H](O)C3)[C@@H](C)C=CC2=C[C@H](C)C1)[C@H](CC)C	O=C(OC)[C@]1(O)n2c3c(c4c2[C@@H]2[C@](CC)(C1)CCCN2CC4)cccc3	O=C(O)[C@H]1C(C)(C)S[C@@H]2[C@H](NC(=O)c3c(OCC)ccc4c3cccc4)C(=O)N12	S(=O)(=O)(N)c1sc2S(=O)(=O)N(Cc3sccc3)C[C@H](O)c2c1	O(C[C@@H]1[C@H]2[C@H]([C@H]3[C@@](C)([C@@H](O)CC3)C1)CCc1c2ccc(O)c1)C	O([C@H]1[C@H](O)[C@@H](N=C(O)C)[C@@H](O)O[C@@H]1CO)[C@H]1[C@H](O)[C@@H](O)[C@@H](O)[C@@H](CO)O1	S(CCCCCCC)[C@H]1[C@H](O)[C@@H](O)[C@H](O)[C@@H](CO)O1	FC(F)(F)c1n2c(nn1)CN(C(=O)C1=CC[C@@H]([C@@H](N)C1)c1c(F)cc(F)c(F)c1)CC2
O=C(OC1C[C@@H]2N(C)[C@H](C1)CC2)c1c2c([nH]c1)cccc2	Clc1c(-c2c(C(=O)N[C@@H]3C(=O)N4[C@@H](C(=O)O)C(C)(C)S[C@H]34)c(C)on2)cccc1	Clc1c(Cl)ccc([C@]23[C@H](C2)CNC3)c1	O=C[C@H](O)[C@@H](O)[C@@H](O)[C@H](O)CO	O=C(N[C@@H]1C(=O)N2C(C(=O)O)=CCS[C@H]12)/C(=C\CC(=O)O)/c1nc(N)sc1	O(C)[C@@H]1[C@H](NC)C[C@H]2O[C@]1(C)n1c3c4n2c2c(c4c4C(O)=N[C@H](O)c4c3c3c1cccc3)cccc2	S(=O)(=O)(O[C@@H]1[C@@H](O)[C@@H](O)[C@H](C(=O)O)O[C@@H]1O)O	S(=O)(=O)(O[C@@H]1[C@H](O)[C@@H](N=C(O)C)[C@@H](O)O[C@@H]1CO)O	Clc1c(Cl)ccc([C@H]2c3c([C@@H](N)CC2)cccc3)c1	P(=O)(OC[C@@H]1[C@@H](O)C[C@H](N2C(O)=NC(=N)C(C=O)=C2)O1)(O)O
P(=O)(OCc1c(/C=N/CCCC[C@H](N)C(=O)O)c(O)c(C)nc1)(O)O	C(=C/C=1N(C)CCCN=1)\c1sccc1	O=C1N([C@H]2C3CCN(C2)CC3)C[C@@H]2c3c1cccc3CCC2	O=C(OC(C)(C)C)N[C@H](C(C)C)c1ocnn1	P(=O)(OCc1c(C/N=C(/C(=O)O)\C=C\CP(=O)(O)O)c(O)c(C)nc1)(O)O	O=C(O[C@@]12[C@H](O)[C@@H](C)[C@]3(O)[C@H]4[C@@](O)(C(=O)C(C)=C4)CC(CO)=C[C@H]3[C@@H]1C2(C)C)C	OC1C[C@@H]2N(C)[C@H](C1)CC2	O=C(O)CCCCC[C@@H]1SC[C@@H]2NC(=O)N[C@H]12	O=C1[C@H](O)[C@@H](O)[C@@H](O)[C@@H](CO)O1	S(=O)(=O)(N)c1sc2S(=O)(=O)N(Cc3sccc3)C[C@H](O)c2c1
O=C(OCCCCCCCC/C=C\CCCCCCCC)[C@H](O)CO	Clc1ccc(-c2oc(/C=C/3\C(=O)N(CCC(=O)O)C(=S)S\3)cc2)cc1	O=C(O)[C@@H](/C=C/C=C(/C)\[C@@H]1[C@H](CC(=O)O)[C@@H](C(=O)O)NC1)C	O=C(O)c1cc(/N=N/C=2C(=N)N=NC=2N)ccc1	O=C(O)C=C(/C=C(/C[C@@H](CCCC[C@@H](O)[C@H](C=O)CO)C)\C)C	Oc1ccc([C@@H]2OC(C)(C)[C@@H]3C[C@H]2C(C)=CC3)cc1	S([C@H](C(=O)N[C@@H]1C(=O)N2[C@H](C(=O)O)CCC[C@@H]2c2c(cccc2)C1)C(C)C)C(=O)C	O=C(O)[C@@H](/C=C/C=C(/C)\[C@@H]1[C@H](CC(=O)O)[C@@H](C(=O)O)NC1)C	OC[C@@H]1[C@@H](O)C[C@H](n2c3ncnc(C)c3nc2)O1	O=C(O[C@@H]1[C@@H]2[C@@H](CC[C@H]3OC(=O)C[C@H](O)C3)[C@@H](C)C=CC2=CCC1)[C@H](CC)C
S(=O)(=O)(N)c1ccc(C(=O)NC[C@H](Cn2c3c(cc2)cccc3)C)cc1	O=C/1O[C@H]2C[C@](O)([C@H]3N=C(O)SC3)O[C@@H](C2)CC[C@H](C)/C=C\C=C\CC/C(/C)=C\1	S(P(=O)(OP(=O)(O)O)O)C/C=C(/CC/C=C(/CCC=C(C)C)\C)\C	Brc1c2nc(nc1)Nc1cc(S(=O)(=O)NCCCN2)ccc1	O=C([O-])CC(=O)[O-]	O=C(NO)N1C[C@H]2[C@H](C(=O)NCc3ccc(-c4ccccc4)cc3)O[C@H](O2)C1	O(C)c1c(OC)ccc(/C=C/c2n(C)c3C(=O)N(CC)C(=O)N(CC)c3n2)c1	F/C(/C(=O)O)=C/c1ccc([O-])cc1	S(CCCC)C[C@@H]1[C@@H](O)CN(Cc2c3ncnc(N)c3[nH]c2)C1	O=C1[C@]2(C)[C@](C)(C(=O)O1)[C@@H]1O[C@H]2CC1
Clc1c(Nc2nc(Nc3ccc(OC[C@@H](O)CN(C)C)cc3)ncc2)cc(Cl)cc1	O=C(OCOC(=O)[C@H]1C(C)(C)S[C@@H]2[C@H](N=CN3CCCCCC3)C(=O)N12)C(C)(C)C	P(=O)(OCc1c(C/N=C(/C(=O)O)\C=C\CP(=O)(O)O)c(O)c(C)nc1)(O)O	N(CCN1CCNCC1)c1c2c(c(-c3ccccc3)oc2ncc1)-c1ccccc1	C(N1c2c(Sc3c1cccc3)cccc2)C1C2CCN(C1)CC2	OC[C@@H]1[C@@H](O)[C@H](O)[C@H]2N=C(C)S[C@H]2O1	O=C(OCC(CCCC)CC)/C=C/c1ccc(OC)cc1	C(=C/C=1N(C)CCCN=1)\c1sccc1	O=C(O)[C@@H]1[C@@H](OC)[C@H](O)[C@@H](O)[C@@H](O)O1	O(CCN(C)C)[C@@]1(c2ccccc2)[C@@]2(C)C(C)(C)[C@@H](C1)CC2
O(Cc1nc2c(cc1)cccc2)c1ccc(-c2c(Cc3ccncc3)c[nH]n2)cc1	O=C(O)[C@](O)(C)c1ccccc1	[SH](=O)(=O)[C@]([C@@H](N/C=C\C=O)C(=O)O)(Cn1nncc1)C	O=C(O)[C@@H](N)CCCCN[C@@H](C(=O)O)C	N(Cc1cnccc1)C=1n2ncc(C3CC3)c2N=C(c2ccccc2)C=1	O=C(N[C@@H]1C(=O)N2[C@@H](C(=O)O)C(C)(C)S[C@H]12)COc1ccccc1	O=CC[C@@H](O)[C@H](O)[C@H](O)CO	O=C(N[C@H](Cc1c2c(ccc1)cccc2)[B-](O)(O)O)C	S(=O)(=O)(O[C@H]1[C@H](O[C@H]2[C@H](O)[C@@H](NS(=O)(=O)[O-])[C@@H](O)O[C@@H]2CO)OC(C(=O)[O-])=C[C@@H]1O)[O-]	O=C1N(C)CC(=O)N2[C@H](c3cc4OCOc4cc3)c3[nH]c4c(c3C[C@H]12)cccc4
O=C(O)[C@](O)(C)c1ccccc1	O=C(O)[C@H](N)[C@@H](C(=O)O)C	O=C(O)C(=N)Cc1c2c([nH]c1)cccc2	O=C(O)[C@@](N)(Cc1cc(O)c(O)cc1)C	Oc1c(O)ccc(C[C@@H]([C@@H](Cc2cc(O)c(O)cc2)C)C)c1	O=C(N[C@@H]1C(=O)N2C(C(=O)O)=C(C=C)CS[C@H]12)/C(=N\OCC(=O)O)/c1nc(N)sc1	O=C1N(C2O[C@H](CO)[C@@H](O)C2)CCC(=O)N1	FCCOCCOCCOc1ncc(/C=C/c2ccc(NC)cc2)cc1	Brc1cc([C@H]2N(c3c(O)ccc(Cl)c3)C(=O)CS2)ccc1	S[C@H](C(=O)N[C@@H]1C(=O)N2[C@H](C(=O)O)CCC[C@@H]2SCC1)Cc1ccccc1
O=C(N[C@H](Cc1cscc1)C)NC[C@@H](N(C)C)Cc1ccc(O)cc1	Clc1c(OCc2sccn2)ccc(Nc2ncnc3c2cc(NC=2OC[C@@H](C)N=2)cc3)c1	O=C(O)c1cc(/N=N/C=2C(=N)N=NC=2N)ccc1	O=C1C(O)=C2[C@@](C)([C@@H]3[C@H]([C@H]4[C@@](C)([C@@H](O)CC4)CC3)CC2)CC1	Clc1cc(-c2onc([C@H](Oc3n(C)c(-c4ccncc4)nn3)C)c2)ccc1	Fc1ccc([C@H](C)N2C(=O)/C(=C/c3cc(OC)c(-n4cc(C)nc4)cc3)/CCC2)cc1	C(=Cc1ccccc1)CN1CCN(C(c2ccccc2)c2ccccc2)CC1	O=C(O)CCC(=N)C=1N(CC(=O)O)C(=O)/C(=C\c2ccc(O)cc2)/N=1	O[C@@H]1C(C)(C)[C@H]2[C@@](C)([C@@H]3[C@](C)([C@@]4(C)[C@@H]([C@H]5[C@H](C(=C)C)CC[C@]5(C)CC4)CC3)CC2)CC1	O=C(O)[C@H]1C(C)(C)S[C@@H]2[C@H](NC(=O)C3(N)CCCCC3)C(=O)N12
S(c1scc(C2=C[C@H](C)NC2)n1)C=1[C@H](C)[C@@H]2[C@@H]([C@H](O)C)C(=O)N2C=1C(=O)O	O=C(O)[C@@](N)(Cc1cc(O)c(O)cc1)C	S(S[S-])S[S-]	O=C(CO)[C@]1(O)[C@]2(C)[C@H]([C@H]3C([C@]4(C)C(=CC(=O)CC4)CC3)=CC2)CC1	O(CCCN1[C@H](C)CCC1)c1ccc(C2=NNC(=O)C=C2)cc1	O[C@@H]1[C@]2(C)[C@H]([C@H]3[C@@H](c4c(cc(O)c(/C=C\CC)c4)CC3)CC2)CC1	N(Cc1ccccc1)(CC1=NCCN1)c1ccccc1	O=N[O-]	O=C(O[C@@]12[C@H](O)[C@@H](C)[C@]3(O)[C@H]4[C@@](O)(C(=O)C(C)=C4)CC(CO)=C[C@H]3[C@@H]1C2(C)C)C	O([C@@H](C)[C@@H]1[C@]2(C)[C@H](/C(=C/C=C/3\C(=C)[C@@H](O)C[C@H](O)C\3)/CCC2)CC1)CCC(O)(C)C
FC(F)(F)[C@](O)(C)c1ccc(C(=O)N(C2CCN(CC3(C(=O)N)CC3)CC2)C2CC2)cc1	Fc1c(OC2=NC=Nn3c2c(C)c(OC[C@H](OC(=O)[C@@H](N)C)C)c3)ccc2[nH]c(C)cc12	[As](SC[C@H](NC(=O)CC[C@H](N)C(=O)O)C(=O)NCC(=O)O)(C)C	O[C@@H]([C@@H](N)C)c1cc(O)ccc1	N(C)(C)C1=N[C@H](C)NC(N)=N1	S(P(=O)(OP(=O)(O)O)O)C/C=C(/CC/C=C(/CCC=C(C)C)\C)\C	O(Cc1nc2c(cc1)cccc2)c1ccc(-c2c(-c3ccncc3)c[nH]n2)cc1	O(CCN1CCOCC1)c1ccc(C2CCC3(OC4(OO3)C3CC5CC4CC(C3)C5)CC2)cc1	Clc1c2[C@@H](O)[C@@H]3C(C(=O)c2c(O)cc1)=C(O)[C@]1(O)C(=O)C(C(=O)N)=C(O)[C@@H](N(C)C)[C@@H]1C3	S(CCC(=O)C=1N(CC=O)C(=O)/C(=C\c2ccc([O-])cc2)/N=1)C
N([C@@H](Cc1ccccc1)C)(CC#C)C	Brc1nc(/C=C(\C#N)/C(=O)N[C@@H](C)c2ccccc2)ccc1	OC(O)CN[C@H](N[C@H](C)c1ccccc1)Nc1ccc(CN)cc1	O=C(O)CC1(CN)C[C@H](C)[C@@H](C)C1	O[C@@H]1[C@H]2[C@H]3[C@@](C)([C@](O)(C#C)CC3)CC[C@@H]2[C@]2(C)C(=C1)C[C@@H](O)CC2	O[C@@H]([C@@H](N)CO)/C=C/CCCCCCCCCCCCC	O=C(O)[C@@H](NC(=O)[C@@H](N)[C@@H]([C@H](O)c1ncc(O)cc1)C)[C@@H]1[C@@H](O)[C@@H](O)[C@H](N2C(=O)NC(=O)C=C2)O1	N([C@H](Cc1ccccc1)C)(Cc1ccccc1)C	O(CCN(C)C)[C@@]1(c2ccccc2)[C@@]2(C)C(C)(C)[C@@H](C1)CC2	ClC=CC(O)(C#C)CC
[Hg](SC[C@@H](N)C(=O)O)C	[P@@](=O)(O)(CC[C@@H](N)C(=O)O)C	[S@@](=O)(=N)(c1ccc(Nc2nc(O[C@@H]([C@H](O)C)C)c(C(F)(F)F)cn2)cc1)C1CC1	Clc1sc(/C(=C/S(=O)(=O)N[C@@H]2C(=O)N([C@H](C(=O)N3CCOCC3)C)CC2)/C)cc1	Oc1cc2[C@@]3(C)[C@@H](C)[C@H](N(CC=C(C)C)CC3)Cc2cc1	FC(F)(F)c1cc2/C(=C\CCN3CCN(CCO)CC3)/c3c(Sc2cc1)cccc3	O=C1N(CCCC[C@H](O)C)C(=O)c2n(C)cnc2N1C	Fc1c([C@](O)([C@@H](C)N2CCC(=C)CC2)Cn2ncnc2)ccc(F)c1	O=C(OCC)[C@H]1[C@@H](C(=O)OCC)[C@H]2C(c3ccc(O)cc3)=C(c3ccc(O)cc3)[C@@H]1O2	SCC(N=C(O)CCCC(N)C(=O)O)C(O)=N[C@@H](C(=O)O)C(=C)C
O=C(C)C=1C(=O)N(C2CCCC2)c2nc(Nc3ncc(N4CCNCC4)cc3)ncc2C=1C	[S@H0](=O)(CC[C@H](N)C(=O)O)C	O=C(O)[C@H](O)C	N1(c2ncnc3[nH]cnc23)CCOCC1	O=C1[C@H](O)[C@@]23[C@H](C(C)(C)C)[C@@H](O)[C@H]4OC(=O)[C@@]5(O[C@@H]2O1)[C@@]34[C@@H](O)[C@@H]1OC(=O)[C@@H](C)C51	S(=O)(=O)(O)Nc1cc2c(cc1)C[C@H](C(=O)NC)N(C(OC(C)(C)C)=O)C2	Fc1ccc(C2(C#N)CCC(N3C[C@@H](C)[C@@](C(=O)O)(c4ccccc4)CC3)CC2)cc1	O=C1[C@@H](C)[C@@]2(O)[C@@H](O1)C[C@]13[C@@H]4OC(=O)[C@]21O[C@@H]1OC(=O)[C@H](O)[C@]31[C@H](C(C)(C)C)C4	O=C(N[C@@H]1C(=O)N2[C@@H](C(=O)O)C(C)(C)S[C@H]12)[C@H](N=C)c1ccccc1	O=C(NCc1ccc(NC(=N)N)cc1)NC12CC3CC(C1)CC(C2)C3
O=C(O)[C@@H](NC(=O)C)CCCNC(=N)N	[Se](CC[C@H](N)C(=O)O)C	O=C(O)/C=C/C	O=C1N([C@H]2[C@@H](O)[C@H](O)[C@@H](CO)O2)C=C(C#CC)C(=O)N1	Fc1c(N2CCN(C)CC2)c2OC[C@H](C)N3c2c(C(=O)C(C(=O)O)=C3)c1	Fc1c2c(c(OC[C@H]3OCCNC3)cc1)CCC2	FC(F)(F)[C@@](O)(C(=O)Nc1c2C(=O)c3sccc3CS(=O)(=O)c2ccc1)C	O=C(C)N1C[C@H](C)CCC1	O=C(N[C@@H]1C(=O)N2C(C(=O)O)=C(C)CS[C@H]12)[C@H](N)c1ccccc1	N(CCCC1(c2ccccc2)SC(C)(C)c2c1cccc2)C
O=C(O)C(C)c1cc2c(Oc3ncccc3C2)cc1	S(CCN/C(=N/C)/NC#N)Cc1c(C)[nH]cn1	O(c1nc(Oc2cc3OCOc3cc2)ccn1)c1ccc(-n2cncc2)cc1	O=C([C@@H](N)COCc1ccccc1)C	S(SCC1OCCC1)/C(=C(/N(C=O)CC=1C(=N)NC(C)=NC=1)\C)/CCO	O=N	Clc1c2C(=O)N(c3ccccc3)C([C@@H](Nc3ncnc4[nH]cnc34)C)=Cc2ccc1	O=C(O)[C@@](N)(Cc1cc(O)c(O)cc1)C	O=C(O)[C@H]1C(C)(C)S[C@@H]2[C@H](N=CN3CCCCCC3)C(=O)N12	N(=N)C
O=C(O)c1c(C2=N[C@@](C(C)C)(C)C(=O)N2)nc2c(c1)cccc2	c1(-c2ccc(-c3ccccc3)cc2)ccc(-c2ccccc2)cc1	Clc1c(F)ccc(C(=O)N[C@@H]2[C@H](O)C(C)(C)Oc3c2cc(C(=O)C)cc3)c1	O=C(C(C)(C)c1cnccc1)c1cnccc1	C12CC3CC(C1)CC(C3)C2	Brc1ccc(NC(=S)OCCN2C(=O)c3c(C2=O)cccc3)cc1	O[C@H](CC(O)(C)C)C	O[C@@H]1C[C@H]2[C@@](C)([C@@H]3[C@H]([C@H]4[C@@](C)([C@](O)(C)CC4)CC3)CC2)CC1	O=C(OC(COC(=O)CCCCCCC)COC(=O)CCCCCCC)CCCCCCC	Brc1nc[nH]c-2ncnc1-2
O=C(N1Cc2c(ccc(CN3CCN(C)CC3)c2)C1)c1c(O)cc(O)c(C(C)C)c1	N(c1nc(-c2c3n(nc2)N=CC=C3)ccn1)C1CC1	O=C(O)CCC(=O)C	O=C(O)c1ccc(-c2cc(c(OCCO)cc2)-c2cc(C(C)(C)C)c(N3CCCC3)cc2)cc1	S(=O)(=O)(CCCS)c1ccc(OCC#CC)cc1	C(=Cc1ccccc1)CN1CCN(C(c2ccccc2)c2ccccc2)CC1	S(=O)(=O)(N1[C@@H](C)CNCCC1)c1c2c(F)cncc2ccc1	O=C(O)[C@@]1(C)O[C@@H]2[C@H](O)[C@@H](O)[C@H](O)O[C@@H]2CO1	O(CC(NN)C)c1ccccc1	P(=O)(O)(O)[C@@H]1[C@H](C)O1
O(CC(O)CNC(C)C)c1c(OCC=C)cccc1	O=C1C=C2C(=C3[C@@H](c4cc5OCOc5cc4)C[C@]4(C)[C@](O)(C#CC)CC[C@H]4[C@@H]3CC2)CC1	Clc1ccc(C[C@@H](NC(=O)C)[B-](OC[C@H](N)C(=O)O)(O)O)cc1	O=C(O)c1c(/N=N/c2cc(C(C)(C)C)c(O)cc2)cccc1	O=C(Nc1nc(-c2c(C)nc3n2C=CC=C3)ccn1)C	C(CC1CCNCC1)c1c2c(nc(-c3ccccc3)c1)cccc2	Clc1c(-c2c(Cl)cccc2)ccc(NC(=O)/C(/C#N)=C(\O)/C)c1	O[C@H](CNC(C)(C)C)c1ccc([C@@H](N)C)cc1	N=CCN	O[C@@H]1C[C@H]2[C@@](C)([C@@H]3[C@H]([C@H]4[C@@](C)([C@](O)(C)CC4)CC3)CC2)CC1
N(CC(CN1c2c(cccc2)CCc2c1cccc2)C)(C)C	O=C(N[C@@H]1[C@@H](O)[C@H](O)[C@@H](CO)OC1=O)C	O=C(O)C(C)c1cc(Oc2ccccc2)ccc1	O(C[C@@H](O)CNC(C)(C)C)c1c2c(C(=O)CCC2)ccc1	FC(F)(F)c1c(NC2CCC2)nc(Nc2cc3[C@@H]4N(C(=O)CNC(=O)C)[C@H](c3cc2)CC4)nc1	N(Cc1cnccc1)c1ccccc1	O1[C@@H]2[C@@]3(C[N@](CC2)CC3)Cc2ncccc12	Fc1cc(NC2CCN(C(=O)Cc3ccc(CN4C[C@H](C)NCC4)cc3)CC2)ccc1	N(Cc1occc1)c1ncnc2nc[nH]c12	OC(CCC[C@@H](C)[C@@H]1[C@]2(C)[C@H]([C@H]3[C@@H]([C@]4(C)C(=CC3)C[C@@H](O)CC4)CC2)CC1)(C)C
Oc1ccc(CC(N)C)cc1	Fc1c(N2CCSCC2)ccc(N2C(=O)O[C@@H](CNC(=O)C)C2)c1	O(/N=C(\C(=O)NCB(O)O)/c1nc(N)sc1)C(C(=O)O)(C)C	OC(C#N)(C)C	O(C(C)(C)C)C(=O)N1CCC(c2onc(-c3sccc3)n2)CC1	O=C(O)[C@H](N)[C@@H](C(=O)O)C	O=C(O)[C@@H](NC(=O)C)CC(=O)N[C@H](C(=O)O)CCC(=O)O	[S@@H0](=O)(C)c1ccc(-c2[nH]c(c(-c3ccc(F)cc3)n2)-c2ccncc2)cc1	O=C(N)c1c2[nH]c([C@]3(C)NCCC3)nc2ccc1	P(=O)(OC(=O)N[C@@H]([C@@H](N)C)CCCCCC(=O)O)(O)O
OC(CCO)C	OC(C#N)(C)C	O=C1OCC=2[C@H]3[C@@](C)([C@]45O[C@H]4[C@H]4[C@@](C(C)C)([C@@H](O)[C@]65O[C@H]6C3)O4)CCC1=2	O=C(N[C@@H]([C@@H](O)c1oc(C(C)(C)C)nn1)C(C)C)CN1C(=O)C(N)=CN=C1c1ccccc1	O=C(N)C(CCC(C)(C)N1CC(Oc2cc(O)ccc2)C1)(c1ccccc1)c1ccccc1	Fc1c([C@](O)([C@@H](C)N2CCC(=C)CC2)Cn2ncnc2)ccc(F)c1	O=C(Nc1c(O)cc(C(=O)O)cc1N)C	N1(C2CCNCC2)CCCCC1	OC(O)CN[C@H](N[C@H](C)c1ccccc1)Nc1ccc(CN)cc1	FC(F)(F)CCC(=O)N[C@H](C(=O)N[C@@H]1C(=O)N(CCO)c2ncccc2-c2c1cccc2)C
O[C@H]1C(=C)[C@H](O)C/C(=C/C=C\2/[C@H]3[C@@](C)([C@@H]([C@H](CC)C)CC3)CCC/2)/C1	ClC(Cl)(Cl)C(O)(C)C	[P@](=O)(OP(=O)(O)O)(OC/C=C(/CC/C=C(/CCC=C(C)C)\C)\C)O	Oc1cc2c(OC(CC/C=C(/CC/C=C(/CCC=C(C)C)\C)\C)(C)CC2)cc1	ClN(Cl)C(CS(=O)(=O)O)(C)C	N1(C2(c3ccccc3)CCCCC2)CCCCC1	O=C(Nc1c2c(nccc2)c2ncccc2c1)C	N1(c2c(-c3ccncc3)cc(-c3ccccc3)nn2)CCN(c2ncccn2)CC1	O=C(O)[C@@H](N)CCCCN[C@@H](C(=O)O)C	O=C([C@@H](O)C)C
S(=O)(=O)(Nc1c(-c2ccccc2)nc2c(c1C(=O)N[C@@H](CC)c1ccccc1)cccc2)C	O=C(N[C@H](C(=O)N[C@@H]1C(=O)N(C)CCc2c1cccc2)C)[C@@H](O)C(C)C	Oc1c(C(C)C)cccc1C(C)C	[P@](=O)(OP(=O)(O)O)(OCC=C(C)C)O	OC[C@@H](N)C(C)C	S(=O)(=O)(O)CCSCC(=O)C	O=C(NCCCO)[C@H](O)C(CO)(C)C	O=C1C=C2C(=C3[C@@H](c4cc5OCOc5cc4)C[C@]4(C)[C@](O)(C#CC)CC[C@H]4[C@@H]3CC2)CC1	Clc1cc(-c2onc([C@H](Oc3n(C)c(-c4ccncc4)nn3)C)c2)ccc1	Fc1c(N2C[C@@H](C)N[C@@H](C)C2)c(F)c2N(C3CC3)C=C(C(=O)O)C(=O)c2c1N
O(CCCCCCCc1onc(C)c1)c1ccc(C=2OC[C@H](CC)N=2)cc1	O(CN1C(Cc2ccccc2)=C(C(C)C)C(=O)NC1=O)Cc1ccccc1	O=C(O)CCC(C)C	O=C(O)C(C)C	O[C@@H](C(C)C)CC[C@@H](C)[C@@H]1[C@]2(C)[C@H](/C(=C/C=C/3\C(=C)[C@@H](O)C[C@H](O)C\3)/CCC2)CC1	Clc1cc2c([nH]c3c2ccc(C(C(=O)O)C)c3)cc1	OC[C@@H](N)C(C)C	O=C(CCC1C(=O)N(N(c2ccccc2)C1=O)c1ccccc1)C	C1CC1	Clc1c(-c2c(Cl)cccc2)ccc(NC(=O)/C(/C#N)=C(\O)/C)c1
[Si](CC)(C)(C)C	Clc1c(Oc2cc(C(C)C)c(O)cc2)c(Cl)cc(CC(=O)O)c1	OC(C)C	OCC[C@H](CCC[C@H](CCC[C@H](CCCC(C)C)C)C)C	O(c1c(C)cc(N2C(=O)NC(=O)C=N2)cc1C)c1cc(C(C)C)c(O)cc1	OC(C(C)N1CCC(Cc2ccccc2)CC1)c1ccc(O)cc1	O=C(C(C)C)COc1nc(N)nc2nc[nH]c12	O=C(O)[C@H](N)CCCC(O)=N[C@@H]1C(=O)N2C(C(=O)O)=C(COC(=O)C)CS[C@H]12	S(=O)(=O)(N(C(=O)C)c1c(C)c(C)no1)c1ccc(N)cc1	N12[C@H]([C@@H]3CN4[C@H]([C@H](C1)C3)CCCC4)CCCC2
O=C(O)CC/C=C\C/C=C\C/C=C\C/C=C\C/C=C\C/C=C\CC	O=C(O)CC(C)C	OC(CNC(Cc1cc2OCOc2cc1)C)c1cc(O)c(O)cc1	S(=O)(=O)(Nc1cc2S(=O)(=O)NC(C=3C(=O)N(CCC(C)C)n4c(C=3O)ccc4)=Nc2cc1)C	Oc1c(C(C)C)ccc(C)c1	S(c1c2c(N)nc(N)nc2ccc1)c1ccc(C(C)(C)C)cc1	Clc1c(OCc2ccc(C(C)C)cc2)ccc(CC(=O)NCCN)c1	S(C(=O)C)CC(C(=O)NCC(=O)OCc1ccccc1)Cc1ccccc1	O=C(O)[C@@H](NC(=O)C)CCCNC(=N)N	[C@@H]1(c2ccccc2)N=C2SCCN2C1
O=C1[C@]2(C)C(C)(C)[C@H](C1)CC2	Fc1ccc(-c2c(/C=C/[C@H](O)C[C@H](O)CC(=O)O)n(C(C)C)c3c2cccc3)cc1	FC(F)(F)C(OC(=O)c1ccc(CC=2C(=O)Oc3c(C=2O)cccc3)cc1)(C(F)(F)F)C	Fc1c(C(=N)N)cc2nc(-c3c(O)c(OCC(C)C)ccc3)[nH]c2c1	OCCC(C)C	O=C(O)c1cn(-c2cc(C#N)c(OCC(C)(C)C)cc2)nc1	S(=O)(=O)(Nc1cc2c([nH]c(C(=O)N3CCN(c4c(NC(C)C)cccn4)CC3)c2)cc1)C	O=C(O)C(C)c1ccc(N2C(=O)c3c(cccc3)C2)cc1	P(=O)(O)(O)COc1c(C[C@H](N)C(=O)O)c(C(C)(C)C)on1	N(NC(=N)N)=C(/C=N/NC(=N)N)C
FC(F)(F)c1ccc(NC(=O)c2c(C)onc2)cc1	O(CCc1ccc(OCC(O)CNC(C)C)cc1)CC1CC1	OC[C@@H](NCCN[C@H](CO)CC)CC	Nc1ncc(-c2nc(N3CCOCC3)nc3n(C(C)C)c(C)nc23)cn1	O=C(O)C(=O)N(O)C(C)C	Oc1cc(-c2nn(C(C)(C)C)c3ncnc(N)c23)ccc1	Fc1c(OC[C@H](O)/C=C/[C@H]2[C@H](O)C[C@@H]3OC[C@@H](CCCC(=O)OC(C)C)CC[C@H]23)cc(F)cc1	O(C[C@@H](O)CNC(C)(C)C)c1c(C2CCCC2)cccc1	O=C(N)c1c(N)nc2nc(C(C)(C)C)nc(NCCc3nc[nH]c3)c2c1	O=C(C=O)C
O=C(O)CCCCCC1=C(C)C(=O)c2c(C1=O)cccc2	Clc1c(OCCN)c(Cl)cc(C(=O)Nc2cc(OC(C)C)ccc2)c1	O=C(O)c1cc2c(cc(/C(=N/O)/c3cc4C(C)(C)CCC(C)(C)c4cc3)cc2)cc1	O=C(OC(C)C)N[C@@H]1Cc2n(Cc3ncccc3)c3c(c2C1)cc(C#N)cc3	O(C(C)C)CCOCc1ccc(OCC(O)CNC(C)C)cc1	O(CC(O)CNC(C)(C)C)c1c2c(NC(=O)CC2)ccc1	S(C(=N)N)C(C)C	O=C([O-])[C@H](O)C(CO)(C)C	O(CC(O)CNC(C)(C)C)c1ccc(NC(O)=NC2CCCCC2)cc1	O=C(Nc1cc(NC=2N=C(Nc3ccccc3)n3ncc(C#N)c3N=2)ccc1)C
ClCCc1c(C)ncs1	OC(CNC(Cc1cc2OCOc2cc1)C)c1cc(O)c(O)cc1	Clc1c(Cl)ccc([C@@H]2C(C(=O)N3[C@H](c4ccc(F)cc4)CCC3)=C(C)Nc3n2ncc3)c1	O(C(C)C)c1c(C#N)cc(-c2onc(-c3c4c([C@@H](NCCO)CC4)ccc3)n2)cc1	O(CC(O)CNC(C)C)c1c2c([nH]c(C)c2)ccc1	O=C(O)C(O)C(C(=O)O)C(C)C	ClS(=O)(=O)c1ccc(N=C(O)C)cc1	FC(F)(F)c1cnc(N2CCN(C(C(=O)NC3C4CC5(C(=O)N)CC3CC(C5)C4)(C)C)CC2)cc1	O=C(OC(C)(C)C)NCc1c2C(=O)NC(N)=Nc2[nH]c1	Fc1cc2c(c3nc(C(C)(C)C)[nH]c3c3c2C(=O)NC=C3)cc1
S(Cc1c(C)nc(-c2ccc(C(F)(F)F)cc2)s1)c1cc(C)c(OCC(=O)O)cc1	N#CCCNC(Cc1ccccc1)C	Fc1cc2onc(C3CCN(CCC=4C(=O)N5C(=NC=4C)CCCC5)CC3)c2cc1	S(C(=N)N)C(C)C	N#CCCNC(Cc1ccccc1)C	O=C(N[C@@H](CC(C)C)B(O)O)[C@@H](NC(=O)c1nccnc1)Cc1ccccc1	OC(C[C@H]1[C@H](O)[C@@H](O)[C@H](O)CO1)C	O[C@H]1[C@H](C(C)C)CC[C@@H](C)C1	Fc1c(F)cc(C[C@@H](N)CC(=O)N2[C@H](COC(C)(C)C)C(=O)NCC2)c(F)c1	Clc1cc(F)c(Nc2ncnc3n([C@H]4[C@H](O)[C@H](O)[C@@H](c5oc(C(C)(C)C)nn5)O4)cnc23)cc1
N#Cc1ccc(Nc2nc(Nc3c(C)cc(C)cc3C)ccn2)cc1	C(C)(C)(C)c1ccc(CC(CN2CCCCC2)C)cc1	Oc1c(C)c(C)c2OC(C)(C)CCc2c1C	O=C(N(c1ccccc1)C1CCN(C(Cc2ccccc2)C)CC1)C	Oc1c(O)ccc(CCNC(CCc2ccc(O)cc2)C)c1	O(CN1C(Cc2ccccc2)=C(C(C)C)C(=O)NC1=O)Cc1ccccc1	O=C(Oc1c(OC)cc(C)cc1OC)[C@H](N(CCOC)CCOC)CC	Clc1c(Oc2cc(C(C)C)c(O)cc2)c(Cl)cc(CC(=O)O)c1	O=C(O)C(NC(=O)c1cc2n3c(c(C4CCCCC4)c2cc1)-c1c(OCC3)cccc1)(C)C	O=C(NCCCO)[C@H](O)C(CO)(C)C
S(=O)(=O)(N)c1ccc(-n2c(-c3ccc(C)cc3)cc(C(F)(F)F)n2)cc1	O(CCC(O)C)CCC(O)C	O=C1[C@@]2(O)C(N(c3ccccc3)CC2)=Nc2c1c(C)ccc2	N#Cc1cc2N(CC(CN(C)C)C)c3c(Sc2cc1)cccc3	S(C(=C(N(C=O)CC=1C(=N)NC(C)=NC=1)C)CCOP(=O)(O)O)C(=O)c1ccccc1	Nc1ccc(C(C)C)cc1	O=C(O[C@]1([C@@H](CC)CN(C)CC1)c1ccccc1)CC	O[C@@](CCCC(C)C)(C)[C@@H]1[C@]2(C)[C@H]([C@H]3[C@@H]([C@]4(C)C(=CC3)C[C@@H](O)CC4)CC2)CC1	O=C(Oc1c(C)cc(OCCN(C)C)c(C(C)C)c1)C	O(c1c(C)cc(N2C(=O)NC(=O)C=N2)cc1C)c1cc(C(C)C)c(O)cc1
O=C1N([C@@H]2O[C@H](CO)[C@@H](O)C2)C=C(C)C(=O)N1	O=C(O)CCC[C@H](O)/C=C\C=C\C=C\[C@H](O)C/C=C\C=C\[C@H](O)CC	C(n1cc(-c2sccc2)nc1)c1ccc(C)cc1	Clc1cc(C(=O)C(NC(C)(C)C)C)ccc1	O=C(O[C@]1([C@@H](CC)CN(C)CC1)c1ccccc1)CC	Fc1c(CN2CCCC2)ccc(C2(F)CC(C(=O)NCC(C)C)C2)c1	O=C1N=C2N(C[C@H](O)[C@H](O)[C@H](O)CO)c3c(N=C2C(=O)N1)cc(C)c(C)c3	Fc1ccc(-c2c(/C=C/[C@H](O)C[C@H](O)CC(=O)O)n(C(C)C)c3c2cccc3)cc1	Nc1nc2c(c3n(CC(C)C)cnc13)cccc2	O(CC(O)CNC(C)C)c1c2c(ccc1)cccc2
P(=O)(OP(=O)(OC[C@@H]1[C@@H](O)C[C@H](N2C(=O)NC(=O)C(C)=C2)O1)O)(OP(=O)(O)O)O	O=C1C=C2[C@@H]([C@@H]3[C@H]([C@H]4[C@@](C)([C@](O)(CC)CC4)CC3)CC2)CC1	OC(=Nc1c(C)cccc1C)CC12N(CCC1)CCC2	O([C@H](C(C[C@H](N(C)C)C)(c1ccccc1)c1ccccc1)CC)C(=O)C	Fc1cc2N(C(=O)NCC3CCN(CC4(O)CCOCC4)CC3)C(=O)C(C)(C)c2cc1	O(C[C@H](O)CNC(C)C)c1c2c(ccc1)cccc2	Nc1nc(N)c2c(C)c(-c3ccccc3)ccc2n1	Clc1c(Cl)ccc(C(O)CNC(C)C)c1	Clc1c(C(=N)N)cc2nc(-c3c(O)c(OCC(C)C)ccc3)[nH]c2c1	Fc1c(OC[C@H](O)/C=C/[C@H]2[C@H](O)C[C@@H]3OC[C@@H](CCCC(=O)OC(C)C)CC[C@H]23)cc(F)cc1
O=C1NC(N)=Nc2oc(C)nc12	Oc1cc([C@@H]([C@H](CN(C)C)C)CC)ccc1	FC(F)(F)c1ccc(Nc2nc(-c3c(C)nc(C)s3)ccn2)cc1	[Se](C(=N)N)CC	O=C1C2(C)C(C)(C)C(C1)CC2	S(=O)(=O)(Nc1cc2c([nH]c(C(=O)N3CCN(c4c(NC(C)C)cccn4)CC3)c2)cc1)C	S(=O)(=O)(C)c1cc(C(F)(F)F)c(Cn2c(C)c(CC(=O)O)c3c2nccc3)cc1	Clc1c(OC(C)C)ncc(-c2onc(-c3c4c(n(CCCC(=O)O)cc4)ccc3)n2)c1	O=C(N)C1(CCCNC(C)C)c2c(-c3c1cccc3)cccc2	N(C(C=C(c1sccc1)c1sccc1)C)(C)C
Brc1sc2-n3c(C)nnc3CN=C(c3c(Cl)cccc3)c2c1	Fc1c(NC(=O)[C@H](O)c2cc3C(C)(C)CCC(C)(C)c3cc2)ccc(C(=O)O)c1	P(=O)(OCc1c(CN[C@](C(=O)O)(CCC(=O)O)C)c(O)c(C)nc1)(O)O	O=C(c1c(C)n2[C@H](CN3CCOCC3)COc3c2c1ccc3)c1c2c(ccc1)cccc2	O=C1N(c2cc3NCC(C)(C)c3cc2)C=CC(C)=C1c1cc2c(nc(N)nc2)cc1	P(F)(=O)(OC(C)C)OC(C)C	O=C1C(C)=C(CCCO)NC(=O)N1	Clc1c(OCCN)c(Cl)cc(C(=O)Nc2cc(OC(C)C)ccc2)c1	O(CC(N)C)c1c(C)cccc1C	NC(Cc1cc2OCOc2cc1)C
O(CCCc1onc(C)c1)c1c(C)cc(-n2nc(C)nn2)cc1C	S(=O)(=O)(N)c1ccc(C2=C(c3cc(F)ccc3)C(=O)C(C)(C)O2)cc1	Fc1c(N2CCC(O)CC2)c2c3N(C(C)CC2)C=C(C(=O)O)C(=O)c3c1	Fc1cc2c(C(=O)O)c(C)c(-c3ccc(-c4ccccc4)cc3)nc2cc1	N=C(N)c1cc2c([nH]c(-c3c(C)cccc3)c2)cc1	ClS(=O)(=O)c1ccc(N=C(O)C)cc1	O=C(Nc1ccccc1)C1=C(C)OCCS1	O=C(C)c1cc2N(CC(N(C)C)C)c3c(Sc2cc1)cccc3	P(=O)(OCc1c(CNC(C(=O)O)C(O)C)c(O)c(C)nc1)(O)O	O([C@@H](C(C[C@H](N(C)C)C)(c1ccccc1)c1ccccc1)CC)C(=O)C
O=C(N)C(C(CC)C)CC	Fc1c(C)c(-c2ncc(C(=O)NCC(C)(C)C)cc2)cc(C(=O)NC2CC2)c1	O=C(O[C@@]1([C@H](C)CN(C)CC1)c1ccccc1)CC	O=C(OCCN1CCCCC1)c1c2OC(c3ccccc3)=C(C)C(=O)c2ccc1	O=C1Nc2c(C)ccnc2N(C2CC2)c2ncccc12	O[C@@H](C(C[C@H](N(C)C)C)(c1ccccc1)c1ccccc1)CC	O=C1Oc2c(C(C)=C1)cccc2	S(=O)(=O)(C)c1ccc(C2=C(OCC3CC3)C(=O)OC2(C)C)cc1	SC(C(O)=NCC(=O)O)C	O=C1NC(N)=NC=2NC(C)(C)C(O)=NC1=2
O=C(Oc1c(C(=O)OC)cccc1)C(CC)CC	O=C(O)CCCCCC1=C(C)C(=O)c2c(C1=O)cccc2	O=C(OC1(c2ccccc2)C(CC=C)CN(C)CC1)CC	Brc1c(Oc2cc(C#N)cc(C)c2)ccc(Cc2n[nH]c3nnccc23)c1	O=C(N(NC(=O)c1c(C)c2OCCOc2cc1)C(C)(C)C)c1cc(C)cc(C)c1	O=C1C(=O)C2=C(OC(C)(C)CC2)c2c1cccc2	N(Cc1c2c(n(-c3ccc(C)cc3)c1)cccc2)CC1CCCCC1	O(CCN1CCCCC1)c1ccc(Cn2c(c(C)c3c2ccc(O)c3)-c2ccc(O)cc2)cc1	O(CCN(C)C)c1ccc(/C(=C(/CC)\c2ccccc2)/c2ccccc2)cc1	IC1=C(Oc2cc(C)cc(C)c2)C(CSCc2occc2)=C(C)NC1=O
O=C1[C@@](CCC)(C)SC(NC2CCCCCCC2)=N1	OCc1c(O)c(C)ncc1CO	S(C(=O)C(C)C)c1c(NC(=O)C2(CC(CC)CC)CCCCC2)cccc1	Fc1c(C)cc(-c2nc(Nc3cc(O)c(C(=O)O)cc3)sc2)cc1	Clc1c(OCC(O)CNC(C)(C)C)cc(C)cc1	Fc1ccc(-c2c(COc3ncc(C(=O)N4CCS(=O)(=O)CC4)cc3)c(C)on2)cc1	S(=O)(=O)(NC(=O)Nc1ccc(S(=O)(=O)N)cc1)c1ccc(C)cc1	Clc1c(C)c(Nc2c(C(=O)O)cccn2)ccc1	P(=O)(OC[C@H]1OC(C)(C)OC1)(O)CCCCC=C	O=Cc1scc(-c2cc3nccc(Nc4c(C)ccc(O)c4)c3cc2)n1
Oc1cc2c(CC)n(-c3ccc(O)cc3)nc2cc1	Oc1c(C)c(CC2=NCCN2)c(C)cc1C(C)(C)C	O(CCCN1C(=O)C(C)(C)Oc2c1cc(-c1c(N)nc(N)nc1CC)cc2)C	O=C(Oc1c(OC(=O)c2ccc(C)cc2)ccc(C(O)CNC(C)(C)C)c1)c1ccc(C)cc1	O=C(Oc1c(OC(=O)c2ccc(C)cc2)ccc(C(O)CNC(C)(C)C)c1)c1ccc(C)cc1	Clc1ccc(C(N2CCN(Cc3cc(C)ccc3)CC2)c2ccccc2)cc1	O=C1N(CC(O)=Nc2c(C)cccc2C)CCC1	S(c1ccccc1)C=1N(COCCO)C(=O)NC(=O)C=1C	Clc1c(Cl)ccc(-c2c(N)nc(N)nc2C)c1	Clc1ccc(C2OCc3c(O)c(C)ncc23)cc1
Fc1c(c(F)ccc1)C1=Nc2c(CC)cnn2C(NCc2cnc(N)nc2)=C1	O=C1N2[C@](c3cc(C)ccc3)(SCC2)c2c1cccc2	O=C(OCOC(=O)CCC)C(C)(C)C	S(=O)(=O)(N)c1ccc(-n2c(-c3ccc(C)cc3)cc(C(F)(F)F)n2)cc1	O=C(O)CCc1ccc(C)cc1	Nc1nc(-c2occc2)c2nnn(Cc3cc(C)c(N)cc3)c2n1	O=C1N(c2c(C)cccc2)C(C)=Nc2c1cccc2	Oc1c(C)cc(/C=C/c2ccccc2)cc1C	Oc1c(C)c(C)c2OC(C)(C)CCc2c1C	S(=O)(=O)(NCc1ccc(C)cc1)c1sc(S(=O)(=O)N)cc1
O=C(NCC(=O)N)C(CCC)CCC	Clc1ccc(C(N2CCN(Cc3cc(C)ccc3)CC2)c2ccccc2)cc1	Clc1cc2c([S@H0](=O)C3CCCCC3)c(CCC)c(O)nc2cc1	S(=O)(=O)(NC(=O)N[C@@H]1[C@H](O)[C@@]2(C)C(C)(C)[C@@H]1CC2)c1ccc(C)cc1	O=C(O)C(Oc1ccc(CCCC2=NN(Cc3ccc(C)cc3)C(=O)N2)cc1)(C)C	S(=O)(=O)(N)c1ccc(-n2c(-c3ccc(C)cc3)cc(C(F)(F)F)n2)cc1	O=C1NC(N)=Nc2c1cc1[nH]c(C)nc1c2	FC(F)(F)c1ccc(NC=2n3ncnc3N=C(C)C=2)cc1	O=C1C(c2[nH]c3c(c(C)cc(-n4cncc4)c3)n2)=C(NCc2ncccc2)C=CN1	O=C(Nc1cc(Nc2nc(-c3cnccc3)ccn2)c(C)cc1)c1cnccc1
O=C(O)COc1ccc(OCCCOc2c(CCC)c(O)c(C(=O)C)cc2)cc1	O(c1c(C)cc(Nc2ncnc3c2cc(NC=2OCC(C)(C)N=2)cc3)cc1)C1=Cc2n(ncn2)C=C1	O=C(O)Cc1c2[nH]c(CC(=O)N)cc2cc(CCC)c1	S(=O)(=O)(NC(=O)Nc1ccc(S(=O)(=O)N)cc1)c1ccc(C)cc1	O=C(N)c1cc2c(-c3c(-c4nc(C)ccc4)nn4c3CCC4)ccnc2cc1	S(=O)(=O)(NC(=O)NN1CC2C(C1)CCC2)c1ccc(C)cc1	O=C1c2c3c([nH]c2C(C)(C)c2c1cc(CC)c(N1CCC(N4CCOCC4)CC1)c2)cc(C#N)cc3	N(c1cc2c(cc3c(c2)cccc3)cc1)C=1n2ncnc2N=C(C)C=1	Fc1ccc(C(O)c2nc(Nc3n[nH]c(C)c3)c3c(n2)cccc3)cc1	Cc1cc2[nH]cnc2cc1
O=C(N)CCCCCC	Clc1c(OCC(O)CNC(C)(C)C)cc(C)cc1	O=C(O)c1n(Cc2ccc(-c3c(-c4[nH]nnn4)cccc3)cc2)c(CCC)nc1C(O)(C)C	S(=O)(=O)(NCCCOC(=O)Nc1ccncc1)c1ccc(C)cc1	OC(=Nc1c(C)cccc1C)CC12N(CCC1)CCC2	S(=O)(=O)(O)c1ccc(C)cc1	[Sn](CCCC)(CCCC)CCCC	O=C(CNC(CNC(=O)C1=Cn2nc(C)cc2N=C1)(C)C)N1[C@H](C#N)CCC1	Fc1c(C)ccc(-c2nc(C(=O)N3CC(C)(C)CCC3)ccc2)c1	O=C1C(CC)(C(=O)NC(=O)N1)C1=CCCCCC1
O=C(O)CCCCCCCCC	Nc1c(C)ccc(C)c1	C(CC)Cc1n(Cc2cnc(-c3c(-c4n[nH]nn4)cccc3)cc2)nc(CCCC)n1	Clc1c(C(=O)N2c3c(cccc3)Cn3c(ccc3)C2)ccc(NC(=O)c2c(C)ccc(F)c2)c1	O(CCCc1onc(C)c1)c1c(C)cc(-n2nc(C)nn2)cc1C	FC(F)(F)[C@](O)(CNc1c2c(nc(C)cc2)ccc1)CC(C)(C)c1c2OCCc2cc(F)c1	O=C(OC)/C=C/CCCC[C@@H]1[C@@H](/C=C/[C@@H](O)C(CCCC)(C)C)[C@H](O)CC1=O	O=C1C(CC)(c2ccc(N)cc2)CCC(=O)N1	O=C1N([C@@H]2[C@@H](O)CCCC2)C=Nc2c3c(c(Cc4cnc(C)cc4)cc12)cccc3	O=C(O)CC1(CC)OCCc2c3c(c(CC)ccc3)[nH]c12
O=C(O)CNC(=O)CCCCCCCCCCCCCCC	O=C(O)CCc1ccc(C)cc1	O=C(O)CCCCCCC	Cc1cnccc1	O=C(O[C@@]1(C(=O)CO)[C@]2(C)[C@H]([C@H]3[C@@H]([C@]4(C)C(=CC(=O)CC4)CC3)CC2)CC1)CC	Fc1cc([C@@]2(COc3c(C)nc(C)nc3)[C@H](C(=O)Nc3ncc(F)cc3)C2)ccc1	O=C(O)CCC/C=C\C/C=C\C/C=C\C/C=C\CCCCC	O=C(N)C(=O)c1c(CC)n(Cc2ccccc2)c2c1c(OCC(=O)O)ccc2	Clc1c(C(=O)N2c3c(cccc3)Cn3c(ccc3)C2)ccc(NC(=O)c2c(C)ccc(F)c2)c1	Nc1c(c(CC)nc(N)n1)-c1ccccc1
O=C(Nc1c(C)cccc1C)[C@H]1N(CCCC)CCCC1	Clc1c(C(=O)N2c3c(cccc3)Cn3c(ccc3)C2)ccc(NC(=O)c2c(C)ccc(F)c2)c1	O=CCCCCCCCCCC	O=C1N([C@@H]2O[C@](C#C)(CO)C=C2)C=C(C)C(=O)N1	O(C(O)=Nc1c(CC)cccc1)c1cc2C3(C)C([N+]([O-])(C)CC3)N(C)c2cc1	Clc1c(NC(=O)c2sc(Nc3nc(C)nc(N4CCN(CCO)CC4)c3)nc2)c(C)ccc1	Oc1c(CCCCC)ccc(C)c1	O(CCCn1c2c(c3c1cccc3)ccc(-c1c(N)nc(N)nc1CC)c2)C	O(c1c(C)cc(C)cc1)c1c(-c2nc(N=C3NCCCN3)sc2)cccc1	S(=O)(=O)(N1CCN(C)CC1)c1cc(c(OCC)cc1)C1=NC(=O)c2n(C)nc(CCC)c2N1
O=C(Nc1c(C)cccc1C)[C@H]1N(CCC)CCCC1	O=C1N(c2c(C)cccc2)C(C)=Nc2c1cccc2	O=C(NCCCCCCCCCC)NC1CCCCC1	O=C1N([C@@H]2O[C@H](CO)[C@@H](O)C2)C=C(C)C(=O)N1	O(Cc1nc(C2CCN(c3ncc(CC)cn3)CC2)sc1)c1ccc(-n2nnnc2)cc1	O=C1C(C(CC)c2ccccc2)=C(O)c2c(O1)cccc2	O=C(O)CCCCCC	O=CN[C@H](CCCCC)C	O=C(c1cc(NCc2ccc(C(=N)N)cc2)ncc1)c1cc(C)ccc1	O=C(OCC(CCCC)CC)C(C#N)=C(c1ccc(OC)cc1)c1ccccc1
Clc1nnc(SCC(=O)N(CC)CC)cc1	O=C(N)C(CCn1c(C)ncc1)(c1ccccc1)c1ccccc1	O(C)c1c(OC)cc(Cc2n(CCCC)c3ncnc(N)c3n2)cc1OC	Nc1c(C)cnc(C)n1	O=C(O)c1cc([C@@H](O)c2ccc(COc3c(CCC)c(O)c(C(=O)C)cc3)cc2)ccc1	O=C(OCC(N(C)C)(CC)c1ccccc1)c1cc(OC)c(OC)c(OC)c1	O=C(C=C)c1ccc(CCCCCC)cc1	O=C(O)[C@@H](CCCCCC)CCC	Oc1cc(C)ccc1	OCC1=CC[C@@H]2C(C)(C)Oc3c(c(O)cc(C(CCCCCC)(C)C)c3)[C@H]2C1
O=C(OCCOCCN(CC)CC)C(CC)(CC)c1ccccc1	O=C(c1c(N)n(-c2cc3[nH]c(C)nc3cc2)nc1)c1[nH]c2c(c1)cccc2	O=C(OC[C@H]1N(CCCC)C[C@H](OC(=O)CCC)[C@@H](OC(=O)CCC)[C@@H]1OC(=O)CCC)CCC	S(=O)(=O)(O)c1cc(/N=N/c2c(O)n(-c3c(C)cc(S(=O)(=O)O)cc3)nc2C)c(C(=O)O)cc1	O=C(OCC(CCCC)CC)c1ccc(N(C)C)cc1	O=C(CCC)N1CCN(C2=Nc3c(C(=N)N2)cc(OC)c(OC)c3)CCC1	OCC(N)(CO)CCc1ccc(CCCCCCCC)cc1	O=C(O)CCCCCCC	Clc1c(Cn2c(C)nc(-c3nc(N)ncc3)c2)c(Cl)ccc1	P(=O)(OCc1c(/C=N/CC(=O)CCCCCCCCC)c(O)c(C)nc1)(O)O
Clc1c(C(=O)Nc2c(C#N)c3c(s2)CCC3)cc(S(=O)(=O)N(CC)CC)cc1	O=C(NCC1CC1)c1ccc(-c2c(C)ccc(-c3oc(C)nn3)c2)cc1	S(=O)(=O)(CCC(=O)O)CCCC	O=C(Nc1cc(C#N)ccc1)c1ccc(-c2c(C)ccc(-c3oc(C)nn3)c2)cc1	O=C(O)CCC/C=C\CC=1C(=O)CCC=1/C=C/[C@@H](O)CCCCC	O=[N+]([O-])c1c(O)c(C(CCCCC)C)cc([N+](=O)[O-])c1	O=C1C(O)=C(CCCCCCCCCC)C(=O)N1	O=C(Nc1c(C)c(CC(=O)O)c(C)c2c1N(CCCCCCCC)CC2)C(C)(C)C	O=C1N(Cc2ccc(-c3c(-c4n[nH]nn4)cccc3)cc2)c2nc(C)nc(C)c2CC1	O(CCOCCOCCCCCCCC)CCOCCO
S(=O)(=O)(N)c1sc2S(=O)(=O)[C@@H](C)C[C@H](NCC)c2c1	O=C(CC)c1cc2N(CCCN3CCN(CCO)CC3)c3c(Sc2cc1)cccc3	S(=O)(=O)(N(CCC)CCC)c1ccc(C(=O)O)cc1	O=C(CC)c1cc2N(CCCN3CCN(CCO)CC3)c3c(Sc2cc1)cccc3	O=C(NO)/C=C/c1cc2nc(CCCC)n(CCN(CC)CC)c2cc1	P(=O)(OCc1c(/C=N/CC(=O)CCCCCCCCC)c(O)c(C)nc1)(O)O	O=C(O)CCCCCCCCCCCCC	O=C(OCCCCCC)c1c(C(=O)c2c(O)cc(N(CC)CC)cc2)cccc1	S(=O)(=O)(Nc1sc(C)nn1)c1ccc(N)cc1	O=C(Nc1ccc(Cc2[nH]c3C(=O)N(CC=C)C(=O)N(CCCC)c3n2)cc1)C
O=C(O)C=1C(=O)c2c(N(CC)C=1)nc(C)cc2	O=C(N(c1ccccc1)C1(c2ccccc2)CCN(CCc2ccccc2)CC1)CC	O=C(OC1C(C(=O)N(CC)CC)CN2C(c3c(cc(OC)c(OC)c3)CC2)C1)C	O=C(N(c1ccccc1)C1C(C)CN(CCc2ccccc2)C(C)C1)CC	Oc1c(CCCCC)ccc(C)c1	O(C)C=1C(=O)C(CCCCCCCCCC)=C(C)C(=O)C=1OC	S(F)(=O)(=O)CCCCCCCCCCCCCCCC	O(CCCC)Cc1cc(OC)c(O)cc1	Oc1c(CC)cc(CCN)cc1	O=C(N[C@H]1[C@H](C(=O)N(CCC)C)OC(C(=O)O)=C[C@@H]1NC(=N)N)C
[P@](=O)(OP(=O)(O)O)(OCC)O	O=C(N(c1ccccc1)C1CCN(CCc2sccc2)CC1)CC	Clc1c(C)c(S(=O)(=O)Nc2nc(CC(=O)N(CC)CC)ccc2)ccc1	O=C1C(CC)(C(=O)NC(=O)N1)C1=CCCCCC1	O(CCOCCOCCO)CCOCCOCCCCCCCC	S(CCCCCCCCCCCC)c1c(C(=O)O)nn[nH]1	O(CCOCCOCCO)CCOCCOCCCCCCCC	S(=O)(=O)(N[C@H]([C@@H](O)C)C(=O)N[C@H](C(=O)NCc1ccc(C(=N)N)cc1)CCSC)CCC	O=C(COc1ccc(CC2C(=O)NC(=O)S2)cc1)c1ncc(CC)cc1	O=C(OCCN(CC)CC)c1cc(N)c(OCCC)cc1
O(CC)c1c(OCC)cc2ncnc(Nc3cc(-c4nc(CO)sc4)ccc3)c2c1	O=C1C(CC)(CC)C(=O)NCC1C	O(C)c1cc(NCCCCCCN(CC)CC)c2nccc(C)c2c1	O=C1[C@](O)(CC)C2=C(C(=O)N3C(c4nc5c(c(CC)c4C3)cc(O)cc5)=C2)CO1	OC[C@H]1N(CCCC)C[C@H](O)[C@@H](O)[C@@H]1O	P(=O)(OC[C@@H](Cc1ccccc1)C)(O)CCCCCC	O(C)c1cc(Cc2n(CCCC)c3ncnc(N)c3n2)ccc1	O=C(N(CC)CC)[C@]1([C@@H](CN)C1)c1ccccc1	O=C1C(C(CCC)C)(CC=C)C(=O)NC(=O)N1	Clc1c(OCCC)ccc(CC(=O)O)c1
Brc1c(OC)cc(CC(=O)Nc2nc(OCC)c(C#N)c(N)c2)c(OC)c1	Oc1c(CC)cc(-c2c(c(C)n[nH]2)-c2cc3OCCOc3cc2)c(O)c1	Fc1cc2/C(=C/c3c(C)c(C(=O)NCCN(CC)CC)c(C)[nH]3)/C(=O)Nc2cc1	O=C1C(CCCC)(CC)C(=O)NC(=O)N1	ONC(=N)NCCCC	O=C(Nc1ccc(Cc2[nH]c3C(=O)N(CC=C)C(=O)N(CCCC)c3n2)cc1)C	O(CCC)c1c(OC)ccc([C@@]2(C)OC(=O)NC2)c1	O=C(OCCN(CC)CC)C(O)(c1ccccc1)c1ccccc1	O=C(OC)CCC=C=CC[C@@H]1[C@@H](/C=C/[C@](O)(CCCCC)C)[C@H](O)C[C@@H]1O	Clc1cnc2[nH]cc(C(=O)c3c(F)c(NS(=O)(=O)CCC)ccc3F)c2c1
O([C@H](COCc1ccccc1)[C@@H]1[C@H](OCc2ccccc2)[C@@H](O)C(OCC)O1)Cc1ccccc1	OC[C@@H]1[C@@H](O)[C@H](O)[C@@H](O)[C@]2(O1)OCc1c2cc(Cc2ccc(CC)cc2)cc1	O=C(N(CC)Cc1ccccc1)CN1C(=O)N(C)c2c1nc(-c1ccccc1)nc2	Oc1c(CCCCCC)ccc(O)c1	Clc1cc2nccc(NC(CCCN(CC)CC)C)c2cc1	O=C(OCCC)Cc1cc(OCC)c(OCC(=O)N(CC)CC)cc1	Clc1c(-c2c(CC(=O)NC(=N)N)c(-c3ccc(OCCC)cc3)cs2)cccc1	O=C(N(CC)Cc1ccncc1)C(CO)c1ccccc1	O=CN[C@H](CCCCC)C	S(CCC)c1c(OC)cc(CCN)c(OC)c1
O(CC)Cc1n(CC(O)(C)C)c-2c(C(=N)Nc3c-2cccc3)n1	O=C1C=C2C(C3C(C4C(CC)(C(O)(C#C)CC4)CC3)CC2)CC1	O=C(OC)NCC	O=C(O)CCCCCCC/C=C/CCCCCCCC	O=C(OCC)c1ccc(OCCC2CCN(c3nnc(C)cc3)CC2)cc1	O=C(OC)Nc1[nH]c2c(n1)ccc(OCCC)c2	[SH0](=O)(CCC)c1cc2[nH]c(N=C(OC)O)nc2cc1	O=C(O)C=1C(=O)c2c(N(CC)C=1)nc(C)cc2	[P@](=O)(OCC)(O)CCCCCC	O=C(N(CC)c1ccccc1)C=1C(=O)N(C)c2c(c(CC)ccc2)C=1O
S(=O)(=O)(O)CC	O=C(O)C=1N(CC)c2c(CCC)c3OC(C(=O)O)=CC(=O)c3cc2C(=O)C=1	[P@](=O)(OCC)(O)N(CC)CC	O=C(O[C@@H]1[C@]2(C)[C@H]([C@H]3[C@@H]([C@]4(C)C(=CC(=O)CC4)CC3)CC2)CC1)CCCCCCCCCC	O=C(Nc1ccc(OCC)cc1)C	N(CC)(Cc1c(N)nc(C)nc1)C	O=C(N(CC)CC)Nc1cc(C(=O)C)c(OCC(O)CNC(C)(C)C)cc1	O=C(NCC)Nc1ccc(-c2nc(N3[C@@H](C)COCC3)c3c(n2)CN(C2COC2)CC3)cc1	O[C@H]([C@H](O)CCCCCCCCCCCCCC)[C@@H](N)CO	Clc1c(C)c(S(=O)(=O)Nc2nc(CC(=O)N(CC)CC)ccc2)ccc1
Clc1c(Nc2nc(Nc3cc(N4CCOCC4)ccc3)ncc2)c2OCOc2cc1	O=C(O)/C=C/c1c(C#CCCCCCC)cccc1	O=C(OCC)[C@@H](N[C@H](C(=O)N1[C@H](C(=O)O)CC2(SCCS2)C1)C)CCc1ccccc1	O=C(OC(C)C)CCCCCCCCCCCCC	O(CCn1c(N2CCN(C)CCC2)nc2c1cccc2)CC	O(C)c1cc(NCCCCCCN(CC)CC)c2nccc(C)c2c1	O(C)c1cc(NCCCCCCN(CC)CC)c2nccc(C)c2c1	O=C(OCC)C1(c2ccccc2)CCN(CCOCC2OCCC2)CC1	OCCCCCCCCCCCCCCCCCCCCCC	N(C(C=C(c1sccc1)c1sccc1)C)(CC)CC
Clc1ccc(-c2n[nH]c(C3CCNCC3)c2)cc1	OCCCCCCCCCCCC	Clc1c(-n2c(C)c(C(=O)OCC)c(C)n2)cccc1	O=C(OCC)CN(C(=O)COC(=O)c1oc(OCCCCCCCCCCCCCC)cc1)C	O(CCOCC)CCOCC	O=C(OCC)c1ccc(OCCC2CCN(c3nnc(C)cc3)CC2)cc1	Clc1cc2C(c3c(F)cccc3)=NCC(=O)N(CCN(CC)CC)c2cc1	Clc1c(Cl)cccc1C1C(C(=O)OCC)=C(C)NC(C)=C1C(=O)OC	O=C(CCc1ccccc1)c1c(OCC(O)CNCCC)cccc1	N(CC)(CC)C=1n2ncnc2N=C(C)C=1
Clc1c(-c2c3C(=O)NC(=O)c3c3c([nH]c4c3cc(NC=O)cc4)c2)cccc1	O=C(NO)Cc1ccc(OCCCC)cc1	O=C(OCC)C1=C(C)NC(C)=C(C(=O)OCC)C1c1c2nonc2ccc1	P(=O)(O[C@H]1[C@H](C(C)C)CC[C@@H](C)C1)(O)CCCCCC	Clc1c(NC2=NC=C(c3ccccc3)n3c2cnc3)cccc1	O=C(OCC)NC	Clc1c(N)cc(OC)c(C(=O)NCCN(CC)CC)c1	O=C(OCC)C=1C(=O)Oc2c(ccc(O)c2)C=1	O=C(OC1CCN(C)CC1)C(OCCC)(c1ccccc1)c1ccccc1	Clc1cc2nccc(NC(CCCN(CC)CC)C)c2cc1
O=C(N(C)C)c1cc(NC(=O)c2ccc(C)cc2)cc(-c2ccc(C(=O)NO)cc2)c1	S(=O)(=O)(N[C@@H](C(=O)O)CCC(=O)O)c1cc2c(cc(OCCCC)cc2)cc1	S(=O)(=O)(N)c1sc2c(n1)ccc(OCC)c2	NCCCC	Clc1sc(/C=C/S(=O)(=O)N2CC(=O)N(Cc3[nH]c4c(c3)cncc4)CC2)cc1	Clc1c(Cc2ccc(OCC)cc2)cc([C@H]2[C@H](O)[C@@H](O)[C@H](O)[C@@H](SC)O2)cc1	O=C(OCCN(CC)CC)C1(C2CCCCC2)CCCCC1	FC(F)c1c(F)ccc(-c2cc(Cn3c(C)ncc3)nnc2)c1	O=C1N(CC)C(=O)CC1	O=C(OCCCCN(C(Cc1ccc(OC)cc1)C)CC)c1cc(OC)c(OC)cc1
O=C(N(C)C)Cc1c(-c2ccc(C)cc2)nc2n1C=C(C)C=C2	OC(=Nc1c(C)cccc1C)C(N(CCC)CC)CC	Brc1[nH]c-2ncnc-2c(Cl)n1	O=C(NCCC)c1c(N)c2c(c(-c3c(OC)ccc(OC)c3)ccc2)nn1	Clc1cn(CCCCN2CCN(c3ncccn3)CC2)nc1	O(CCOCCOCC)CCOCCOCC	Fc1c(N(C(=O)CC)C2(c3ccccc3)CCN(CCN3C(=O)N(CC)N=N3)CC2)cccc1	Clc1c(C(OCc2c(Cl)cc(Cl)cc2)Cn2cncc2)ccc(Cl)c1	S(C[C@H](OCC)COc1ccc(C(F)(F)F)cc1)c1cc(C)c(OCC(=O)O)cc1	Brc1c(OC)c(C(=O)NC[C@H]2N(CC)CCC2)c(OC)cc1
OCCCc1c2[nH]cc(CN(C)C)c2ccc1	O=C(N(CC)CC)c1c(NC(=O)c2sccc2)sc2c1CCCC2	Clc1cc(-c2c(-c3cc(C(=O)NCc4ccccc4)[nH]c3)n[nH]c2)ccc1	S(CCC)c1c(OC)cc(CCN)c(OC)c1	Clc1c(F)ccc(Nc2ncnc3c2cc(NC(=O)/C=C/CN(C)C)c(O[C@@H]2COCC2)c3)c1	S(=O)(=O)(CC)N1CC(CC#N)(n2ncc(-c3ncnc4[nH]ccc34)c2)C1	FC(F)(F)c1cc(CC(NCC)C)ccc1	Clc1ccc(NS(=O)(=O)c2cc3c(cc2)CCNC3)cc1	[P@](=O)(OCC)(O)N(CC)CC	Clc1c(Cl)cccc1C1C(C(=O)OCC)=C(C)NC(C)=C1C(=O)OC
Brc1ccc(C(CCN(C)C)c2ncccc2)cc1	Brc1c(S(=O)(=O)N(CC)CC)cc(C(=O)Nc2c(C(=O)O)cccc2)cc1	Clc1cc(Cl)cc(Cl)c1	O=C(N(CC)CC)c1cc(OC)c(O)cc1	O=C1C=C2C(=C3[C@@H](c4ccc(N(C)C)cc4)C[C@@]4(C)[C@@](O)(CCCO)CC[C@H]4[C@@H]3CC2)CC1	S=C1N([C@@]2(O)[C@@H](O)[C@H](O)[C@@H](CO)O2)C=CC(N)=N1	N(CC)C1C(c2ccccc2)C2CC1CC2	Clc1c(Cl)cccc1N1CCN(CCCCOc2cc3NC(=O)CCc3cc2)CC1	O=C(Oc1ccc(C(=O)OCC)cc1)CCCCCNC(=N)N	O(CC)c1c(OCC2OCCNC2)cccc1
O=C(C)c1cc2N(CCCN(C)C)c3c(Sc2cc1)cccc3	O=C(OCC)[C@@H](N[C@@H]1C(=O)N(CC(=O)O)c2c(cccc2)CC1)CCc1ccccc1	Clc1c(C(=O)Nc2c(-c3ccc(Cl)cc3)cccc2)cccn1	S=C(S)N(CC)CC	Oc1ccc(C(CN(C)C)C2(O)CCCCC2)cc1	Clc1c(C(OCc2c(Cl)cc(Cl)cc2)Cn2cncc2)ccc(Cl)c1	S(=O)(=O)(O)Nc1ccc(CC(C(=O)OCC)(C(=O)OCC)CCNC(=O)OC(C)(C)C)cc1	Clc1cc2NC(=O)Oc2cc1	S(=O)(=O)(CC)c1cc(Nc2oc(-c3cc(-c4ncccc4)ccc3)cn2)c(OC)cc1	Clc1c(Cl)ccc(NC(=O)NS(=O)(=O)c2cc3c(OCC3)cc2)c1
O(CCCN(C)C)C1(Cc2ccccc2)CCCCCC1	O=C(N)c1c(N)c2c(c(C#N)c(N)nc2s1)-c1ccc(OCC)cc1	Clc1sc(/C=C/S(=O)(=O)N2CC(=O)N(Cc3[nH]c4c(c3)cncc4)CC2)cc1	O=C(O)/C(=C/c1c(O)cc(N(CC)CC)cc1)/C	N(CCN(Cc1ccccc1)c1ncccc1)(C)C	Clc1ccc(-c2[nH]cnc2)cc1	Clc1cc(OC)c(OC)c(C(Nc2c(S(=O)(=O)C)ccc(N3CCNCC3)c2)C)c1	Clc1cc2C(N3CCNCC3)=Nc3c(Oc2cc1)cccc3	Clc1c(Cl)cccc1	Clc1c(NC2=NC=C(c3ccccc3)n3c2cnc3)cccc1
O(CCCN(C)C)C=1c2c(SC(=O)C=1)cccc2	S(=O)(=O)(N)c1sc2c(n1)ccc(OCC)c2	Clc1c(CC(NC(=S)Nc2ccc(C#N)cc2)=N)c(Cl)ccc1	O=C(OCCN(CC)CC)C(O)(c1ccccc1)c1ccccc1	Clc1ccc(C(OCCN(C)C)c2ncccc2)cc1	Clc1c(SC(CCc2ccc(Cl)cc2)Cn2cncc2)c(Cl)ccc1	Clc1ccc(-c2[nH]cnc2)cc1	O=C(N([C@H](CN1C[C@@H](O)CC1)c1ccccc1)C)C(c1ccccc1)c1ccccc1	Clc1cnc(NS(=O)(=O)c2c(NC(=O)c3ccc(N4C(=O)C=CC=C4)cc3)cccc2)cc1	Clc1ccc(NC(=O)c2c(NCc3ccncc3)cccc2)cc1
S(=O)(=O)(c1n[nH]c2c1cc(OCCCN(C)C)cc2)c1c2c(ccc1)cccc2	P(=O)(OCC)(O)O	O=C(N[C@H](CN(C)C)c1ccccc1)N1C(C)(C)c2[nH]nc(Nc3nc(C)nc4c3scc4)c2C1	O=C1N(CC)CC(CCN2CCOCC2)C1(c1ccccc1)c1ccccc1	O=C(O)[C@@H](N)CCN(C[C@@H]1[C@@H](O)[C@@H](O)[C@H](n2c3ncnc(N)c3nc2)O1)C	ClCCNP1(=O)N(CCCl)CCCO1	Clc1ccc(C23CC4(C(=O)NCc5ccncc5)CC(C2)CC(C4)C3)cc1	Clc1cc2N(CCCN(C)C)c3c(Sc2cc1)cccc3	Clc1ccc(OC(=O)N(C)C2CCC(c3ccc(CN4CCCCC4)cc3)CC2)cc1	N(CCNCCN)CCNCCN
Brc1ccc(C(OCCN(C)C)c2ccccc2)cc1	Clc1cc(-c2c(-c3cc(C(=O)NCc4ccccc4)[nH]c3)n[nH]c2)ccc1	N(CC/C=C\1/c2c(SCc3c/1cccc3)cccc2)(C)C	O=C(OCC)N1CCC(Nc2nccc(C)c2)CC1	O(CCN(C)c1ncccc1)c1ccc(CC2C(=O)NC(=O)S2)cc1	O=CN(C)C	Clc1sc(C(=O)NC[C@@H]2OC(=O)N(c3ccc(N4C(=O)COCC4)cc3)C2)cc1	N(CCN(Cc1ccccc1)c1ncccc1)(C)C	S(=O)(=O)(Nc1c(C(=O)O)c2c(cc1)CCCC2)c1c(/C=C\CN(C)C)cc(F)cc1	ClCCCl
Brc1ccc(C(=O)c2ccc(-c3ccc(CN(CC=C)C)cc3)cc2)cc1	Clc1c(/C(=N/OCc2c(Cl)cc(Cl)cc2)/Cn2cncc2)ccc(Cl)c1	O(C(C)(c1ncccc1)c1ccccc1)CCN(C)C	O(CC)Cc1n(CC(O)(C)C)c-2c(C(=N)Nc3c-2cccc3)n1	Clc1c([C@]2(NC)C(=O)CCCC2)cccc1	O=C(O)c1c(C=2c3c(OC=4C=2CC=C(N(C)C)C=4)cc(N(C)C)cc3)ccc(N2C(=O)C=CC2=O)c1	O=C(NCCCCCCC(O)=NO)c1ccc(N(C)C)cc1	N(C/C=C/C#CC(C)(C)C)(Cc1c2c(ccc1)cccc2)C	S(=O)(=O)(NCCCCNC(=O)CCS)c1c2c(c(N(C)C)ccc2)ccc1	Clc1ccc(OC(C(=O)OCCCC(=O)N(C)C)(C)C)cc1
O=C(O)[C@H](NC)CC(C)C	Clc1cc2C(c3ccccc3)=NCc3n(-c2cc1)cnn3	O(CCN(C)C)c1c(Cc2ccccc2)cccc1	ClCCN(N=O)C(=O)N[C@@H](P(=O)(OCC)OCC)C	O=C1N(C)c2ncn(C)c2C(=O)N1	OCCCc1c2[nH]cc(CN(C)C)c2ccc1	N(CCC=C1c2c(cccc2)C=Cc2c1cccc2)(C)C	O=C(O)[C@@H](N)CCN(C[C@@H]1[C@@H](O)[C@@H](O)[C@H](n2c3ncnc(N)c3nc2)O1)C	O=C(C)[C@]1(O)[C@]2(C)[C@H]([C@H]3C([C@@H](c4ccc(N(C)C)cc4)C2)=C2C(=CC(=O)CC2)CC3)CC1	O=C1C=C2C(=C3[C@@H](c4ccc(N(C)C)cc4)C[C@@]4(C)[C@@](O)(CCCO)CC[C@H]4[C@@H]3CC2)CC1
O=C(O)[C@@H](NC(=O)c1ccc(NCC2N(C)C=3C(=O)N=C(N)NC=3NC2)cc1)CCC(=O)O	Clc1c(C23OCCN2CC(=O)Nc2c3cc(Cl)cc2)cccc1	ClCCN(N=O)C(=O)N(CC(=O)N)C	Clc1cc2NC(=O)Oc2cc1	O=C1C(Cn2c(C)ncc2)CCc2n(C)c3c(c12)cccc3	Clc1cc2n(CCN(C)C)cc(C(=O)N3CCC4(OCc5c4cccc5)CC3)c2cc1	Clc1cc2N(CCCN(C)C)c3c(cccc3)CCc2cc1	Brc1ccc(C(=O)c2ccc(-c3ccc(CN(CC=C)C)cc3)cc2)cc1	O=C(O)CN(C)C	N(C)(C)c1ccc(-c2c(N)ncnc2C#Cc2cnc(N3CCOCC3)cc2)cc1
S=C1N(C)C=CN1	ClCCN(CCCl)P1(=O)OCCCN1	Brc1ccc(C(=O)c2ccc(-c3ccc(CN(CC=C)C)cc3)cc2)cc1	O=C(N(C)C)c1[nH]cc(-c2c(-c3ccccc3)c[nH]n2)c1	Clc1ccc(C(N2CCN(C)CC2)c2ccccc2)cc1	O=C(N(Cc1c2c(n(C)c1)cccc2)C)/C=C/c1cnc2NC(=O)CCc2c1	O=C1N(CCN(C)C)C(=O)c2c3c(cc(N)cc13)ccc2	ClCCN(CCCl)C	O=C(NCCN(C)C)c1c2nc3c(cc2ccc1)cccc3	Clc1cc2C(c3ccccc3)=NCc3n(c(CN(C)C)nn3)-c2cc1
CN1CC=2c3c(cccc3)Cc3c(cccc3)C=2CC1	ClCl	OCCN(C)c1ncnc2oc(c(-c3ccccc3)c12)-c1ccccc1	N(CCCN1c2c(cccc2)CCc2c1cccc2)(C)C	O=C(Nc1cc(Nc2nc(-c3cnccc3)ccn2)c(C)cc1)c1ccc(CN2CCN(C)CC2)cc1	O=C(Nc1ncccc1)C=1N(C)S(=O)(=O)c2c(C=1O)cccc2	O=C(OC1C[C@@H]2N(C)[C@H](C1)CC2)C(CO)c1ccccc1	Clc1ccc(C2S(=O)(=O)CCC(=O)N2C)cc1	O=C(O)[C@@H](NC(=O)c1sc(N(Cc2cc3C(=O)N=C(C)Nc3cc2)C)cc1)CCC(=O)O	S(C(=N)N)CCCCN(C)C
Clc1cnc(N2C(=O)c3nccnc3C2OC(=O)N2CCN(C)CC2)cc1	Clc1c(Cl)cccc1N1CCN(CCC2CCC(NC(=O)N(C)C)CC2)CC1	O[C@H]([C@@H](NC)C)c1ccccc1	OCCN(C)C	Clc1c(-c2n(C)ncc2Cl)cc(C(=O)N[C@H](CN)Cc2cc(F)c(F)cc2)o1	Clc1cc2N(CCCN3CCN(C)CC3)c3c(Sc2cc1)cccc3	O=C(Nc1sc(C)cn1)C=1N(C)S(=O)(=O)c2c(C=1O)cccc2	O=C1N(C)C(=O)c2n(CC(O)CO)cnc2N1C	Fc1c([C@@]2(C)N=C(N)N(C)S(=O)(=O)C2)cc(NC(=O)c2ncc(F)cc2)cc1	O=C1C(c2c3c(n(CCCN(C)C)c2)cccc3)=C(c2c3c([nH]c2)cccc3)C(=O)N1
P(=O)(OC[C@@H]1OC(=O)N(c2cc(F)c(-c3cnc(-c4nn(C)nn4)cc3)cc2)C1)(O)O	S(=O)(=O)(O)c1c2c(c(N(C)C)ccc2)ccc1	O=C1N2c3c(N1)cccc3C[C@@H](NC)C2	P(=O)(OCCN(C(=N)N)C)(O)O	S=C(NCO)NC	S(=O)(=O)(N)c1cc2C(=O)SN(C)c2cc1	O=C(O)Cc1n(C)c(C(=O)c2ccc(C)cc2)cc1	O=C1N(C)C(=O)C=2NC(=N)NC=2N1C	CN1CC=2C(c3ccccc3)c3c(cccc3)C=2CC1	Brc1ccc(C(=O)c2ccc(-c3ccc(CN(CC=C)C)cc3)cc2)cc1
O(C1C(O)C(OC2C(O)C(NC)C(O)(C)CO2)C(N)CC1N)C1C(N)CCC(C(NC)C)O1	O=C(NCCOc1ccc(C(=O)NO)cc1)c1c(CN(C)C)c2c(o1)cccc2	Nc1ncn(C)c-2ncnc1-2	O=C1C(N2CC2)=CC(=O)c2n(C)c(/C=C/CO)c(CO)c12	O(C)[C@@H]1[C@@H](O)[C@@H](O)[C@H](O)[C@@H](CO)O1	O=C(NO)[C@@H](O)[C@H](C(=O)N[C@H](C(=O)NC)C(C)(C)C)CC(C)C	Clc1cc2C(c3ccccc3)=NC(O)C(=O)N(C)c2cc1	Clc1ccc(CC2=NN(C(=O)c3c2cccc3)C2CCN(C)CCC2)cc1	NCc1cc2N(C)CCN(C)c2cc1	Clc1cc(NC(=O)NC=2N(C)CC(=O)N=2)ccc1
O(C)[C@]12[C@@H]([C@](O)(C(C)(C)C)C)C[C@@]3([C@@H]4N(CC5CC5)CC[C@@]53[C@H]1Oc1c(O)ccc(c51)C4)CC2	O=C1N(CCN(C)C)C(=O)c2c3c(cc(N)cc13)ccc2	S(c1n(C)cnn1)c1nc(C(=O)Nc2scc(C)n2)c(Sc2ccc(F)cc2)cc1	S=C1OC(C)(C)c2c(N1)ccc(-c1n(C)c(C#N)cc1)c2	Clc1cc(OC(F)F)cc([C@@H](O)C(=O)N2[C@H](C(=O)NCc3ccc(/C(=N/OC)/N)cc3)CC2)c1	Oc1ccc(Nc2nc(-c3c(C)nc(NC)s3)ccn2)cc1	CN1CC=2c3c(cccc3)Cc3c(cccc3)C=2CC1	NCc1nc2n(c(Cc3ccc(N4CCN(C)CC4)cc3)cc2cn1)C1CCCCC1	Fc1cc2C(=O)NN=C3[C@@H]([C@@H](c4ccc(F)cc4)Nc(c23)c1)c1n(C)ncn1	C(N1c2c(Sc3c1cccc3)cccc2)C1CN(C)CC1
O=C(OC)CC1(CN)C[C@H]2[C@@H](C1)CC2	Fc1c(/C(=N\OCCN(C)C)/C=C/c2ccc(O)cc2)cccc1	O=C1C(Cn2c(C)ncc2)CCc2n(C)c3c(c12)cccc3	O=C(O)[C@@H](NC(=O)c1ccc(NCC2N(C)C=3C(=O)N=C(N)NC=3NC2)cc1)CCC(=O)O	Clc1c(C(=O)OC)c(-c2cc(F)c([C@H](NC(=O)C3(NC(=O)C(F)(F)F)CC3)C)cc2)ccc1	O(C)[C@H]1[C@H](O)[C@@H](O)[C@H](O)[C@@H](CO)O1	S=C(/N=N\Cc1c(N2CCN(C)CC2)cccc1)N	FC(F)(F)c1cc2N(CCCN3CCN(C)CC3)c3c(Sc2cc1)cccc3	S=C1N(c2cc(C(F)(F)F)c(C#N)cc2)C(=O)C(C)(C)N1c1cc(F)c(C(=O)NC)cc1	C(N1CCN(C)CC1)(c1ccccc1)c1ccccc1
O=C(OC)c1cc(NC(=O)c2c(C)c(O)ccc2)c2c(c1)ccc(C(=N)N)c2	Clc1cc(N(S(=O)(=O)C2=CC3=C(Cc4c(C)c(C)c(C)[nH]4)C(=O)N=C3C=C2)C)ccc1	O=C1N(C)C(=O)c2n(CCNCC(O)c3cc(O)c(O)cc3)cnc2N1C	S=C1N(C)C=CN1	O=C(OC)N1CCC(CN2CCC(CNC(=O)c3c4[nH]c(C(C)C)nc4ccc3)CC2)CC1	Clc1c(N)cc(OC)c(C(=O)N[C@H]2[C@@H](OC)CN(CCCOc3ccc(F)cc3)CC2)c1	S(=O)(=O)(O)Nc1n(C)nc(-c2ccccc2)c1	O=C(NC)[C@@H](N)C(C)(C)C	FC(F)(F)c1ccc(O[C@H](CCNC)c2ccccc2)cc1	Clc1cc2N=C(N3CCN(C)CC3)c3c(Nc2cc1)cccc3
O(C[C@]1(C)[C@@H]2N(CCc3c4c(oc23)cccc4)CCC1)C	N(Cc1c2c(ccc1)cccc2)(Cc1ccc(C(C)(C)C)cc1)C	S(=O)(=O)(N)c1ccc(NC(=S)NN2CCN(C)CC2)cc1	BrC=1C(=O)N(c2c(C)ccc(C(=O)NC)c2)C(C)=CC=1OCc1c(F)cc(F)cc1	ClC(Cl)C(F)(F)OC	O=C(OC)c1c(O)cccc1	O(CCCNc1n(C)nc(CO)n1)c1cc(CN2CCCCC2)ccc1	S(c1n(C)cnn1)c1cc(C(=O)Nc2scc(C)n2)c(NC)cc1	Clc1cc(OC(F)F)cc([C@@H](O)C(=O)N2[C@H](C(=O)NCc3ccc(/C(=N/OC)/N)cc3)CC2)c1	S(=O)(=O)(N)c1ccc(NC(=S)NN2CCN(C)CC2)cc1
O=C(C)c1cc(OC)c(O)cc1	O=C(O)[C@@H](NC(=O)c1ccc(N(Cc2nc3c(N)nc(N)nc3nc2)C)cc1)CCC(=O)O	FC(F)(F)c1cc(NC(=O)Nc2sc(CCNc3ncnc4c3n(C)nc4)cn2)ccc1	O(C1C(O)C(OC2C(O)C(NC)C(O)(C)CO2)C(N)CC1N)C1C(N)CCC(C(NC)C)O1	O(C)c1c(OC)ccc(Cc2nccc3c2cc(OC)c(OC)c3)c1	S(=O)(=O)(Nc1cc2c(cc(-c3c(OC)c(C(C)(C)C)cc(N4C(=O)NC(=O)C=C4)c3)cc2)cc1)C	O=C(NC)c1cc2c(cc([C@]3(O)c4n(cnc4)CC3)cc2)cc1	O=C(OC)[C@@H]([C@@H]1NCCCC1)c1ccccc1	Fc1c(NC(=O)Nc2cnc(C)cc2)cccc1CN1CCN(C(=O)OC)CC1	Clc1cc2N(CCCN3CCN(C)CC3)c3c(Sc2cc1)cccc3
O(C)C=1C(=O)C(CC=C(C)C)=C(C)C(=O)C=1OC	O=C(N[C@H](C(=O)N1[C@H](C(=O)Nc2c(-c3ccccc3)nns2)CCC1)C1CCCCC1)[C@@H](NC)C	Fc1c(C(=O)NC)ccc(C2=Nn3c(Cc4cc5c(nccc5)cc4)cnc3N=C2)c1	O=C(CNC)c1oc(C(C)(C)C)nn1	O(C)c1cc(-c2cc(CC[C@@]3(C)N=C(N)N(C)C(=O)C3)ccc2)ccc1	S(=O)(=O)(Cc1cc(OC)c(Nc2nc(Nc3c(C(=O)N)c(F)ccc3)c3c([nH]cc3)n2)cc1)C	N(C(Cc1ccccc1)(C)C)C	S(=O)(=O)(Nc1cc2c(cc(-c3c(OC)c(C(C)(C)C)cc(N4C(=O)NC(=O)C=C4)c3)cc2)cc1)C	O=C(NCc1cc(OC)c(O)cc1)CCCC/C=C\C(C)C	C(CN1c2c(Sc3c1cccc3)cccc2)CN1CCN(C)CC1
O=C(NC1=Nc2c(OC)c(OCCCN3CCOCC3)ccc2C=2N1CCN=2)c1cnc(N)nc1	O=C(O)C=1C(=O)c2c(N(c3sccn3)C=1)nc(N1C[C@H](OC)[C@@H](NC)C1)cc2	O=C(NC)CN1CCC(Nc2nc(-c3n4c(nc3)C=CC=C4)ccn2)CC1	O=C(O)[C@@H](OC)Cc1ccc(OCCCOc2ccc(Oc3ccccc3)cc2)cc1	O(C)C=1c2c(N(C)C(=O)C=1)c1OCOc1cc2	O=C(Nc1scc(C(=O)NCCN(C(C)C)C(C)C)n1)c1c(O)cc(OC)c(OC)c1	N(Cc1ccc(-c2ncnc3[nH]cnc23)cc1)C	O(C)c1c(OC)ccc(Cc2nccc3c2cc(OC)c(OC)c3)c1	O=C(NC1=Nc2c(OC)c(OCCCN3CCOCC3)ccc2C=2N1CCN=2)c1cnc(N)nc1	P(=O)(OC[C@@H]1OC(=O)N(c2cc(F)c(-c3cnc(-c4nn(C)nn4)cc3)cc2)C1)(O)O
FC(F)(F)c1cc(Oc2c(OC)cc(NC(CCCN)C)c3nc(OC)cc(C)c23)ccc1	Fc1ccc(CNC(=O)C2=C(O)C(=O)N(C)C(C(NC(=O)c3oc(C)nn3)(C)C)=N2)cc1	Oc1ccc(Nc2nc(-c3c(C)nc(NC)s3)ccn2)cc1	S(C(F)F)CC(=O)N[C@]1(OC)C(=O)N2C(C(=O)O)=C(CSc3n(CCO)nnn3)CO[C@H]12	FC(F)(F)c1cc(Oc2c(OC)cc(NC(CCCN)C)c3nc(OC)cc(C)c23)ccc1	O=C(NO)CCCCCCOc1c(OC)cc2ncnc(Nc3cc(C#C)ccc3)c2c1	S(=O)(=O)(NC)c1ccc(N/C=C/2\C(=O)Nc3c\2cccc3)cc1	O(C)c1cc(OC)cc(N(CCNC(C)C)c2cc3nc(-c4cn(C)nc4)cnc3cc2)c1	O(C)c1c(OC)cc(Cc2c(N)nc(N)nc2)c2c1OC(C1CC1)C=C2	O=C(O)[C@@H](Oc1nc(C)cc(C)n1)C(OC)(c1ccccc1)c1ccccc1
O(C)c1n(-c2nc(OC)cc(C)n2)nc(C)c1	O=C(O)[C@@H](NC(=O)c1ccc(NCC2N(C)C=3C(=O)N=C(N)NC=3NC2)cc1)CCC(=O)O	O=C([C@H](OC)c1ccccc1)N1Cc2c(NC(=O)c3ccc(N4CCN(C)CC4)cc3)n[nH]c2C1	O=C(OC)/C(=C/OC)/c1c(Oc2ncnc(Oc3c(C#N)cccc3)c2)cccc1	O=C(NCCc1c2c(ccc(OC)c2)ccc1)C	O(C)c1c2N(C)C(=O)C=C(C)c2c(OC)cc1	S(=O)(=O)(NC)Cc1cc2c(CCN(C)C)c[nH]c2cc1	O(C)c1c(O)ccc(-c2cc3NC(=O)/C(=C\c4[nH]ccc4)/c3cc2)c1	O=C(NC1CCN(C(C)C)CC1)c1n(Cc2cc(OC)ccc2)c2c(c1)cccc2	O=C(OC)[C@H]1N2C(=O)c3c([C@@]2(c2ccccc2)SC1)cccc3
O(C)c1c(OC)cc(CN(C)c2cnc3nc(N)nc(N)c3c2)cc1OC	O=C(OCCn1c2C(=O)N(C)C(=O)N(C)c2nc1)c1cnccc1	O=C(O)[C@@H](C(=O)N[C@](OC)(C(=O)O)[C@H]1OCC(=C)C(C(=O)O)=N1)c1ccc(O)cc1	Ic1ccc([C@@H](C)n2c(C(=O)OC)cnc2)cc1	S(=O)(=O)(CCOC(=O)[C@@H](C)c1cc2c(cc(OC)cc2)cc1)C	O(C)c1c(/C=C\c2c(C)c3c(N)nc(N)nc3nc2)cc(OC)cc1	O=C(O)[C@@H](C(=O)N[C@](OC)(C(=O)O)[C@H]1OCC(=C)C(C(=O)O)=N1)c1ccc(O)cc1	O(C)c1c(C#N)cc(OC)c(CCNCc2c(O)cccc2)c1	S(=O)(=O)(/C=C/c1c(OC)cc(OC)cc1OC)Cc1cc(NCC(=O)O)c(OC)cc1	O=C(O[C@@H]1COCC1)NCc1cc(NC(=O)Nc2cc(OC)c(-c3ocnc3)cc2)ccc1
S(=O)(=O)(N[C@H](P(=O)(O)O)C(C)C)c1ccc(-c2ccc(OC)cc2)cc1	FC(F)(F)c1cc2N(CCCN3CCN(C)CC3)c3c(Sc2cc1)cccc3	O(C)[C@@H]1[C@@H](O)[C@@H](O)[C@H](O)[C@@H](CO)O1	S(=O)(=O)(Nc1cc(OC)c(Nc2c3c(nc4c2cccc4)cccc3)cc1)C	S(=O)(=O)(NCCOC)c1ccc(Nc2nc(-c3n(C(C)C)c(C)nc3)ccn2)cc1	O=C(Nc1c(C(=O)O)cccc1)/C=C/c1cc(OC)c(OC)cc1	O=C(OC)c1ccc(-c2ccc(C(=O)OC)cc2)cc1	O=C(N)c1ncc(Oc2c(OC)cc(CNCCC3CCOCC3)cc2)nc1	O(Cc1ccncc1)c1c(C)ccc(OC)c1	Brc1cc(OC)c(OC)c(CN2CCC(NC(=O)CCCS)CC2)c1
S(=O)(=O)(N(Cc1cnccc1)c1c(C(=O)NO)cccc1C)c1ccc(OC)cc1	S(=O)(=O)(O)Nc1cc2c(cc1)C[C@@H](C(=O)NC)N(C(OC(C)(C)C)=O)C2	O=C(OC)c1ccc(-c2ccc(C(=O)OC)cc2)cc1	O(C)c1c(O)ccc(C[C@H]([C@H](CO)Cc2cc(OC)c(O)cc2)CO)c1	Clc1c(S(=O)(=O)C)cc(Cl)c(-c2c(Cl)cc(S(=O)(=O)C)c(Cl)c2)c1	O(C)c1c(OC2CCCC2)cc([C@@H]2C[C@@H](Cc3cc(C)ccc3)C(=O)NC2)cc1	O=C(NC1CC1)c1c2c(cc(Oc3c4c(ncc3)cc(OC)c(OC)c4)cc2)ccc1	Clc1c(N)cc(OC)c(C(=O)NCC2CCN(CCCn3nncc3)CC2)c1	O=C(CC(=O)c1ccc(C(C)(C)C)cc1)c1ccc(OC)cc1	O(CC(O)CNCCc1cc(OC)c(OC)cc1)c1cc(C)ccc1
Ic1ccc(C(=O)n2c(C)c(CC(=O)O)c3c2ccc(OC)c3)cc1	Clc1c(C(F)(F)F)cc(NC(=O)Nc2c(F)cc(Oc3cc(C(=O)NC)ncc3)cc2)cc1	O=C(OC)CCc1ccc(OCC(O)CNC(C)C)cc1	Clc1c(OC)c(OC)c(OC)cc1Cc1n(CCCC#C)c2ncnc(N)c2n1	[S@@H0](=O)(CSC)C	O=C(N)c1cc(OC)ccc1	Clc1c(OC)cc(OC)c(NC(=O)Nc2ncc(C#N)nc2)c1	Clc1c(Nc2nc(Nc3cc(OC)c(OC)c(OC)c3)ncc2)c2OCOc2cc1	O(C)c1cc2[nH]c3c(C)nccc3c2cc1	Clc1c(N=C(O)N=C2NOC(C)=C2)ccc(Oc2c3c(ncc2)cc(OC)c(OC)c3)c1
Clc1c2C(=O)N(c3c(OC)cccc3)C(CSc3ncnc4[nH]cnc34)=Nc2ccc1	S(=O)(=O)(NCCNC)c1c2c(cncc2)ccc1	O(C[C@]1(C)[C@@H]2N(CCc3c4c(oc23)cccc4)CCC1)C	O=C(O[C@H]1[C@H](CC(C)C)CN2[C@@H](c3c(cc(OC)c(OC)c3)CC2)C1)[C@@H](N)C(C)C	S(CC[C@@H](N)C(=O)O)C	O(C)c1cc(NC2=NC=Nn3c2c(CN2C[C@@H](O)[C@H](N)CC2)cc3)ccc1	Clc1cc(c(OC)cc1)C=1N(CC(=O)N)C(=S)NC(=O)C=1	S(=O)(=O)(/C=C/c1c(OC)cc(OC)cc1OC)Cc1cc(OP(=O)(O)O)c(OC)cc1	Clc1c(C(=O)Nc2cc(c(Cl)cc2)-c2ncccc2)ccc(S(=O)(=O)C)c1	O=C(NC1CC1)c1c2c(cc(Oc3c4c(ncc3)cc(OC)c(OC)c4)cc2)ccc1
O=C(O)[C@]1(C)N=C(c2c(O)c(OCCOCCOCCOC)ccc2)SC1	O=C(OC)c1c(OC/C=C/c2cc(-c3c(CO)c(C(=O)O)no3)ccc2)cccc1O	O=C(NC1CCN(C(C)C)CC1)c1n(Cc2cc(OC)ccc2)c2c(c1)cccc2	O(C)c1c2N(C)C(=O)C=C(C)c2c(OC)cc1	S(CC[C@@H](NC(=O)N)C(=O)O)C	O=C(NCCc1c2c([nH]c1)ccc(OC)c2)C	O(C)c1ccc(Oc2c3c(N)nc(N)nc3ccc2)cc1	O(C)c1ccc(C(CN(C)C)C2(O)CCCCC2)cc1	FC(F)(F)c1cc(C2=CCN(CCc3cc4c(cc3)cccc4)CC2)ccc1	Fc1cc2onc(C3CCN(CCCOc4c(OC)cc(C(=O)C)cc4)CC3)c2cc1
FC(F)(F)c1cc(C2=CCN(CCc3cc4c(cc3)cccc4)CC2)ccc1	O(C)C=1C(=O)C(CC=C(C)C)=C(C)C(=O)C=1OC	Clc1c(OC)cc(OC)c2C(=O)[C@@]3([C@H](C)CC(=O)C=C3OC)Oc12	O=C(O)/C=C/c1cc(OC)c(O)c(OC)c1	FC(F)(F)c1cc(Nc2c(C(=O)OCCN3CCOCC3)cccn2)ccc1	Fc1ccc(-c2c(/C=C/[C@@H](O)C[C@@H](O)CC(=O)O)c(C(C)C)nc(C(C)C)c2COC)cc1	O(CCOCCOCCO)CCOCCOC	O(C)c1c(OC2CCCC2)cc([C@@H]2C[C@@H](Cc3cc(C)ccc3)C(=O)NC2)cc1	Ic1cc(CNc2c3c(nc4c2CCCC4)cccc3)ccc1	O=C(C(=O)c1c2c(OC)cnc(OC)c2[nH]c1)N1CCN(C(=O)c2ccccc2)CC1
Clc1c(N2C(=O)CCc3c(-c4c(F)cc(F)cc4)cc(C4CCNCC4)cc23)c(Cl)ccc1	Clc1c(F)c(Nc2ncnc3c2cc(OC2CCN(C(=O)C=C)CC2)c(OC)c3)ccc1Cl	O(C)c1ccc(CCc2c3nc[nH]c3cc3C(=O)NC(N)=Nc23)cc1	Fc1cc(F)cc(-c2c3/C(=C(\O)/c4cc(OC)ccc4)/C=Nc3ncc2)c1	S=C1N([C@H]2COc3c(F)cc(F)cc3C2)C(CCNCc2ccccc2)=CN1	[PH](=O)(O)C	S(/C(=N/CCCCCCCCCCCCCC/N=C(/SC)\N)/N)C	Clc1cc(c(OC)cc1)C=1N(CC(=O)N)C(=S)NC(=O)C=1	O=C(O)[C@@H](N)CN1C=C(O)C(=O)C=C1	O(C)C=1/C(=C/c2c(C)cc(C)[nH]2)/N=C(c2[nH]c3c(c2)cccc3)C=1
Ic1c[nH]nc1	O(C)c1c(CC(N)C)cc(OC)c(C)c1	[SH0](=O)(Cc1c(C)c(OC)c(C)cn1)c1[nH]c2c(n1)ccc(OC)c2	O(C)c1c(OC)cc(Cc2c(N)nc(N)nc2)c2c1OC(C1CC1)C=C2	Fc1ccc(C(N2CCN(c3nc(NCC=C)nc(NCC=C)n3)CC2)c2ccc(F)cc2)cc1	Clc1c(S(=O)(=O)C)cc(Cl)c(-c2c(Cl)cc(S(=O)(=O)C)c(Cl)c2)c1	Clc1c(C(OCc2ccc(C(F)(F)F)cc2)Cn2cncc2)ccc(Cl)c1	S(=O)(=O)(NCc1ccc(OC)cc1)c1sc(S(=O)(=O)N)cc1	S(C[C@H](N)C(=O)O)CC(=O)Nc1c2c(nccc2)c2ncccc2c1	O(C)C1=CC(=O)OC(/C=C/C=2C=CCCC=2)C1
N#CC[C@@H](n1ncc(-c2ncnc3[nH]ccc23)c1)C1CCCC1	O=C(NC1CCN(C(C)C)CC1)c1n(Cc2cc(OC)ccc2)c2c(c1)cccc2	O=C(N)C=1C(=O)[C@@]2(O)C(O)=C3C(=O)c4c(O)ccc(CN(OC)C)c4C[C@H]3C[C@H]2[C@H](N(C)C)C=1O	Brc1c(O)c(Br)cc(/C=N/NC(=O)c2ccc(OC)cc2)c1O	Fc1ccc(-c2[nH]c(-c3ccccc3)nn2)cc1	S(CC[C@H](N)C(=O)O)C	Fc1c(Oc2c3c([nH]cc3)ncc2)ccc(NC(=O)C=2C(=O)N(c3ccc(F)cc3)C=CC=2)c1	P(=O)(Oc1c(OC)cccc1C=O)(O)O	S([C@H](C(=O)O)CC(=O)O)CCNC(=N)N	O(O)c1cc(OC)c(O)cc1
N#Cc1c2n(C(Nc3ccccc3)=NC(NCC3CCCCC3)=N2)nc1	O=C(O)c1ccc(OC)cc1	Clc1c(Cl)cccc1Oc1c(Cl)cc2[nH]c(SC)nc2c1	S(=O)(=O)(n1c2c(c(CCC(=O)O)c1)cc(OC)cc2)c1ccc(OC)cc1	S(=O)(=O)(NCC(=O)N=O)c1ccc(F)cc1	FC(F)(F)c1cc(NC(=O)Nc2ccc(Oc3ccncc3)cc2)ccc1	Fc1ccc(Oc2ncc(C(=O)N3CCN(C4CCC4)CCC3)cc2)cc1	Fc1c(Oc2ncnc3c2cc(OC)c(OCCCN2CCCC2)c3)ccc2[nH]c(C)cc12	Fc1ccc(C(=O)CCCN2CCC(C(=O)N)(N3CCCCC3)CC2)cc1	P(=O)(Oc1c(OC)ccc(/C=C\c2cc(OC)c(OC)c(OC)c2)c1)(O)O
O=C(O)[C@@H](N)C#C	O=C(N(C)C)c1cc(-c2cnc3[nH]cc(-c4c(OC)cccc4)c3c2)cnc1	BrC(Cl)C(F)(F)F	Clc1cnc(NC(=O)c2c(NC(=O)c3ccc(C(N(C)C)=N)cc3)ccc(OC)c2)cc1	S(F)(F)(F)(F)(F)F	Clc1c(Oc2ccccc2)c(F)c(CC2=NNC(=O)C=C2)cc1	Clc1nc(F)[nH]c-2ncnc1-2	Clc1c(S(=O)(=O)Nc2oc3c(-c4cc(N)ccc4)cc(OC)cc3n2)cc(Cl)cc1	P(=O)(OC[C@@H]1[C@@H](O)[C@@H](O)[C@H](n2c(N)c(C(=O)N)nc2)O1)(O)O	O(C)c1ccc(C2=C(O)C(=O)c3c(O)cc(O)c(CC=C(C)C)c3O2)cc1
O=C(O)[C@@H](N)Cc1cc(O)ccc1	Clc1c(NC2=NCCN2)c(OC)nc(C)n1	FC(F)(F)Oc1ccc(NC(=O)c2c(NCc3c4c(ncc3)cccc4)ccs2)cc1	Brc1c2oc(C3CCNCC3)cc2cc(OC)c1	N#N	Clc1c(C(C#N)c2ccc(F)cc2)c(Cl)cc(N2C(=O)NC(=O)C=N2)c1	P(=O)(OC(=O)C[C@H](N)C(=O)O)(O)O	O(CCc1ncc(-c2c(C)nc3C(N4CCOCC4)=CC=Nn23)cc1)C	O=C(NC(=O)Cc1ccccc1)N	Ic1c(CCNC(=O)C)c2c([nH]1)ccc(OC)c2
O=C(O)[C@@H](N)Cc1c2c([nH]c1)cccc2	O(CCOC)CCOC	ClC(OC(F)F)C(F)(F)F	O=C(O)[C@H](COCCOC)CC1(C(=O)NC2CCC(C(=O)O)CC2)CCCC1	ClC1=C(C(=O)O)N2C(=O)[C@@H](NC(=O)[C@H](N)c3ccccc3)[C@H]2CC1	Fc1ccc(CCN2CCN(C(=O)c3c4[nH]cc(C#N)c4ccc3)CC2)cc1	O=C(O)[C@@H](N)CCCCO	S(/C(=N/CCCCCCCCCCCCCC/N=C(/SC)\N)/N)C	S(CO)CC(NC(=O)CCC(N)C(=O)O)C(=O)NCC(=O)O	P(=O)(Oc1c(OC)cccc1C=O)(O)O
O=C(O)[C@H](N)CCC(=O)N	O=C(N)C=1C(=O)[C@@]2(O)C(O)=C3C(=O)c4c(O)ccc(CN(OC)C)c4C[C@H]3C[C@H]2[C@H](N(C)C)C=1O	Fc1c(-c2nccc(-c3[nH]c4c(C(=O)NCC4)c3)c2)cccc1	Clc1c(OP(=S)(OC)NC(C)C)ccc(Cl)c1	ClCCN(CCCl)c1ccc(C[C@H](N)C(=O)O)cc1	Ic1c[nH]nc1	[Se]SC[C@H](N)C(=O)O	Clc1cc2[C@](C(F)(F)F)(C#CC3CC3)OC(=O)Nc2cc1	[Al](OC(=O)[C@H](O)[C@@H](O)[C@H](O)[C@H](O)CO)(O)O	O(CC(O)CO)c1c(OC)cccc1
[nH]1c2N=Cn3c(ncc3)-c2nc1	FC(F)(F)C(=O)CC(=O)c1sccc1	FC(F)(F)CF	Clc1c(C(=O)Nc2cc(c(Cl)cc2)-c2ncccc2)ccc(S(=O)(=O)C)c1	O=C(O)[C@@H](N)CCCNC(NO)=N	O=NN(O)C[C@H](N)C(=O)O	S(C[C@H](N)C(=O)O)CC(=O)N	FC(F)(F)c1nnc(NC2CCN(Cc3cc(F)c(F)cc3)CC2)cc1	O(Cc1c2c(ccc1)cccc2)c1c(N)nccc1	O=C(O)[C@@H](C)c1cc2c(cc(OC)cc2)cc1
Oc1c(-c2ccccc2)[nH]nc1-c1[nH]c2c(n1)cc(C(=N)N)cc2	FC(F)c1n(-c2nc(N3CCOCC3)nc(N3CCOCC3)n2)c2c(n1)cccc2	N#Cc1c2n(C(NCCc3[nH]cnc3)=NC(Nc3ccccc3)=N2)nc1	Clc1c(Cl)cccc1Oc1c(Cl)cc2[nH]c(SC)nc2c1	N=C1NC=Nc2c1[nH]cc2	Brc1c(O)c(-c2[nH]c3c(c2)cc(C(=N)N)cc3)cc(CC(=O)[O-])c1	O=C(O)[C@@H](N)c1ccc(O)cc1	S(=O)(=O)(Nc1n(-c2ccc(F)cc2)nc(-c2sccc2)c1)c1cc(F)ccc1	S(c1ccc(N)cc1)c1ccc(N2C(=O)c3c(C2=O)ccc(N)c3)cc1	Brc1c2oc(C3CCNCC3)cc2cc(OC)c1
Oc1c(-c2[nH]c3c(n2)ccc(C(=N)N)c3)nccc1	ClC(OC(F)F)C(F)(F)F	c1(-c2n[nH]cc2)[nH]c2c(n1)cccc2	Fc1cc2[C@]3(C(=O)NC(=O)N3)CCOc2cc1	O=C(N)C(N)=C	O=C(N)C([C@H]1CN(CCc2cc3c(OCC3)cc2)CC1)(c1ccccc1)c1ccccc1	S([C@H](C(=O)O)CC(=O)O)CCNC(=N)N	FC=1C(=O)NC(=O)N(C2OCCC2)C=1	P(=O)(OP(=O)(OC[C@@H]1[C@@H](O)[C@@H](O)[C@H](N2C(=O)N=C(N)C=C2)O1)O)(OP(=O)(O)O)O	S=P(OC)(OC)O
P(=O)(O)([O-])C1(N)CC1	Fc1cc(C(=O)Nc2cc3n(CCc4ccncc4)ccc3cc2)cc(N2CCOCC2)c1	O=C(NCCCCNC(=N)N)c1nc(-c2ncsc2)sc1	FC(F)(F)CF	N=C(N)c1cc2nc(Cc3[nH]c4c(n3)cccc4)[nH]c2cc1	Fc1ccc(C(C(=O)N)(c2ccc(F)cc2)c2ccccc2)cc1	O=C(N(c1ccccc1)c1ccccc1)NNC(=N)N	Fc1c(O)ccc(C[C@H](N)C(=O)O)c1	Oc1c(N)c(O)nc(N)n1	FC(F)(F)CN(CC(F)(F)F)c1cc2C(C(F)(F)F)=CC(=O)Nc2cc1
OCCCCCNCCn1c2ncnc(N)c2nc1	Fc1ccc([C@H]2[C@H](COc3cc4OCOc4cc3)CNCC2)cc1	O=C(N(CCN1[C@H]2CC(c3cc(C(=O)N)ccc3)C[C@@H]1CC2)CC1CCCCC1)[C@@H](O)CO	IC=1C(=O)NC(=O)NC=1	Clc1cc(OCCCONC(=N)N)cc(C(=O)N(CC=C)C2CCCC2)c1	O=C(N)c1c(O)n([C@H]2[C@H](O)[C@H](O)[C@@H](CO)O2)cn1	O=Nc1c(OCC2CCCCC2)nc(Nc2ccc(C(=O)N)cc2)nc1N	O=C(O)[C@H](N)CCC(=O)N	Nc1nc2nc(N3CC=CC3)c(-c3ccccc3)cc2cn1	FC(F)c1n(-c2nc(N3CCOCC3)nc(N3CCOCC3)n2)c2c(n1)cccc2
S(=O)(=O)(NC(=O)c1ccccc1)c1ccc(N)cc1	O=C1C2(C(=O)O[Pt]O1)CCC2	S(=O)(=O)(N)c1ccc(-n2nc(C(=O)N)c3c2c2c([nH]nc2)cc3)cc1	O=C(O)[C@@H](N)[C@H](O)C(=O)N	O=C(N)c1c(Nc2nc(Nc3cc(O)ccc3)ncc2)cccc1	NC1(c2ccccc2)CCCCC1	NC[C@H]1NCCC1	Fc1ccc(C(=O)CCCN2CCC(C(=O)N)(N3CCCCC3)CC2)cc1	O(C(CO)CO)Cn1c2N=C(N)NC(=O)c2nc1	Fc1c(CNC2Cc3c(cccc3)C2)c(F)cc(-c2cc(-c3n[nH]cn3)ccc2)c1
Oc1c(N)cccc1	O=C(O)[C@@H](N)[C@H](O)C(=O)N	OC[C@@H]1[C@@H](O)[C@@H](O)[C@H](n2c3ncnc(N)c3c(C#N)c2)O1	Fc1cc2c(C[C@H](N)C(=O)O)c[nH]c2cc1	S(=O)(=O)(N)c1ccc(N)cc1	S(=O)(=O)(Nc1ncccc1)c1ccc(N)cc1	O=C1C(N)=C(N)NC(=O)N1	O=C(N)c1c(N)n([C@H]2[C@H](O)[C@H](O)[C@@H](CO)O2)cn1	N(=CC=C(c1ccccc1)c1ccccc1)c1c(CN)nnc2c1cccc2	O=C(O)[C@@H](N)Cc1cc(O)ccc1
Brc1c(-c2nc(N)nc(N)n2)cc2c(c1)cccc2	ClC[C@H](O)[C@@H](N)Cc1ccccc1	Clc1cc(NC2=Nc3c(-c4cc(N)ccc4)cnn3C=C2)ccc1	O=NN(O)C[C@H](N)C(=O)O	OCc1c(N)cccc1	Nc1ccc(N)cc1	Oc1c(N)cccc1	O([C@@H]1[C@@H](O)[C@H](O[C@@H]2[C@H](N)C[C@H](O)[C@@H](CN)O2)[C@@H](N)C[C@H]1N)[C@@H]1[C@H](O)[C@@H](N)[C@H](O)[C@@H](CO)O1	NCc1ccccc1	SCC[C@H](N)C(=O)O
O=C(O)[C@@H](NC(=O)c1ccc(NCc2nc3C(=O)N=C(N)Nc3nc2)cc1)CCC(=O)O	O=C(O)[C@@H](N)CCCCNC(=N)N	Fc1ccc(-c2c(n(CC3CC3)cn2)-c2nc(N)ncc2)cc1	[As](SC[C@H](N)C(=O)O)(=O)(O)O	O=C1C(N2C(=O)c3c(N)cccc3C2=O)CCC(=O)N1	O=C1c2c(O)ccc(O)c2C(=O)c2c(N)ccc(N)c12	Clc1c(-c2c(/N=N/c3ccccc3)cnc(N)n2)ccc(Cl)c1	O=C1NNC(=O)c2c1cc(N)cc2	Clc1c2c(c(S(=O)(=O)NCCCCCCN)ccc2)ccc1	S(=O)(=O)(OC[C@H](N)C(=O)O)Cc1ccccc1
P(=O)(O)(O)CO[C@H](CO)CN1C(=O)N=C(N)C=C1	S(C(F)F)CC[C@H](N)C(=O)O	O=C(OC[C@@H]1C=C[C@H](n2c3nc(N)nc(NC4CC4)c3nc2)C1)CO	[Se]SC[C@H](N)C(=O)O	P(=O)(OP(=O)(O)O)(OC[C@@H]1[C@@H](O)[C@@H](O)[C@H](N2C(=O)N=C(N)C=C2)O1)O	FC1(F)[C@H](O)[C@@H](CO)O[C@H]1N1C(=O)N=C(N)C=C1	Nc1nc(CCc2cc3[nH]ccc3cc2)ccc1	O=C(Nc1c(N)cccc1)c1ccc(CNc2nc(-c3cnccc3)ccn2)cc1	O=C1[C@@]2(O)C(N(c3ccccc3)CC2)=Nc2c1cccc2	O=C1[C@H](N)CON1
Clc1c(N2CC(O)C2)c(F)cc2C(=O)C(C(=O)O)=CN(c3c(F)cc(F)c(N)n3)c12	O=C(O)[C@@H](N)CN1C(=O)NC(=O)C2=C1CCC2	Clc1c(-c2nc(N)ncc2)cc(Cl)s1	Clc1c(O)ccc([C@H](N)C(=O)O)c1	Clc1c(Cl)cccc1-c1c(N)nc(N)nn1	Clc1c(Cl)cccc1CN1CCC(COc2c3c(N)nc(N)nc3ccc2)CC1	Fc1nc(N)c2ncn([C@H]3[C@@H](O)[C@H](O)[C@@H](CO)O3)c2n1	Nc1c2c(c3c(c1)cccc3)cccc2	O[C@@H](CNCCCCc1ccc(O)cc1)c1cc(O)c(O)cc1	c1(-c2ccncc2)n[nH]c2c1cccc2
NC1C(c2ccccc2)C1	Fc1ccc(C(=O)CCCN2CCC(C(=O)N)(N3CCCCC3)CC2)cc1	Nc1nc2nc(N3CC=CC3)c(-c3ccccc3)cc2cn1	[nH]1c2N=Cn3c(ncc3)-c2nc1	N(Cc1cc(-c2cc3[nH]ccc3cc2)ccc1)c1c(N)nccc1	O=C1NC(N)=Nc2n(/C=C/3\C(CO)(CO)C\3)cnc12	OCC1S[As](c2ccc(Nc3nc(N)nc(N)n3)cc2)SC1	P(=O)(O)(O)[C@H]1O[C@@H]2[C@@H](CO)O[C@@H](n3c4NC(N)=NC(=O)c4nc3)[C@@H]2O1	P(=O)(OC[C@@H]1[C@H](O)[C@H](O)[C@@H](O)[C@H](O)O1)(O)O	Clc1c(C(=N)N)cc2nc(-c3c(O)c(-c4ccccc4)ccc3)[nH]c2c1
S(=O)(=O)(N)c1ccc(CN)cc1	Brc1cc(C(=O)N)cnc1	O=C1C(c2[nH]c3c(c2)cc(CN2CCC(CN)CC2)cc3)=Cc2c(N1)cccc2	S(=O)(=O)(N)c1ccc(-n2nc(C(=O)N)c3c2c2c([nH]nc2)cc3)cc1	P(=O)(OC[C@@H]1[C@@H](OP(=O)(O)O)[C@@H](O)[C@H](n2c3ncnc(N)c3nc2)O1)(O)O	P(=O)(O)(O)C(F)(F)CCCCn1c2N=C(N)NC(=O)c2nc1	Fc1c(Oc2cc(N)ncc2)ccc(NC(=O)NC(=O)Cc2ccc(F)cc2)c1	O(Cc1ccccc1)c1c(N)nccc1	O=C(O)[C@H](O)CC(=O)O	N=C(N)N1Cc2c(cccc2)CC1
NCCCCCCN	O=C(N)c1nn([C@@H]2[C@@H](O)[C@@H](O)[C@H](CO)O2)cn1	P(=O)(O)(O)C(P(=O)(O)O)(O)CCCCCN	O=C(N)N	S(Cc1c2N=C(N)NC(=O)c2cc(N)c1)c1[nH]ccn1	O=C1NC(N)=Nc2c1cc1[nH]c(N)nc1c2	O=C1NC(N)=Nc2c1cc1nc[nH]c1c2	P(=O)(OC[C@@H]1[C@@H](OP(=O)(O)O)[C@@H](O)[C@H](n2c3ncnc(N)c3nc2)O1)(O)O	O=C1/C(=C\2/C(=N/O)/c3c(N/2)cccc3)/c2c(N1)cccc2	FC(F)(F)c1cc(/N=N/C=2C(=N)N=NC=2N)ccc1
O=C1c2c(NCCN)ccc(NCCN)c2C(=O)c2c1cncc2	O=C(NC1C(=O)NC(=O)N1)N	S(=O)(=O)(N)c1ccc(C(=O)NCc2ccccc2)cc1	O(CCCO)c1c2B(O)O[C@H](CN)c2ccc1	O=C1NC(N)=Nc2c1cc1nc(NCc3c4c(ccc3)cccc4)[nH]c1c2	NCc1ccccc1	O=C(O)[C@@H](N)CCCCN	P(=O)(O[C@H]1[C@@H](O)[C@H](n2c3N=C(N)NC(=O)c3nc2)O[C@@H]1CO)(O)O	O=C(N1CCCCC1)c1cc2nccnc2cc1	Nc1ncnc2n(C3CCCC3)nc(-c3cnc4[nH]ccc4c3)c12
Clc1c(S(=O)(=O)N)cc(C2(O)NC(=O)c3c2cccc3)cc1	O=C(O)CCC(N)C=C	S(=O)(=O)(N)c1ccc(Nc2nc(-c3n4c(nc3)C=CC=C4)ccn2)cc1	O=C1NNC(=O)c2c1c(N)cc(N)c2	NC=1SCCN=1	NCCc1c2c([nH]c1)cccc2	S(=O)(=O)(N)c1ccc(C(=O)NCCOCCOCCN)cc1	N(=CC=C(c1ccccc1)c1ccccc1)c1c(CN)nnc2c1cccc2	FC=1C(=O)NC(=O)N(C2OCCC2)C=1	Fc1cc(N)c(NC(=O)c2ccc(CNC(=O)/C=C/c3cnccc3)cc2)cc1
Clc1c(Cl)cc(S(=O)(=O)N)cc1S(=O)(=O)N	OC[C@@H]1[C@@H](O)[C@@H](O)[C@H](n2c3ncnc(N)c3nc2)O1	O=C(Nc1c(C)cc(C(=O)N2CCC(N(CCc3ccccc3)C)CC2)cc1C)CC	Brc1c(-c2nc(N)nc(N)n2)cc2c(c1)cccc2	Nc1n[nH]c2nnc(-c3c(-c4ccccc4)nn4c3C=CC=C4)cc12	N=C(NCCCCN)N	O(N)C(=O)Nc1ccccc1	Oc1noc(CN)c1	O=C1C(=O)c2c(N1)cccc2	O(CC1CCCCC1)c1nc(N)cc2[nH]cnc12
S(=O)(=O)(N)c1ccc(C(=O)NCc2c(F)c(F)c(F)cc2)cc1	S(c1c(C(F)(F)F)c(C(F)(F)F)c(/C=C/C(=O)N2CCOCC2)cc1)c1cc(N)ccc1	FC(F)(F)c1cc(C(=O)NCC(=O)NC2CN(C3CCC(O)(c4scnc4)CC3)C2)ccc1	Oc1ccc(CCNC=2N=C(N)n3nc(-c4occc4)nc3N=2)cc1	S(SCCNC(=O)CCN)CCNC(=O)CCN	SCCN	S(=O)(=O)(N)c1cc(F)cc(F)c1	S(=O)(=O)(N)c1ccc(C(=O)NCc2c(F)ccc(F)c2)cc1	O=CC(=CCCC(C=O)=CCCCC=O)CCC=O	O=C1NC(N)=NC=2NCC([C@H](O)[C@H](O)CO)=NC1=2
O=C(O)[C@H](O)[C@@H](O)[C@H](O)[C@H](O)C(=O)O	O(CC1CCCCC1)c1nc(N)nc2[nH]cnc12	O=C(Nc1c(-c2[nH]c3c(n2)cccc3)n[nH]c1)c1ccccc1	N(Cc1cc(-c2cnccc2)ccc1)c1c(N)nccc1	FC(F)[C@@](N)(C(=O)O)CCCN	S(=O)(=O)(N)c1cc2c(c(C(=O)NN)[nH]c2cc1)-c1ccccc1	S(=O)(=O)(Oc1cc2OC(=O)C3=C(c2cc1)CCCCC3)N	S(=O)(=O)(N)c1ccc(F)cc1	Fc1cc2c(B(O)OC2)cc1	Nc1nnc2-c3c(cccc3)CCc2c1
O=C(O[C@H]1[C@H](O)[C@H](O)C[C@@](O)(C(=O)O)C1)/C=C/c1cc(O)c(O)cc1	Nc1n[nH]c2nnc(-c3c(-c4ccccc4)nn4c3C=CC=C4)cc12	O=C1NC2NC(=O)NC2N1	O=C1NC(N)=Nc2ncn(CCNC(CO)CO)c12	Oc1c(O)ccc(CCN)c1	S(=O)(=O)(N)c1ccc(C(=O)NCc2ccccc2)cc1	[Si](=O)=O	Clc1c(C(=O)C2=Cn3c(nc(Nc4ccc(S(=O)(=O)N)cc4)c3)C=C2)c(Cl)ccc1	O=C(O)[C@H]1NC(=O)NC(=O)C1	ClCC1OC1
O=C(O)[C@@H]1[C@@H](O)[C@H](O)[C@@H](O)[C@H](O)O1	O=C(O)[C@@H](N)CCN	O=CCCCC1CCNCC1	O=C1OC[C@@H]2N1C=1C(=O)NC(N)=NC=1NC2	O=C(NN)c1nc-2n(c1)C=Cc1c-2cccc1	O[C@@H]([C@@H](O)[C@@H]1OC1)[C@H]1OC1	O=C(O)[C@@H]1[C@@H](O)[C@H](O)[C@@H](O)[C@H](O)O1	O=C(O[C@H]1[C@H](O)[C@H](O)C[C@@](O)(C(=O)O)C1)/C=C/c1cc(O)c(O)cc1	S(=O)(=O)(NCCS)c1cc(C(=O)O)c(O)cc1	S=C1N([C@@H]2Cc3c(c(F)cc(F)c3)CC2)C(CN)=CN1
P(=O)(OC[C@@H](O)[C@@H](O)C=O)(O)O	Clc1c2c(c(S(=O)(=O)NCCN)cc1)cncc2	OB(O)O	FC(F)(F)Oc1cc2sc(N)nc2cc1	S(=O)(=O)(N)c1ccc(-c2oc(/C=C\3/C(=O)NC(=N)S/3)cc2)cc1	O=C(O[C@H]1[C@H](O)[C@H](O)C[C@@](O)(C(=O)O)C1)/C=C/c1cc(O)c(O)cc1	OC1C(O)C(O)C(O)C(O)C1O	FC(F)(F)c1ccc(NC(=O)/C(/C#N)=C(\O)/CCC#C)cc1	Clc1ccc(Cc2c(O)c(C(=O)O)c3c(n2)c2c(cc3)CCCC2)cc1	S(SCCNC(=O)CCN)CCNC(=O)CCN
P(=O)(OC[C@@H](O)[C@H](O)[C@H](O)C(=O)COP(=O)(O)O)(O)O	S(=O)(=O)(N)c1ccc(C(=O)NCc2c(F)cc(F)cc2)cc1	Clc1cc2c(B(O)OC2)cc1	Brc1c(c(Br)ccc1)-c1c(N)nc2nc(N)ncc2c1	S(=O)(=O)(N)c1ccc(CCC(=O)O)cc1	[Zn-][O+H2]	[Hg](O)c1ccc(C(=O)O)cc1	O/N=C\1/[C@H](O)[C@@H](O)[C@H](O)CN/1	O=C(O)c1c2n(Cc3ccccc3)c3c(c2ccc1)CCCC3	FC(F)[C@@](N)(C(=O)O)CCCN
P(=O)(OP(=O)(OC[C@@H]1[C@@H](O)C[C@H](N2C(=O)NC(=O)C=C2)O1)O)(OP(=O)(O)O)O	S(=O)(=O)(Nc1sc(S(=O)(=O)N)nn1)c1ccccc1	OC(=NC1CCN(CCc2c3c([nH]c2)cccc3)CC1)c1ccccc1	S(=O)(=O)(N)c1ccc(C(=O)NCCOCCOCCN)cc1	Clc1c(S(=O)(=O)N)cc2S(=O)(=O)NC(CC3CCCC3)Nc2c1	O=C(Nc1ccc(Oc2ccccc2)cc1)c1c(NCc2ccncc2)nccc1	O=C(Nc1[nH]nc(C2CC2)c1)Cc1cc2c(cc1)cccc2	[As](=O)O[As]=O	O=C(Cn1c(c(C2CCCCC2)c2c1cc(C(=O)O)cc2)-c1ccccc1)N1CCOCC1	NCCN
O[C@@H]1[C@@H]2Oc3c(O)ccc4c3[C@@]32[C@](O)([C@H](N(CC2CCC2)CC3)C4)CC1	O=C1[C@H](O)[C@@H](c2cc(O)c(O)cc2)Oc2c1c(O)cc(O)c2	FC(F)(F)c1c(Nc2c(C(=O)O)cccc2)cccc1	N(N)C(=N)N	P(=O)(OP(=O)(OC[C@@H]1[C@@H](O)C[C@H](N2C(=O)NC(=O)C=C2)O1)O)(OP(=O)(O)O)O	O=C1N(CCCCN2CCN(c3ncccn3)CC2)C(=O)CC2(C1)CCCC2	O=C(Nc1ccccc1)c1n[nH]cc1	Clc1sc(/C=C/S(=O)(=O)N[C@@H]2C(=O)N([C@H](C(=O)N3CCOCC3)C)CC2)cc1	O=C(O)C1=CCCNC1	Fc1c2c(NCCN)cc(-c3[nH]ccc3)c3C(=O)Nc(c23)cc1
O=C(N(c1nccnc1)C1CCN(CCc2ccccc2)CC1)c1occc1	P(=O)(OC[C@@H]1[C@@H](O)C[C@H](N2C(=O)NC(=O)C=C2)O1)(O)O	O=C(O)c1cn(-c2ccccc2)nc1	O[C@@H]1[C@@H]2Oc3c(O)ccc4c3[C@@]32[C@](O)([C@H](N(CC2CCC2)CC3)C4)CC1	O/N=C/c1c2c(c(-c3ccc(O)cc3)cc1)cccc2	O(CCCCN1CCN(c2c3c(ccc2)cccc3)CC1)c1nc2NC(=O)CCc2cc1	O=C(NCCCc1ccccc1)NC1CCCCC1	O(OC(=O)c1ccccc1)C(=O)c1ccccc1	O=C(O)Cc1c2c(ccc1)cccc2	O=C(O)c1cc(O)c2O[Bi](O)Oc2c1
O=C1C(c2ccccc2)=COc2c1cccc2	O=C(O[C@@H]1C2CCN(C1)CC2)N1[C@@H](c2ccccc2)c2c(cccc2)CC1	O=C(O)Cc1c2c(n-3c1NC(=O)c1c-3cccc1)cccc2	[Si](=O)=O	O=C(Nc1cc(-c2n[nH]c3c2cc(-c2n[nH]cn2)cc3)ccc1)c1occc1	O=C1N2c3c(cccc3CC2)CC1	O=C1CCCCC1	O=C1/C(=C/c2cc3c(-c4ccncc4)ccnc3cc2)/SC(=O)N1	O=C(O)CCCCCCCC(=O)O	O[C@@H]1[C@@H](O)CSSC1
O=C1C(c2ccccc2)C(=O)c2c1cccc2	O=C1/C(=C/c2cc3c(-c4ccncc4)ccnc3cc2)/SC(=O)N1	O=C(O)CCCc1c2c([nH]c1)cccc2	[Si](O[Si](C)(C)C)(OC)(C)C	S(=O)(=O)(N1CCN(c2ncccc2)CC1)c1cc(NC(=O)Nc2sccn2)ccc1	O=S1(=O)N(CCCCNC[C@@H]2Oc3c(cccc3)CC2)C(=O)c2c1cccc2	Clc1c(F)c(OC2CCC(C(=O)O)(Cc3nc(Nc4sccn4)ccc3)CC2)ccc1	OB(O)c1ccc(-c2ccc(B(O)O)cc2)cc1	O=C(O)CN1S(=O)(=O)c2c(C(=O)O)cc3c(c2C1=O)cccc3	O=C(N[C@@H]1C(=O)NC(=O)CC1)Cc1ccccc1
O=C1C(C#C)=CNC(=O)N1	O=C(O)[C@@]1(O)Oc2c(cccc2)C=C1	S(=O)(=O)(N(CC(F)(F)F)c1ccc(C(O)(C(F)(F)F)C(F)(F)F)cc1)c1ccccc1	O=C(N1CC(=O)N2C(c3c(cccc3)CC2)C1)C1CCCCC1	O=C(Nc1sccn1)C(=O)NC1CCCC1	O=C1/C(=C/2\C(=O)c3c(N\2)cccc3)/c2c(N1)cccc2	FC(F)(F)Oc1cc(-c2c(F)c(F)c(NC(=O)C3=C(C(=O)O)CC=C3)c(F)c2F)ccc1	OB(O)O	Fc1cc2c(n(CC(=O)O)c3c2CN(C(=O)c2c4c(ccc2)cccc4)CC3)cc1	O=C(CN1CCN(Cc2cc3OCOc3cc2)CC1)N1c2c(Sc3c1cccc3)cccc2
O=C(O)[C@@H]1OCCC1	O=C(O)c1c2oc3c(C(=O)O)cccc3c2ccc1	O(CC(O)CNCCN=C(O)N1CCOCC1)c1ccc(O)cc1	O=C(NCc1ccccc1)Cc1ncc(-c2ccc(OCCN3CCOCC3)cc2)cc1	O=C1Nc2c(c3O[C@@H](CNCc4ccccc4)COc3cc2)C1	O=C1Oc2c(cccc2)C=C1	O=C(O)c1ccccc1	O=C(O)C[C@H]1OB(O)[C@@H](NC(=O)Cc2sccc2)CC1	P(=O)(O)(O)CC(=O)O	O=C(NCCCc1ccccc1)NC1CCCCC1
O=C(O)/C=C\C(=O)O	Clc1cc2C(c3ccccc3)=NC(C(=O)O)C(=O)Nc2cc1	FC(F)(F)C(O)(O)C(F)(F)F	O=C1[C@H]([C@H](c2c3c4n(c2)CCCc4ccc3)C(=O)N1)c1c2c([nH]c1)cccc2	O=C1/C(=C/c2cc3c(-c4ccncc4)ccnc3cc2)/SC(=O)N1	O=C(O)c1ccc(B(O)O)cc1	O=C(O)Cc1c2c(n-3c1NC(=O)c1c-3cccc1)cccc2	O=C(O)/C=C/c1ccc(O)cc1	P(=O)(O)(O)C(P(=O)(O)O)O	O=C(O)/C=C(/C=C/C[C@@]1(C)C(=C)C2=C(C(C)(C)CCC2)C1)\C
O=C(O)/C(/O)=C\C=C\C(=O)c1ccccc1	O=C(O)Cc1c(O)c2C(=O)c3c(O)cccc3Cc2cc1	ClC(Cl)(Cl)C(O)O	o1c2c(cc1)cccc2	O=C(O)[C@@H]1NCCC1	P(=O)(OC(C(=O)O)=C)(O)O	O=C(O)CCCC(=O)O	O=C(O)C=C	O=C[C@H](O)[C@@H](O)[C@H](O[C@H]1[C@H](O)[C@@H](O)[C@@H](O)[C@@H](CO)O1)CO	O=C1N2C([C@H]3CNC[C@@H](C2)C3)=CC=C1
O=C(O)c1cc2c(cc(C(=O)O)cc2)cc1	O=C(O)CCC(=O)c1c(C(=O)O)cccc1	O=C(O)[C@@H](O)C[C@H](O)[C@H](O)CO	O=C(O)[C@H]1NC(=O)SC1	O=C(O)/C=C\C(=O)O	O=C(O)c1c(C(=O)O)c(C(=O)O)c(C(=O)O)c(C(=O)O)c1C(=O)O	Ic1c(O)c(C(=O)NCCC(=O)O)cc(-c2c(F)cc(F)cc2)c1	Clc1c2c(/C=C/C(=O)Nc3ccccc3)c(C(=O)O)[nH]c2cc(Cl)c1	O=C[C@@H](O)[C@H](O)[C@@H](O)[C@@H](O)CO	O=C1C(C#C)=CNC(=O)N1
O=C(O)c1nc(-c2ccccc2)[nH]c1	O=C(O)CCCC(=O)NCCc1nc[nH]c1	FC(F)(F)c1c2nccc(Nc3c(C(=O)OC[C@H](O)CO)cccc3)c2ccc1	Clc1ccc([C@H](CCN(C)C)c2ncccc2)cc1	ClC(Cl)=C(C(=O)O)CP(=O)(O)O	Clc1ccc(NS(=O)(=O)c2c(C(=O)O)scc2)cc1	O=C(O)CNC(=O)C1C(=O)N(C(=O)N(C1=O)C1CCCCC1)C1CCCCC1	Clc1c(Cc2oc(C(=O)O)cc2)cccc1	S[C@H]1[C@H](O)[C@@H](O)[C@H](O)[C@@H](CO)O1	O=C1Oc2c(cccc2)C=C1
O=C(O)C1NCSC1	P(=O)(O)(O)C(P(=O)(O)O)(O)Cc1cc(-c2ccc(-c3ccccc3)cc2)ccc1	OC[C@@]1(O)[C@@H](O)[C@H](O)[C@@H](O)CO1	O=C(O)C(=O)N(c1c(C(=O)O)cccc1)c1c2c(ccc1)cccc2	FC(F)(F)c1c(C2CCN(C(=O)Nc3c(C(=O)O)cccc3)CC2)cccc1	Clc1ccc(Nc2c(C(=O)O)cccn2)cc1	O=C(O)CNc1ncnc2oc(c(-c3ccccc3)c12)-c1ccccc1	Clc1c(C(=O)NC(=O)Nc2c(OC(F)(F)F)cc(C(=O)O)cc2)cc(F)c(F)c1	OC[C@@H]1[C@@H](O)[C@@H](O)[C@H](n2c3nc(N/N=C/C4CCCCC4)nc(N)c3nc2)O1	OB1OCCO1
O=C(O)CCC1CCCCC1	OC(CCN1CCCCC1)(c1ccccc1)C1C2C=CC(C1)C2	O=C(O)C(=O)C[C@H](O)[C@@H](O)CO	Clc1c(-c2cc(C(=O)O)c(O)cc2)ccc(Cl)c1	O=C(O)CCC(=O)O	O=C(O)CCC(=O)c1ccc(-c2ccccc2)cc1	Clc1c(Cl)c(C(=O)c2sccc2)ccc1OCC(=O)O	O=C(O)c1c(C2c3c(Oc4c2ccc(O)c4)cc(O)cc3)cccc1	O(CC1CCN(CC2(O)CCOCC2)CC1)c1noc2c1c(O[C@H]1COCC1)ccc2	O=C(O)[C@H]1NC(=O)CC1
Clc1c(NC(=O)NC(=O)c2c(Cl)cc(Cl)cc2)ccc(OCCCC(=O)O)c1	OC(CNCCCCCCNCC(O)c1cc(O)c(O)cc1)c1cc(O)c(O)cc1	Brc1c(O)c(Br)cc(/C=N/NC(=O)c2cc(Br)ccc2)c1O	Clc1c(C(=O)O)cc(NC2=C(c3cc(Cl)ccc3)C(=O)NC2=O)cc1	OC(CCN1CCCC1)(c1ccccc1)C1CCCCC1	P(=O)(O)(O)C(=O)O	Brc1c(OCC(=O)O)c(C(=O)O)sc1-c1cc(NCc2ccccc2)ccc1	O=C(O)c1c(C(=O)O)cccn1	Brc1c(O)c(Br)cc(/C=N/NC(=O)c2cc3c(cc2)cccc3)c1O	S(=O)(=O)(Nc1c(O)cc(C(=O)O)cc1)c1c(C(=O)O)scc1
O=C(O)CN(CC(=O)O)CCN(CC(=O)O)CC(=O)O	O[C@@H]([C@H](O)[C@H](O)CO)[C@@H](O)CO	O=C1c2c(O)ccc(O)c2C(=O)c2c1c(O)c(O)cc2	Clc1c(Cc2oc(C(=O)O)cc2)cccc1	Clc1ccc(C(O)CN2CCC(Cc3ccc(F)cc3)CC2)cc1	P(=O)(O)(O)C(P(=O)(O)O)(O)Cn1cncc1	Cl/C(=N\OCC(O)CN1CCCCC1)/c1cnccc1	Clc1c(C#N)ccc(N2[C@@H](C3CCCC3)[C@@H]3C(=N2)c2c(cc(C(=O)O)cc2)CC3)c1	Clc1ccc(CCCSc2nc(NCCc3ccc(O)cc3)nc(N3CCNCC3)n2)cc1	S(=O)(=O)(Nc1ncccc1)c1ccc(/N=N/c2cc(C(=O)O)c(O)cc2)cc1
Brc1cc(F)c(CNC(=O)c2c(OCC(=O)O)cc(Cl)cc2)cc1	O(C[C@@H]1[C@@H](O)[C@H](O)[C@@H](O)C(O)O1)[C@H]1[C@H](O)[C@@H](O)[C@@H](O)[C@@H](CO)O1	O=C1C(O)=CC(=O)c2c1cccc2	O=C(O)C(=O)CCC(=O)O	O([C@H]1[C@H](O)[C@@H](O)[C@H](O)[C@@H](CO)O1)c1c(O)cc2OC(=O)C=Cc2c1	O(CC(O)CNCCN=C(O)N1CCOCC1)c1ccc(O)cc1	O=C[C@H](O)CO	Fc1cc2c(n(CC(=O)O)c3c2CN(C(=O)c2c4c(ccc2)cccc4)CC3)cc1	O=C1Oc2c(O)c(O)ccc2C(c2ccccc2)=C1	Fc1c(N2CCNCC2)cc2N(c3ccc(F)cc3)C=C(C(=O)O)C(=O)c2c1
S(=O)(=O)(N(CC(F)(F)F)c1ccc(C(O)(C(F)(F)F)C(F)(F)F)cc1)c1ccccc1	O([C@H]1[C@H](O)[C@@H](O)[C@H](O)[C@@H](CO)O1)C1=C(c2cc(O)c(O)cc2)Oc2c(c(O)cc(O)c2)C1=O	O=Cc1cc(O)c(O)cc1	O=C(O)CCCc1ccccc1	Clc1c(Cc2ccc(OCCOC3CC3)cc2)cc([C@H]2[C@H](O)[C@@H](O)[C@H](O)[C@@H](CO)O2)cc1	P(=O)(O)(O)C(P(=O)(O)O)O	SC[C@H](O)CO	Ic1c2c(c(O)c(C(=O)NCC(=O)O)nc2)ccc1	Oc1ccccc1	S(C(=O)c1ccccc1)CC(=O)NCC(=O)NCC(=O)NCC(=O)O
P(=O)(OC[C@@H](O)[C@@H](O)[C@H](O)[C@@H](O)CO)(O)O	P(=O)(O[C@@H]1[C@@H](CO)O[C@@H](N2C(=O)NC(=O)C=C2)C1)(O)O	O=C1N=C(c2sc3c(n2)ccc(O)c3)SC1	O=C(O)CC(O)CC(=O)O	P(=O)(O[C@@H]1[C@H](O)[C@@H](O)[C@@H](O)[C@@H](CO)O1)(O)O	Brc1ccc(C2(O)CCN(CCCC(=O)c3ccc(F)cc3)CC2)cc1	O=C1[C@]2([C@H](O)[C@@H](O)[C@H](O)[C@@H](CO)O2)NC(=O)N1	O=C[C@H](O)[C@@H](O)[C@H](O[C@H]1[C@H](O)[C@@H](O)[C@@H](O)[C@@H](CO)O1)CO	OCc1c2c([nH]c1)cccc2	S[C@H]1[C@H](O)[C@@H](O)[C@H](S)O[C@@H]1CO
Fc1c(Cc2sc3c(c2)cccc3)cc([C@H]2[C@H](O)[C@@H](O)[C@H](O)[C@@H](CO)O2)cc1	Brc1c(O)c(Br)cc(/C=N/NC(=O)c2cnccc2)c1O	Brc1nc(O)c2nc[nH]c2n1	O=C(C(c1ccccc1)c1ccccc1)N1CCN(CC(O)COc2c3c(nccc3)ccc2)CC1	OC[C@@H]1[C@@H](O)[C@H](O)CNO1	Fc1c(CNC(=O)C=2C(=O)C(O)=C3C(=O)N4[C@H](O[C@H]5C[C@@H]4CC5)CN3C=2)c(F)cc(F)c1	O=C1C(c2ccc(O)cc2)=COc2c([C@H]3[C@H](O)[C@@H](O)[C@H](O)[C@@H](CO)O3)c(O)ccc12	O=C1Oc2c(C(O)=C1)cccc2	S(=O)(=O)(CCNCCCO)c1ccc(Nc2nc(OCC3CCCCC3)c3nc[nH]c3n2)cc1	FC=1C(=O)NC(=O)N([C@@H]2O[C@H](CO)[C@@H](O)C2)C=1
F[C@H]1[C@@H](O)[C@H](O)[C@@H](CO)O[C@@H]1O	Fc1c(CNC(=O)C=2C(=O)C(O)=C3C(=O)N4[C@H](O[C@H]5C[C@@H]4CC5)CN3C=2)c(F)cc(F)c1	OCc1c2n(C(NCc3cnccc3)=CC(c3ccccc3)=N2)nc1	O=C1C(c2ccc(O)cc2)=COc2c([C@H]3[C@H](O)[C@@H](O)[C@H](O)[C@@H](CO)O3)c(O)ccc12	OC/C=C/c1ccccc1	Oc1cc(O)cc(CCc2ccc(O)cc2)c1	Brc1cc(c(O)cc1)C=1NC(=O)C(C#N)=C(c2ccccc2)C=1	Oc1c(O)cc2c(C(Cc3ccc(O)cc3)NCC2)c1	Fc1ccc(-c2c(n(O)c3c2nccc3)-c2ccncc2)cc1	P(=O)(O[C@@H]1[C@@H](CO)O[C@@H](N2C(=O)NC(=O)C=C2)C1)(O)O
OC/C=C/c1ccccc1	O=C1c2c(O[C@H](c3ccc(O)cc3)C1)cc(O)cc2	BrCCCCCCCCCCCCO	Oc1c(O)ccc(/C=C/c2cc(O)cc(O)c2)c1	Brc1c(O)c(Br)cc(NC(=O)c2ccccc2)c1	O=C(N1Cc2n(Cc3ccc(O)cc3)c3c(c2CC1)cccc3)c1ccc(O)cc1	O=C1Oc2c(C(O)=C1)cccc2	Fc1c(O)ccc(-c2cc(C#N)c3c(c2)ccc(O)c3)c1	O=C([O-])[C@H](O)[C@@H](O)[C@H](O)C(=O)NO	Oc1cc(O)cc(CCc2ccc(O)cc2)c1
Brc1c(O)c(Br)cc(/C=C\2/C(=O)c3c(O)cc(O)cc3O/2)c1O	O=C1c2c(O[C@H](c3ccc(O)cc3)C1)cccc2	O=C(NO)CCCCCCC(=O)Nc1ccccc1	Oc1c2ncccc2ccc1	Brc1c(O)c(Br)cc(Oc2ccccc2)c1	O=C1c2c(O[C@H](c3ccccc3)C1)cc(O)cc2	[S@@H0](=O)(O)c1c(-c2c(O)cccc2)cccc1	[S@@H0](=O)(CCCCP(=O)(O)O)c1c(O)cccc1	O=C(NO)c1ccccc1	Fc1c(O)ccc(-c2cc(C#N)c3c(c2)ccc(O)c3)c1
P(=O)(Oc1c(O)ccc(C2=C(O)C(=O)c3c(O)cc(O)cc3O2)c1)(O)O	O(CCCN1CC(O)C1)CCc1cc2c(scc2)cc1	ClCCNP(=O)(O)NCCCl	O=C(O)CCO	Oc1c(-c2n[nH]c3c2ccc(O)c3)ccc(O)c1	P(=O)(OC[C@@H](O)[C@H](O)C(=O)CO)(O)O	O=C1c2c(O)cccc2C(=O)c2c1c(O)ccc2	OC1=NC(=N)Nc2[nH]cc(C#N)c12	OC(=N)N	OCC(N[C@@H]1[C@H](O)[C@@H](O)[C@H](O)[C@@](O)(CO)C1)CO
O=C1[C@](c2ccccc2)(C2CCN(Cc3ccccc3)CC2)CCC(O)=N1	Brc1ccc(CO)cc1	P(=O)(OCCCc1c2c([nH]c1)cccc2)(O)O	Clc1c(OCCCCCc2onc(COCOCCO)c2)c(Cl)cc(C=2OCCN=2)c1	Oc1c(CC=C)cccc1	Clc1ccc(-c2c(c(C3CCN(C(=O)CO)CC3)n[nH]2)-c2ncncc2)cc1	O=C1C(O)=C(c2cc(O)c(O)cc2)Oc2c1ccc(O)c2	OCCC(CCCCO)CCCCO	Clc1ccc(SC(P(=O)(O)O)P(=O)(O)O)cc1	O=C(O)CCCCO
O=C1C(O)=COC(CO)=C1	OCNCCCCCCCCO	P(=O)(OP(=O)(O)O)(OP(=O)(O)O)O	O(O)[C@@]1(Cc2ccc(O)cc2)C(=O)N2C(C(Cc3ccccc3)=NC(c3ccc(O)cc3)=C2)=N1	Brc1ccc(CO)cc1	O=C(O)CCCCCCCCCCCO	BrCCCCCCCCCCCCO	S(=O)(=O)(CCNCCCO)c1ccc(Nc2nc(OCC3CCCCC3)c3nc[nH]c3n2)cc1	S(=O)(=O)(O)Cc1ccccc1	O=NO
SCCOCCOCCOCCOCCOCCOCCO	SCCNC(=O)c1cc(C(=O)NCCS)ccc1	S(=O)(=O)(O)c1cc2c(cc(S(=O)(=O)O)cc2)cc1	P(=O)(O)(O)CN1C(=O)C(=O)Nc2c1cc(N1CCOCC1)c(C(F)(F)F)c2	P(=O)(O)(O)CC=O	Clc1cc2C(c3c(F)cccc3)=NC(O)C(=O)N(CCO)c2cc1	Clc1c(OOO)c(Cl)cc(Nc2c(C(=O)O)cccc2)c1	[Hg]c1ccc(S(=O)(=O)O)cc1	S(=O)(=O)(Oc1ccc(C(c2ncccc2)c2ccc(OS(=O)(=O)O)cc2)cc1)O	Clc1cnc(NC(P(=O)(O)O)P(=O)(O)O)cc1

## Sheet: 2D6_Sub
Dataset 1	Dataset 2	Dataset 3	Dataset 4	Dataset 5	Dataset 6	Dataset 7	Dataset 8	Dataset 9	Dataset 10
O=C([C@H](N)CC(C)C)N1[C@H](C(=O)NCc2ccc(C(=N)N)cc2)CCC1	O=C([C@H](N)Cc1ccccc1)N1[C@H](C(=O)NCc2cc(C)ccc2)CCC1	Clc1cc(CNC(=O)[C@H]2N(C(=O)[C@H](N)Cc3ccccc3)CCC2)ccc1	Fc1ccc([C@H](NC=2S/C(=C\c3oc(CC)cc3)/C(=O)N=2)C(=O)O)cc1	O(C[C@@H](N)Cc1c2c([nH]c1)cccc2)c1cc(/C=C/c2ccncc2)cnc1	Clc1cc(CNC(=O)[C@H]2N(C(=O)[C@H](N)Cc3ccccc3)CCC2)ccc1	O=C(O)CC[C@H](N)CC	O=C([C@H](N)CC)N1[C@H](C(=O)NCc2ccc(C(=N)N)cc2)CCC1	Clc1cc(CNC(=O)[C@H]2N(C(=O)[C@H](N)CC(C)C)CCC2)ccc1	O=C(O)[C@H](N)CC=O
O=C(NCc1ccccc1)[C@@H](NC(=O)Cc1ccccc1)[C@H]1SC(C)(C)[C@H](C(=O)O)N1	O(C[C@@H](N)Cc1c2c([nH]c1)cccc2)c1cc(/C=C/c2ccncc2)cnc1	Clc1cc(CNC(=O)[C@H]2N(C(=O)[C@H](N)CC3CCCCC3)CCC2)ccc1	O=C([C@@H](OC)[C@H](O)[C@H](O)CO)CO	F[C@@H]1[C@H](O)[C@@H](N=C(O)C)[C@H]([C@H](O)[C@H](O)CO)O[C@]1(O)C(=O)O	O=C(NO)[C@@H](O)[C@H](C=O)CC(C)C	O(C[C@@H](N)Cc1c2c([nH]c1)cccc2)c1cc(-c2cc3c(C)n[nH]c3cc2)cnc1	Brc1ccc(C[C@H](N)COc2cc(-c3cc4c(C)n[nH]c4cc3)cnc2)cc1	O=C(O)[C@@H](N=C(O)[C@@H](O)[C@H](N)Cc1ccccc1)CC(C)C	O=C(O)[C@@H](NC(=O)Cc1sccc1)[C@@H]1SCC(C)=C(C(=O)O)N1
O=C(O)C(=O)C[C@H](O)[C@@H](N=C(O)C)[C@@H](O)[C@H](O)[C@H](O)CO	O=C(O)[C@@H]1[C@@]2(C(=O)N[C@H](c3ccc(OCc4c5c(nc(-c6ccccc6)c4)cccc5)cc3)C2)C1	O(C[C@@H](N)CC1=C2C(N=C1)C=CC=C2)c1cc(-c2cc3c(n[nH]c3)cc2)cnc1	O=C(OC[C@@H](O)[C@@H](OC)[C@H]1[C@H](N=C(O)C)[C@@H](NC(=N)N)C=C(C(=O)O)O1)CCCCCCC	P(=O)(OC[C@H](N)C(=O)O)(OC[C@H](O)CO)O	Clc1cc2c(cc(S(=O)(=O)C[C@@H](O)C(=O)N3CCC(N4C(O)=NCCC4)CC3)cc2)cc1	O=C(O[C@@H]1[C@@H]2[C@@H](CC[C@@H](O)C[C@@H](O)CC(=O)O)[C@@H](C)C=CC2=C[C@H](C)C1)[C@H](CC)C	O=C(O)C=1O[C@@H]([C@H](O)[C@H](O)CO)[C@H](N=C(O)C)[C@@H](N)C=1	Fc1ccc([C@H](O)[C@H](O)C(=O)O)cc1	P(=O)(OCCCN1C(=O)N(C[C@@H](O)[C@H](O)[C@H](O)CO)c2nc(O)nc(O)c12)(O)O
P(=O)(OC[C@@H](O)[C@@H](O)[C@H](O)CO)(O)O	Fc1cc2N(C(=O)OC(C)C)[C@@H](CC)C(=O)Nc2cc1	Clc1c([C@@H](C(=O)OC)N2Cc3c(scc3)CC2)cccc1	O=C(OCc1ccccc1)N[C@H](C(=O)N[C@H]([C@H](O)COC)CC(C)C)CC(C)C	P(=O)(OC[C@@H](O)[C@@H](O)[C@H](O)[C@H](O)C=O)(O)O	O([C@H](C(=O)Nc1c2C(=O)C(=O)NC(=O)c2ccc1)c1ccccc1)C(=O)C	S(=O)(=O)(N(C)c1nc2cc(c1)COC(=O)[C@@](N)(C)Cc1cc(ccc1)CC[C@@H](C)CC2)C	O=C(O[C@H]1[C@@H](OC)[C@H]([C@]2(C)[C@@H](CC=C(C)C)O2)[C@]2(OC2)CC1)N[C@@H](C(=O)N)C(C)C	P(=O)(O)(O)[C@H](O)c1c2c(ccc1)cccc2	O=C(O)[C@]1(Oc2cc3OC(=O)C=C(C)c3cc2)O[C@@H]([C@H](O)[C@H](O)CO)[C@H](N=C(O)C)[C@@H](O)C1
P(=O)(OC[C@@H](O)[C@@H](O)[C@@H](O)C=O)(O)O	O=C([O-])CNC(=O)CC[C@@H](C)[C@@H]1[C@@]2(C)[C@@H](O)C[C@@H]3[C@]4(C)[C@H](C[C@@H](O)[C@H]3[C@@H]2CC1)C[C@H](O)CC4	O=C(O)[C@@H](NC(=O)Cc1sccc1)[C@@H]1SCC(C)=C(C(=O)O)N1	O([C@@H]([C@@H]1OCCNC1)c1ccccc1)c1c(OCC)cccc1	P(=O)(OC[C@@H](O)[C@@H](O)c1c2c([nH]c1)cccc2)(O)O	O=S1(=O)N=C(C=2C(=O)N(Cc3ccccc3)[C@@H](C(C)C)C=2O)c2c1cccc2	S(=O)(=O)(N1[C@H](C)CN(CC2(C(=O)N)CC2)CC1)c1ccc([C@](O)(C(F)(F)F)C)cc1	FC(F)(F)[C@](O)(C(=O)N1[C@@H](C)CN(C(=O)c2ccc(C#N)cc2)[C@H](C)C1)C	O=C(N)Cc1ccc(OC[C@H](O)CNC(C)C)cc1	P(=O)(OC[C@@H](O)[C@@H](O)c1c2c([nH]c1)cccc2)(O)O
Clc1cc2n(C)c3C(=O)NC4([C@H](C#N)c3c2cc1)CCNCC4	O=C(C)[C@@H]1[C@]2(C)[C@H]([C@H]3[C@@H]([C@]4(C)C(=CC3)C[C@@H](O)CC4)CC2)CC1	O=[N+]([O-])c1ccc([C@@H](O)[C@H](N=C(O)C)CO)cc1	Clc1cc2n(C)c3C(=O)NC4([C@H](C#N)c3c2cc1)CCNCC4	O(C)[C@@H]1[C@@H](O)[C@H](O)[C@H](O)[C@H](C)O1	O[C@H]1[C@@H](O)O[C@H](C)C[C@@H]1O	O(C)[C@H]1[C@H](O)[C@H](O)[C@H](C)O[C@H]1O	O=C(O)CC[C@@H](C)[C@@H]1[C@]2(C)[C@H]([C@H]3[C@@H]([C@]4(C)[C@H]([C@@H](O)C3)C[C@H](O)CC4)CC2)CC1	O=C(N[C@@H]([C@@H](O)[C@H](O)[C@H](O)CO)C=O)C	O=C1[C@H](C)[C@@H](O)[C@@H](C)[C@@H](CC)OC(=O)[C@H](C)[C@@H](O)[C@H](C)[C@@H](O)[C@@H](C)C[C@H]1C
O=C(O)C[C@H]1N[C@H](C(=O)O)CC1	O[C@@H]1CC=2[C@@](C)([C@@H]3[C@H]([C@H]4[C@@](C)([C@@H]([C@@H](CC[C@H](C(C)C)CC)C)CC4)CC3)CC=2)CC1	O=C(O)C=1O[C@@H]([C@H](O)[C@H](O)CO)[C@H](N=C(O)C)[C@@H](N)C=1	O=C(O)C[C@H]1N[C@H](C(=O)O)CC1	O=C(O)[C@@H]1[C@@]2(C(=O)N[C@H](c3ccc(OCc4c5c(nc(-c6ccccc6)c4)cccc5)cc3)C2)C1	Oc1nc([C@H]2[C@H](C)CN(Cc3ncccn3)C2)nc2n(C3CCOCC3)ncc12	O=C(O[C@@H]1[C@]2(C)[C@H]([C@H]3[C@@H](c4c(cc(O)cc4)CC3)CC2)CC1)CCC1CCCC1	SCC(=O)N[C@@H]1C=2C(c3c(OC)c(OC)c(OC)cc3CC1)=CC=C(OC)C(=O)C=2	F[C@@H]1[C@H](O)[C@@H](N=C(O)C)[C@H]([C@H](O)[C@H](O)CO)O[C@]1(O)C(=O)O	O=C(OC1C[C@@H]2N3[C@H](C1)CC(C(=O)C3)C2)c1c2c([nH]c1)cccc2
O=C(C)[C@@H]1[C@]2(C)[C@H]([C@H]3[C@H](C(=O)C2)[C@]2(C)[C@H](C[C@H](O)CC2)CC3)CC1	O[C@@H]1CC=2[C@@](C)([C@@H]3[C@H]([C@H]4[C@@](C)([C@@H]([C@@H](CCCC(C)C)C)CC4)CC3)CC=2)CC1	P(=O)(OC[C@@H](O)[C@@H](O)[C@H](O)C(=O)COP(=O)(O)O)(O)O	O[C@@H]1C(C)(C)[C@H]2[C@@](C)(C3=C([C@@]4(C)[C@@](C)([C@@H]([C@@H](CCC=C(C)C)C)CC4)CC3)CC2)CC1	S(=O)(=O)(N1[C@@H](C(=O)O)Cc2c(cccc2)C1)c1ccc(-c2ccccc2)cc1	O(CCCO)[C@H]1[C@H](O)C(=C)/C(=C\C=C/2\[C@H]3[C@@](C)([C@@H]([C@@H](CCCC(O)(C)C)C)CC3)CCC\2)/C[C@H]1O	S(=O)(=O)(N1CCN(C)CC1)c1c(C)cc2c(S(=O)(=O)N[C@@H](C3CCCC3)C2)c1	S(C[C@@H]1N(C(=O)OC(C)C)c2c(NC1=S)ccc(OC)c2)C	P(=O)(OCCCN1C(=O)N(C[C@@H](O)[C@@H](O)[C@H](O)CO)c2nc(O)nc(O)c12)(O)O	FC(F)(F)c1ccc(C(=O)N2[C@H]([C@@H](C(=O)O)C[C@]2(C(=O)O)CC(C)C)c2sccc2)cc1
S(=O)(=O)(O[C@@H]1[C@]2(C)[C@H]([C@H]3[C@@H](c4c(cc(OS(=O)(=O)N)c(OC)c4)CC3)CC2)CC1)N	O=C(NCCc1cc2OCOc2cc1)[C@@H]1N(c2nc(-n3cncc3)nc(C)c2)CCC1	Clc1c(Cl)ccc2c1n(C)c1C(=O)NC3([C@H](C#N)c21)CCN(C)CC3	O(CCN1CCCC1)c1ccc([C@H]2[C@@H](c3ccccc3)CCc3c2ccc(O)c3)cc1	O=C1[C@H](Cc2ccc(C(=N)N)cc2)CCCC[C@H]1Cc1ccc(C(=N)N)cc1	O=CCN1C(=O)[C@H](CC2C=CC(=O)C=C2)N=C1CN	O(O)[C@@]1(Cc2cc3c(cc2)cccc3)C(=O)N2C([C@H](Cc3ccccc3)NC(c3ccc(O)cc3)=C2)=N1	S[C@H]1[C@H](O)[C@@H](O)[C@@H](OC)O[C@@H]1CO	O=C1C([N@@]2[C@H](C)C2)=CC(=O)c2n(C)c(c(CO)c12)-c1ccccc1	O=C(O)C[C@H]1C(=O)N(C)Cc2c(N1)cccc2
O=C(O[C@@H]1[C@]2(C)[C@H]([C@H]3[C@@H](c4c(cc(O)cc4)CC3)CC2)CC1)CCC1CCCC1	Fc1c(Nc2n([C@@H]3COCC3)c3nc(NC4CCC(O)CC4)ncc3n2)c(F)cc(F)c1	O=C1[C@H](C)[C@@H](O)[C@@H](C)[C@@H](CC)OC(=O)[C@H](C)[C@@H](O)[C@H](C)[C@@H](O)[C@@H](C)C[C@H]1C	O=C(N[C@@H]1C(=O)NCC1)CC(=O)CCCCCCCCC	SCC(=O)N[C@@H]1C=2C(c3c(OC)c(OC)c(OC)cc3CC1)=CC=C(OC)C(=O)C=2	SCC(=O)N[C@@H]1C=2C(c3c(OC)c(OC)c(OC)cc3CC1)=CC=C(OC)C(=O)C=2	Clc1ccc(NC(=O)N2[C@@H](C(=O)Nc3c(F)cc(N4C(=O)C=CC=C4)cc3)C[C@@H](OC)C2)cc1	S[C@H]1[C@H](O)[C@@H](O)[C@@H](S)O[C@@H]1CO	Fc1c(NC(=O)[C@H]2[C@@H](C(=O)O)C2)cc(F)cc1	FC(F)(F)c1n2c(nn1)CN([C@@H]1C[C@H](N)[C@@H](c3c(F)cc(F)c(F)c3)CC1)CC2
O(O)[C@@]1(Cc2cc3c(cc2)cccc3)C(=O)N2C([C@H](Cc3ccccc3)NC(c3ccc(O)cc3)=C2)=N1	O=C(N[C@@H]1C(=O)OCC1)CCCCCCC	O=C(O[C@]1([C@H](C)CN(C)CC1)c1ccccc1)CC	Clc1ccc(NC(=O)N2[C@@H](C(=O)Nc3c(F)cc(N4C(=O)C=CC=C4)cc3)C[C@@H](OC)C2)cc1	O=C(O)[C@@H](N[C@@H]1C(=O)N(CC(=O)O)c2c(cccc2)CC1)CCc1ccccc1	Fc1cc(-c2sc(C(=O)N[C@@H]3CNCCC3)c(NC(O)=N)c2)ccc1	O=C1N=C(O)C=2c3c4c(n(c3)CC[C@@H](CN(C)C)OCCn3c5c(c(c3)C1=2)cccc5)cccc4	S(c1cc(C=2[C@@H](O)[C@H](O)C[C@](O)(C(=O)O)C=2)ccc1)c1ccccc1	S(=O)(=O)(N1CCN(C)CC1)c1cc2S(=O)(=O)N[C@@H](C3CCCC3)Cc2cc1	S(=O)(=O)(N1[C@@H](C(=O)NCCS)CCC1)c1ccc(C)cc1
O([C@@H]1CN(Cc2cc3OCOc3cc2)CCC1)c1ccc(-n2cncc2)cc1	O=C1[C@@]2(C)C(C)(C)[C@H]([C@H](O)C2)C1	O(C)[C@@H]1[C@@H](O)[C@H](O)[C@H](O)[C@H](C)O1	N[C@H]1CN=CCC1	Clc1ccc(C(=O)N(CCCOC)[C@@H]2CN(CCc3ccccc3)CCC2)cc1	O=C(N[C@@H]1C(=O)OCC1)CC(=O)CCCCCCCCC	Ic1cc(F)c(/N=C/2\[C@H](F)C(F)=CC=C\2C(=O)NOCCO)cc1	O=C1C(=O)C=C2[C@H](O)CN(C)C2=C1	Clc1c(Cc2ccc(O[C@@H]3COCC3)cc2)cc([C@H]2[C@H](O)[C@@H](O)[C@H](O)[C@@H](CO)O2)cc1	S(CC1=C(C(=O)O)N2C(=O)[C@@H](NC(=O)[C@H](N)c3ccc(O)cc3)[C@H]2SC1)c1nn[nH]c1
Fc1c(Nc2n([C@@H]3COCC3)c3nc(NC4CCC(O)CC4)ncc3n2)c(F)cc(F)c1	P(=O)(OC[C@@H]1[C@@H](O)[C@H](O)[C@H](O)O1)(O)O	O=C(NO)[C@@H]1[C@](C(=O)OC)(Cc2ccc(OCc3c4c(nc(C)c3)cccc4)cc2)C1	Clc1c(OC(C(=O)NC2[C@H]3CC4(S(=O)(=O)C)C[C@@H]2CC(C4)C3)(C)C)ccc(F)c1	S(=O)(=O)(N1[C@@H](C(=O)O)CCC1)c1ccc(C)cc1	OC(=NC[C@H]1[C@H](c2c3c(OCC3)ccc2)C1)CC	S[C@H]1[C@H](O)[C@@H](O)[C@@H](S)O[C@@H]1CO	BrC=1N=C2C(=O)NCC[C@H](C=3C(=O)N=C(N)N=3)[C@@H]2C=1	Cl[C@H]1N(CC(=O)NCc2c3c(sc2)ccc(Cl)c3)[C@@H](O)C(NCCc2ncccc2)=NC1	Clc1c(C)c(N2C(=O)N3[C@@H]([C@H](O)CC3)C2=O)ccc1C#N
O([C@@H]1[C@@H](O)[C@H](O)OC[C@H]1O)[C@H]1[C@H](O)[C@@H](O)[C@H](CO)O1	Cl[C@H]1[C@@H]2[C@H]([C@@H](O)C[C@]3(C)[C@@](O)(C(=O)CO)[C@H](C)C[C@@H]23)[C@]2(C)C(=CC(=O)C=C2)C1	O=C(O)C[C@H]1N[C@H](C(=O)O)CC1	O=C(O)[C@]1(C)C[C@@H]2[C@@](C)(CC[C@@]3(C)[C@@]4(C)[C@H](C(=O)C=C23)[C@]2(C)[C@H](C(C)(C)[C@@H](O)CC2)CC4)CC1	O[C@H]1[C@H](O)c2c(c3c4c(ccc3cc2)cccc4)C[C@H]1O	OC[C@H]1OB(c2ccc(CCNC(=N)N)cc2)OC1	O=C(O)CCC(=O)C=1[C@@H](C(=O)O)[C@H](O)C=CC=1	O(C)c1c(OC)cc2c([C@@H](CC3=C(CC)CN4[C@H](c5c(cc(OC)c(OC)c5)CC4)C3)NCC2)c1	O=C(O)C1(C)OCC(OC(O)=NCCN=C(OC2COC(C(=O)O)(C)OC2)O)CO1	OC[C@@H]1[C@@H](O)[C@H](O)[C@H](O)CN1
O(CCCCCCCC)[C@H]1[C@H](O[C@H]2[C@@H](O)[C@H](O)[C@H](O)[C@H](C)O2)C[C@@H](O)[C@@H](CO)O1	F[C@]12[C@@H](O)C[C@]3(C)[C@](O)(C)CC[C@H]3[C@@H]1CCC=1[C@]2(C)CCC(=O)C=1	Fc1ccc(Nc2nccc(-c3cc(NC(=O)C4CCC(OC)CC4)ncc3)c2)cc1	BrC=1N=C2C(=O)NCC[C@H](C=3C(=O)N=C(N)N=3)[C@@H]2C=1	O=C1N(c2c3c(c(C#N)cc2)cccc3)C(=O)[C@@H]2[C@H](O)CCN12	Clc1c(COc2cnccc2)cc(NC(=O)C2=C[C@H](F)C[C@@H](N3CCOCC3)C2)cc1	O=C(CC)[C@@]1(C)[C@H](C)C[C@@H]2[C@]1(C)C[C@H](O)[C@@H]1[C@]3(C)C(=CC(=O)C=C3)CC[C@@H]21	O=C1C=C2[C@@H]([C@@H]3[C@H]([C@H]4[C@@](C)([C@](O)(C#C)CC4)CC3)CC2)CC1	O([C@H]1[C@H](O)[C@@H](O[C@@H]2[C@H](O)[C@@H](NC)[C@](O)(C)CO2)[C@H](N)C[C@@H]1N)[C@@H]1[C@H](N)CC=C(CN)O1	OC(=N[C@@H]1[C@H](O)[C@H](O)[C@@H](CO)O[C@H]1O)C
F[C@@H]1[C@@H](O)[C@@H](O)[C@@H](CO)O[C@H]1O[C@H]1[C@H](O)[C@@H](O)[C@H](O)O[C@@H]1CO	ClCOC(=O)[C@]1(O)[C@]2(C)[C@H]([C@H]3[C@H]([C@@H](O)C2)[C@]2(C)C(=CC(=O)C=C2)CC3)CC1	O=C(O)CC[C@@H](C)[C@@H]1[C@]2(C)[C@H]([C@H]3[C@@H]([C@]4(C)[C@H]([C@@H](O)C3)C[C@H](O)CC4)CC2)CC1	O(c1cc2c([C@@H]3[C@H]([C@H]4[C@@](C)([C@](O)(C#C)CC4)CC3)CC2)cc1)C1CCCC1	O[C@@H]1[C@@H](O)c2n(ccn2)C[C@H]1O	O=C1N(C)C(=O)c2n(Cc3c(C#N)cccc3)c(N3C[C@H](N)CCC3)nc2N1C	O[C@H]1[C@H](O)C[C@@H]2[C@]1(C)CC[C@H]1[C@H]2CCc2c1ccc(O)c2	O(c1cc2c([C@@H]3[C@H]([C@H]4[C@@](C)([C@](O)(C#C)CC4)CC3)CC2)cc1)C1CCCC1	OC1CN(C=2[C@@H](c3sccc3)N=C(c3ccccc3)c3c(N=2)cccc3)C1	F[C@@H]1[C@@H](O)[C@@H](O)[C@@H](CO)O[C@H]1O[C@H]1[C@H](O)[C@@H](O)[C@H](O)O[C@@H]1CO
O=C(O)[C@H]1[C@@](Cn2nncc2)(C)S(=O)(=O)[C@H]2N1C(=O)C2	O=C(OCC(=O)[C@@H]1[C@]2(C)[C@H]([C@H]3[C@@H]([C@]4(C)C(=CC(=O)CC4)CC3)CC2)CC1)C	O=C1[C@H](Cc2ccc(C(=N)N)cc2)CCCC[C@H]1Cc1ccc(C(=N)N)cc1	O=C(O[C@@]1(C(=O)C)[C@]2(C)[C@H]([C@H]3[C@@H]([C@]4(C)C(C(C)=C3)=CC(=O)CC4)CC2)CC1)C	O=C1C(O)=C(O)[C@@H]([C@@H](O)CO)O1	O[C@@H]1[C@H](O)C[C@@H]2[C@]1(C)CC[C@H]1[C@H]2CCc2c1ccc(O)c2	O=C1O[C@@]2([C@]3(C)[C@H]([C@H]4[C@@H]([C@]5(C)C([C@H]6[C@@H]4C6)=CC(=O)CC5)CC3)[C@H]3[C@@H]2C3)CC1	ON=C1C=C2[C@@H]([C@@H]3[C@H]([C@H]4[C@@](CC)([C@](O)(C#C)CC4)CC3)CC2)CC1	S(CC1=C(C(=O)O)N2C(=O)[C@@H](NC(=O)[C@H](N)c3ccc(O)cc3)[C@H]2SC1)c1nn[nH]c1	F[C@@H]1C=2[C@@](C)([C@@]3(F)[C@@H](O)C[C@]4(C)[C@]5(C(=O)CO)OC(C)(C)O[C@@H]5C[C@H]4[C@@H]3C1)C=CC(=O)C=2
FC1(F)C[C@@H]2[C@H](c3ccc(O)cc3)Oc3c([C@@H]2C1)cc(O)cc3	O=C(C)[C@@H]1[C@]2(C)[C@H]([C@H]3[C@@H]([C@]4(C)[C@H](C[C@@H](O)CC4)CC3)CC2)CC1	Fc1c(-c2n(C(C)C)c(C)nc2)nc(Nc2ccc(C(=O)N3C[C@@H](N(C)C)CC3)cc2)nc1	S(=O)(=O)(O)CCNC(=O)CC[C@@H](C)[C@@H]1[C@]2(C)[C@H]([C@@H]3[C@@H](O)C[C@H]4[C@@](C)([C@H]3CC2)CC[C@@H](O)C4)CC1	F[C@@H]1C=2[C@@](C)([C@H]3[C@@H](O)C[C@]4(C)[C@]5(C(=O)CO)OC(C)(C)O[C@@H]5C[C@H]4[C@@H]3C1)CCC(=O)C=2	O=C(O)C1=C(O)[C@H](O)[C@@H](O)[C@H](O)O1	O=C(O)C1=CC[C@H]2C(C)(C)Oc3c(c(O)cc(C(CCCCCC)(C)C)c3)[C@@H]2C1	O=C1C=C2[C@@](C)([C@@H]3[C@H]([C@H]4[C@@](C)([C@@H](O)CC4)CC3)CC2)C=C1	S=C1N(C)C(C)=C(C(=O)c2ccccc2)[C@@H](c2cc(O)ccc2)N1	O=C(OCC(=O)[C@]12[C@]3(C)[C@H]([C@H]4[C@H]([C@@H](O)C3)[C@]3(C)C(=CC(=O)C=C3)CC4)C[C@H]1OC(C)=N2)C
O[C@@H]1C=C2[C@@H]([C@@H]3[C@H]([C@H]4[C@@](C)([C@](O)(C#C)CC4)CC3)CC2)CC1	O=C(C)[C@@H]1[C@]2(C)[C@H]([C@H]3[C@@H]([C@]4(C)[C@H](C[C@H](O)CC4)CC3)CC2)CC1	Clc1nc(N)c2ncn([C@@H]3O[C@H](CO)CC3)c2n1	O=C(O[C@@H]1[C@]2(C)[C@H]([C@H]3[C@@H]([C@@H]4C(=CC(=O)CC4)CC3)CC2)CC1)CCc1ccccc1	F[C@@H]1C=2[C@@](C)([C@H]3[C@@H](O)C[C@]4(C)[C@]5(C(=O)CO)OC(C)(C)O[C@@H]5C[C@H]4[C@@H]3C1)C=CC(=O)C=2	O(C)c1cc2O[C@@H](O)C(=O)N(O)c2cc1	O=C1C=C2C(=C3[C@H]([C@H]4[C@@](C)([C@](O)(CC#N)CC4)CC3)CC2)CC1	O=C1C=C2[C@@H]([C@@H]3[C@@H]([C@H](C)C2)[C@H]2[C@@](C)([C@@H](O)CC2)CC3)CC1	S(=O)(=O)(O[C@@H]1[C@@H](O)[C@H](O)[C@H](C(=O)O)O[C@H]1O)O	Oc1cc2c(c3c([C@H]4[C@@](C)([C@@](O)(C)CC4)CC3)cc2)cc1
O[C@]1(C)[C@]2(C)[C@H]([C@H]3[C@@H]([C@]4(C)[C@H](Cc5nonc5C4)CC3)CC2)CC1	O=C1C[C@H]2[C@@](C)([C@@H]3[C@H]([C@H]4[C@@](C)([C@@H](O)CC4)CC3)CC2)CC1	S(C[C@@H]1N(C(=O)OC(C)C)c2c(NC1=S)ccc(OC)c2)C	O[C@@H]1CC=2[C@@](C)([C@@H]3[C@H]([C@H]4[C@@](C)(C(n5c6c(nc5)cccc6)=CC4)CC3)CC=2)CC1	ClCC(=O)[C@@]1(O)[C@H](C)C[C@@H]2[C@]1(C)C[C@H](O)[C@]1(Cl)[C@]3(C)C(=CC(=O)C=C3)CC[C@@H]21	O[C@H]1[C@H](O)C[C@@H]2[C@]1(C)CC[C@H]1[C@H]2CCc2c1ccc(O)c2	O=C(C)C1=C(O)N2C(C)(C)[C@H]3[C@@H]([C@H]2C1=O)c1c2c([nH]c1)cccc2C3	O=C(O[C@@H]1[C@]2(C)[C@H]([C@@H]3[C@H](C)CC=4[C@@H]([C@H]3CC2)CCC(=O)C=4)CC1)C	F[C@@H]1C=2[C@@](C)([C@H]3[C@@H](O)C[C@]4(C)[C@]5(C(=O)CO)OC(C)(C)O[C@@H]5C[C@H]4[C@@H]3C1)CCC(=O)C=2	ON=C1C=C2[C@@H]([C@@H]3[C@H]([C@H]4[C@@](CC)([C@](O)(C#C)CC4)CC3)CC2)CC1
O[C@@H]1[C@]2(C)[C@H]([C@H]3[C@@H]([C@]4(C)C(=CC3)C[C@@H](O)CC4)CC2)CC1	O=C1[C@]2(C)[C@H]([C@H]3[C@@H]([C@]4(C)[C@@H](CC(=O)CC4)CC3)CC2)CC1	O([C@@H]1[C@@H](CO)O[C@H](O)C[C@H]1O)[C@@H]1[C@H](O)[C@@H](O)[C@H](O)[C@@H](CO)O1	O=C1[C@]2(C)[C@H]([C@H]3[C@@H]([C@]4(C)C(=CC(=O)CC4)CC3)CC2)CC1	O=C1C=C2C(=C3[C@@H](c4ccc(N(C)C)cc4)C[C@]4(C)[C@](O)(C#CC)CC[C@H]4[C@@H]3CC2)CC1	O=C(O)[C@]1(C)C[C@@H]2[C@@](C)(CC[C@@]3(C)[C@@]4(C)[C@H](C(=O)C=C23)[C@]2(C)[C@H](C(C)(C)[C@@H](O)CC2)CC4)CC1	O(CCN1CCOCC1)c1c2O[C@H]3[C@@H](O)C=C[C@H]4[C@@H]5N(C)CC[C@]34c2c(cc1)C5	Oc1cc2c([C@H](N(c3ccccc3)CC2)c2ccc(N3C[C@H]4N(CC3)CCCC4)cc2)cc1	O=C(OCC)[C@@H](N[C@H](C(=O)N1[C@H](C(=O)O)C[C@@H]2[C@@H]1CCCC2)C)CCc1ccccc1	O=C1C=C2C(=C3[C@@H](c4ccc(N(C)C)cc4)C[C@]4(C)[C@](O)(C#CC)CC[C@H]4[C@@H]3CC2)CC1
O=C(NC(CO)CC)[C@@H]1C=C2[C@H](N(C)C1)Cc1c3c(n(C)c1)cccc23	FC(F)[C@H]1N(Cc2ccc(F)cc2)C(=O)[C@@H]2[C@H](c3ccc(C(N)N)cc3)[N@@]3[C@H]([C@H]12)CCC3	O=C1N([C@H]2O[C@@H](CN3CCCC3)[C@H](O)C2)C=C(C)C(=O)N1	O=C1[C@]2(C)[C@H](c3c(c4c(cc(O)cc4)cc3)CC2)CC1	O=C1OC[C@]2(C)[C@@H]3[C@H]([C@H]4[C@@](C)([C@](O)(C)CC4)CC3)CC[C@H]2C1	ClC=1C=2[C@](C)([C@@H]3[C@H](C(=O)C=2)C3)[C@@H]2[C@H]([C@H]3[C@@](C)([C@@](OC(=O)C)(C(=O)C)CC3)CC2)C=1	O=C(O)[C@@H](NC(=O)[C@@H](NC(=O)[C@@H]1[C@@H](C(=O)OCC)O1)[C@H](CC)C)[C@H](CC)C	O=C(N1CC(=O)N2[C@H](c3c(cccc3)CC2)C1)C1CCCCC1	ClCC(=O)[C@]12[C@]3(C)[C@H]([C@H]4[C@](F)([C@@H](O)C3)[C@]3(C)C(=CC(=O)CC3)CC4)C[C@H]1OC(C)(C)O2	O=C(OCC(=O)[C@@H]1[C@]2(C)[C@H]([C@H]3[C@@H]([C@]4(C)C(=CC(=O)CC4)CC3)CC2)CC1)C
S(C[C@H]1CN(CCC)[C@H]2[C@@H](c3c4c([nH]cc4C2)ccc3)C1)C	Oc1cc2c(cc1)C[C@H]1N(CC=C)CC[C@@]32[C@H]1CCCC3	F[C@@H]1[C@@H](O)[C@@H](O)[C@@H](CO)O[C@H]1O	O(CCN1CCOCC1)c1c2O[C@H]3[C@@H](O)C=C[C@H]4[C@@H]5N(C)CC[C@]34c2c(cc1)C5	ClC=1C=2[C@@](C)([C@H]3[C@@H](O)C[C@]4(C)[C@@](O)(C(=O)CO)CC[C@H]4[C@@H]3C=1)C=CC(=O)C=2	OC[C@@H]1[C@@H](O)C=CC[C@H]2O[C@@H]3[C@H](O[C@H]4[C@H](O)[C@H]5OCC=CC[C@@H]5O[C@@H]4C3)C=C[C@@H]2O1	O=C(O)[C@H](CON=C1c2c(-c3c1cccc3)cccc2)C	O=C1[C@@H]2Oc3c(O)ccc4c3[C@@]32[C@H]([C@H](N(C)CC3)C4)CC1	O[C@@H]1C=C2[C@@H]([C@@H]3[C@H]([C@H]4[C@@](C)([C@](O)(C#C)CC4)CC3)CC2)CC1	O=C(O[C@@H]1[C@]2(C)[C@H]([C@H]3[C@@H]([C@]4(C)C(=CC(=O)CC4)CC3)CC2)CC1)CC
O=C1[C@]2(C)[C@H]([C@H]3[C@@H]([C@]4(C)[C@@H](C[C@H](O)CC4)CC3)CC2)CC1	Fc1c(N2c3nc(N4C[C@H]5C(N)[C@H]5C4)c(F)cc3C(=O)C(C(=O)O)=C2)ccc(F)c1	Fc1c(NC=2S[C@H](C(C)C)C(=O)N=2)cccc1	O(C)c1cc([C@H](C#Cc2c(N)nc(N)nc2C)C)cc(-c2ccccc2)c1	F[C@@H]1C=2[C@@](C)([C@H]3[C@@H](O)C[C@]4(C)[C@@](O)(C(=O)CO)CC[C@H]4[C@@H]3C1)C=CC(=O)C=2	ClCC(=O)[C@@]1(O)[C@@H](C)C[C@@H]2[C@]1(C)C[C@H](O)[C@]1(F)[C@]3(C)C([C@@H](F)C[C@@H]21)=CC(=O)C=C3	Brc1ccc([C@H](N=C(O)c2c(O)ccc(F)c2)C)cc1	O=C([C@@H](NC(=O)[C@@H]1[C@@H](C(=O)NCc2ccccc2)O1)[C@H](CC)C)N1[C@H](C(=O)O)CCC1	O=C(O[C@]1(C#C)[C@]2(CC)[C@H]([C@H]3[C@@H]([C@@H]4C(=C/C(=N/O)/CC4)CC3)CC2)CC1)C	O=C(O[C@@H]1[C@]2(C)[C@H]([C@H]3[C@@H]([C@@H]4C(=CC(=O)CC4)CC3)CC2)CC1)CCc1ccccc1
O(C)c1c2O[C@H]3[C@@H](O)C=C[C@H]4[C@@H]5N(C)CC[C@]34c2c(cc1)C5	P(=O)(OCc1c(CN[C@H]([C@H](CC)C)C(=O)O)c(O)c(C)nc1)(O)O	Oc1c2[C@H]3[C@H](C(C)(C)Oc2cc(CCCCC)c1)CCC(C)=C3	O(C[C@H](C)N1CCCC1)c1ccc([C@H]2[C@@H](c3ccc(O)cc3)Sc3c(O2)ccc(O)c3)cc1	O[C@@H]1[C@]2(C)[C@H]([C@H]3[C@@H]([C@]4(C)C(=C[C@@H](O)CC4)CC3)CC2)CC1	O=C(O[C@@H]1C=C2[C@@H]([C@@H]3[C@H]([C@H]4[C@@](C)([C@](OC(=O)C)(C#C)CC4)CC3)CC2)CC1)C	O=C(N[C@H](C)c1c2c(ccc1)cccc2)c1c(C)ccc(N)c1	O=C1N=C(O)C(CC)(c2ccccc2)C(O)=N1	ClCOC(=O)[C@]1(O)[C@]2(C)[C@H]([C@H]3[C@H]([C@@H](O)C2)[C@]2(C)C(=CC(=O)C=C2)CC3)CC1	O[C@H]1C[C@H]2[C@@](C)([C@@H]3[C@H]([C@H]4[C@@](C)(C=CC4)CC3)CC2)CC1
S(=O)(=O)(N([C@@H](C(=O)NO)C(C)C)Cc1cnccc1)c1ccc(OC)cc1	O=C(Nc1ccncc1)C1CCC([C@H](N)C)CC1	O=C1C=C2C(=C3[C@H]([C@H]4[C@@](CC)([C@](O)(C#C)CC4)C=C3)CC2)CC1	O=C(OCc1ccccc1)N[C@H](C(=O)N1[C@H](C(=O)N[C@H]([C@H](O)C)Cc2ccccc2)CCC1)C	O=C1C=C2[C@@](C)([C@@H]3[C@H]([C@H]4[C@@](C)([C@@H](O)CC4)CC3)CC2)CC1	F[C@]12[C@@H](O)C[C@]3(C)[C@@](O)(C(=O)C)CC[C@H]3[C@@H]1C[C@H](C)C=1[C@]2(C)C=CC(=O)C=1	[P@](=O)(N([C@@H](C(=O)NO)CC(C)C)Cc1ccccc1)(C)c1ccccc1	O=C(O)[C@@H](CC(=O)O)Cc1ccccc1	O=C(C)[C@@H]1[C@]2(C)[C@H]([C@H]3[C@@H]([C@]4(C)[C@@H](C[C@H](O)CC4)CC3)CC2)CC1	O=C1NC2=C([C@]3(N)/C(=C/C)/[C@@H](C=C(C)C3)C2)C=C1
[P@H](=O)(O)CC(=O)[C@@H]([C@@H](O)CC)C	N([C@H](C)c1ccccc1)=C1N=CNc2[nH]c(-c3ccc(CN4CCN(CC)CC4)cc3)cc12	O=C1C=C2[C@@](C)([C@@H]3[C@H]([C@H]4[C@@](C)([C@@H](O)CC4)CC3)CC2)CC1	O([C@@H]([C@@H](C=O)[C@@H]1SC=C(C(=O)OCC=C)N1)C)C(=O)C	S(=O)(=O)(O[C@@H]1CC=2[C@@](C)([C@@H]3[C@H]([C@H]4[C@@](C)(C(=O)CC4)CC3)CC=2)CC1)O	O=C(OCC(=O)[C@@H]1[C@]2(C)[C@H]([C@H]3[C@@H]([C@]4(C)C(=CC(=O)CC4)CC3)CC2)CC1)C	O=C(O)C=1N[C@H]([C@H](C=O)CC)[C@H]2C=1[C@H](OCCCC)CCC2	O=C([C@H](NC)Cc1ccccc1)N1[C@H](C(O)=NCC2CCC(N)CC2)CCC1	O=C(C)[C@@H]1[C@]2(C)[C@H]([C@H]3[C@@H]([C@]4(C)C(=CC(=O)CC4)CC3)CC2)CC1	O=C(O[C@H]1C=2[C@@]3(C)[C@@H](COC)OC(=O)c4c3c(C(=O)C=2[C@H]2[C@@](C)(C(=O)CC2)C1)oc4)C
O=C(O)[C@@H](N=C(O)CN)CCCCC(O)=N[C@@H](C(=O)O)C	[P@](=O)(N([C@@H](C(=O)NO)CC(C)C)Cc1ccccc1)(C)c1ccccc1	O[C@@H]1[C@@H]2Oc3c(O)ccc4c3[C@@]32[C@H]([C@H](N(C)CC3)C4)C=C1	Brc1c([O-])c(-c2[nH]c3c(n2)ccc(C(=N)N)c3)cc([C@H](C(=O)O)CC(=O)[O-])c1	O=C1[C@@H]2Oc3c(O)ccc4c3[C@@]32[C@](O)([C@H](N(C)CC3)C4)CC1	O[C@@H]1[C@]2(C)[C@H]([C@H]3[C@@H]([C@@H]4C(=CC3)C[C@@H](O)CC4)CC2)CC1	Oc1ccc([C@H]([C@@H](CC)c2ccc(O)cc2)CC)cc1	O([C@H](CC(=O)O)CCCCCCCCCCCC)C(=O)CCCCCCCCCCCC	Oc1cc2[C@]3(C)[C@@H](N)[C@H](Cc2cc1)CCCCC3	O=C1N2[C@H](Oc3c1cc1OCCOc1c3)CCC2
S(=O)(=O)(N[C@@H](C(=O)O)C)c1ccc(OC)cc1	O=C(O)[C@H](CO)CN	O=C(O[C@@]([C@H](CN(C)C)C)(Cc1ccccc1)c1ccccc1)CC	O=C([C@H](NC)Cc1ccccc1)N1[C@H](C(O)=NCC2CCC(N)CC2)CCC1	O(C)c1c2O[C@H]3C(=O)CC[C@@]4(O)[C@@H]5N(C)CC[C@]34c2c(cc1)C5	O=C(O[C@@H]1[C@]2(C)[C@H]([C@@H]3[C@H](C)CC=4[C@@H]([C@H]3CC2)CCC(=O)C=4)CC1)C	O(C)c1cc2OC(=O)C([C@@H](CC)c3ccccc3)=C(O)c2cc1	SC[C@H](C(=O)O)Cc1ccccc1	O=C1N2c3c4c(ccc(Oc5c(C#N)ccc(c5)Cn5c(cnc5)CN[C@@H]1CC2)c4)ccc3	O(C)[C@]12[C@@H](C(O)(C)C)C[C@@]3([C@@H]4N(CC5CC5)CC[C@@]53[C@H]1Oc1c(O)ccc(c51)C4)C=C2
O=C1C([C@@H](C[C@H](O)C)c2ccccc2)=C(O)c2c(O1)cccc2	SC[C@H](C(=O)O)CC(C)C	S(=O)(=O)(OC[C@@H]1[C@@H](O)[C@@H](O)[C@H](n2c3ncnc(N)c3nc2)O1)N=C(O)[C@@H](N)[C@H](O)C	S(CC[C@@H](NC(=O)CCC(=O)O)C(=O)O)C	O(Cc1ccccc1)c1c2O[C@H]3[C@@H](O)C=C[C@H]4[C@@H]5N(C)CC[C@]34c2c(cc1)C5	O=C(N(C(C)C)CC)c1cc(OC[C@@H](Nc2ccncc2)C)cc(C)c1	O=C(O)[C@H](N=C(O)C1CCC(C(C)C)CC1)Cc1ccccc1	O=C(O)[C@@H](N)C[C@@H]1OC1	O=C1[C@@H]2Oc3c(O)ccc4c3[C@@]32[C@](O)([C@H](N(C)CC3)C4)CC1	S(=O)(=O)(N([C@@H](C(=O)NO)C(C)C)Cc1cnccc1)c1ccc(OC)cc1
O(/N=C(\C(O)=N[C@H](C=O)[C@H]1SCC(=C)C(C(=O)O)=N1)/C=1NC(=N)SC=1)C(C(=O)O)(C)C	O=C(O)[C@@H](N)Cc1c(O)cc(O)c(/N=C/Cc2ccccc2)c1	S(=O)(=O)(N[C@@H](C(=O)O)CC#CCOC)c1ccc(-c2ccc(OC)cc2)cc1	O=C(O)[C@@H](N)Cc1c(O)cc(O)c(/N=C/Cc2ccccc2)c1	P(=O)(O)(O)[C@H](N=C([O-])CCCC[C@H](N=C(O)CN)C(=O)O)C	O(C[C@H](N)C)c1c(C)cccc1C	Clc1c([C@H](OCc2ccc(Cl)cc2)Cn2cncc2)ccc(Cl)c1	Fc1c(C[C@@H](N)CC(=O)N2[C@H](C(=O)N)Cc3c(cccc3)C2)cccc1	P(=O)(O)(O)[C@@H](C(=O)c1cc2c(cc1)cccc2)c1c2c(ccc1)cccc2	O(C[C@H](C)N1CCCC1)c1ccc([C@H]2[C@@H](c3ccc(O)cc3)Sc3c(O2)ccc(O)c3)cc1
O=CN[C@H](CC)c1ccccc1	S(C[C@H](NC(=O)CC[C@H](N)C(=O)O)C(=O)NCC(=O)O)c1c([N+](=O)[O-])cc([N+](=O)[O-])cc1	O=C(C[C@@H](c1ccccc1)C=1C(=O)Oc2c(C=1O)cccc2)C	O=C(N)[C@@H](N)Cc1ccccc1	P(=O)(Oc1ccc([N+](=O)[O-])cc1)(O)CCCC(O)=N[C@@H](C(=O)O)C	O(C)c1cc2OC(=O)C([C@@H](CC)c3ccccc3)=C(O)c2cc1	SC[C@H](C(=O)O)Cc1ccccc1	[SeH0](=O)(CC[C@H](N)C(=O)O)C	O=C1N=C(O)C(CC)(c2ccccc2)C(O)=N1	S(C)[C@@H]1[C@H](O)[C@@H](O)[C@@H](O)[C@@H]([C@H](N=C(O)[C@H]2N(C)C[C@H](CCC)C2)[C@H](O)C)O1
O=C(O)CC[C@H](N=C(O)CCCCCCc1ccccc1)Cc1ccc(OCc2ccccc2)cc1	S(=O)(=O)(O)C[C@H](N=C(O)CC[C@H](N)C(=O)O)C(O)=NCC(=O)O	O=C(Nc1ccncc1)[C@H](CC)c1ccccc1	OC(O)[C@@H](N)Cc1ccccc1	O=C1C([C@@H](CC)c2ccccc2)=C(O)C2=C(O1)CCCCC2	O=C(OCC)N[C@@H](C(=O)N1[C@H](C(=O)NNCCCCN)CCC1)Cc1ccccc1	FC(F)(F)c1nn2c([C@@H](C)N(C(=O)C[C@H](N)Cc3c(F)cc(F)c(F)c3)CC2)n1	Brc1c(O)c(Br)cc(C[C@H](N)C(=O)O)c1	O([C@@H]([C@@H](C=O)[C@@H]1SC=C(C(=O)OCC=C)N1)C)C(=O)C	O=C(N)[C@@H](C(C)(C)C)CC(=O)NC(CC)CC
SC[C@H](C(=O)O)CC(C)C	O=C[C@@H](N)CCCC	S(=O)(=O)(N[C@@H](C(=O)O)CCC(=O)O)c1cc2c(cc(OCCCCC)cc2)cc1	S(C[C@H](N=C(O)CC[C@H](N)C(=O)O)C(O)=NCC(=O)O)C1=NC(=NCC)NC(=NC(C)C)N1	O([C@H](COC(=O)CCCCCCCC)CO)C(=O)CCC	O=C(N[C@H](CN)c1ccccc1)c1sc(-c2c3c([nH]cc3)ncc2)cc1	N[C@@H](CC(C)C)CN1[C@H]2[N@](CCC1)CCC2	O=C(O)[C@@H](N)Cc1ccc(-c2ccccc2)cc1	S(=O)(=O)(N[C@@H](C(=O)O)CCC(=O)O)c1cc2c(cc(OCc3ccc(C#N)cc3)cc2)cc1	O=C(C[C@@H](c1ccccc1)C=1C(=O)Oc2c(C=1O)cccc2)C
O=C(O)[C@H](C(C)C)C[C@H](O)[C@@H](N)CC1CCCCC1	S(=O)(=O)(OC[C@@H]1[C@@H](O)[C@@H](O)[C@H](n2c3ncnc(N)c3nc2)O1)N=C(O)[C@@H](N)CO	S(SCCO)[C@H](CCSCN)CCCCC(=O)O	S(C[C@H](N=C(O)CC[C@H](N)C(=O)O)C(O)=NCC(=O)O)CCCCCCCC	SC[C@H](C(=O)N=C(C(=O)O)c1sc(Cn2nnnc2)cc1)CCc1ccccc1	O=C(O[C@@H]1[C@@H](CO)O[C@@H](N2C(O)=NC(=N)C=C2)[C@@]1(O)C)[C@@H](N)C(C)C	[SeH0](=O)(CC[C@H](N)C(=O)O)C	O=C(O)[C@H](C(C)C)C[C@H](O)[C@@H](N)CC1CCCCC1	O=C(N[C@H](CN)c1ccccc1)c1sc(-c2c3c([nH]cc3)ncc2)cc1	O=C1C([C@@H](CC)c2ccccc2)=C(O)C2=C(O1)CCCCC2
O=C(O)[C@@H](N)CCC(O)=NCC	[As](SC[C@H](N)C(=O)O)(C)C	O=C(N)c1ncn([C@@H](CO)CCc2ccccc2)c1	S(CC[C@H](N)[C@H](O)C(=O)N[C@@H](C)c1c2c(ccc1)cccc2)CC	SC[C@H](N=C(O)CCC[C@H](N)C(=O)O)C(O)=N[C@@H](C(=O)O)C=C	O=C(O)[C@@H](N)Cc1c(O)[nH]c2c1cccc2	O=C(O)[C@@H](N)Cc1c(O)[nH]c2c1cccc2	S(C[C@H](NC(=O)CC[C@H](N)C(=O)O)C(=O)NCC(=O)O)c1c([N+](=O)[O-])cc([N+](=O)[O-])cc1	O=C(O)[C@H]1C(C)(C)S[C@H]([C@H](N=C(O)[C@H](N)c2ccc(O)cc2)C=O)N1	O=C(O)CC[C@H](N=C(O)CCCCCCc1ccccc1)CCc1ccccc1
O=C(OC[C@H](N)C(=O)[O-])[C@@H](N=C([O-])c1c(OC)cccc1OC)[C@H]1SC(C)(C)[C@H](C(=O)O)N1	S(C(=O)C)C[C@H](N)C(=O)O	O=C(O)[C@@H](N)Cc1c(O)cc(O)c(/N=C/Cc2ccccc2)c1	S(=O)(=O)(N)CCSC[C@H](N)C(=O)O	S(=O)(=O)(O)N[P@](=O)(NCCC[C@H](N)C(=O)O)N	S(=O)(=O)(C=C[C@@H](N)CCc1ccccc1)c1ccccc1	OC([C@@H](N)Cc1ccccc1)[C@@H](N)Cc1ccccc1	S(=O)(=O)(O)C[C@H](N=C(O)CC[C@H](N)C(=O)O)C(O)=NCC(=O)O	Brc1c(O)c(Br)cc(C[C@H](N)C(=O)O)c1	O([C@H](CC(=O)O)CCCCCCCCCCCC)C(=O)CCCCCCCCCCCC
SC[C@H](N)CC(=O)O	O=C(NCCC(=O)NCCO)[C@H](O)C(COC(=O)C(C)(C)C)(C)C	OC([C@@H](N)Cc1ccccc1)[C@@H](N)Cc1ccccc1	O=C(O)[C@H](NC(=O)CCC(=O)O)c1ccccc1	P(=O)(OC(C)C)(OC[C@H](N)C(=O)O)O	O=C(O)[C@@H](N)CCCCN(C)C	S(CC[C@H](N)C(O)(O)c1sccn1)C	O=[N+]([O-])NC(=N)NCCC[C@H](N)C(=O)OC	OB(O)[C@@H](N)Cc1ccccc1	SC[C@H](C(=O)O)CCCc1ccccc1
S(C(=O)C)C[C@H](N)C(=O)O	O=C(O)[C@H](O)[C@@H](O)C(O)=NCCC	O=C(O)[C@@H](N)Cc1c2c(ccc1)cccc2	O=C(N(C[C@@H](O)[C@@H](O)[C@@H](O)[C@@H](O)CO)CCO)CCCCCCCC	Clc1c(C=O)c(NC(=O)[C@@H](NC(=O)OC(C)(C)C)C(C)C)ccc1	OC(=N[C@H]1[C@@H](O)[C@H](n2c3ncnc(N)c3nc2)O[C@@H]1CO)[C@@H](N)CO	O=C(OC[C@H](N)C(=O)[O-])[C@@H](N=C([O-])Cc1ccccc1)[C@H]1SC(C)(C)[C@H](C(=O)O)N1	S(=O)(=O)(OC[C@@H]1[C@@H](O)[C@@H](O)[C@H](n2c3ncnc(N)c3nc2)O1)N=C(O)[C@@H](N)CO	O=C([C@@H](N)CCc1ccccc1)C	O=C(O)[C@@H](N)CCC1C=CC(N)C=C1
Brc1ccc(CSC[C@H](N)C(=O)O)cc1	P(=O)(OC[C@@H](O)[C@@H](O)CCO)(O)O	O=[N+]([O-])NC(=N)NCCC[C@H](N)C(=O)OC	S[C@H](C(=O)NCC(=O)N1[C@H](C(=O)O)CC[C@@H]1c1ccccc1)Cc1ccccc1	[S@H0](=O)(O)[C@]([C@@H](Nc1c(C=O)cc2n1C=CC=C2)C(=O)O)(COC(=O)Cc1cc(O)c(O)cc1)C	O=C(O)[C@@H](N)CO[C@@H]1[C@H](N=C(O)C)[C@@H](O)[C@@H](O)[C@@H](CO)O1	P(=O)(OC[C@H](N)C(=O)O)(OCC)OCC	[As](SC[C@H](N)C(=O)O)(=O)(C)C	[As](SC[C@H](N)C(=O)O)(C)C	O=C(O)[C@@H](N)Cc1c(C(C)(C)C)onc1[O-]
S(=O)(=O)(NC=1C(=O)N(CC(=O)N[C@H](C(=O)C(F)(F)F)C(C)C)C(c2ccc(N)cc2)=NC=1)C	Ic1ccc(C[C@H](S)C(=O)O)cc1	O=[N+]([O-])NC(=N)NCCC[C@H](N)C(O)=N[C@H](C(O)=N)CCN	S[C@H](C(O)=N[C@H](C(O)=N[C@H](C(=O)O)Cc1ccc(O)cc1)Cc1ccccc1)Cc1ccccc1	Clc1cc([C@@H](O)CNCCNc2cc(-c3cc(C(=O)O)ccc3)ccc2)ccc1	O=C(N[C@H](C(=O)N1[C@@H]([C@@H](NC(=O)C2CC2)CC1)C1(C=O)CCC1)C(C)C)NC1CCCC1	S(=O)(=O)(N[C@H](C(=O)O)C(C)C)c1cc2sc3c(c2cc1)cccc3	O=C(O)[C@@H](O)Cc1ccccc1	S(C[C@H](N)C(=O)O)CC[B-](O)(O)O	FC(F)(F)Cc1ccc(C[C@H](N)C(=O)O)cc1
O=C(N[C@@H]1C(=O)N2[C@@H](C(=O)O)C(C)(C)S[C@H]12)[C@H](NC(=O)N1C(=O)NCC1)c1ccccc1	S=C1NC([C@@H]2[C@H](C(=O)O)CCCC2)=NN1	S(CC[C@H](N)C(O)(O)c1sccn1)C	O=C(O)c1c(N(C(=O)C2CCC(C)CC2)C(C)C)cc(-c2ccccc2)s1	P(=O)(OC[C@@H](O)COC(=O)CCCCCCCCCCCCCCC)(OC[C@@H](O)CO)[O-]	O=C1[C@@H]([C@@H](O)CO)OC(=O)C1=O	O=C(O)[C@@H](O)Cc1ccccc1	P(=O)(OC[C@@H](O)[C@@H](O)CCO)(O)O	Brc1ccc(CSC[C@H](N)C(=O)O)cc1	S(=O)(=O)(O)N[P@](=O)(NCCC[C@H](N)C(=O)O)N
SCCON[C@@H](C(=O)O)c1c2c([nH]c1)cccc2	O=C(C)N1[C@H](C(=O)O)CCCC1	Clc1ccc(C[C@H](N=C(O)C)[B-](OC[C@H](N)C(=O)O)(O)O)cc1	Fc1c(C(=N)N)cc2nc(-c3c(O)c(O[C@@H]4[C@@H](C)CCCC4)ccc3)[nH]c2c1	FC(F)(F)c1cc(Nc2ncnc(Nc3ccc(OC[C@H](O)CN(C)C)cc3)c2)c(F)cc1	O(/N=C\1/C(=C\2/C(=O)Nc3c/2cccc3)/Nc2c/1cccc2)CC[C@@H](O)CO	P(=O)(OC[C@@H](O)[C@@H](O)CCO)(O)O	O=C(O)/C(/O)=C(/O)\[C@H](O)[C@@H](O)COC(=O)CCCCCCCCCCCCCCC	O=C(O)[C@H](NC(=O)CCC(=O)O)c1ccccc1	P(=O)(OC[C@H](N)C(=O)O)(OCC)OCC
O=C(O)/C(/O)=C(/O)\[C@H](O)[C@@H](O)COC(=O)CCCCCCCCCCCCCCC	Brc1c(N2C[C@H](CN)OCC2)c2c([nH]nc2)nc1	[P@](=O)(O[C@H](C(=O)O)c1cc(CN)ccc1)(O)[C@@H](NC(=O)OCc1ccccc1)C(C)C	Ic1c2c(N)ncnc2n([C@H]2[C@H](O)[C@H](O)[C@@H](C)O2)c1	P(=O)(Oc1ccc([C@@H]2[C@@H](C(=O)O)[C@@H]2C(=O)NC)cc1)(O)O	SC[C@@H](O)[C@@H](O)CS	O([C@@H]([C@H](O)[C@@H](O)CO)[C@H](O)CO)[C@H]1[C@H](O)[C@@H](O)[C@@H](O)[C@@H](CO)O1	O=C(CO)[C@@]1(O)[C@@H](C)C[C@@H]2[C@]1(C)CC(=O)[C@@H]1[C@]3(C)C(=CC(=O)C=C3)CC[C@@H]21	Fc1ccc(-n2c(N)c(C(=O)c3cc(OC[C@@H](O)CO)ccc3)cn2)cc1	S(=O)(=O)(OC[C@H](N)C(=O)O)CCCCCCCCCCCCCCCC
S[C@@H](Nc1cc(C(F)(F)F)cc(C(F)(F)F)c1)C(C#N)C(O)=N	NC[C@@H]1OCCN(c2c(-c3ccccc3)cnc3[nH]ncc23)C1	O=C[C@@]1([C@@H](O)[C@@H]2C=CCCC2)[C@@]2(C)OCC[C@H]2C(=O)N1	S(=O)(=O)(Oc1c(OC)cc2[C@@H]3[C@H]([C@H]4[C@@](C)([C@@H](CC#N)CC4)CC3)CCc2c1)N	O=C(NCCN(C)C)c1nc(NC(=O)c2cc3c([nH]c4C(=O)NC[C@H](C)c34)cc2)sc1	O([C@@H](C(=O)OC)c1c(C(=O)O)cc(N)cc1)C(=O)C	P(=O)(OC[C@H](O)[C@H](O)[C@H](O)[C@H](O)COP(=O)(O)O)(O)O	NC1=NC[C@H](C)Oc2c1scc2	P(=O)(OP(=O)(OC[C@@H]1[C@@H](O)[C@@H](O)[C@H](N2C(O)=NC(=N)C=C2)O1)O)(OC[C@@H](O)CO)O	SC[C@H](N)CC(=O)O
NC1=NC[C@H](C)Oc2c1scc2	Clc1c(Cl)ccc(CNc2n([C@H]3[C@H](O)[C@H](O)[C@@H](CO)O3)c3ncnc(N)c3n2)c1	O=C(O)[C@@H](O)Cc1ccccc1	O=C(Nc1cc2[C@@H](CC)CNCc2cc1)c1cc2c(cc(C(=N)N)cc2)cc1	O=C(O[C@H]1[C@]2(C)[C@H]([C@H]3[C@@H]([C@@H]4C(=CC(=O)CC4)CC3)CC2)CC1)CCC(=O)O	ClCC(=O)[C@@]1(O)[C@@H](C)C[C@@H]2[C@]1(C)CC(=O)[C@]1(F)[C@]3(C)C(=CC(=O)C=C3)CC[C@@H]21	S[C@H](C(O)=N[C@H](C(O)=N[C@H](C(=O)O)Cc1ccc(O)cc1)Cc1ccccc1)Cc1ccccc1	N=C(N)c1cc2c(cc([C@H]3[C@H](c4ccccc4)C3)cc2)cc1	SC[C@@H](O)[C@@H](O)CS	S([C@@H](O)C[C@H](N)C(=O)O)C[C@H](N)C(=O)O
O=C1N(CC=C)[C@H](Cc2ccccc2)[C@H](O)[C@@H](O)[C@@H](Cc2ccccc2)N1CC=C	OC[C@@H]1[C@@H](O)[C@H](O)[C@@H](O)[C@]2(O1)ON=C(c1ccccc1)C2	O([C@@H]([C@H](O)[C@@H](O)CO)[C@H](O)CO)[C@H]1[C@H](O)[C@@H](O)[C@@H](O)[C@@H](CO)O1	O(C[C@]1(C)Oc2c(C)c(C)c(O)c(C)c2CC1)c1ccc(C[C@@H]2C(=O)NC(=O)S2)cc1	O=C1C(C(C=C)(C)C)=Cc2c(O1)cc1O[C@H](C(O)(C)C)Cc1c2	O(C)c1cc2c([C@@H](O)[C@H]3[N@@]4C[C@H](C=C)[C@H](C3)CC4)ccnc2cc1	Clc1c(NC2=Nc3c(-n4c2cnc4)cc(N2C[C@H](C)NCC2)cc3)c(C)ccc1	O=C1c2c(O)cc(O)cc2O[C@H](c2ccc(O)cc2)C1	OC[C@]12[C@H](C)[C@H]([C@@H](c3ccc(O)cc3)OC1)[C@@H](C)CC2	O([C@@H]([C@H](O)[C@@H](O)CO)[C@H](O)CO)[C@H]1[C@H](O)[C@@H](O)[C@@H](O)[C@@H](CO)O1
Oc1c([C@H]2[C@H](C(=C)C)CCC(C)=C2)c(O)cc(CCC)c1	O([C@@H]1[C@H](O)[C@@H](O)[C@H](O)[C@@H](CO)O1)c1cc2OC(=O)C=C(C)c2cc1	S[C@H](C(=O)NCC(=O)N1[C@H](C(=O)O)CC[C@@H]1c1ccccc1)Cc1ccccc1	O=C(CCC)N1[C@H](C(=O)NCc2ccc(C(=N)N)cc2)CCC1	Clc1ccc(CNCCN[C@H]2[C@@H](Cc3nc(N)cc(C)c3)CNC2)cc1	O=C1c2c(O)cc(O)cc2O[C@H](c2ccc(O)cc2)C1	O[C@@H]1[C@@H](O)[C@@H](O)O[C@H](C)[C@H]1N	O=C(O[C@H]1[C@H](O)[C@@H](CO)OC[C@@H]1CC(O)=NO)CCCCCCCCCCCCC	Clc1cc2C(N3CCNCC3)=Cc3c([C@@H](C4CCN(S(=O)(=O)C)CC4)c2cc1)nccc3	O(/N=C\1/C(=C\2/C(=O)Nc3c/2cccc3)/Nc2c/1cccc2)CC[C@@H](O)CO
Oc1c2c([C@H](/N=C/C=C)CC2)ccc1	P(=O)(OC[C@@H]1[C@@H](O)[C@@H](OCCCC)[C@H](N2C(=O)N=C(O)C(C)=C2)O1)(O)O	O=C(CO)[C@@]1(O)[C@@H](C)C[C@@H]2[C@]1(C)CC(=O)[C@@H]1[C@]3(C)C(=CC(=O)C=C3)CC[C@@H]21	O=C(CCC1CCCC1)N1[C@H](C(=O)NCc2ccc(C(=N)N)cc2)CCC1	O=C(COC1CCCC1)N1[C@H](C(=O)NCc2ccc(C(=N)N)cc2)CCC1	O=C(NO)C[C@@H]1C(=O)Nc2c(S1)cccc2	O(C)c1cc2c([C@@H](O)[C@H]3[N@@]4C[C@H](C=C)[C@H](C3)CC4)ccnc2cc1	S(=O)(=O)(O)Nc1cc2c(cc1)C[C@@H](C(=O)NC)N(C(=O)OCc1ccccc1)C2	O(N)CCCCN(C[C@@H]1[C@@H](O)[C@@H](O)[C@H](n2c(C=C)nc3c(N)ncnc23)O1)C	P(=O)(OC[C@H](O)[C@H](O)[C@H](O)[C@H](O)COP(=O)(O)O)(O)O
Clc1cc2c([nH]c(C(=O)N[C@H]3[C@H](NC(=O)c4sc5c(n4)CCN(C)C5)CCCC3)c2)cc1	P(=O)(OC[C@@H]1[C@@H](O)[C@@H](OP(=O)(O)O)[C@H](n2c3ncnc(N)c3nc2)O1)(O)O	[SH](=O)(=O)c1c2NC[C@H](C)Cc2ccc1	O=C(CNC1CCCCCC1)N1[C@H](C(=O)NCc2ccc(C(=N)N)cc2)CCC1	O(C(O)=NC[C@H]1CN(C)[C@H]2[C@@H](c3c4c(n(C)cc4C2)ccc3)C1)Cc1ccccc1	Clc1sc2[nH]c(C(=O)N[C@H]3C(=O)Nc4c(cccc4)C3)cc2c1	O=C1C(C(C=C)(C)C)=Cc2c(O1)cc1O[C@H](C(O)(C)C)Cc1c2	O=C(CCC(C)C)N1[C@H](C(=O)NCc2ccc(C(=N)N)cc2)CCC1	O(C(O)=NCCCCCC(O)=N[C@H]1[C@H](O)[C@@H](O)[C@@H](O)[C@@H](CO)O1)C	Clc1c2c3N(C(=S)Nc3cc1)C[C@H](C)N(CC=C(C)C)C2
O=C(Nc1n[nH]c([C@H]2NCCC2)c1)Nc1c2[C@H]3N(C(=O)c2ccc1)CCC3	O=C(O)C1=C[C@@H](OC(CC)CC)[C@H](N=C(O)C)[C@@H](N)C1	O([C@H]1[C@H](O)[C@@H](O)[C@@H](O)O[C@@H]1CO)[C@@H]1[C@H](O)[C@@H](O)[C@H](N[C@@H]2[C@H](O)[C@@H](O)[C@H](O)C(CO)=C2)[C@@H](C)O1	O(C)c1c(OC)cc2ncnc(N3C[C@H](Oc4cc5c(cc4)cccc5)CC3)c2c1	OC[C@@H]1[C@@H](O)[C@H](O)[C@@H](O)[C@H](c2[nH]c3c(n2)ccc(C)c3)O1	O=C(C)N1[C@H](C(=O)O)CCCC1	S(=O)(=O)(N1CCSCC1)c1cc2c(cc1)C[C@H](CF)NC2	O=C(CCC)N1[C@H](C(=O)NCc2ccc(C(=N)N)cc2)CCC1	P(=O)(O[C@H]1[C@H](O)[C@H](N2C(=O)N=C(O)C=C2)O[C@@H]1CO)(O)O	P(=O)(O)(O)[C@]1(c2ccccc2)O[C@@H]2[C@@H](O[C@H](N3C(=O)NC(=O)C(C)=C3)C2)CO1
O=C(CCC1CCCCC1)N1[C@H](C(=O)NCc2ccc(C(=N)N)cc2)CCC1	O(CCCCC)[C@@H]1[C@@H](O)[C@@H](O)[C@H](O)[C@@H](CO)O1	OC[C@@H]1[C@@H](O)[C@H](O)[C@@H](O)[C@]2(O1)ON[C@H](c1ccc(C)cc1)C2	O=C(O)[C@@H]1CN(c2ccc(C(=O)C)cc2)C(=O)C1	P(=O)(O[C@H]1[C@@H](O)[C@H](N2C(=O)N=C(O)C=C2)O[C@@H]1CO)(O)O	Clc1cc2c3nc([C@H]4NCCC4)nc(O)c3oc2cc1	OC[C@@H]1[C@@H](O)[C@@H](O)[C@H](n2c3ncnc4N(C)NC(=N)c(c34)c2)O1	O=C(CNC1CCCCCCC1)N1[C@H](C(=O)NCc2ccc(C(=N)N)cc2)CCC1	S([C@H]1[C@H](O)[C@@H](O)[C@@H](O)[C@@H](CO)O1)[C@H]1[C@H](O)[C@@H](O)[C@@H](O)[C@@H](CO)O1	OC[C@@H]1[C@@H](O)[C@H](O)[C@@H](O)[C@]2(O1)ON[C@H](c1ccc(C)cc1)C2
FC(F)(F)C(C)(C)c1nccc(-c2c(C)nc(N=C(O)N3[C@H](C(O)=N)CCC3)s2)c1	P(=O)(OC[C@@H]1[C@@H](O)C[C@H](c2c(F)cc(F)c(C)c2)O1)(O)O	O=C1c2c(O)cc(O)cc2O[C@H](c2ccc(O)cc2)C1	O([C@H]1[C@H](O)[C@@H](O)[C@H](O)[C@@H](CO)O1)c1cc2OC=C(c3ccc(O)cc3)C(=O)c2cc1	O([C@@H]1[C@H](O)[C@@H](O)[C@H](O)[C@@H](CO)O1)c1cc2OC(=O)C=C(C)c2cc1	O=C(N1[C@H](B(O)O)CCC1)[C@H]1NCCC1	OC[C@@H]1[C@H](O)[C@@H](O)[C@H](n2c3ncnc(N)c3nc2)O1	Clc1c(C)cc(S(=O)(=O)N2[C@H](C(=O)O)CCC2)c(N)c1	O=C1N(C)C(O)=N[C@@]21[C@H](O)[C@@H](O)[C@H](O)[C@@H](CO)O2	O=C(O[C@H]1[C@H](O)[C@@H](CO)OC[C@@H]1CC(O)=NO)CCCCCCCCCCCCC
S(=O)(=O)(N1CCSCC1)c1cc2c(cc1)C[C@H](CF)NC2	O=C\1O[C@@H](C)CCC/C=C/[C@H]2[C@H]([C@H](O)/C=C/1)C[C@@H](O)C2	Clc1sc2[nH]c(C(=O)N[C@H]3[C@H](O)c4c(cccc4)C3)cc2c1	O(C(O)=N[C@@]1(C(O)=N)[C@H](O)[C@@H](O)[C@H](O)[C@@H](CO)O1)C	P(=O)(OC[C@@H]1[C@@H](O)[C@H](O)[C@H](N2C(O)=NC(=N)C=C2)O1)(O)O	O=C(CNC1CCCCCCC1)N1[C@H](C(=O)NCc2ccc(C(=N)N)cc2)CCC1	O(C[C@@H]1CNCCC1)c1c2n(CC)c(-c3c(N)non3)nc2c(C#CC(O)(C)C)nc1	SCCCNC(=O)[C@H]1NCCN(Cc2ccc(F)cc2)C1	O(C(O)=N[C@@]1(C(O)=N)[C@H](O)[C@@H](O)[C@H](O)[C@@H](CO)O1)C	S(=O)(=O)(O)Nc1cc2c(cc1)C[C@@H](C(=O)NC)N(C(=O)OCc1ccccc1)C2
OC(=N[C@@]1(C(O)=N)[C@H](O)[C@@H](O)[C@H](O)[C@@H](CO)O1)C	O=C1O[C@@H](CC[C@H]2[C@@H](C)C=CC=3[C@@H]2[C@@H](O)CCC=3)C[C@@H](O)C1	O=C(O)[C@H]1NC(=O)[C@H](C(C)C)NC(=O)CCCCOc2ccc(cc2)C1	OC[C@@H]1O[C@H](N2C(O)=NC(=N)C=C2)CO1	S(C)c1nc(NCCC(C)C)c2ncn([C@H]3[C@H](O)[C@H](O)[C@@H](COP(=O)(O)O)O3)c2n1	O=C1N([C@H]2[C@H](O)[C@H](O)[C@@H](CO)O2)C=CC(N)=C1	Brc1n([C@H]2[C@H](O)[C@H](O)[C@@H](COP(=O)(O)O)O2)c2ncnc(N)c2n1	Fc1cc(C[C@](O)([C@H]2OCCNC2)C2CCOCC2)c(OC)cc1	O([C@H]1[C@H]2OC[C@H](Oc3ccc(C(=N)N)cc3)[C@H]2OC1)c1ccc(C(=N)N)cc1	O=C1C(C(C=C)(C)C)=Cc2c(O1)cc1O[C@H](C(O)(C)C)Cc1c2
P(=O)(OC[C@@H]1[C@@H](O)[C@@H](O)[C@H](n2c3ncnc(OP(=O)(O)O)c3nc2)O1)(O)O	S(C[C@@H]1[C@@H](O)CN(Cc2c3ncnc(N)c3[nH]c2)C1)C	O=C1N(CC=C)[C@H](Cc2ccccc2)[C@H](O)[C@@H](O)[C@@H](Cc2ccccc2)N1CC=C	O=C(c1ccc(OC[C@@H]2NCCC2)cc1)c1ccc(-c2cscc2)cc1	S(=O)(=O)(N1[C@@H](C(O)=NO)C(C)(C)SCC1)c1ccc(Oc2ccncc2)cc1	OC[C@@H]1[C@@H](O)[C@@H](O)[C@H](n2c(N)cnc2)O1	S(C(=CCN)CCCCCN)C[C@@H]1[C@@H](O)[C@@H](O)[C@H](n2c3ncnc(N)c3nc2)O1	O(C(O)=NCCCCCC(O)=N[C@H]1[C@H](O)[C@@H](O)[C@@H](O)[C@@H](CO)O1)C	P(=O)(O)(O)CC(=O)OC[C@@H]1[C@@H](O)[C@@H](O)[C@H](n2c3ncnc(N)c3nc2)O1	Clc1cc2c([nH]c(C(=O)N[C@H]3[C@H](NC(=O)c4sc5c(n4)CCN(C)C5)CCCC3)c2)cc1
S(CCNCCCCCCCCCC)C[C@@H]1[C@@H](O)[C@@H](O)[C@H](n2c3ncnc(N)c3nc2)O1	O(C)[C@@H]1[C@H](NC)C[C@H]2O[C@]1(C)n1c3c4n2c2c(c4c4C(O)=N[C@H](O)c4c3c3c1cccc3)cccc2	O=C(C)N1[C@H](C(=O)O)CCC1	S(=O)(=O)(N(CC(C)C)C[C@@H]1[C@@H](COCc2ccccc2)CNC1)c1ccccc1	P(=O)(OC[C@@H]1[C@@H](N)C[C@H](N2C(=O)N=C(O)C(C)=C2)O1)(O)O	OC[C@@H]1[C@@H](O)[C@@H](O)[C@H](n2c3c(C(=N)NC=C3)nc2)O1	Clc1sc(C(=O)N[C@@H]2[C@@H](F)CN(CC(=O)Nc3c(F)cc(N4C(=O)C=CC=C4)cc3)C2)cc1	IC=1C(=N)N=C(O)N([C@H]2[C@@H](F)[C@H](O)[C@@H](CO)O2)C=1	O=C1SC[C@@H]([C@]2(O)O[C@H]3C[C@@H](OC(=O)/C=C(/C)\CC/C=C\[C@@H](C)CC3)C2)N1	O=C(C(CC)(C)C)C(=O)N1[C@H](C(=O)OCCCc2cnccc2)CCC1
Clc1nc(N)c2ncn([C@H]3[C@@H](F)[C@H](O)[C@@H](CO)O3)c2n1	S(=O)(=O)(OC[C@@H]1[C@@H](O)[C@H](O)[C@@H](NS(=O)(=O)O)[C@@H](O)O1)O	O=C(O[C@H]1[C@H](NC(=O)c2ccc(O)cc2)CNCCC1)c1ccc(O)cc1	P(=O)(OC[C@@H]1[C@@H](O)[C@@H](O)[C@H](n2c3ncnc(N)c3nc2)O1)(O)CP(=O)(O)O	S(=O)(=O)(C)c1cc(-c2ncnc(N3C[C@H](N)[C@@H](c4c(F)cc(F)c(F)c4)C3)c2)ccc1	O=C(N[C@@H]1[C@@H](O)[C@H](O)[C@@H](CO)O[C@H]1OC)C	N(Cc1ccccc1)c1nc(NC2CCC(N)CC2)nc2n(C3CCCC3)cnc12	OC[C@@H]1[C@@H](O)[C@@H](O)[C@H](n2c3nccc(N)c3nc2)O1	P(=O)(OC[C@@H]1[C@@H](O)[C@H](O)[C@H](CP(=O)(O)O)O1)(O)O	O=C(CCc1ccccc1)N1[C@H](C(=O)NCc2ccc(C(=N)N)cc2)CCC1
I[C@H]1NN([C@H]2[C@H](O)[C@H](O)[C@@H](CO)O2)c2ncnc(N)c12	O(C)c1c2O[C@@H]3[C@]4(c2c(cc1)CN(C)CC4)C=C[C@H](O)C3	OC[C@@H]1[C@@H](O)[C@@H](O)[C@H](c2c3N=CNC(=N)c3[nH]c2)N1	P(=O)(OC[C@@H]1[C@@H](O)[C@@H](O)[C@H](N2C(=O)N=C(O)C(C)=C2)O1)(O)O	O(CCCCCC)[C@H]1[C@H](O)[C@@H](O)[C@@H](O)[C@@H](CO)O1	S([C@H]1[C@@H](O)[C@H](O)[C@@H](CO)O[C@@H]1OC)[C@@H]1[C@@H](O)[C@@H](O)[C@H](O)[C@@H](CO)O1	ClC=1N(CCNCC2C(C)N[C@@H](N)CC2)C(O)C(NCC(F)(F)c2ncccc2)=NC=1	OC[C@@H]1[C@@H](O)[C@@H](O)[C@H](n2c3ncncc3nc2)O1	OCC=1[C@@H](O)[C@H](O)[C@@H](O)[C@@H](O)C=1	FCC[C@@H]1c2[nH]c(-c3nc(N)ncc3)cc2C(=O)NC1
P(=O)(OC[C@@H]1[C@@H](N)C[C@H](N2C(=O)N=C(O)C(C)=C2)O1)(O)O	O=C(OCC)[C@@H](N[C@H](C(=O)N1[C@H](C(=O)O)C[C@H]2[C@@H]1CCCC2)C)CCC	OC(N=C(O)C)=N[C@H]1[C@H](O)[C@@H](O)[C@H](O)[C@@H](CO)O1	S=P(S)(OC[C@@H]1[C@@H](O)C(O)[C@H](n2c3ncnc(N)c3nc2)O1)O	O=C(O[C@@H]1[C@@H]2[C@@H](CC[C@@H](O)C[C@@H](O)CC(=O)O)[C@@H](C)C=CC2=C[C@@H](O)C1)[C@H](CC)C	O([C@@H]1[C@H](O)[C@@H](O)[C@H](O)[C@@H](CO)O1)c1cc2OC(=O)C=C(C)c2cc1	P(=O)(OP(=O)(O)O)(OC[C@@H]1[C@@H](O)[C@@H](O)[C@H](N2C=3NC(=N)N=C(O)C=3N(C)C2)O1)O	O([C@H]1[C@H](O)[C@@H](O)c2n([C@@H]1CO)ccn2)[C@H]1[C@H](O)[C@@H](O)[C@H](O)[C@@H](CO)O1	OC[C@@H]1[C@@H](O)[C@H](O)[C@@H](O)CN1	O=C(O)[C@@H]1CN(c2c(O)cccc2)C(=O)C1
O=C(OC)CCCCCCCCO[C@H]1[C@H](O)[C@@H](O)[C@@H](O)[C@@H](CO)O1	O=C(OC)[C@H]1[C@@H](OC(=O)c2ccccc2)C[C@H]2N(C)[C@@H]1CC2	OC[C@@H]1[C@@H](O)[C@@H](O)[C@H](n2c3ncnc4N(C)NC(=N)c(c34)c2)O1	F[C@@H]1[C@@H](O)[C@H](O)[C@@H](O)C([O-])O1	O=C(N[C@@H]1C(=O)N2[C@@H](C(=O)O)C(C)(C)S[C@H]12)[C@H](N=C)c1ccccc1	P(=O)(OP(=O)(O)N)(OC[C@@H]1[C@@H](O)[C@@H](O)[C@H](n2c3NC(=N)N=C(O)c3nc2)O1)O	O(CCCCCCCC)[C@H]1[C@H](O)[C@@H](O)[C@@H](O)[C@H](CO)O1	S(CCCCCCC)[C@H]1[C@H](O)[C@@H](O)[C@H](O)[C@@H](CO)O1	O=C(O)C=1OC[C@H](O)[C@@H](O)C=1	SCCNC(=O)[C@H]1NCCN(Cc2ccc(F)cc2)C1
Brc1sc(C=2C(=O)NC(=O)N([C@@H]3O[C@H](CO)[C@@H](O)C3)C=2)cc1	O(CCN(C)C)[C@@]1(c2ccccc2)[C@@]2(C)C(C)(C)[C@@H](C1)CC2	OC[C@@H]1[C@@H](O)[C@](O)(C)[C@H](N2C(O)=NC(=N)C=C2)O1	O(C)c1c(OC)ccc(N2C[C@H]([C@@H](N)CC2)c2cc(C)ccc2)c1	O=C(O)C(=O)/C=C\c1c(OC)cccc1	O=C(O)[C@H]1NCSC1	OC[C@@H]1[C@@H](O)[C@H](O)[C@H]2N=C(N=C)O[C@@H]12	O([C@@H]1[C@H](O)[C@@H](O)[C@H](O)[C@@H](CO)O1)c1cc2OC(=O)C=C(C)c2cc1	S(=O)(=O)(O[C@H]1[C@H](O[C@H]2[C@H](O)[C@@H](NS(=O)(=O)[O-])[C@@H](O)O[C@@H]2CO)OC(C(=O)[O-])=C[C@@H]1O)[O-]	OC[C@@H]1[C@@H](O)[C@@H](O)[C@H](c2c3ncnc(O)c3[nH]c2)O1
S(=O)(=O)(N)c1sc2S(=O)(=O)N(Cc3sccc3)C[C@H](O)c2c1	Oc1c(O)ccc2c1-c1c3[C@H](N(C)CCc3ccc1)C2	[Se]c1ncnc2n([C@H]3[C@H](O)[C@H](O)[C@@H](CO)O3)cnc12	FC=1C(=N)N=C(O)N([C@@H]2O[C@H](CO)[C@@H](O)C2)C=1	O(C)c1c(OC)ccc(/C=C/c2n(C)c3C(=O)N(CC)C(=O)N(CC)c3n2)c1	N(Cc1ccccc1)c1nc(NC2CCC(N)CC2)nc2n(C3CCCC3)cnc12	O=C1N(Cc2cc3OCOc3cc2)C(=O)[C@@H]2[C@H]1[C@H](c1ccc(C(=N)N)cc1)[N@@]1[C@H]2C[C@@H](O)C1	O(C[C@@H]1CNCCC1)c1c2n(CC)c(-c3c(N)non3)nc2c(C#CC(O)(C)C)nc1	O=C(O[C@@]12[C@H](O)[C@@H](C)[C@]3(O)[C@H]4[C@@](O)(C(=O)C(C)=C4)CC(CO)=C[C@H]3[C@@H]1C2(C)C)C	[Se]c1ncnc2n([C@H]3[C@H](O)[C@H](O)[C@@H](CO)O3)cnc12
S(=O)(=O)(O[C@@H]1[C@@H](OS(=O)(=O)O)[C@@H](O)O[C@H](CO)[C@H]1O)O	O(C)C12C(C(O)(CCC)C)C[C@@]3([C@@H]4N(C)CC[C@]53c3c(c(O)ccc3C4)OC15)C=C2	S=[P@@]1(O)O[C@@H]2[C@@H](CO)O[C@@H](n3c4NC(=N)N=C(O)c4nc3)[C@@H]2O1	P(=O)(OC[C@@H]1[C@@H](O)C[C@H](c2c(F)cc(F)c(C)c2)O1)(O)O	Fc1c(Nc2ncnc(Nc3ccc(OC[C@H](O)CN(C)C)cc3)c2)c(F)ccc1	OC[C@@H]1[C@@H](O)C[C@H](n2c3ncnc(C)c3nc2)O1	S(CCCC)C[C@@H]1[C@@H](O)CN(Cc2c3ncnc(N)c3[nH]c2)C1	P(=O)(OCCC)(OC[C@@H]1[C@@H](O)[C@@H](O)[C@H](n2c3ncnc(N)c3nc2)O1)O	O=C1NC(=O)c2c3c4n([C@@H]5O[C@H](n6c4c(c4c6cccc4)c12)CC5)c1c3cccc1	P(=O)(OC[C@@H]1[C@@H](O)[C@@H](O)[C@H](N2C(=O)N=C(O)C=C2O)O1)(O)O
O=C1c2c(O)cccc2C(=O)C=2[C@H]3OC(=O)C[C@@H]3O[C@@H](C)C1=2	O=C(NO)N1C[C@H]2[C@H](C(=O)NCc3ccc(-c4ccccc4)cc3)O[C@H](O2)C1	S(CCCCCCC)[C@H]1[C@H](O)[C@@H](O)[C@H](O)[C@@H](CO)O1	P(=O)(OC[C@@H]1[C@@H](O)C[C@H](n2c3N=C(NCc4c5c(ccc4)cccc5)NC(=O)c3nc2)O1)(O)O	O=C(O)CCC=1C(=O)N(C[C@H](O)[C@H](O)[C@H](O)CO)C=2NC(=O)NC(=O)C=2N=1	P(=O)(OC[C@@H]1[C@@H](O)C[C@H](N2C(O)=NC(=N)C(C=O)=C2)O1)(O)O	O=C(O[C@H]1[C@@H](Cc2ccc(OC)cc2)NC[C@@H]1O)C	S=P(S)(OC[C@@H]1[C@@H](O)C(O)[C@H](n2c3ncnc(N)c3nc2)O1)O	O(C)c1cc2c(cc1)C[C@@H]1N(C)CC[C@]32[C@@H]1CCCC3	P(=O)(OC[C@@H]1[C@@H](F)C[C@H](N2C(=O)NC(=O)C(C)=C2)O1)(O)O
O=C(O)[C@H]1C(C)(C)S[C@@H]2[C@H](N3C(=O)[C@@H](c4ccccc4)NC3(C)C)C(=O)N12	O=C(O)[C@H]1C(C)(C)S[C@@H]2[C@H](N3C(=O)[C@@H](c4ccccc4)NC3(C)C)C(=O)N12	SC=1N=C(O)[C@@]2([C@H](O)[C@@H](O)[C@H](O)[C@@H](CO)O2)N=1	O=C\1O[C@@H](C)CCC/C=C/[C@H]2[C@H]([C@H](O)/C=C/1)C[C@@H](O)C2	O=C(O)[C@@]12[C@H]([C@H](C(=C)C)CC1)[C@@H]1[C@](C)([C@@]3(C)[C@@H]([C@]4(C)[C@H](C(C)(C)[C@@H](O)CC4)CC3)CC1)CC2	Clc1sc(C(=O)N[C@@H]2[C@@H](O)CN(CC(=O)Nc3c(F)cc(N4C(=O)C=CC=C4)cc3)C2)cc1	O=C(c1ccccc1)[C@]1(N)[C@H](c2ccccc2)[C@@H]2C[C@H]1CC2	S(CCCC)C[C@@H]1[C@@H](O)CN(Cc2c3ncnc(N)c3[nH]c2)C1	O=C(O)CCCCC[C@@H]1SC[C@@H]2NC(=O)N[C@H]12	O(CCCCCC)[C@H]1[C@H](O)[C@@H](N)[C@@H](O)[C@@H](CO)O1
[SH](=O)(=O)C/C(=C(\Nc1c(C=O)cc2n1C=CC=C2)/C(=O)O)/C=C/C(O)=N	O=C(O)CN1C(=O)/C(=C/c2c3c([nH]c2)cccc3)/N=C1[C@@H](N)[C@H](O)C	S([C@H]1[C@@H](O)[C@H](O)[C@@H](CO)O[C@@H]1OC)[C@@H]1[C@@H](O)[C@@H](O)[C@H](O)[C@@H](CO)O1	O=C(Oc1cc2c([C@@H]3[C@H]([C@H]4[C@@](C)([C@@H](O)CC4)CC3)CC2)cc1)C	O=N[O-]	O(C)c1cc2c(cc1)C[C@@H]1N(C)CC[C@]32[C@@H]1CCCC3	O=C1N2c3c4c(ccc(OC5[C@@H](C#N)CC=C(Cn6c(cnc6)CCN[C@H]1CC2)C5)c4)ccc3	S(=O)(=O)(OC[C@@H]1[C@@H](O)[C@H](O)[C@@H](NS(=O)(=O)O)[C@@H](O)O1)O	O[C@@H]1[C@]2(C)[C@H]([C@H]3[C@@H]([C@]4(C)[C@@]5(O[C@@H]5C(O)=C(C#N)C4)CC3)CC2)CC1	O[C@@H]1[C@@H](N)CCc2c1cccc2
P(=O)(OCc1c(/C=N/CCCC[C@H](N)C(=O)O)c(O)c(C)nc1)(O)O	O=C(O)CCCCCCC/C=C\C[C@H](O)CCCCCC	O=C(NCc1ccccc1)c1cc(O[C@@H]2[C@H](O)[C@@H](O)[C@@H](O)[C@@H](CO)O2)ccc1	O=C(OCC(=O)O)NC12[C@@H]3C(=O)N(c4ccc(NC(=O)C)cc4)C(=O)[C@@H]3C(CC1)CC2	C(N1CCCCC1)C1N=C(c2cnccc2)NOC1	O(C)c1c(OC)cc([C@H]2[C@H]3C(=O)OC[C@@H]3[C@@H](O)c3c2cc2OCOc2c3)cc1OC	O[C@@H]1[C@@H](O)[C@H](O)[C@@H]2N([C@H]1O)/C(=N/CCCCCCCC)/OC2	O=C(OCC(=O)O)NC12[C@@H]3C(=O)N(c4ccc(NC(=O)C)cc4)C(=O)[C@@H]3C(CC1)CC2	O=C(N[C@@H]1C(=O)N2C(C(=O)O)=C(COC(=O)C)CS[C@H]12)[C@H](N)c1ccccc1	O[C@@H]1[C@]2(C)[C@H]([C@H]3[C@@H](c4c(cc(O)c(O)c4)CC3)CC2)CC1
O=C(O)CC/C(/N)=C\C	[SH](=O)(=O)[C@]([C@@H](N/C=C\C=O)C(=O)O)(Cn1nncc1)C	P(=O)(OC[C@@H]1[C@@H](O)[C@@H](O)[C@H](n2c3NC(=N)N=C(O)c3nc2)O1)(O)CP(=O)(O)O	Oc1cc2c(N(Cc3nc4c(N)nc(N)nc4nc3)[C@@H]3C(C=C2)=CCC=C3)cc1	O(CCn1cccc1)c1cc2c([nH]cc2)cc1	O[C@@H]1[C@@H](O)[C@H](O)[C@@H]2N([C@H]1O)/C(=N/CCCCCCCC)/SC2	O=C(Oc1cc2[C@@]3(C)[C@@H](N(C)c2cc1)N(C)CC3)Nc1ccccc1	O=C(OC1C[C@@H]2N(C)[C@H](C1)CC2)c1c2c([nH]c1)cccc2	P(=O)(Oc1c(OP(=O)(O)O)c(/C=C\c2cc(OC)c(OC)c(OC)c2)ccc1OC)(O)O	S(=O)(=O)(O[C@@H]1[C@@H](OS(=O)(=O)O)[C@@H](O)O[C@H](CO)[C@H]1O)O
Clc1c(-c2cc(C(=O)N[C@H](CO)c3cc(Cl)ccc3)[nH]c2)cc(NC(C)C)nc1	O(C)c1cc(O)c2C(=O)O[C@H](C)C/C=C\C(=O)[C@@H](O)[C@@H](O)C/C=C/c2c1	P(=O)(OC[C@@H]1[C@@H](O)[C@@H](O)[C@H](c2c3ncnc(O)c3[nH]c2)N1)(O)O	O=C1N2Nc3c1cccc3C=1C(=O)Nc3c(N=1)c(O[C@H]1C[C@@H](C)N(C1)CC2)ccc3	C(N1CCN(c2ncccn2)CC1)c1cc2OCOc2cc1	O=C(OC(OC(=O)[C@H]1C(C)(C)S[C@@H]2[C@H](NC(=O)[C@H](N)c3ccccc3)C(=O)N12)C)OCC	Clc1c(-c2c(C(=O)N[C@@H]3C(=O)N4[C@@H](C(=O)O)C(C)(C)S[C@H]34)c(C)on2)c(Cl)ccc1	O=C(c1ccccc1)[C@]1(N)[C@H](c2ccccc2)[C@@H]2C[C@H]1CC2	O([C@H]([C@H](O)[C@@H](O)[C@H](O)/C=C/C(C)(C)C)C(O)=N[C@@H]1C(O)=NC[C@H](O)CC1)C	Brc1cc([C@H]2N(c3c(O)ccc(Cl)c3)C(=O)CS2)ccc1
Clc1c(Nc2nc(Nc3ccc(OC[C@@H](O)CN(C)C)cc3)ncc2)cc(Cl)cc1	O=C(N[C@H]1C2CCN(C1)CC2)c1n[nH]c2c1cccc2	P(=O)(OC[C@H]1O[C@@H](N2C(=O)NC(=O)C(C)=C2)C=C1)(O)O	Fc1c(CNC(=O)C=2C(=O)C(O)=C3C(=O)N4[C@H](C)CCO[C@H]4CN3C=2)ccc(F)c1	FC(F)(F)c1cc(CCCN[C@H](C)c2c3c(ccc2)cccc3)ccc1	O=C(OCC1=C(C(=O)O)N2C(=O)[C@@](OC)(NC(=O)Cc3sccc3)[C@H]2SC1)N	O=C(N[C@@H]1C(=O)N2C(C(=O)O)=C(C)CS[C@H]12)[C@H](N)C1=CCC=CC1	Fc1c(CNC(=O)C=2C(=O)C(O)=C3C(=O)N4[C@H](C)CCO[C@H]4CN3C=2)ccc(F)c1	ON=C(O)/C=C/c1ccc(CNCCc2c(C)[nH]c3c2cccc3)cc1	O(C)c1c2O[C@@H]3[C@]4(c2c(cc1)CN(C)CC4)C=C[C@H](O)C3
N=CCN	[Cl+3]([O-])([O-])([O-])[O-]	Clc1c([C@@H]2N(C(=O)C)c3c(c(O)ccc3)NC3=C2C(=O)CC(C)(C)C3)ccc(Cl)c1	O=C(Oc1cc2[C@@]3(C)[C@@H](N(C)c2cc1)N(C)CC3)Nc1ccccc1	O[C@@H]([C@@H](O)C)C	O=C(N[C@@H]1C(=O)N2C(C(=O)O)=C(OC)CS[C@H]12)[C@H](N)C1=CCC=CC1	O=C(N[C@@H]1C(=O)N2C(C(=O)O)=C(C=C)CS[C@H]12)/C(=N\O)/c1nc(N)sc1	O=C(OC(OC(=O)[C@H]1C(C)(C)S[C@@H]2[C@H](NC(=O)[C@H](N)c3ccccc3)C(=O)N12)C)OCC	S(c1c(C(O)=NC)cccc1)c1cc2n[nH]c(/C=C/c3ncccc3)c2cc1	Clc1c(Cl)ccc([C@]23[C@H](C2)CNC3)c1
O=C(O)C(=N)Cc1c2c([nH]c1)cccc2	[Cr-2]([O+H2])([O+H2])(O[Cr-2]([O+H2])([O+H2])[O-])[O-]	P(=O)(OC[C@@H]1[C@@H](O)C[C@H](c2c(F)cc(F)c(C)c2)O1)(O)O	O=C1C(=O)N[C@@H]2[C@@H](O)[C@@H](O)[C@H](O)[C@@H](CO)N12	O[C@@H](CO)C	[P@H](=O)(OCCCC)CCCCCCCCCCC	O=C(OCC1=C(C(=O)O)N2C(=O)[C@@](OC)(NC(=O)Cc3sccc3)[C@H]2SC1)N	O=C(O)[C@H]1C(C)(C)S[C@@H]2[C@H](NC(=O)C3(N)CCCCC3)C(=O)N12	O=C(OCC)/C=C\1/N(C)C(=O)C(N2CCCCC2)S/1	O=C(N[C@@H]1C(=O)N2C(C(=O)O)=C(C=CC)CS[C@H]12)[C@H](N)c1ccc(O)cc1
P(=O)(OC[C@@H]1[C@@H](O)[C@@H](O)[C@H](n2c3N=CN(C)C(=N)c3nc2)O1)(O)O	[O+H2][V-]1([O-])O[V-]([O+H2])([O-])O[V-]([O+H2])([O-])O[V-]([O+H2])([O-])O1	OC(=N[C@@H]1[C@@H](O)[C@H](O)[C@@H](CO)O[C@@H]1O)C	O([C@H]([C@H](O)[C@@H](O)[C@H](O)/C=C/C(C)(C)C)C(O)=N[C@@H]1C(O)=NC[C@H](O)CC1)C	O=C(C([C@@H](CN1CCOCC1)C)(c1ccccc1)c1ccccc1)N1CCCC1	OC(/C=C/C=C/[C@@H](C)[C@@H]1[C@]2(C)[C@H](/C(=C/C=C/3\C(=C)[C@@H](O)C[C@H](O)C\3)/CCC2)CC1)(CC)CC	O([C@H]([C@H](O)[C@@H](O)[C@H](O)/C=C/C(C)(C)C)C(O)=N[C@@H]1C(O)=NC[C@H](O)CC1)C	O=C(O)CCc1c(C)c(/C=C\2/C(O)=Nc3c/2cccc3)[nH]c1C	[SH0](=O)(CC(O)=NC/C=C\COc1nccc(CN2CCCCC2)c1)Cc1occc1	S(CC#N)CC(=O)N[C@]1(OC)C(=O)N2C(C(=O)O)=C(CSc3n(C)nnn3)CS[C@H]12
O=C([O-])C(=O)/C=C/CC(=O)c1ccccc1	P(=O)(=O)OCCC[O-]	S(=O)(=O)(O[C@@H]1[C@@H](OS(=O)(=O)O)[C@@H](O)O[C@H](CO)[C@H]1O)O	O=C(O)CCC/C=C\C[C@@H]1[C@@H](/C=C/CCCCCC)[C@@H]2N=N[C@H]1C2	Clc1cc2c([nH]c(S(=O)(=O)N[C@@H]3C(=O)N([C@H](C(=O)N4CCOCC4)C)CC3)c2)cc1	S(c1c(C(O)=NC)cccc1)c1cc2n[nH]c(/C=C/c3ncccc3)c2cc1	O=C(O)CN1C(=O)/C(=C/c2ccc(O)cc2)/N=C1[C@@H](N)CCCCN	Fc1ccc([C@H](C)N2C(=O)/C(=C/c3cc(OC)c(-n4cc(C)nc4)cc3)/CCC2)cc1	O=C(OCOC(=O)[C@H]1C(C)(C)S[C@@H]2[C@H](N=CN3CCCCCC3)C(=O)N12)C(C)(C)C	O([C@H](C)[C@@H]1[C@]2(C)[C@H](/C(=C/C=C/3\C(=C)[C@@H](O)C[C@H](O)C\3)/CCC2)CC1)CCCC(O)(CC)CC
C(CC1CCNCC1)c1c2c(nc(-c3ccccc3)c1)cccc2	Brc1cc2/C(/C(=O)Nc2cc1)=C/1\C(=O)c2c(N\1)cccc2	O=C1O[C@@H]([C@H]2N(C)CCc3c2cc2OCOc2c3)c2c1c1OCOc1cc2	O(C)c1cc(O)c2C(=O)O[C@H](C)C/C=C\C(=O)[C@@H](O)[C@@H](O)C/C=C/c2c1	[C@@H](C)(n1nnc2ncc(-c3cn(C)nc3)nc12)C1=Cn2c(ncc2)C=C1	Clc1c(C2=NCC=3N(C(=O)/C(=C/N4CCN(C)CC4)/N=3)c3c2cc([N+](=O)[O-])cc3)cccc1	SC(N/N=C/c1ccc(N=C(O)C)cc1)=N	O=C1C(C/C=C(/CC/C=C(/CC/C=C(/CCC=C(C)C)\C)\C)\C)=C(C)C(=O)c2c1cccc2	S(=O)(=O)(N)c1ccc(C(=O)NC[C@H](Cn2c3c(cc2)cccc3)C)cc1	O=C(O)C(=O)/C=C\c1c(OC)cccc1
Cl[C@@H](CCl)C	C(Cc1ccncc1)c1c2c([nH]c1)cccc2	Brc1cc([C@H]2N(c3c(O)ccc(Cl)c3)C(=O)CS2)ccc1	O=C/1O[C@H]2C[C@](O)([C@H]3N=C(O)SC3)O[C@@H](C2)CC[C@H](C)/C=C\C=C\CC/C(/C)=C\1	[Hg](SC[C@@H](N)C(=O)O)C	N#CCC1C=CC(=Nc2nc(N=C3NNC(C4CC4)=C3)c3c(n2)cccc3)C=C1	O=C(O)CCc1c(C)c(/C=C\2/C(O)=Nc3c/2cccc3)[nH]c1C	O=C(O)CCCCCCC/C=C\C[C@H](O)CCCCCC	S(=O)(=O)(N(CC)c1ccccc1)c1cc(C)c(NC(=O)C(O)(C(F)(F)F)C)cc1	F/C(/C(=O)O)=C/c1ccc([O-])cc1
FC(F)(F)c1cc([C@H](N(C(=O)N2[C@@H](c3c(C)cc(F)cc3)CNCC2)C)C)cc(C(F)(F)F)c1	N(CCc1c2c([nH]c1)cccc2)c1ccc(Nc2ccncc2)cc1	O=C(OC1C[C@@H]2N(C)[C@H](C1)CC2)C(O)c1ccccc1	O=C(O)[C@@H](NC(=O)c1ccc(NCC2N(C=O)C=3C(=O)NC(N)=NC=3NC2)cc1)CCC(=O)O	O=C(O)/C(=C/C=C/C(=C/C=C/C=C(/C=C/C=C(/C(=O)O)\C)\C)/C)/C	O=C(N[C@H]1C2CCN(C1)CC2)c1n[nH]c2c1cccc2	C(=C/CC/C(=C/CC/C=C(/CC/C=C(/CCC=C(C)C)\C)\C)/C)(\CCC=C(C)C)/C	O=C(O)CCC=1C(=O)N(C[C@H](O)[C@H](O)[C@H](O)CO)C=2NC(=O)NC(=O)C=2N=1	O=C(OC(C)(C)C)N[C@H](C(C)C)c1ocnn1	O=C(O)CN1C(=O)/C(=C/c2ccc(O)cc2)/N=C1CN
O[C@H](C)c1ccccc1	O=C1[C@@H](C)[C@@]2(O)[C@H]([C@H](O)[C@]34[C@@H]5OC(=O)[C@]23O[C@@H]2OC(=O)[C@H](O)[C@]42[C@H](C(C)(C)C)C5)O1	O=C1[C@H]2C[C@@H](C1)CC2	Clc1cc2/C(=C/c3c(C)c(C(=O)NC)c(C)[nH]3)/C(=O)Nc2cc1	O=C1C(C)=C(/C=C/C(=C/C=C/C(=C/CO)/C)/C)C(C)(C)CC1	O(C[C@@H](N)CC1c2c(N=C1)cccc2)c1cc(-c2cc3c(cncc3)cc2)cnc1	O=CCC(CCCC(O)(C)C)C	O(CC1=NCCN1)c1c(C2CC2)cccc1	Clc1c(S(=O)(=O)NCCO)cc(-c2c(C)nc(NC(=O)C)s2)cc1	O=C(OCC(O)C)O[C@H]1[C@H](C(C)C)CC[C@@H](C)C1
O=C1[C@@H](C)[C@@]2(O)[C@@H](O1)C[C@@]13[C@H]4[C@H](O)[C@@H](C(C)(C)C)[C@]51[C@@H](O)C(=O)O[C@H]5O[C@@]23C(=O)O4	S(C(=O)[C@@]1(O)[C@H](C)C[C@@H]2[C@]1(C)C[C@H](O)[C@]1(F)[C@]3(C)C([C@@H](F)C[C@@H]21)=CC(=O)C=C3)CF	FC(F)(F)c1c2[C@@H]3[C@@H](N)[C@H](c2ccc1)CC3	[Cl+2](O)([O-])[O-]	C(\C=C\C=1C(C)(C)CCCC=1C)(=C/C)/C	N(CCCC1(c2ccccc2)OC(C)(C)c2c1cccc2)C	Clc1ccc(C2CCC(=C3C(O)=C(O)c4c(C3=O)cccc4)CC2)cc1	O=C(O)[C@@]12[C@H]([C@H](C(=C)C)CC1)[C@@H]1[C@](C)([C@@]3(C)[C@@H]([C@]4(C)[C@H](C(C)(C)[C@@H](O)CC4)CC3)CC1)CC2	O=C1C(c2c3c(n(CC[C@H]4N(C)CCC4)c2)cccc3)=C(c2c3c([nH]c2)cccc3)C(=O)N1	Clc1ccc(C2CCC(=C3C(O)=C(O)c4c(C3=O)cccc4)CC2)cc1
Clc1c(OCc2sccn2)ccc(Nc2ncnc3c2cc(NC=2OC[C@@H](C)N=2)cc3)c1	P(=O)(O)(O)[C@@H]1[C@H](C)O1	Oc1c(O)ccc2c1-c1c3[C@H](N(C)CCc3ccc1)C2	O=C(O)[C@]1(C)O[C@H]2[C@H](O)[C@H](O)[C@H](O)O[C@@H]2CO1	O=C([C@@H](C/C=C/C)n1nnc([C@@](NC(=O)c2ccccc2)(C(C)C)C)c1)C	S(=O)(=O)(NC[C@H](O)CNC(=O)[C@H](CC(C)C)c1cc(-c2ccccc2)ccc1)c1ncccc1	Brc1c(Nc2ccccc2)nc(Nc2ccc(OC[C@@H](O)CN(C)C)cc2)nc1	OC(CCC[C@@H](C=C)C)(C)C	Brc1ccc(/C=C/CNCCNS(=O)(=O)c2c3c(cncc3)ccc2)cc1	Clc1c(-c2cc(C(=O)N[C@H](CO)c3cc(Cl)ccc3)[nH]c2)cc(NC(C)C)nc1
BrC[C@](O)(CCO[P@](=O)(OP(=O)(O)O)O)C	O=C1NCc2c3c4n([C@]5(C)[C@@](O)(CO)C[C@@H](O5)n5c4c(c4c5cccc4)c12)c1c3cccc1	O=C(Nc1ncccc1)Nc1c2[C@@H]3N(C(=O)c2ccc1)CCC3	Oc1c(O)ccc(C[C@@H]([C@@H](Cc2cc(O)c(O)cc2)C)C)c1	c1(-c2n[nH]c3c2CCC3)n[nH]nn1	N=CCN	O=C([O-])CC(=O)[O-]	O=C1NC(=O)CN([C@H](CN2CC(=O)NC(=O)C2)C)C1	N(CCc1c2c([nH]c1)cccc2)c1ccc(Nc2ccncc2)cc1	O(CC(NN)C)c1ccccc1
OC(CCC[C@@H](C)[C@@H]1[C@]2(C)[C@H](/C(=C/C=C/3\C(=C)CC[C@H](O)C\3)/CCC2)CC1)(C)C	Fc1c(-c2ccccc2)ccc([C@H](C)c2noc(NC(=N)N3CCOCC3)c2)c1	Fc1c(CNC(=O)C=2C(=O)C(O)=C3C(=O)N4[C@H](C)CCO[C@H]4CN3C=2)ccc(F)c1	O=C(N)[C@@H](NC(=O)[C@H]1N(C(=O)[C@H]2N(C(=O)[C@@H](N)[C@H](O)C)CCC2)CCC1)[C@H](O)C	S(=O)(=O)(CCCS)c1ccc(OCC#CC)cc1	P(=O)(=O)O/C=C(\C(=O)[O-])/c1ccccc1	SCP(=O)([O-])[O-]	Clc1c([C@H](Oc2cc3c(/C=C/c4cn(CCO)nc4)n[nH]c3cc2)C)c(Cl)cnc1	O(CCN1CCCC1)c1c2cc(/N=C\3/N=CC=C(N/3)c3cc(ccc3)COC/C=C/COC2)cc1	Clc1ccc(C[C@@H](NC(=O)C)[B-](O)(O)O)cc1
O=C1N(C)C(=O)c2n(CCN[C@H]([C@H](O)c3ccccc3)C)cnc2N1C	P(=O)(OC(=O)N[C@@H]([C@@H](N)C)CCCCCC(=O)O)(O)O	O=C(Oc1cc2[C@@]3(C)[C@@H](N(C)c2cc1)N(C)CC3)Nc1ccccc1	O=C(O)[C@@H](C[C@H](NC(=O)CCC(=O)O)Cc1ccc(-c2ccccc2)cc1)C	O=C([C@@H](N)COCc1ccccc1)C	Brc1cc(-c2n[nH]c(-c3cc4OCOc4cc3)c2)ccc1	S(=O)(=O)([O-])c1c2c(cc(S(=O)(=O)[O-])c1)cc(S(=O)(=O)[O-])cc2	O[C@@H]1C=C2[C@@](C)([C@@H]3[C@H]([C@H]4[C@@](C)([C@](O)(C)CC4)CC3)CC2)CC1	C(N1CCN(CCCC2(c3ccccc3)OCCO2)CC1)(c1ccccc1)c1ccccc1	O=C(O)[C@@]12[C@H]([C@H](C(=C)C)CC1)[C@@H]1[C@](C)([C@@]3(C)[C@@H]([C@]4(C)[C@H](C(C)(C)[C@@H](O)CC4)CC3)CC1)CC2
O=C(O)c1c(N(C(=O)C2CCC(C)CC2)C2CCC(O)CC2)cc(C#CC(C)(C)C)s1	[C@@H](C)(n1nnc2ncc(-c3cn(C)nc3)nc12)C1=Cn2c(ncc2)C=C1	O=C(N[C@@H]1C(=O)N2C(C(=O)O)=C(C=C)CS[C@H]12)/C(=N\OCC(=O)O)/c1nc(N)sc1	O[C@@H]([C@@H](N)C)c1cc(O)c(O)cc1	Clc1c(F)ccc(C(=O)N[C@@H]2[C@H](O)C(C)(C)Oc3c2cc(C(=O)C)cc3)c1	O=C(O)[C@]1(C)O[C@H]2[C@H](O)[C@H](O)[C@H](O)O[C@@H]2CO1	C([C@@H]1NCCN(c2nnc(c(-c3ccncc3)c2)-c2cc3c(cc2)cccc3)C1)c1ccccc1	P(=O)(O[C@]1(C)[C@H](O)[C@@H](O)[C@H](O)[C@@H](CO)O1)(O)O	O[C@@H](Cn1c2ncnc(N)c2nc1)C	P(=O)(=O)O/C=C(\C(=O)[O-])/c1ccccc1
Fc1cc(NC2CCN(C(=O)Cc3ccc(CN4C[C@H](C)NCC4)cc3)CC2)ccc1	O=C1N(C)C(=O)c2n(CCN[C@H]([C@H](O)c3ccccc3)C)cnc2N1C	S(CC#N)CC(=O)N[C@]1(OC)C(=O)N2C(C(=O)O)=C(CSc3n(C)nnn3)CS[C@H]12	[P@@](=O)(O)(CC[C@@H](N)C(=O)O)C	O=C(O)[C@@H](NC(=O)C)CC(=O)N[C@H](C(=O)O)CCC(=O)O	OC(CCC[C@@H](C=C)C)(C)C	C(Cc1ccncc1)c1c2c([nH]c1)cccc2	O=C1NCc2c3c4n([C@]5(C)[C@@](O)(CO)C[C@@H](O5)n5c4c(c4c5cccc4)c12)c1c3cccc1	P(=O)(O[C@@H](C(=O)O)C)(O)O	P(F)(=O)([O-])[O-]
O=C(C)c1oc2C(=O)c3c(C(=O)c2c1)cccc3	FC=1C(O)=NC(=O)N([C@H]2[C@H](O)[C@H](O)[C@@H](C)O2)C=1	[SH](=O)(=O)C/C(=C(\Nc1c(C=O)cc2n1C=CC=C2)/C(=O)O)/C=C/C(O)=N	[SH0](SCC=C)(=O)CC=C	SC[C@H](NC(=O)C)C(=O)O	P(=O)([O-])([O-])CO[C@H](Cn1c2nc(N)nc(N)c2nc1)C	N(Cc1occc1)c1ncnc2nc[nH]c12	O[C@H]([C@@H](N)C)c1ccccc1	Fc1c([C@@]2(C)C(=O)N(Nc3ccccc3)C(=O)O2)ccc(F)c1	Brc1n[nH]c2c([N+](=O)[O-])cccc12
O=C(O)[C@@H](NC(=O)C)Cc1ccc(O)cc1	OC/C=C(/C=C/C=C(/C=C/C=1C(C)(C)CCCC=1C)\C)\C	O=C(O)[C@H]([C@@H](N)/C=C/C(=C/[C@H]([C@H](OC)Cc1ccccc1)C)/C)C	C12CC3CC(C1)CC(C3)C2	P(=O)(OC[C@@H]1[C@@H](O)[C@H](O)[C@@H](NC(=O)C)C(O)O1)(O)O	O=C1NN=C([C@H](C)C1)c1ccc(NN=C(C#N)C#N)cc1	[As](=O)(O)(C)C	Clc1c(F)cc2c([nH]c3[C@]4(C(=O)Nc5c4cc(Cl)cc5)N[C@@H](C)Cc23)c1	F[C@H]1C(=O)[C@]2(C)[C@H]([C@H]3[C@@H]([C@]4(C)C(=CC3)CCCC4)CC2)C1	N(CCCCCCCCNc1c2c(ncc1)cccc2)c1c2c(nc3c1CCCC3)cccc2
S(=O)(=O)(O)CCCNC(=O)C	FC(F)(F)c1ccc(NC(=O)/C(/C#N)=C(\O)/C)cc1	Fc1ccc(CCC(C=N)=C)cc1	N(c1nc(-c2c3n(nc2)N=CC=C3)ccn1)C1CC1	O=C(Nc1c(NC(=O)C)ccc(C(=O)O)c1)CO	Clc1cc([C@@]2(O)[C@H](C)NC(C)(C)CO2)ccc1	O=C(O)[C@@H](N)CCCCN[C@@H](C(=O)O)C	FC=1C(O)=NC(=O)N([C@H]2[C@H](O)[C@H](O)[C@@H](C)O2)C=1	O=C(O[C@@H]1[C@]2(C)[C@H]([C@H]3[C@@H]([C@]4(C)C(=CC(=O)CC4)CC3)CC2)CC1)CCC1CCCC1	C(N1CCN(CCCC2(c3ccccc3)OCCO2)CC1)(c1ccccc1)c1ccccc1
O=C(Oc1ccc(C(c2ncccc2)c2ccc(OC(=O)C)cc2)cc1)C	O=C(O)/C=C/C	S(C(=O)CC[S-])CCC=O	[P@](=O)(OP(=O)(O)O)(OCCC(=C)C)O	O=C(Nc1nc(-c2c(C)nc3n2C=CC=C3)ccn1)C	Clc1c(F)cc(OC[C@](O)(C(=O)Nc2cc(C(F)(F)F)c(C#N)cc2)C)cc1	O=C(N(C[C@@H](C)N1CCN(c2c3OCCOc3ccc2)CC1)c1ncccc1)c1ccc(C#N)cc1	O=C(O)/C(=C/C=C/C(=C/C=C/C=C(/C=C/C=C(/C(=O)O)\C)\C)/C)/C	[C@H](C)(c1c(C)c(C)ccc1)c1nc[nH]c1	O=C(O)[C@H](N)[C@@H](C(=O)O)C
S(=O)(=O)(Nc1c(C(=O)NCC(=O)O)cccc1)c1ccc(OC(=O)C(C)(C)C)cc1	S(CCNC(=N)C)CC[C@H](N)C(=O)O	Brc1nc[nH]c-2ncnc1-2	Clc1c(F)ccc(C(=O)N[C@@H]2[C@H](O)C(C)(C)Oc3c2cc(C(=O)C)cc3)c1	O=C(NCCc1[nH]cnc1)C	S=C1NC([C@@H](C)c2c(C)c(C)ccc2)=CN1	Fc1c(COc2ccc(CN[C@H](C(=O)N)C)cc2)cccc1	C12CC3CC(C1)CC(C3)C2	Fc1c(-c2ccccc2)ccc([C@H](C)c2noc(NC(=N)N3CCOCC3)c2)c1	Fc1c([C@](O)([C@@H](C)N2CCC(=C)CC2)Cn2ncnc2)ccc(F)c1
Oc1cc(-c2nn(C(C)(C)C)c3ncnc(N)c23)ccc1	O=C(C)c1c(C)nc(Nc2ccccc2)s1	Brc1cc(-c2n[nH]c(-c3cc4OCOc4cc3)c2)ccc1	O=C(O)[C@@H](NC(=O)C)CCC(=O)N	Fc1c(-c2ccccc2)ccc(C(C(=O)O)C)c1	N[C@H](Cc1ccccc1)C	O[C@H](CO)C	C1(C2c3c(cccc3)CCC2)=NCCN1	P(=O)(O[C@H]([C@@H](N)C(=O)O)C)(O)O	O=C(N)[C@@H](NC(=O)[C@H]1N(C(=O)[C@H]2N(C(=O)[C@@H](N)[C@H](O)C)CCC2)CCC1)[C@H](O)C
O(CC(O)CNC(C)(C)C)c1c2c(ccc1)C[C@@H](O)[C@@H](O)C2	S(=O)(=O)(O)CCSCC(=O)C	FC(F)(F)c1cc(CCCN[C@H](C)c2c3c(ccc2)cccc3)ccc1	O=C(N[C@@H]1[C@@H](O)[C@H](O)[C@@H](CO)OC1=O)C	Clc1cc(F)c(Nc2ncnc3n([C@H]4[C@H](O)[C@H](O)[C@@H](c5oc(C(C)(C)C)nn5)O4)cnc23)cc1	O=C(O)[C@@H](NC(=O)[C@@H](NC(=O)CCCC[C@H]1SSCC1)CCC(=O)O)C	O=C(O)CC1(CN)C[C@H](C)[C@@H](C)C1	O(c1cc2n(Cc3cc4c(ccc(C(=N)N)c4)cc3)c3c(c2cc1)cccc3)C1CCN(C(=N)C)CC1	CN1[C@@H](C)[C@H](c2ccccc2)OCC1	Clc1c(OCc2sccn2)ccc(Nc2ncnc3c2cc(NC=2OC[C@@H](C)N=2)cc3)c1
S(CC(O)CNC(C)(C)C)c1scc(-c2sc(C(=O)N)cc2)n1	O=C(N[C@@H]1[C@@H](O)[C@@H](O)[C@@H](CO)O[C@@H]1O)C	O=C1[C@@H](C)[C@@]2(O)[C@H]([C@H](O)[C@@]34[C@H]5[C@H](O)[C@@H](C(C)(C)C)[C@]63[C@@H](O)C(=O)O[C@H]6O[C@@]24C(=O)O5)O1	O=C(O[C@@H]1[C@]2(C)[C@H]([C@H]3[C@@H]([C@]4(C)[C@H](CC(=O)CC4)CC3)CC2)CC1)C	S(=O)(=O)(NC(C)(C)C)c1ccc(-c2cc3c(N)n[nH]c3cc2)cc1	O[C@@H]([C@@H](NCCc1ccc(O)cc1)C)c1ccc(O)cc1	S(SCC1OCCC1)/C(=C(/N(C=O)CC=1C(=N)NC(C)=NC=1)\C)/CCO	O=C(OCc1ccccc1)NCC(=O)C	O=C(O)c1c(N(C(=O)C2CCC(C)CC2)C2CCC(O)CC2)cc(C#CC(C)(C)C)s1	S(=O)(=O)(C[C@](O)(C(=O)Nc1cc(C(F)(F)F)c(C#N)cc1)C)c1ccc(F)cc1
O=C(N[C@@H](NC=O)Cc1c2c([nH]c1)cccc2)[C@H](NC(=O)C(N)(C)C)Cc1c2c([nH]c1)cccc2	S(=O)(=O)(O[C@@H]1[C@H](O)[C@@H](NC(=O)C)[C@H](O)O[C@@H]1CO)O	OC(C)(C)c1ncc(N2[C@H](C)CN(c3c(C)c(C)c(Cc4ccccc4)nn3)CC2)nc1	O=C(OCC(COC(=O)C)CCn1c2nc(N)ncc2nc1)C	Clc1cnc(CC(=O)Nc2cc(C(=O)c3c4c(n(C(CO)(C)C)c3)nc(N)nc4)cnc2)cc1	FC(F)(F)[C@@H](Oc1c(C(F)(F)F)cc(-c2onc(-c3cc4nc[nH]c4cc3)n2)cc1)C	O=C	O=C(O)[C@@H](NC(=O)C)CO	N1(C2(c3sccc3)CCCCC2)CCCCC1	O[C@@H]1C[C@H]2[C@@](C)([C@@H]3[C@H]([C@H]4[C@@](C)([C@](O)(C)CC4)CC3)CC2)CC1
FC(F)Oc1c(OC(F)F)cc2c(c1)cc([C@@](O)(C(C)C)c1[nH]nnc1)cc2	S(=O)(=O)(N)c1ccc(CCNC(=O)C)cc1	Clc1cnc(OC2CCN(S(=O)(=O)C[C@]3(C)C(=O)NC(=O)N3)CC2)cc1	Clc1ccc(C(N2CCN(Cc3ccc(C(C)(C)C)cc3)CC2)c2ccccc2)cc1	OC(C#N)(C)C	O=C1O[C@@H](C)CC=C1	O1[C@@H]2[C@@]3(C[N@](CC2)CC3)Cc2ncccc12	SC[C@H](NC(=O)C)C(=O)O	[C@H]1(c2ccccc2)OC1	O[C@H]1C[C@H]2[C@@](C)([C@@H]3[C@H]([C@H]4[C@@](C)([C@](O)(C#C)CC4)CC3)CC2)CC1
O=C(O)[C@@H](N)C(C)C	O=C(NCCc1c2c([nH]c1)ccc(O)c2)C	S=C1NC([C@@H](C)c2c(C)c(C)ccc2)=CN1	O(CC(O)CNC(C)(C)C)c1ccc(NC(O)=NC2CCCCC2)cc1	Oc1c(C(C)C)cccc1C(C)C	Fc1cc(NC2CCN(C(=O)Cc3ccc(CN4C[C@H](C)NCC4)cc3)CC2)ccc1	P1(c2ccccc2)C(c2ncccc2)=C2C(=C1c1ncccc1)CCCC2	O=C(C)n1c2c(c3c1C(=O)CCC3)cccc2	O=C(OCC(COC(=O)C)CCn1c2nc(N)ncc2nc1)C	O(C[C@H](N[C@@H]([C@@H](O)c1ccc(O)cc1)C)C)c1ccccc1
Oc1cc2c(OC(CC/C=C(/CC/C=C(/CCC=C(C)C)\C)\C)(C)CC2)cc1	O=C(OC[C@@H]1[C@@H](OC(=O)C)[C@@H](OC(=O)C)[C@H](N2C(=O)NC(=O)C=C2)O1)C	OC(CCC[C@@H](C)[C@@H]1[C@]2(C)[C@H](/C(=C/C=C/3\C(=C)CC[C@H](O)C\3)/CCC2)CC1)(C)C	O(CC(O)CNC(C)(C)C)c1c2c(ccc1)C[C@@H](O)[C@@H](O)C2	Oc1c(C)c(C)c2O[C@@](CCC[C@@H](CCC[C@@H](CCCC(C)C)C)C)(C)CCc2c1C	FC(F)Oc1c(-c2cc3c([C@@H](C)NC3)cc2)ccc2C(=O)C(C(=O)O)=CN(C3CC3)c12	O(c1nc(Oc2cc3OCOc3cc2)ccn1)c1ccc(-n2cncc2)cc1	S(=O)(=O)(N)c1sc(NC(=O)C)nn1	O=C(O)C(C)c1ccc(N2C(=O)c3c(cccc3)C2)cc1	Oc1cc2[C@@]3(C)[C@@H](C)[C@H](N(CC=C(C)C)CC3)Cc2cc1
P(=O)(OP(=O)(O)O)(OCC=C(CCC=C(CCC=C(CCC=C(C)C)C)C)C)O	S(=O)(=O)(N(Cc1cc(OCC(=O)O)ccc1)Cc1ccc(C(C)(C)C)cc1)c1cnccc1	O[C@@H]([C@@H](NCCc1ccc(O)cc1)C)c1ccc(O)cc1	O=C(OC(C)(C)C)NCc1c2C(=O)NC(N)=Nc2[nH]c1	Fc1c(CN2CCCC2)ccc(C2(F)CC(C(=O)NCC(C)C)C2)c1	[Hg](SC[C@@H](N)C(=O)O)C	O=C(Nc1c(O)ccc([As]2SC(CO)CS2)c1)C	O=C(NCCC(=O)NCCOC(=O)C)[C@H](O)C(COC(=O)C(C)(C)C)(C)C	O=C(C(C)(C)c1cnccc1)c1cnccc1	O=C(CO)[C@]1(O)[C@]2(C)[C@H]([C@H]3[C@@H]([C@]4(C)C([C@@H](C)C3)=CC(=O)C=C4)C(=O)C2)CC1
O(c1c(C)cc(N2C(=O)NC(=O)C=N2)cc1C)c1cc(C(C)C)c(O)cc1	S(CC(O)CNC(C)(C)C)c1scc(-c2sc(C(=O)N)cc2)n1	O=C([C@@H](O)C)C	Fc1c(F)cc(C[C@@H](N)CC(=O)N2[C@H](COC(C)(C)C)C(=O)NCC2)c(F)c1	Fc1c(C(=N)N)cc2nc(-c3c(O)c(OCC(C)C)ccc3)[nH]c2c1	[Se](CC[C@H](N)C(=O)O)C	O=C(Nc1ccc(C(=O)Nc2c(N)cccc2)cc1)C	Fc1c(-c2ccccc2)ccc(C(C(=O)O)C)c1	Clc1cc(F)c(Nc2ncnc3n([C@H]4[C@H](O)[C@H](O)[C@@H](c5oc(C(C)(C)C)nn5)O4)cnc23)cc1	Fc1cc(NC2CCN(C(=O)Cc3ccc(CN4C[C@H](C)NCC4)cc3)CC2)ccc1
O=C(Oc1c([C@H](CCN(C(C)C)C(C)C)c2ccccc2)cc(CO)cc1)C(C)C	O=C(O)C(=O)C(CO)(C)C	O1[C@@H]2[C@@]3(C[N@](CC2)CC3)Cc2ncccc12	O=C(N)C(CCC(C)(C)N1CC(Oc2cc(O)ccc2)C1)(c1ccccc1)c1ccccc1	Clc1ccc(NC(=O)Cn2c(C(=O)NC3CCN(C(C)C)CC3)cc3c2cccc3)cc1	OC(C#CC#C[C@@H]1[C@]2(C)[C@H](/C(=C/C=C/3\C(=C)[C@@H](O)C[C@H](O)C\3)/CCC2)CC1)(C)C	O=C(OC[C@@H]1[C@@H](OC(=O)C)[C@@H](OC(=O)C)[C@H](N2C(=O)NC(=O)C=C2)O1)C	O=C(Nc1n(-c2cc(N)ccc2)nc(C(C)(C)C)c1)Nc1c2c(ccc1)cccc2	FC(F)(F)c1nc(NC(C)(C)C)c2c(n1)ccc(-c1cc(N)ccc1)c2	O=C(O)c1ccc(/C=C(\C)/c2cc3C(C)(C)CCC(C)(C)c3cc2)cc1
O=C(NCCCN1CCCCC1)C=1C(=O)N(C(C)C)c2sccc2C=1O	NC(Cc1ccccc1)(C)C	N12c3c([C@@H]4[C@H](C1)CCC4)cccc3CNCC2	Clc1c(-c2ccc(C(N)(C)C)cc2)nc(Nc2ccc(CCN3CCOCC3)cc2)nc1	O(C[C@H](O)CNC(C)C)c1c2c(ccc1)cccc2	O=C(Nc1cc2c(Nc3ccccc3)ncnc2cc1)C=C	O=C(NCCc1ccccc1)/C=C/c1cc(OC(=O)C)c(OC(=O)C)cc1	O=C(O)CCC/C=C(\c1cc(/N=C(\NC#N)/NC(C)(C)C)ccc1)/c1cnccc1	S(CC(O)CNC(C)(C)C)c1scc(-c2sc(C(=O)N)cc2)n1	O=C
S(=O)(=O)(NC(=O)NC(C)C)c1c(Nc2cc(C)ccc2)ccnc1	N#C[C@@](C(C)C)(C[C@@H](N(C)C)C)c1ccccc1	c1(-c2ccncc2)[nH]nc2-c3c(cccc3)Cc12	O(/N=C(\C(=O)NCB(O)O)/c1nc(N)sc1)C(C(=O)O)(C)C	Fc1c(-c2c(-c3cc4sc(NC(C)C)nc4cc3)ocn2)cccc1	c1(-c2nocc2)[nH]c2c(n1)c1c(nc2)CCOC1	Clc1cc2c([nH]c3c2ccc(C(C(=O)O)C)c3)cc1	ClN(Cl)C(CS(=O)(=O)O)(C)C	Oc1ccc(C(C)(C)c2ccc(O)cc2)cc1	N12c3c([C@@H]4[C@H](C1)CCC4)cccc3CNCC2
OC(CNC(C)C)c1cc(O)cc(O)c1	O[C@@H]1C/C(=C/C=C\2/[C@H]3[C@@](C)([C@@H]([C@@H](/C=C/[C@@H](C(C)C)C)C)CC3)CCC/2)/C(=C)CC1	CC1OC1	Clc1ccc(C(=O)c2ccc(OC(C(=O)O)(C)C)cc2)cc1	Clc1ccc(OCC(=O)NNC(C)C)cc1	N1(c2c3OCCOc3ccc2)CCNCC1	O=C(Nc1c(C(=O)Nc2sccn2)nccc1)C(C)(C)C	Clc1c(CC(N)(C)C)cccc1	ClCC(C(=O)Nc1ccc(C(F)(F)F)cc1)(C)C	O=C(O)CCC(=O)C
S(=O)(=O)(NC[C@H](C)c1ccc(-c2ccc(CCNS(=O)(=O)C)cc2)cc1)C(C)C	O=C(OCC(OCn1c2NC(N)=NC(=O)c2nc1)CO)[C@@H](N)C(C)C	Clc1c(O)cc(O)c(-c2c(C(=O)Nc3ccc(C(=O)C)cc3)cn[nH]2)c1	Clc1cc(Cl)cc(NC(=O)Nc2ccc(OC(C(=O)O)(C)C)cc2)c1	O=C(OC(C)C)CCC/C=C\C[C@@H]1[C@@H](CC[C@@H](O)CCc2ccccc2)[C@H](O)C[C@@H]1O	C(=C)(C)[C@H]1C[C@H]2[C@](C)(O2)CC1	P(=O)(O)(O)COc1c(C[C@H](N)C(=O)O)c(C(C)(C)C)on1	ClC(Cl)(Cl)C(O)(C)C	O=C(O)C(N)(C)C	O=C(Nc1c(NC(N)N)cc(C(=O)O)cc1)C
OC(CNC(Cc1ccc(O)cc1)C)c1cc(O)cc(O)c1	O=C(O)C[C@@H](CN)CC(C)C	O=C(Oc1c(C(=O)O)cccc1)C	O=C1C(CC[C@](O)(CC/C=C(/CC/C=C(/CCC=C(C)C)\C)\C)C)=C(C)C(=O)C(C)=C1C	P(=O)(OC(C)C)(OC(C)C)C	O(c1cc2n(Cc3cc4c(ccc(C(=N)N)c4)cc3)c3c(c2cc1)cccc3)C1CCN(C(=N)C)CC1	O=C(O)c1c(/N=N/c2cc(C(C)(C)C)c(O)cc2)cccc1	O=C1C(CC[C@](O)(CC/C=C(/CC/C=C(/CCC=C(C)C)\C)\C)C)=C(C)C(=O)C(C)=C1C	O=C(O)C(OCc1nn(Cc2ccccc2)c2c1cccc2)(C)C	O=C(Nc1ccc(O)cc1)C
ClC(Cl)(C(c1c(Cl)cccc1)c1ccc(Cl)cc1)C	O=C(N[C@@H](CC(C)C)B(O)O)[C@@H](NC(=O)c1nc(-c2ccccc2)ccc1)[C@H](O)C	O=C1/C(=C/c2c(C(C)(C)C)[nH]cn2)/NC(=O)/C(=C/c2ccccc2)/N1	O=C(O)COc1cc(C)c(Cc2cc(C(C)C)c(O)cc2)c(C)c1	N(C(C=C(c1sccc1)c1sccc1)C)(C)C	Clc1c(F)cc(C(=O)C)c(NCC(=O)Nc2c(C(=O)O)cccc2)c1	O=C(O)C(CCCCOCCCCC(C(=O)O)(C)C)(C)C	N(CC=C(C)C)c1ncnc2[nH]cnc12	O[C@@H]1C/C(=C\C=C/2\[C@H]3[C@@](C)([C@@H]([C@@H](/C=C/[C@@H](C(C)C)C)C)CC3)CCC\2)/[C@@H](C)CC1	O=C(O[C@@H]1[C@]2(C)[C@H]([C@H]3[C@@H]([C@]4(C)[C@H](CC(=O)CC4)CC3)CC2)CC1)C
Clc1ccc(CC(OC(=O)C(N)C)(C)C)cc1	Oc1c(C(C)C)ccc(C)c1	Oc1c(C(C)(C)C)cc(C(C)(C)c2cc(C(C)(C)C)c(O)cc2)cc1	S(c1cc(C(C)C)c(O)cc1)c1cc(C(C)C)c(O)cc1	O=C(O)C=C(C=CC=C(C=CC=1C(C)(C)CCCC=1C)C)C	O=C(O[C@@H]1c2c(N(C(=O)N)c3c(cccc3)C1)cccc2)C	O=C(NCCCO)[C@H](O)C(CO)(C)C	Fc1cc2C(OC#CC3CC3)=C(C(C)C)C(=O)Nc2cc1	[P@](=O)(OP(=O)(O)O)(OC/C=C(\C(F)(F)F)/CC/C=C(/CCC=C(C)C)\C)O	O=C(O)c1c(/N=N/c2cc(C(C)(C)C)c(O)cc2)cccc1
O=[N+]([O-])c1n(CC(O)C)c(C)nc1	Clc1c(OCc2ccc(C(C)C)cc2)ccc(CC(=O)NCCN)c1	Oc1c(C(C)(C)C)cc(O)c(C(C)(C)C)c1	P(=O)(OCOc1c(C(C)C)cccc1C(C)C)(O)O	Clc1cc(C(=O)C(NC(C)(C)C)C)ccc1	O=C(Oc1ccc(C(c2ncccc2)c2ccc(OC(=O)C)cc2)cc1)C	S(C(C(=O)O)(C)C)c1c(-c2c3c(c(C#N)cc2)cccc3)cncc1	Nc1ccc(C(C)C)cc1	Brc1c(Oc2cc(C(C)C)c(O)cc2)c(Br)cc(NC(=O)CC(=O)O)c1	O=C(O)c1ccc(OCC(O)CCc2ccc(C(C)(C)C)cc2)cc1
O=C(O)[C@H](N)CC	O=C1C(CC=C)(CC(C)C)C(=O)NC(=O)N1	Oc1cc(-c2nn(C(C)(C)C)c3ncnc(N)c23)ccc1	S([P@](=O)(OP(=O)(O)O)O)CCC(C)C	O=C(O)C(O)C	O(C[C@@H](O)CNC(C)(C)C)c1c2c(C(=O)CCC2)ccc1	O[C@@H]1CC=2[C@@](C)([C@@H]3C([C@H]4[C@@](C)([C@@H]([C@@H](/C=C/[C@@H](C(C)C)C)C)CC4)CC3)=CC=2)CC1	O=C1C(C/C=C(/CCC[C@@H](CCC[C@@H](CCCC(C)C)C)C)\C)=C(C)C(=O)c2c1cccc2	O=C(OCCC(C)C)C(C#N)=C	O(C[C@@H](O)CNC(C)(C)C)c1c2c(N=C(C#N)C2)ccc1
Clc1ccc(C(=O)n2c(C)c(CC(=O)N[C@@H](CO)CC)c3c2ccc(OC)c3)cc1	O=C1N(C)C(=O)c2nc[nH]c2N1CC(C)C	O(C[C@@H](O)CNC(C)(C)C)c1c2c(C(=O)CCC2)ccc1	Fc1ccc(CN(C(=O)NCc2ccc(OCC(C)C)cc2)C2CCN(C)CC2)cc1	[Hg](Sc1c(C(=O)[O-])cccc1)CC	Clc1c(N)c(Cl)cc(C(O)CNC(C)(C)C)c1	O=C(O[C@H]1[C@H](C(C)C)CC[C@@H](C)C1)c1c(O)cccc1	S([P@](=O)(OP(=O)(O)O)O)CCC(C)C	Clc1ccc(NC=2C(=NC(C)C)C=C3N(c4ccc(Cl)cc4)c4c(N=C3C=2)cccc4)cc1	S(=O)(=O)(NC(C)(C)C)c1ccc(-c2cnc3c(c(Nc4ncccc4)ccc3)c2)cc1
Oc1ccc(C(C(=CC)c2ccc(O)cc2)=CC)cc1	O=C(N1CCC2(CC(=O)c3n(C(C)C)ncc3C2)CC1)c1cc2[nH]c(C)nc2cc1	O=C(OC(C)(C)C)[C@@H](N)CCC(=O)N	Clc1c(C(=O)N(C(C)C)c2c(C(=O)O)sc(-c3ccccc3)c2)ccc(Cl)c1	[Hg](Sc1c(C(=O)O)cccc1)CC	O[C@@H]1[C@@H](C(C)C)CC[C@H](C)C1	FC[C@]1(O)[C@@H](NC(=O)[C@@]2(C(C)C)ON=C(c3nccc4c3cccc4)C2)CC(=O)O1	ClC1=Nc2c(C#N)cnn2C(NC(C)C)=C1	Nc1ncc(-c2nc(N3CCOCC3)nc3n(C(C)C)c(C)nc23)cn1	O(CC(O)CNC(Cc1c2c([nH]c1)cccc2)(C)C)c1c(C#N)cccc1
S(=O)(=O)(C)c1ccc(Cn2c(C)c(CC(=O)O)c3c2nccc3)cc1	OC(C)C	Clc1c(C#N)c(OC[C@H](O)CNC(Cc2cc3c(cc2)cccc3)(C)C)ccc1	Fc1ccc(-c2c(/C=C/[C@H](O)C[C@H](O)CC(=O)O)n(C(C)C)c3c2cccc3)cc1	O=C1c2sc(N3CCOCC3)nc2CC(C)(C)C1	Clc1cc(Cl)cc(Sc2n(Cc3ccncc3)c(COC(=O)N)nc2C(C)C)c1	OC/C=C(/CCC=C(C)C)\C	O(CCc1ccc(OCC(O)CNC(C)C)cc1)CC1CC1	Fc1c(-c2c(-c3cc4sc(NC(C)C)nc4cc3)ocn2)cccc1	O=C(O)C(N)(C)C
Fc1cc2c(Cc3nc4c(cc3)cccc4)c(C)n(CC(=O)O)c2cc1	O=C(OC(C)C)N[C@@H]1Cc2n(Cc3ncccc3)c3c(c2C1)cc(C#N)cc3	O=C(N[C@H](C(=O)N[C@@H]1C(=O)N(C)CCc2c1cccc2)C)[C@@H](O)C(C)C	O=C(Oc1c(C)c(C)c(OCC(O)CNC(C)C)cc1C)C	CC1(C)c2c([Se]NC1)cccc2	O=C(NNCc1ccc(C(C)C)cc1)c1ccc(O)cc1	Nc1ncn(CC=C(C)C)c-2ncnc1-2	O(C(C)C)CCOCc1ccc(OCC(O)CNC(C)C)cc1	O=C(C)c1oc2c(OCC(O)CNC(C)C)cccc2c1	OC(C#N)(C)C
O=C(NCCc1c(C)[nH]c2c1cccc2)c1sccc1	P(=O)(OC(C)C)(O)O	O=C(O)C(=O)C(C)C	O=C(Nc1ccc(OCC(O)CNC(C)C)cc1)C	N(c1nc(-c2nc(C)ccc2)nc2c1cccc2)c1cc2c([nH]nc2)cc1	O[C@@](CCCC(C)C)(C)[C@@H]1[C@]2(C)[C@H]([C@H]3[C@@H]([C@]4(C)C(=CC3)C[C@@H](O)CC4)CC2)CC1	F[C@]1(C)[C@H](OC(=O)C(C)C)[C@@H](COC(=O)C(C)C)O[C@H]1N1C(=O)N=C(N)C=C1	O(CC(O)CNC(C)C)c1c(OCC=C)cccc1	OC(CNC(Cc1ccc(O)cc1)C)c1cc(O)cc(O)c1	FC(F)Oc1c(OC(F)F)cc2c(c1)cc([C@@](O)(C(C)C)c1[nH]nnc1)cc2
Fc1ccc(-c2c(COc3ncc(C(=O)N4CCS(=O)(=O)CC4)cc3)c(C)on2)cc1	Clc1ccc(CC(O)(C(CN(C)C)C)C)cc1	O=C(Nc1cc2C(C(C)C)=NCCc2cc1)c1cc2c(cc(C(=N)N)cc2)cc1	O(CC(O)CNC(C)C)c1c(CC=C)cccc1	[P@@](=O)(OP(=O)(O)O)(OC[C@H]1O[C@@H](N2C(=O)NC(=O)C(C)=C2)C=C1)O	Oc1cc(-c2nn(C(C)C)c3ncnc(N)c23)ccc1	O=C(O)CCC(C)C	N(C(C=C(c1sccc1)c1sccc1)C)(C)C	O=C(N)C	[P@](=O)(OP(=O)(O)O)(OC/C=C(/CCC=C(C)C)\C)O
Cc1cc(C)cc(-c2oc3c(n2)cccc3)c1	N[C@@H](CC)Cc1ccccc1	O=C(O)C(=O)N(O)C(C)C	S(=O)(=O)(NC[C@H](C)c1ccc(-c2ccc(CCNS(=O)(=O)C)cc2)cc1)C(C)C	Cc1c[nH]cc1	O(C[C@H](O)CNC(C)C)c1c2c(ccc1)cccc2	O(CC(C)C)CC(CN(Cc1ccccc1)c1ccccc1)N1CCCC1	P(=O)(OCc1c(CNC(C(=O)O)C(O)C)c(O)c(C)nc1)(O)O	O=C(O)C(O)C	S(=O)(=O)(C)c1ccc(-c2ncc(OCC3CCN(c4onc(C(C)C)n4)CC3)cc2)cc1
C(C)(C)(C)c1cc(C)c(CC2=NCCN2)c(C)c1	O[C@@H]1[C@@H](CC)[C@H]2C3[C@@H](O)[C@@]45[C@@H](N(C)c6c4cccc6)[C@@H](N1[C@H]3C5)C2	O=C(C)c1cc2N(CC(N(C)C)C)c3c(Sc2cc1)cccc3	O=C(NNC(C)c1ccccc1)c1ccccc1	Fc1ccc(-c2c(-c3nc(C)ccc3)nn3c2CCC3)cc1	O(CC(O)CNC(C)C)c1c2c([nH]cc2)ccc1	Oc1c([C@H](CCN(C(C)C)C(C)C)c2ccccc2)cc(C)cc1	O=[N+]([O-])c1n(CC(O)C)c(C)nc1	S(C(=O)c1sccc1)C(C(=O)NCC(=O)O)C	O=C(OC1C(C(C)C)CCC(C)C1)c1c(N)cccc1
O=C1Oc2c(C(C)=C1)cccc2	[Si](CC)(C)(C)C	NC(Cc1ccccc1)C	P(=O)(OCc1c(CNC(C(=O)O)C(O)C)c(O)c(C)nc1)(O)O	O/N=C\Nc1nc(-c2c(C)nc(C)s2)ccn1	O(CC(O)CNC(C)C)c1c2c(ccc1)cccc2	O=C(C)c1oc2c(OCC(O)CNC(C)C)cccc2c1	O([C@H](C(C[C@@H](N(C)C)C)(c1ccccc1)c1ccccc1)CC)C(=O)C	OC[C@@H](NCCN[C@H](CO)CC)CC	O=C1N(C)C(=O)c2nc[nH]c2N1CC(C)C
O=C(O)Cc1ccc(Nc2nc(Nc3cc(C)ccc3)c(C(=O)N)cn2)cc1	NC1(C)CC(C)(C)CC(C)(C)C1	N(C(C)c1ccccc1)CCC(c1ccccc1)c1ccccc1	O=C(O)[C@@H](N)[C@@H](CC)C	O=C(Nc1cc(C#N)ccc1)c1ccc(-c2c(C)ccc(-c3oc(C)nn3)c2)cc1	FC(F)(/C=C/[C@@H]1[C@@H](C/C=C\CCCC(=O)OC(C)C)[C@@H](O)C[C@H]1O)COc1ccccc1	P(=O)(OC(C)C)(OC(C)C)C	Oc1ccc(C(C(=CC)c2ccc(O)cc2)=CC)cc1	OC[C@H](Nc1nc(NCc2ccccc2)c2ncn(C(C)C)c2n1)CC	O=C(N1CCC2(CC(=O)c3n(C(C)C)ncc3C2)CC1)c1cc2[nH]c(C)nc2cc1
S(=O)(=O)(NC(=O)Nc1ccc(S(=O)(=O)N)cc1)c1ccc(C)cc1	O=C(O)c1cc2c(cc([C@H](O)c3cc4C(C)(C)CCC(C)(C)c4cc3)cc2)cc1	O(CCC(O)C)CCC(O)C	O=C(O)C([C@H](CC)c1cc2c(cc(OC)cc2)cc1)(C)C	Brc1sc2-n3c(C)nnc3CN=C(c3c(Cl)cccc3)c2c1	Clc1ccc(C(=O)n2c(C)c(CC(=O)N[C@H](CO)CC)c3c2ccc(OC)c3)cc1	OC(C[C@H]1[C@H](O)[C@@H](O)[C@H](O)CO1)C	NC1(C)CC(C)(C)CC(C)(C)C1	FC(F)=C[C@H]1CN([C@H](C(=O)N)CC)C(=O)C1	Clc1c(C(=O)N2c3c([C@@H](CC(=O)NC(C)C)CCC2)cccc3)ccc(N2CCCC2)c1
S(=O)(=O)(NC(=O)NN1CC2C(C1)CCC2)c1ccc(C)cc1	O=C1C(=O)C2=C(OC(C)(C)CC2)c2c1cccc2	Clc1c(OC(C)C2=NCCN2)c(Cl)ccc1	S(SCC=1C(C)(C)N(O)C(C)(C)C=1)(=O)(=O)C	Fc1c(N2CCN(C)CC2)c2OCC(C)N3c2c(C(=O)C(C(=O)O)=C3)c1	O=C(Oc1c(OC)cc(C)cc1OC)[C@H](N(CCOC)CCOC)CC	OC(CCO)C	O=C1C(CCO)=C(C)c2c(O1)cc(O)cc2	O=C(N)[C@H]1[C@@H](C(=O)CCC=CCC=CC)O1	S(=O)(=O)(Nc1cc2c([nH]c(C(=O)N3CCN(c4c(NC(C)C)cccn4)CC3)c2)cc1)C
O=C(NC1CC1)c1cc(c(C)cc1)-c1cc2c(nc(NCCN3CCOCC3)nc2)cc1	S(=O)(=O)(N1[C@@H](C(=O)NO)C(C)(C)SCC1)c1ccc(OCC#CCO)cc1	O(C)c1c(OC)ccc(C2=NN=C(C)[C@H](CC)c3c2cc(OC)c(OC)c3)c1	Fc1c(NC(=O)[C@H](O)c2cc3C(C)(C)CCC(C)(C)c3cc2)ccc(C(=O)O)c1	O=C(OC)CCN1CCC(N(C(=O)CC)c2ccccc2)(C(=O)OC)CC1	O([C@@H](C(C[C@H](N(C)C)C)(c1ccccc1)c1ccccc1)CC)C(=O)C	Oc1cc([C@@H]([C@H](CN(C)C)C)CC)ccc1	O(CCN1CCCCCC1)c1ccc(Cn2c(c(C)c3c2ccc(O)c3)-c2ccc(O)cc2)cc1	Fc1c(NC(=O)[C@H](O)c2cc3C(C)(C)CCC(C)(C)c3cc2)ccc(C(=O)O)c1	ClC(Cl)(Cl)C(OC(CC(O)(C)C)C)O
O=C1N([C@@H]2[C@@H](O)CCCC2)C=Nc2c3c(c(Cc4cnc(C)cc4)cc12)cccc3	Clc1c(Cl)ccc([C@@H]2C(C(=O)N3[C@H](c4ccc(F)cc4)CCC3)=C(C)Nc3n2ncc3)c1	O[C@@H]1[C@@H](CC)[C@H]2C3[C@@H](O)[C@@]45[C@@H](N(C)c6c4cccc6)[C@@H](N1[C@H]3C5)C2	ClCCc1c(C)ncs1	O=C(N(c1ccccc1)C1(COC)CCN(CCc2sccc2)CC1)CC	FC(F)=C[C@H]1CN([C@H](C(=O)N)CC)C(=O)C1	Fc1c(C)c(-c2ncc(C(=O)NCC(C)(C)C)cc2)cc(C(=O)NC2CC2)c1	O=C1C(C)=C(O)[C@](/C=C/C=C)(C)S1	[SH0](=O)(C)c1ccc(/C=C\2/C(C)=C(CC(=O)O)c3c/2ccc(F)c3)cc1	SC(C(O)=NCC(=O)O)C
S(c1c(C)cc(C)cc1)c1c(N2CCNCC2)cccc1	O=C1C(C)=C(C)C(=O)C(C)=C1C	CC1(C)C2(C)CCC1CC2	Fc1c(C)cc(CNC(=O)c2ncnc(C(=O)NCc3cc(C)c(F)cc3)c2)cc1	O=C(N(c1ccccc1)C1C(C)CN(CCc2ccccc2)C(C)C1)CC	CC1(C)C2(C)CCC1CC2	Fc1ccc(C(c2ccc(F)cc2)=C2CCN(CCC=3C(=O)N4C(SC=C4)=NC=3C)CC2)cc1	Clc1nccc(N2C(=O)c3c(C)cccc3C2=O)c1	O=Cc1scc(-c2cc3nccc(Nc4c(C)ccc(O)c4)c3cc2)n1	P(=O)(O[C@@H](C(=O)O)CC)(O)O
Cc1c(C)cc2nc[nH]c2c1	O(CCc1c(C)oc(-c2ccccc2)n1)c1c2c(c(CC3C(O)=NC(=O)S3)cc1)scc2	O=C(O)c1cc2c(cc([C@H](O)c3cc4C(C)(C)CCC(C)(C)c4cc3)cc2)cc1	OCc1c(O)c(C)ncc1CO	O=C(N(c1ccccc1)C1CCN(C(Cc2ccccc2)C)CC1)CC	O=C1N(c2cc3NCC(C)(C)c3cc2)C=CC(C)=C1c1cc2c(nc(N)nc2)cc1	Fc1ccc(-c2c(COc3ncc(C(=O)N4CCS(=O)(=O)CC4)cc3)c(C)on2)cc1	Cc1c2-n3c(Sc2ccc1)nnc3	O=C(O)[C@H]1CN(CCC=C(c2c(C)ccs2)c2c(C)ccs2)CCC1	S(=O)(=O)(Nc1cc(C2(CC)[C@H]3[C@@H]2CN(CC2(O)Cc4c(cccc4)C2)C3)ccc1)C
O=C1N([C@H]2O[C@@H](CO)[C@H](O)C2)C=C(C)C(=O)N1	Clc1c(C(=O)NC(=O)Nc2c(C)c(OCCCCC(=O)O)ccc2)ccc(Cl)c1	Fc1cc2onc(C3CCN(CCC=4C(=O)N5C(C(O)CCC5)=NC=4C)CC3)c2cc1	O=C1c2c(O)cc(O)cc2C(=O)c2c1c(O)cc(C)c2	O=C(N(c1ccccc1)C1C(C)CN(CCc2sccc2)CC1)CC	Clc1c(C)c(Nc2c(C(=O)O)cccc2)ccc1	IC1=C(Oc2cc(C)cc(C)c2)C(CSCc2occc2)=C(C)NC1=O	Oc1c(C)cc(-c2oc3c(n2)cccc3)cc1C	O=C(O)CCc1c2c(c(C)c3c1cccc3)cccc2	Clc1c(O)c(C(=O)Nc2cc(F)c(C(=O)O)c(F)c2)cc2C(C)(C)CCC(C)(C)c12
O=C(O)CCc1c(/C=C/2\C(=O)Nc3c\2cccc3)[nH]cc1C	O=C1C(C)=C(O)[C@](/C=C/C=C)(C)S1	O(CCc1sccc1)C1=CC(=O)N(Cc2c(C)c(N)ccc2)C=C1	S(=O)(=O)(NC(=O)N[C@@H]1[C@H](O)[C@@]2(C)C(C)(C)[C@@H]1CC2)c1ccc(C)cc1	O=C1N(C)C(=O)NC1(CC)c1ccccc1	Fc1c(-c2ccc(-c3c(C)c(C(=O)O)c4c(n3)ccc(F)c4)cc2)cccc1	Clc1ccc(C2OCc3c(O)c(C)ncc23)cc1	O=C(NNCc1ccccc1)c1noc(C)c1	Oc1c(C)c(CC2=NCCN2)c(C)cc1C(C)(C)C	Brc1c(O)ccc2C(C)=C(Br)C(=O)Oc12
O=C(N(c1ccccc1)[C@]1(C(=O)OC)[C@H](C)CN(CCc2ccccc2)CC1)CC	OCc1c(O)c(C)ncc1CO	Oc1c(C)c2OC[C@H]([C@@H](c3ccc(O)cc3)c2cc1)c1ccc(O)cc1	S(=O)(=O)(O)c1ccc(C)cc1	OC[C@@H]1[C@@H](O)[C@H](O)[C@@H](O)[C@]2(O1)OCc1c2cc(Cc2ccc(CC)cc2)cc1	Clc1c(C)c(Nc2c(C(=O)O)cccn2)ccc1	O=C1N(c2ccc(C#N)cc2)C(=O)c2c1c(C)ccc2	Fc1c(N2C(=O)C=Cc3c(-c4c(C)cc(F)cc4)nc(NC(CO)CO)nc23)c(F)ccc1	O(c1c(C)cc(Nc2ncnc3c2cc(NC=2OCC(C)(C)N=2)cc3)cc1)C1=Cc2n(ncn2)C=C1	O=C(O)Cc1c2Oc3c(C)c(C)ccc3C(=O)c2ccc1
O=C1C(C(CC)C)(CC)C(=O)NC(=O)N1	O=C(Oc1c(C)c(O)c2c(c1O)cccc2)c1ccc(N)cc1	Clc1cc2c(C)c(S(=O)(=O)C3=NNC(=O)C=C3)oc2cc1	Clc1c(Nc2c(CC(=O)O)cc(C)cc2)c(F)ccc1	O=C(NCCN1C(=O)C(C)(C)Oc2c1cc(-c1c(N)nc(N)nc1CC)cc2)C	O=C(Oc1c(C)c(O)c2c(c1O)cccc2)c1ccc(N)cc1	O=C(O)CCc1c2c(c(C)c3c1cccc3)cccc2	O(CC1OC(=O)NC1)c1cc(C)cc(C)c1	FC1(F)Oc2c(O1)ccc(C1(C(=O)Nc3nc(c(C)cc3)-c3cc(C(=O)O)ccc3)CC1)c2	S(Cc1c(C)nc2c(c1N)c(F)ccc2)Cc1cc(C(O)(O)C(F)(F)F)ccc1
Nc1nc(N)c2c(n1)ccc1n(C(CC)CC)ccc21	O=C(OCCN1CCCCC1)c1c2OC(c3ccccc3)=C(C)C(=O)c2ccc1	FC(F)(F)c1ccc(-c2sc(C(=O)NCc3ccc(OC(C(=O)O)(C)C)cc3)c(C)n2)cc1	N[C@@H]1C(=C)C=CC=C1C	O=C(O)C(CCC)CCC	Brc1c(O)c(Br)cc(C2=C(C)C(=O)c3c(O2)ccc(O)c3)c1	Brc1c(Oc2c(C)cc(C#N)cc2C)nc(Nc2ccc(C#N)cc2)nc1CO	O=C(N1CCC(Cc2ccccc2)CC1)c1ccc(C)cc1	Oc1c(N)cc(C)cc1	S=C1C(C)=C(c2nccnc2)SS1
O=C1C(CC)(CC)C(=O)NC(=O)N1	N(\c1ccc(N2CCOCC2)cc1)=C/1\N=C(C2=C(C)NC(=N)S2)CC=N\1	O=C1[C@@]2(O)C(N(c3ccccc3)CC2)=Nc2c1c(C)ccc2	S(=O)(=O)(NCC(=O)O)c1c(C)cc(NC(=O)Cc2c(C)cccc2)cc1C	S=C(NNC(=O)c1oc(C#CCCCC)cc1)NC	O=C(O)[C@H]1CN(CCC=C(c2c(C)ccs2)c2c(C)ccs2)CCC1	S(=O)(=O)(Nc1noc(C)c1)c1ccc(N)cc1	S(=O)(=O)(Nc1c(C)ccc(Nc2ncnc(-c3ccccc3)c2)c1)C	O(CCc1ncccc1)c1nc(N/N=C/c2cc(C)ccc2)cc(N2CCOCC2)n1	N#C/C=C/c1cc(C)c(Nc2nc(Nc3ccc(C#N)cc3)ncc2)c(C)c1
O=C(N)C(=O)c1c(CC)n(Cc2ccccc2)c2c1c(OCC(=O)O)ccc2	Clc1cc(NC(=O)c2cc(C)c(OCCN)c(C)c2)cc(N2CCCCC2)c1	S(c1c(C)cc(C)cc1)c1c(N2CCNCC2)cccc1	Cc1c(C)cc2nc[nH]c2c1	O=C(O)CCCC	O=C1OCc2c(C)c([C@@H](O)CN3CCN(C[C@H](O)c4c(C)c5c(C(=O)OC5)cc4)CC3)ccc12	O=C(O)COc1cc(C)c(Cc2cc(Cc3ccccc3)c(O)cc2)c(C)c1	O(CCc1ncccc1)c1nc(N/N=C/c2cc(C)ccc2)cc(N2CCOCC2)n1	O=C(O)[C@@H](N)Cc1cc(C)ccc1	O=C1N=C(c2cc(C)c(O)cc2)CC(c2ccccc2)=N1
O=C1[C@](O)(CC)C2=C(C(=O)N3C(c4nc5c(c(CC)c4C3)cc(O)cc5)=C2)CO1	S(=O)(=O)(NC(=O)NN1CC2C(C1)CCC2)c1ccc(C)cc1	N(c1c(C)cccc1C)C1=NC=C(c2ccccc2)n2c1cnc2	Cc1[nH]cnc1	O=C(OC)CCC=C=CC[C@@H]1[C@@H](/C=C/[C@](O)(CCCCC)C)[C@H](O)C[C@@H]1O	O=C1N(c2cc(C)ccc2)CC(CO)O1	O=C(O)C(CCCOc1c(C)ccc(C)c1)(C)C	O(CC(O)CO)c1c(C)cccc1	O=C(O)c1ccc(C(=C)c2c(C)cc3C(C)(C)CCC(C)(C)c3c2)cc1	O=C(NNCc1ccccc1)c1noc(C)c1
OC(CNC(C)(C)C)c1oc2c(CC)cccc2c1	S(=O)(=O)(NCCCOC(=O)Nc1ccncc1)c1ccc(C)cc1	Clc1cc(Cl)cc(-n2c(C)nc(C(=O)O)n2)c1	O=C(NCC1CC1)c1ccc(-c2c(C)ccc(-c3oc(C)nn3)c2)cc1	O=C(O)CCCCCC[C@@H]1[C@@H](C=C[C@@H](O)CCCCC)[C@H](O)CC1=O	O=C1N=C(c2cc(C)c(O)cc2)CC(c2ccccc2)=N1	S(=O)(=O)(NC(=O)N[C@@H]1[C@H](O)[C@@]2(C)C(C)(C)[C@@H]1CC2)c1ccc(C)cc1	O=C1N([C@]23[C@H]([C@H](CO)[C@@H](O)C2)C3)C=C(C)C(=O)N1	P(=O)(OC[C@@H]1[C@@H](O)[C@@H](O)[C@@H](n2c3c(nc2)cc(C)c(C)c3)O1)(O)O	P(=O)(Oc1c(C=O)cc(C)cc1C=O)(O)O
O=C(O)CCC/C=C\C[C@@H]1[C@@H](/C=C/[C@@H](O)CCCCC)[C@H](O)CC1=O	S(=O)(=O)(O)c1ccc(C)cc1	O=C(NC1CC1)c1cc(c(C)cc1)-c1c(C)cc(-c2oc(C)nn2)cc1	O=C(N(c1ccccc1)C1(COC)CCN(CCc2sccc2)CC1)CC	O=C(O)CC/C=C\C/C=C\C/C=C\C/C=C\C/C=C\CCCCC	O=C1Oc2c(C(C)=C1)ccc(N)c2	C(n1cc(-c2sccc2)nc1)c1ccc(C)cc1	O=CN(O)CCCc1nc(C)ccc1	O=C1N([C@@H]2O[C@H](CO)[C@@H](O)C2)C=C(C)C(=O)N1	O(CC1OC(=O)NC1)c1cc(C)cc(C)c1
O=C(NO)/C=C/c1cc2nc(CCCC)n(CCN(CC)CC)c2cc1	FC(F)(F)c1cc(C(=O)Nc2cc(Nc3c(-c4ncncc4)cccn3)c(C)cc2)ccc1	S(=O)(=O)(Nc1c(C)c(C)no1)c1ccc(N)cc1	Fc1cc2c(cc1)CC(CC)(c1nc[nH]c1)C2	O=C1OC(CCCC)c2c1cccc2	S(=O)(=O)(Nc1nc(C)cc(C)n1)c1ccc(N)cc1	Clc1c(C(=O)N2c3c(cccc3)Cn3c(ccc3)C2)ccc(NC(=O)c2c(C)ccc(F)c2)c1	Fc1c(NNC(=O)[C@@H](CN(O)C=O)CC2CCCC2)nc(C)nc1N1C[C@@H]2N(CC1)CCOC2	N(Cc1ccncc1)C1=NC=Cn2c(C)cnc12	FC(F)(F)c1cc(NC(=O)c2cc(c(C)cc2)-c2cc3c(nc(N)nc3)cc2)ccc1
O=C(OC(COC(=O)CCCCCC)COC(=O)CCCCCC)CCCCCC	Brc1c(O)c(Br)cc(NC(=O)c2c(C)cccc2C)c1	Clc1c(Cl)c(C(=O)C(=C)CC)ccc1OCC(=O)O	S=C1NC(=O)C(C(CCC)C)(CC)C(=O)N1	O=C(N)CCCCCC	S(=O)(=O)(NC(=O)Nc1ccc(S(=O)(=O)N)cc1)c1ccc(C)cc1	O=C1N([C@@H]2O[C@H](CO)C=C2)C=C(C)C(=O)N1	NCc1c(N)nc(C)nc1	P(=O)(OCc1c(C=O)c(O)c(C)nc1)(O)O	O=C(Nc1cc(Nc2nc(-c3cnccc3)ccn2)c(C)cc1)c1cnccc1
P(=O)(O)(O)C(P(=O)(O)O)(O)CCCCCCCCCCC	P(=O)(OC[C@@H](O)[C@@H](O)[C@@H](O)CN1c2c(N=C3C(=O)NC(=O)N=C13)cc(C)c(C)c2)(O)O	O=C(N(c1ccccc1)C1CCN(CC(C)c2ccccc2)CC1)CC	S=C1NC(=O)C(C(CCC)C)(CC=C)C(=O)N1	O=CCCCCCCCCCC	S(=O)(=O)(NCCCOC(=O)Nc1ccncc1)c1ccc(C)cc1	O(c1nc(Oc2cc3OCOc3cc2)cc(C)n1)c1ccc(-n2cncc2)cc1	O=C1[C@@H](Cn2c(C)ncc2)CCc2n3c4c(c12)cccc4CCC3	Fc1c(C)c2C(=O)C(C(=O)O)=CN(C3CC3)c2cc1N1CC(C)NCC1	S(c1c(C)cc(C)cc1)c1c(N2CCNCC2)cccc1
S(C(=O)CCCCCCCCCCCCCCC)CCNC(=O)C	P(=O)(OC[C@@H]1[C@@H](O)[C@@H](O)[C@@H](n2c3c(nc2)cc(C)c(C)c3)O1)(O)O	O=C(O[C@@]1(C(=O)CO)[C@]2(C)[C@H]([C@H]3[C@@H]([C@]4(C)C(=CC(=O)CC4)CC3)CC2)CC1)CC	O=C(OCC(CCCC)CC)c1ccc(N(C)C)cc1	S(CCCCCCCCCCCC)c1c(C(=O)O)nn[nH]1	O=C(c1cc(NCc2ccc(C(=N)N)cc2)ncc1)c1cc(C)ccc1	P(=O)(OCc1c(CNC(C(=O)O)(C)C)c(O)c(C)nc1)(O)O	O=C1NC(N)=Nc2c1cc1[nH]c(C)nc1c2	O=C(CC)N1C(=O)N(C2CCN(CCC(C#N)(c3ccccc3)c3ccccc3)CC2)c2c1cccc2	N[C@@H]1C(=C)C=CC=C1C
OC[C@H]1N(CCCC)C[C@H](O)[C@@H](O)[C@@H]1O	Cc1c[nH]nc1	O=C(Nc1c(NC(=O)C)ccc(C(=O)O)c1)C(CC)CC	S(C(CCCCC)CCCCC)c1c(C(=O)O)nn[nH]1	O=COCCCCCCCCCC	Cc1nc(C2=C(c3nc4c(nccc4)cc3)CNN2)ccc1	O=C(c1c(N)n(-c2cc3[nH]c(C)nc3cc2)nc1)c1[nH]c2c(c1)cccc2	O(CCCCCCCc1onc(C)c1)c1ccc(C=2OCCN=2)cc1	O=C(Oc1c(C(=O)OC)cccc1)C(CC)CC	N(c1nc(-c2nc(C)ccc2)nc2c1cccc2)c1ccncc1
ONC(=N)NCCCC	O=C1NC(C)=Nc2c(O)cccc12	Clc1c2c3c(C)c(CC)n(CC(F)(F)F)c3ccc2nc(O)c1	O=C(O[C@@H]1[C@]2(C)[C@H]([C@H]3[C@@H]([C@@H]4C(=CC(=O)CC4)CC3)CC2)CC1)CCCCCCCCC	O(C)c1ccc(Cc2n(CCCC)c3ncnc(N)c3n2)cc1	O=C(N)c1cc2c(-c3c(-c4nc(C)ccc4)nn4c3CCC4)ccnc2cc1	O=C1N(c2ccccc2)N=C(C)C1	FC(F)(F)c1onc(-c2cc(C)c(OCCCc3onc(C)c3)c(C)c2)n1	Oc1c(CC)cc(-c2c(-c3nc[nH]c3)c[nH]n2)c(O)c1	OC(=Nc1c(C)cccc1C)CC12N(CCC1)CCC2
Clc1cc(Nc2nn3C(NCCCC)=CC(C)=Nc3n2)c(C)cc1	FC(F)(F)c1c2C(=O)N(c3ccc(OCCCN4CCCC4)cc3)C(C)=Nc2ccc1	O=C(O)C(CCC)CCC	O=C1C(O)=C(CCCCCCCCCCC)C(=O)c2ncsc12	O=C(Nc1ccc(Cc2[nH]c3C(=O)N(CC=C)C(=O)N(CCCC)c3n2)cc1)C	O=C1NC(=O)c2c3c(n(CCCN)c4c3cc(C)cc4)cc(C)c12	S(=O)(=O)(N1[C@@H](CCN2CCC(C)CC2)CCC1)c1cc(O)ccc1	O=C(OC1CC(C)(C)CC(C)C1)C(O)c1ccccc1	Clc1c(C2=NCc3n(c(C)nn3)-c3sc(CC)cc23)cccc1	O=C(OC(COc1c2c([nH]c(C)c2)ccc1)CNC(C)(C)C)c1ccccc1
P(=O)(O)(CCCN)CCCC	S(=O)(=O)(O)c1cc(/N=N/c2c(O)n(-c3c(C)cc(S(=O)(=O)O)cc3)nc2C)c(C(=O)O)cc1	FC(F)(F)c1c(CCC)ccc(NC(=O)c2c(NCC3=CNC(=O)C=C3)cccc2)c1	OCCCCCCCCCCCCCCCCCCCCCCCCCCCC	[P@](=O)(OP(=O)(O)O)(OCCC)O	P(=O)(OC[C@@H](O)[C@@H](O)[C@@H](O)CN1c2c(N=C3C(=O)NC(=O)N=C13)cc(C)c(C)c2)(O)O	Oc1ccc(C(=C(CC)c2ccc(O)cc2)CC)cc1	S(=O)(=O)(N1[C@@H](CCN2CCC(C)CC2)CCC1)c1cc(O)ccc1	O=C1C(C(CCC)C)(CC)C(=O)NC(=O)N1	O=C1N(c2ccccc2)C=C(C)C=C1
S(C(c1ccc(SCCCC)cc1)c1ccccc1)CCN(C)C	O=C(N(c1ccccc1)C1(C(=O)OC)CCN(CCc2ccccc2)CC1)CC	O=C(O)c1n(Cc2ccc(-c3c(-c4[nH]nnn4)cccc3)cc2)c(CCC)nc1C(O)(C)C	OCCCCCCCCCCCC	O=C(N(CC)c1c(C)cccc1)C=CC	N=C1C(=C)C=NC(C)=N1	O=C(N(c1ccccc1)C1(c2ccccc2)CCN(CCc2ccccc2)CC1)CC	S(C(=O)C(C)C)c1c(NC(=O)C2(CC(CC)CC)CCCCC2)cccc1	SC(=N)c1cc(CCC)ncc1	O(CCCc1onc(C)c1)c1c(C)cc(-c2nc(C)oc2)cc1C
O=C1N(CCC)C(=O)c2[nH]c(C34C5C[C@H](C3)C[C@H](C4)C5)nc2N1CCC	O=C(N(c1ccccc1)C1(c2ccccc2)CCN(CCc2ccccc2)CC1)CC	S(=O)(=O)(N1CCN(C)CC1)c1cc(c(OCC)cc1)C1=NC(=O)c2n(C)nc(CCC)c2N1	O=C(NCCCCCCCCCC)NC1CCCCC1	O=C(N(CC)CC)[C@]1([C@@H](CN)C1)c1ccccc1	O=C(OC1CC(C)(C)CC(C)C1)C(O)c1ccccc1	Clc1c(-c2[nH]nnn2)c(O[C@@H]2C[C@H]3[C@H](CN[C@H](C(=O)OCC(CC)CC)C3)CC2)ccc1	P(=O)(OCc1c(CN[C@H](C(=O)O)CCC)c(O)c(C)nc1)(O)O	O=C(O)CCCCCCCC/C=C/C=C\CCCCC	P(=O)(OCc1c(CN[C@@H](C(=O)O)CCC(=O)O)c(O)c(C)nc1)(O)O
O=C(OCCC)C	O=C(C(CC)(C)C)C(=O)N1[C@H](C(=O)O)CCC1	O=C(O)CCCC	O(C)c1c(OC)cc(Cc2n(CCCC)c3ncnc(N)c3n2)cc1OC	O=C(N(CC)CC)c1cc(C)ccc1	S(=O)(=O)(N1C(C)CNCC1)c1c2c(cncc2)ccc1	O=C(O)/C=C/CCCC[C@@H]1[C@@H](/C=C/[C@@H](O)C[C@H](CCCC)C)[C@H](O)CC1=O	Clc1c(OC[C@H](O)CO)ccc(/C=C\2/C(=O)N(c3c(C)cccc3)/C(=N/CCC)/S/2)c1	O=C(O)/C(=C/c1n(Cc2ccc(C(=O)O)cc2)c(CCCC)nc1)/Cc1sccc1	ClCC(O)Cn1c(C)ncc1[N+](=O)[O-]
O=C(N(CC)c1c(C)cccc1)C=CC	Fc1cc2c(cc1)CC(CC)(c1nc[nH]c1)C2	OC(CO)CCCC	O=C(Nc1c(C)cccc1C)C1N(CCCC)CCCC1	O=C(C(N(CC)CC)C)c1ccccc1	O=C(CC)c1cc2N(CC(N(C)C)C)c3c(Sc2cc1)cccc3	S(=O)(=O)(N)c1sc(OCC)c(C2=Nc3c(CCC)nn(C)c3C(=O)N2)c1	O=C(OCC(COC(=O)N)(CCC)C)N	P(=O)(O)(O)CC(=O)CCCCC	Clc1c(OCCCc2onc(C)c2)c(Cl)cc(C=2OCCN=2)c1
O=C(OC1C(C(=O)N(CC)CC)CN2C(c3c(cc(OC)c(OC)c3)CC2)C1)C	O=C1C(CCC(C)C)(CC)C(=O)NC(=O)N1	O=C(C=C)c1ccc(CCCCCC)cc1	O=C(CCN1CCCCC1)c1ccc(OCCCC)cc1	O=C(OCCN(CC)CC)C1(C2CCCCC2)CCCCC1	O=C(N(c1ccccc1)C1CCN(CC(C)c2ccccc2)CC1)CC	S([C@@H]([C@@H](O)CCCC(=O)O)/C=C/C=C/C=C\C/C=C\CCCCC)C[C@H](N)C(=O)NCC(=O)O	S=C1NC(=O)C(C(CCC)C)(CC)C(=O)N1	O=C(O)CCCCCCCCC/C=C\CCCCCC	O=C(N(c1ccccc1)C1C(C)CN(CC(O)c2ccccc2)CC1)CC
Clc1nnc(SCC(=O)N(CC)CC)cc1	Oc1c(O)ccc(-c2c(CC)ccs2)c1	O=C(O)CCCCCCCCC/C=C\CCCCCCCC	O=C(NCCN(CC)CC)c1c2c(nc(OCCCC)c1)cccc2	O=C(N(CC)Cc1ccncc1)C(CO)c1ccccc1	O=C(O[C@@]1(C(=O)CO)[C@]2(C)[C@H]([C@H]3[C@@H]([C@]4(C)C(=CC(=O)CC4)CC3)CC2)CC1)CC	N=C1[Se]C(CCC)=C(CCCC)N1	N(/C(=N/CCCC)/N)=C(N)N	O[C@H]([C@@H](N)CO)CCCCCCCCCCCCCCC	OC(C(NC(C)C)CC)c1cc(O)c(O)cc1
O=C(N(CC)CC)Nc1cc(C(=O)C)c(OCC(O)CNC(C)(C)C)cc1	O=C(NCCN1C(=O)C(C)(C)Sc2c1cc(-c1c(N)nc(N)nc1CC)cc2)C	OCC(CCCCCCCCCC)CCCCCCCC	S(=O)(=O)(N[C@H](C(=O)O)Cc1ccc(OCCCCC2CCNCC2)cc1)CCCC	O=C(NCc1ccccc1)c1c(NC2CCOCC2)c2c(n(CC)nc2)nc1	O=C(NC(CC)c1ccccc1)c1c(O)c(-c2ccccc2)nc2c1cccc2	O=[N+]([O-])c1c(O)c(C(CCCCC)C)cc([N+](=O)[O-])c1	S(=O)(=O)(OC(CC(C)C)CCC(CCCC)CC)O	O=C(Nc1c(C)c(CC(=O)O)c(C)c2c1N(CCCCCCCC)CC2)C(C)(C)C	O=C1N(C)C(=O)OC1(CC)C
S(SC(=S)N(CC)CC)C(=S)N(CC)CC	O=C(O)/C=C/CCCC[C@@H]1[C@@H](/C=C/[C@@H](O)C[C@H](CCCC)C)[C@H](O)CC1=O	O=COCCCCCCCCCC	S(=O)(=O)(C)c1ccc(C2=C(c3ccc(C)cc3)C(=O)N(CCC)C2)cc1	O=C(NCC)/C=C(/C=C/C=C(/C=C/C=1C(C)(C)CCCC=1C)\C)\C	Fc1c(c(F)ccc1)C1=Nc2c(CC)cnn2C(NCc2cnc(N)nc2)=C1	O=C(OC(C)C)CCCCCCCCCCCCC	P(=O)(O)(O)C(P(=O)(O)O)(C/C=C/CCCCC)C/C=C/CCCCC	OCCCCCCCC	O=C1N(C)C(=O)NC(=O)C1(CC)CC
Clc1cc2nccc(Nc3cc(CN(CC)CC)c(O)cc3)c2cc1	P(=O)(O)(O)C(P(=O)(O)O)(C/C=C/CCCCC)C/C=C/CCCCC	O=C(O)c1cc(OCCCCCCC)ccc1	O=C(Nc1c(C)cccc1)C(NCCC)C	Fc1c(C2=NN(C(=O)NCC)[C@](CCCN)(c3ccccc3)C2)cc(F)cc1	O=C(O)CCc1c(C(=O)O)c(C)c(CCC)o1	O=C(NC1=NC(=O)N([C@H]2[C@@H](C#N)[C@H](O)[C@@H](CO)O2)C=C1)CCCCCCCCCCCCCCC	O=C1N(N(c2ccccc2)C(=O)C1CCCC)c1ccccc1	P(=O)(OC[C@H](Cc1ccccc1)C)(O)CCCCCC	Clc1c(Cl)cccc1C1C(C(=O)OCOC(=O)CCC)=C(C)NC(C)=C1C(=O)OC
Fc1c2N(CC)C3(N=C(N)c2c(F)cc1)CCN(C(=O)C1=CN=C(C#N)CC1)CC3	O=C1NNC(=O)c2nc(CCCC)[nH]c12	S(=O)(=O)(N[C@H](C(=O)O)Cc1ccc(OCCCCC2CCNCC2)cc1)CCCC	OCCC	O=C(OCC)[C@@H](N[C@H](C(=O)N1[C@H](C(=O)O)CCC1)C)CCc1ccccc1	OC(CO)CCCC	S(=O)(=O)(Nc1ccc(C(O)CCCN(CCCCCCC)CC)cc1)C	O=C(O)/C=C/c1c(C#CCCCCCC)cccc1	P(=O)(O)(O)C(P(=O)(O)O)(O)CCN(CCCCC)C	O=C1C(C(CCC)C)(CC=C)C(=O)NC(=O)N1
Clc1cc2oc(Oc3ccc(OC(C(=O)OCC)C)cc3)nc2cc1	O=C(O)CCCCCCC/C=C/CCCCCCCC	O=C(N(CCC)CCC)C(N=C(O)c1ccccc1)Cc1ccc(OCCN(CC)CC)cc1	O=C(Oc1cc([C@@H](N(C)C)C)ccc1)N(CC)C	Clc1cc2oc(Oc3ccc(OC(C(=O)OCC)C)cc3)nc2cc1	[S@H0](=O)(CCO)CCCCCCCC	Clc1c(OC)c(OC)c(OC)cc1Cc1n(CCCC)c2ncnc(N)c2n1	OCC1=CC[C@@H]2C(C)(C)Oc3c(c(O)cc(C(CCCCCC)(C)C)c3)[C@H]2C1	O=C(O)CCc1c(C[C@@H]2[C@H](c3occ(C(=O)NCCCCC)n3)[C@@H]3O[C@H]2CC3)cccc1	P(=O)(O)(O)[C@@H](N)CCCC
O=C(OCC)C(C=1C(=O)Oc2c(C=1O)cccc2)C=1C(=O)Oc2c(C=1O)cccc2	O(CCCCCC)c1c(C)c(C)c(O)c(C)c1	Clc1c(OCCC)ccc(CC(=O)O)c1	O=C(N(CC)Cc1ccncc1)C(CO)c1ccccc1	S=C1N(C(=O)OCC)C=CN1C	O=C(N)CCCCCCC/C=C/CCCCCCCC	O=C(N(CCC)CCC)C(N=C(O)c1ccccc1)Cc1ccc(OCCN(CC)CC)cc1	O=C(O)CCC/C=C\C[C@@H]1[C@@H](CCC(=O)CCCCCCC)[C@H](O)C[C@@H]1O	O=C(OCCCC)C(C#N)=C	FC(F)(F)c1c(CCC)ccc(NC(=O)c2c(NCC3=CNC(=O)C=C3)cccc2)c1
Clc1c(N)cc(OCC)c(C(=O)NCC2OCCN(Cc3ccc(F)cc3)C2)c1	Fc1nc(N)c2nc(Cc3c(OC)ccc(OC)c3)n(CCCC)c2n1	O=C(N(CC)c1ccccc1)C=1C(=O)N(C)c2c(c(CC)ccc2)C=1O	O=C1N(CC)c2c(C1(C)C)cc1[nH]c3-c4[nH]nc(C)c4CCCc3c1c2	S=C(NCCc1c(F)c(OCC)ccn1)Nc1ncc(C#N)cc1	O=C(O)CCCCCCC/C=C/CCCCCCCC	O=C1Nc2c(c(CCN(CCC)CCC)ccc2)C1	O=C1C(O)=C(CCCCCCC)C(=O)c2ncsc12	O(CCOCCCC)CCOCc1c(CCC)cc2OCOc2c1	S=C(NNC(=O)c1oc(C#CCCCC)cc1)NC
O(CC)c1ccc(Cc2c(C)cc(OC)c([C@H]3[C@H](O)[C@@H](O)[C@H](O)[C@@H](CO)S3)c2)cc1	Clc1c(OC)c(OC)c(OC)cc1Cc1n(CCCC)c2ncnc(N)c2n1	O[C@@H]([C@@H](N(CC)C)C)c1ccccc1	O=C(O)C=1C(=O)c2c(N(CC)C=1)nc(C)cc2	Clc1c(OCC)c(NC(=O)c2cc(C)c(OCCN)c(C)c2)cc(N2CCCCC2)c1	P(=O)(O)(O)C(P(=O)(O)O)(O)CCCCCCCC	O=C(Nc1c(C)cccc1)C(NCCC)C	O=C(CCCCCCCCC)C	S(=O)(=O)(N(CCC)CCC)c1ccc(C(=O)O)cc1	O=C(O)[C@@H](N(C(=O)CCCC)Cc1ccc(-c2c(-c3n[nH]nn3)cccc2)cc1)C(C)C
O([C@H](COCc1ccccc1)[C@@H]1[C@H](OCc2ccccc2)[C@@H](O)C(OCC)O1)Cc1ccccc1	O(C)c1ccc(Cc2n(CCCC)c3ncnc(N)c3n2)cc1	N(C(C=C(c1sccc1)c1sccc1)C)(CC)CC	Fc1c(N2CCNCC2)nc2N(CC)C=C(C(=O)O)C(=O)c2c1	S(=O)(=O)(C)c1ccc(-c2c(-c3ccc(OCC)cc3)nn3N=CC=Cc23)cc1	O=C(O)CCCCCCCCC	IC=1C(=O)C(I)=CN(CC(=O)OCCC)C=1	O=C1C(O)=C(CCCCCCCCCC)C(=O)N1	Clc1c(-c2c(CC(=O)NC(=N)N)c(-c3ccc(OCCC)cc3)cs2)cccc1	O=C(O)CCCCCCC/C=C\C/C=C\CCCCC
S(=O)(=O)(CC)N1CC(CC#N)(n2ncc(-c3ncnc4[nH]ccc34)c2)C1	S(=O)(=O)(N[C@H](C(=O)O)Cc1ccc(OCCCCC2CCNCC2)cc1)CCCC	Clc1cc2nc3c(c(NC(CCCN(CC)CC)C)c2cc1)cc(OC)cc3	Fc1c(N2CC(C)NCC2)c(F)cc2C(=O)C(C(=O)O)=CN(CC)c12	Clc1c(Cc2ccc(OCC)cc2)cc([C@H]2[C@H](O)[C@@H](O)[C@H](O)[C@@H](SC)O2)cc1	OCC(CCCCCCCCCC)CCCCCCCC	Clc1cnc2[nH]cc(C(=O)c3c(F)c(NS(=O)(=O)CCC)ccc3F)c2c1	O=C1C(O)=C(CCCCCCCCCCC)C(=O)c2ncsc12	S(=O)(=O)(N[C@H]([C@@H](O)C)C(=O)N[C@H](C(=O)NCc1ccc(C(=N)N)cc1)CCSC)CCC	O=C1N(N(c2ccccc2)C(=O)C1CCCC)c1ccccc1
Clc1c(C2CCCCC2)ccc(/C=C\CN(CC)C2CCCCC2)c1	Oc1c2c(ccc1)C[C@@H](N(CCC)CCc1sccc1)CC2	O=C(OCCN(CC)CC)C1(C2CCCCC2)CCCCC1	O=C1N(CC)CC(CCN2CCOCC2)C1(c1ccccc1)c1ccccc1	O(CCOCCOCCO)CCOCCOCC	P(=O)(O)(O)C(P(=O)(O)O)(O)CCCCCCCCCCC	O=C(N(CC)CC)[C@]1([C@@H](CN)C1)c1ccccc1	O=C(O)CNC(=O)CCCCCCCCCCCCCCC	S(=O)(=O)(CCC)n1b(O)c2c(sc(C)c2)cn1	NCCCCC
ClC(Cl)(Cl)C=O	FC(F)(F)c1cc(Cn2ncc(-c3[nH]c4C(=O)N(CCC)C(=O)N(CC)c4n3)c2)ccc1	Brc1c(S(=O)(=O)N(CC)CC)cc(C(=O)Nc2c(C(=O)O)cccc2)cc1	Fc1c(-c2n3N=C(OCc4n(CC)ncn4)C(C(C)(C)C)=Cc3nn2)cccc1	ClC(Cl)(Cl)C=O	O[C@H]([C@H](O)CCCCCCCCCCCCCC)[C@@H](N)CO	O=C(OC1C(C(=O)N(CC)CC)CN2C(c3c(cc(OC)c(OC)c3)CC2)C1)C	S(C(=O)CCCCCCCCCCCCCCC)CCNC(=O)C	Clc1c2C(O)=C(C(=O)N(CC)c3ccccc3)C(=O)N(C)c2ccc1	O=NOCCCCC
Clc1ccc(/C=C/S(=O)(=O)N2CC(=O)N(CC3CCN(c4ccncc4)CC3)CC2)cc1	O=C1N(CCC)C(=O)c2[nH]c(C34C5C[C@H](C3)C[C@H](C4)C5)nc2N1CCC	S(=O)(=O)(N)c1sc2S(=O)(=O)[C@@H](C)C[C@H](NCC)c2c1	Clc1cc2C(C)(c3ccccc3)OC(NCC)=Nc2cc1	Clc1c(NC2=NC=C(c3ccccc3)n3c2cnc3)cccc1	O=C(NC1=NC(=O)N([C@H]2[C@@H](C#N)[C@H](O)[C@@H](CO)O2)C=C1)CCCCCCCCCCCCCCC	O=C(N/C=C\N1C(=O)CCC1=O)C=1C(=O)Oc2c(ccc(N(CC)CC)c2)C=1	S(=O)(=O)(O)CCCCCCCCCCCCCCCC	O=C(N(CC)CC)c1c(NC(=O)c2sccc2)sc2c1CCCC2	S(=O)(=O)(NCCCC)c1ccccc1
Clc1ccc(C23CC4(C(=O)NCc5ccncc5)CC(C2)CC(C4)C3)cc1	Clc1ccc(-c2cnc3[nH]cc(C(=O)c4c(F)c(NS(=O)(=O)CCC)ccc4F)c3c2)cc1	N(Cc1cc2c(n(CC)c3c2cccc3)cc1)C	[P@](=O)(OP(=O)(O)O)(OCC)O	Clc1c([C@H]2S/C(=C(\C#N)/n3cncc3)/SC2)ccc(Cl)c1	O(CCCCCC)c1c(C)c(C)c(O)c(C)c1	Clc1cc2nccc(Nc3cc(CN(CC)CC)c(O)cc3)c2cc1	OCCCCCCCCC	O=C(NCCN(CC)CC)c1ccc(N)cc1	O=C(OCCOCCCC)c1cnccc1
Clc1ccc(COCCNCCNS(=O)(=O)c2c3c(cncc3)ccc2)cc1	S(=O)(=O)(N)c1cc(C(=O)NCC2N(CC)CCC2)c(OC)cc1	N(C(Cc1cc2OCOc2cc1)C)CC	SC[C@H](NCCN[C@H](C(=O)OCC)CS)C(=O)OCC	Clc1ccc(/C=C/S(=O)(=O)N2CCN(CC3CCN(c4ccncc4)CC3)CC2)cc1	Fc1nc(N)c2nc(Cc3c(OC)ccc(OC)c3)n(CCCC)c2n1	N(CCc1c2c([nH]c1)cccc2)(CC)CC	O(CCOCCOCCO)CCOCCOCCCCCCCC	O=C1N(CC)c2nc(N)nc(C)c2C=C1c1[nH]ncc1	O(CCOCCCC)CCOCc1c(CCC)cc2OCOc2c1
[O-][N+](CCC=C1c2c(cccc2)CCc2c1cccc2)(C)C	Clc1cc2C(C)(c3ccccc3)OC(NCC)=Nc2cc1	S(C[C@H](OCC)COc1ccc(C(F)(F)F)cc1)c1cc(C)c(OCC(=O)O)cc1	O=C(OCC)C=1C(=O)Oc2c(ccc(O)c2)C=1	Clc1ccc(Cn2c3c(c(C(=O)C(=O)Nc4ccncc4)c2)cccc3)cc1	S(=O)(=O)(N[C@@H]1CN(S(=O)(=O)c2ccc(OCCCC)cc2)[C@@H](C(=O)NO)C1)C	O=C(OCCOCCN(CC)CC)C(CC)(CC)c1ccccc1	P(=O)(O[C@H]1[C@H](C(C)C)CC[C@@H](C)C1)(O)CCCCCC	O=C1N(CC)c2nc(-c3c(C)nc(-c4[nH]cnn4)cc3)cnc2NC1	S(=O)(=O)(CCC(=O)O)CCCC
Clc1cc2C(c3ccccc3)=NC(OC(=O)N(C)C)C(=O)N(C)c2cc1	OC(CNCC)c1cc(O)ccc1	Fc1cc2C(=O)N(C)Cc3c(C(=O)OCC)ncn3-c2cc1	O=C(OCC)CCC/C=C\C/C=C\C/C=C\C/C=C\C/C=C\CC	Clc1sc(C(=O)NCCNC(=O)c2ccc(N3C(=O)C=CC=C3)cc2)cc1	O=C1N(CCC)C(=O)c2nc(C3CCCC3)[nH]c2N1CCC	Clc1c(C(=O)Nc2c(C#N)c3c(s2)CCC3)cc(S(=O)(=O)N(CC)CC)cc1	O=C1Nc2c(c(CCN(CCC)CCC)ccc2)C1	O=C(OCC)C1(c2ccccc2)CCN(C)CC1	N(CCCNCCC)CCCNCC
N(C)(C)c1ccc(Nc2nc(-c3c(C)nc(C)s3)ccn2)cc1	O=C(OCC)C1(c2ccccc2)CCN(C)CC1	O=C(OCC)c1ccc(OCCCC2CCN(c3nnc(C)cc3)CC2)cc1	Fc1c(O[C@H]2COCC2)cc(OCC)cc1[C@@H](Nc1ccc(C(=N)N)cc1)C(=O)O	ClC=1N(CCCCN2CC=C(c3ncccc3)CC2)C(=O)c2c(OC=1)cccc2	O=C(OC)c1c(N=C(O)C(NCCC)C)c(C)cs1	FC(F)(F)c1cc(C[C@@H](NCC)C)ccc1	S(=O)(=O)(N(CCC)CCC)c1ccc(C(=O)O)cc1	Fc1ccc(CNc2cc(N)c(NC(=O)OCC)cc2)cc1	O=C(OCCC)c1cc(O)c(O)c(O)c1
S(=O)(=O)(NCCCC[C@H](N)C(=O)O)c1c2c(c(N(C)C)ccc2)ccc1	Clc1c(Cl)cccc1C1C(C(=O)OCC)=C(C)NC(C)=C1C(=O)OC	O=C(OCC)NC	S(=O)(=O)(C)c1ccc(-c2c(-c3ccc(OCC)cc3)nn3N=CC=Cc23)cc1	ClCCC(=O)NCc1ccccc1	O=C(OC1CCN(C)CC1)C(OCCC)(c1ccccc1)c1ccccc1	Fc1c(N(C(=O)COC)[C@@H]2[C@H](C)CN(CCN3C(=O)N(CC)N=N3)CC2)cccc1	O=C1N(CCC)c2nc[nH]c2C(=O)N1	O=C(Nc1ccc(-c2cc(OCC)ccc2)cc1)/C(/C#N)=C(\O)/C	O=C(OCCN(CC)CC)c1c(OCCC)cc(N)cc1
Brc1ccc(C(=CCN(C)C)c2cnccc2)cc1	Fc1cc2C(=O)N(C)Cc3c(C(=O)OCC)ncn3-c2cc1	Brc1c(OC)cc(CC(=O)Nc2nc(OCC)c(C#N)c(N)c2)c(OC)c1	Clc1c(Cc2ccc(OCC)cc2)cc([C@H]2[C@H](O)[C@@H](O)[C@H](O)[C@@H](CO)O2)cc1	O=C(N(C)C)Cc1c(-c2ccc(C)cc2)nc2n1C=C(C)C=C2	S(=O)(=O)(N[C@H]([C@@H](O)C)C(=O)N[C@H](C(=O)NCc1ccc(C(=N)N)cc1)CCSC)CCC	SC[C@H](NCCN[C@H](C(=O)OCC)CS)C(=O)OCC	O=C(N)c1c2[nH]c(C3CCN(CCC)CC3)nc2ccc1	O(CC)CN1C(Cc2cc(C)cc(C)c2)=C(C(C)C)C(=O)NC1=O	S(CCC)c1cc2[nH]c(NC(=O)OC)nc2cc1
O=C(C)c1cc2N(CCCN(C)C)c3c(Sc2cc1)cccc3	S=P(SC(C(=O)OCC)CC(=O)OCC)(OC)OC	O(CCOCCOCCO)CCOCCOCC	P(=O)(OCC)(O)O	O=C(O)c1c(C=2c3c(OC=4C=2CC=C(N(C)C)C=4)cc(N(C)C)cc3)ccc(N2C(=O)C=CC2=O)c1	Clc1cnc2[nH]cc(C(=O)c3c(F)c(NS(=O)(=O)CCC)ccc3F)c2c1	Clc1c(Cl)cccc1C1C(C(=O)OCC)=C(C)NC(C)=C1C(=O)OC	O=C(OC)c1c(N=C(O)C(NCCC)C)c(C)cs1	O(CC)CN1C(Cc2ccccc2)=C(C(C)C)C(=O)NC1=O	O=C(N(CC)c1ccccc1)C=1C(=O)N(C)c2c(c(CC)ccc2)C=1O
Clc1cc2N(CCCN(C)C)c3c(Sc2cc1)cccc3	O=C(OCC)NC	Clc1c2sc(C(=O)N[C@@H]3C4CCN(C3)CC4)cc2ccc1	S(=O)(=O)(CC)c1cc(Nc2oc(-c3cc(-c4ncccc4)ccc3)cn2)c(OC)cc1	O=C(O)CN(C)C	S(CCC)Cc1c2N=C(N)NC(=O)c2cc(N)c1	O=C(OCC)c1c(N)sc2c1CCN(Cc1ccccc1)C2	O(C)c1ccc(CC=2C(=O)N(CCN(CC)CC)c3c(N=2)cccc3)cc1	P(=O)(OCC)(O)O	S(SC(=S)N(CC)CC)C(=S)N(CC)CC
N(CCCN1c2c(Sc3c1cccc3)cccc2)(C)C	O=C(N[C@@H](CC(C)C)c1c(N2CCCCC2)cccc1)Cc1cc(OCC)c(C(=O)O)cc1	Clc1c(Oc2cc(Cl)cc(C#N)c2)cc(OCc2n[nH]c3c2cccc3)cc1	S(/C(=N/c1ccc(C(F)(F)F)cc1)/N)CC	N(CCC=C1c2c(cccc2)CCc2c1cccc2)(C)C	Clc1cc2nc3c(c(NC(CCCN(CC)CC)C)c2cc1)cc(OC)cc3	Clc1ccc(C(=O)NCCN2CCOCC2)cc1	Cl/C(=C(/c1ccc(OCCN(CC)CC)cc1)\c1ccccc1)/c1ccccc1	Clc1c(Cl)cccc1C1=Nc2c(SC#N)cnn2C(NCc2ccncc2)=C1	O=C(OCC#CCN(CC)CC)C(O)(c1ccccc1)C1CCCCC1
Brc1ccc(C(OCCN(C)C)c2ccccc2)cc1	Clc1c(F)ccc(Nc2c(C#N)cnc3c2cc(NC(=O)/C=C/CN(C)C)c(OCC)c3)c1	Clc1c([C@H]2S/C(=C(\C#N)/n3cncc3)/SC2)ccc(Cl)c1	Clc1c([N+](=O)[O-])cc([N+](=O)[O-])cc1	N(CCCN1c2c(cccc2)CCc2c1cccc2)(C)C	O=C(N(CC)Cc1ccccc1)CN1C(=O)N(C)c2c1nc(-c1ccccc1)nc2	Clc1cc2NC(=O)Oc2cc1	O=C(N(c1ccccc1)C1(COC)CCN(CCN2C(=O)N(CC)N=N2)CC1)CC	Clc1cc(N2C(=O)CN(Cc3n(Cc4ccc(C#N)cc4)cnc3)CC2)ccc1	O=C(CCc1ccccc1)c1c(OCCN(CC)CC)cccc1
Clc1cc(N(S(=O)(=O)C2=CC3=C(Cc4c(C)c(C)c(C)[nH]4)C(=O)N=C3C=C2)C)ccc1	S(=O)(=O)(O/N=C(\SCC)/Cc1ccccc1)O	Clc1ccc(NS(=O)(=O)c2cc3c(cc2)CCNC3)cc1	Clc1c(-c2ccccc2)scc1N1S(=O)(=O)NC(=O)C1	O(CCCN(C)C)C=1c2c(SC(=O)C=1)cccc2	O=C1N(CC)c2c(-c3[nH]nc(C)c13)cccc2	O=C1OC[C@H](Cc2cc3c(CCN(C)C)c[nH]c3cc2)N1	O=C(OCC)NC	Clc1c(C(=O)Nc2c(C(=O)NC3CCNCC3)n[nH]c2)c(Cl)ccc1	Fc1c(C2=NN(C(=O)NCC)[C@](CCCN)(c3ccccc3)C2)cc(F)cc1
P(=O)(OP(=O)([O-])[O-])(OCCN(CCC=C(C)C)C)[O-]	S(CC)c1cc2N(CCCN3CCN(C)CC3)c3c(Sc2cc1)cccc3	Clc1ccc(OCCCCCCNC(=NC#N)Nc2ccncc2)cc1	Clc1cc(Cl)cc(C2=C(C#N)[C@]3(Cc4ccc(C#N)cc4)N(C2=O)CCC3)c1	S(=O)(=O)(N(C)C)c1cc2N(CCCN3CCN(C)CC3)c3c(Sc2cc1)cccc3	Brc1c(OC)c(C(=O)NC[C@H]2N(CC)CCC2)c(OC)cc1	O=C(OCCN(C)C)C(c1ccccc1)C1(O)CCCC1	O=C(C(CN1CCN(CC(OCC)c2ccccc2)CC1)C)c1ccccc1	Brc1c(Br)c(Br)c2nc(N(C)C)[nH]c2c1Br	O=C(OCC)C1(c2ccccc2)CCN(CCOCCO)CC1
S=C(N(NC(=O)CC(=O)NN(C(=S)c1ccccc1)C)C)c1ccccc1	Clc1c(C2CCCCC2)ccc(/C=C\CN(CC)C2CCCCC2)c1	Clc1sc(C(=O)NC[C@@H]2OC(=O)N(c3ccc(N4C(=O)COCC4)cc3)C2)cc1	Clc1c(Oc2cc(Cl)cc(C#N)c2)cc(OCc2n[nH]c3ncccc23)cc1	N(C)(c1nc(-c2n3c(nc2)C=CC=C3)ccn1)C1CCCCC1	O=C(NCC)Nc1ccc(-c2nc(N3[C@@H](C)COCC3)c3c(n2)CN(C2COC2)CC3)cc1	O(C(c1ccccc1)c1ccccc1)CCN(C)C	O=C(OCC)N	O=C(C)c1cc2N(CCCN(C)C)c3c(Sc2cc1)cccc3	O=C(OCC)c1ccc(OCCCCC2CCN(c3nnc(C)cc3)CC2)cc1
Nc1n(C)c2c(n1)ncc(-c1ccccc1)c2	Clc1c(Cl)c(Cl)c2c(c1Cl)C(=O)OC2	Clc1c(Cl)cc(Sc2ccc(Cl)cc2)c(Cl)c1	Clc1ccc(COCCNCCNS(=O)(=O)c2c3c(cncc3)ccc2)cc1	P(=O)(O)(O)NC(N(CC(=O)O)C)=N	O=C(OC)NCC	S(=O)(=O)(N(C)c1ccc(C(=O)NO)cc1)c1sc(-c2ncccc2)cc1	F[C@@]1(C)[C@H](n2c3nc(N)nc(OCC)c3nc2)O[C@H]2[C@H]1O[P@@](OC(C)C)(=O)OC2	O=C(NCCCN(C)C)/C(=C/CCCCC(=O)NO)/COc1c2c(ccc1)cccc2	O(CC)Cc1n(CC(O)(C)C)c-2c(C(=N)Nc3c-2cccc3)n1
FC(F)(c1n2N=C(c3cn(C)nc3)C=Cc2nn1)c1cc2c(nccc2)cc1	Clc1c(/C(=N/OCc2c(Cl)cc(Cl)cc2)/Cn2cncc2)ccc(Cl)c1	Clc1c(-c2c3C(=O)NC(=O)c3c3c([nH]c4c3cc(NC=O)cc4)c2)cccc1	N(CCC=C1c2c(cccc2)C=Cc2c1cccc2)(C)C	O=C(O)[C@@H](N)CCN(C[C@@H]1[C@@H](O)[C@@H](O)[C@H](n2c3ncnc(N)c3nc2)O1)C	S(C)c1ccc(-c2n(CCOc3ccc(C[C@H](OCC)C(=O)O)cc3)c(C)cc2)cc1	Brc1ccc(-c2nn(C)c3c2cc(F)c(OC/C=C/CN(CC=C)C)c3)cc1	O(CC)c1c(OCC2OCCNC2)cccc1	O(C(c1ccccc1)c1ccccc1)CCN(C)C	Clc1c(Cl)cccc1
O=C1C(O)=C(C)N(C)C=C1	Clc1sc(C(=O)NCCNC(=O)c2ccc(N3C(=O)C=CC=C3)cc2)cc1	Clc1cc2c(C(=C3CCNCC3)c3ncccc3CC2)cc1	O=C1C(c2c3c(n(CCCN(C)C)c2)cccc3)=C(c2c3c([nH]c2)cccc3)C(=O)N1	Brc1c(N)c(CN(C)C2CCCCC2)cc(Br)c1	O=C(OCC)c1c(C)[nH]nc1C	O=C(N(Cc1c(C)c2c(o1)cccc2)C)/C=C/c1cnc2NC(=O)CCc2c1	Brc1c(OC)cc(CC(=O)Nc2nc(OCC)c(C#N)c(N)c2)c(OC)c1	S(=O)(=O)(N(C)C)c1cc2N(CCCN3CCN(C)CC3)c3c(Sc2cc1)cccc3	Clc1ccc(/C=C/S(=O)(=O)N2CC(=O)N(CC3CCN(c4ccncc4)CC3)CC2)cc1
O=C1N(C)C=CC(N)=N1	Clc1cn(CCCCN2CCN(c3ncccn3)CC2)nc1	Clc1cc2NC(=O)Oc2cc1	Clc1cc2N(CCCN(C)C)c3c(cccc3)CCc2cc1	O=C(O)[C@@H](NC(=O)c1ccc(N(Cc2nc3c(N)nc(N)nc3nc2)C)cc1)CCC(=O)O	O(CC)c1c(OCC)cc2ncnc(Nc3cc(-c4nc(CO)sc4)ccc3)c2c1	S(=O)(=O)(N)c1sc2S(=O)(=O)N(c3cc(OC)ccc3)C[C@@H](NC)c2c1	O(CC)Cc1n(CC(O)(C)C)c-2c(C(=N)Nc3c-2cccc3)n1	O=C(O)[C@@H](NC(=O)c1sc(N(Cc2cc3C(=O)N=C(C)Nc3cc2)C)cc1)CCC(=O)O	Clc1ccc(C2(c3ccc(-c4ncnc5[nH]cnc45)cc3)CCNCC2)cc1
Nc1ncn(C)c-2ncnc1-2	O=C(N(C(Cc1ccccc1)(C)C)C)CN(CC(=O)N(C(Cc1ccccc1)(C)C)C)CCO	Clc1ccc(C2(O)CCN(CCC(C(=O)N(C)C)(c3ccccc3)c3ccccc3)CC2)cc1	S(=O)(=O)(c1n[nH]c2c1cc(OCCCN(C)C)cc2)c1c2c(ccc1)cccc2	N([C@@H](Cc1ccccc1)C)C	Clc1c(Cc2ccc(OCC)cc2)cc([C@@]23[C@H](O)[C@@H](O)[C@H](O)[C@@](CO)(O2)CO3)cc1	O=C(O)[C@@H](NC(=O)c1ccc(NC[C@@H]2N(C)C=3C(=O)N=C(N)NC=3NC2)cc1)CCC(=O)O	Clc1c(Cl)c(Cl)c2c(c1Cl)C(=O)OC2	O=C1C(N2CC2)=CC(=O)c2n(C)c(/C=C/CO)c(CO)c12	Clc1c(Cl)ccc2c1CNCC2
S(c1n(C)cnn1)c1nc(C(=O)Nc2scc(C)n2)c(Sc2ccc(F)cc2)cc1	Clc1ccc(C2(O)CCN(CCC(C(=O)N(C)C)(c3ccccc3)c3ccccc3)CC2)cc1	S(=O)(=O)(NCCCCNC(=O)C12CC3CC(C1)CC(C2)C3)c1c2c(c(N(C)C)ccc2)ccc1	ClCC/C(=C(/c1ccc(OCCN(C)C)cc1)\c1ccccc1)/c1ccccc1	O=C1N2c3c(N1)cccc3C[C@@H](NC)C2	O(CCCNC[C@@H]1Oc2c(OC1)cccc2)c1cc2OCOc2cc1	ClCC1N(C)S(=O)(=O)c2c(N1)cc(Cl)c(S(=O)(=O)N)c2	Clc1cc(N2CCNCC2)ccc1	O=C1N(C)c2c(C(O)=C1O)cccc2	Clc1cc2C(c3ccccc3)=NCC(=O)Nc2cc1
O=C1N=C2N(C)c3c(N=C2C(=O)N1)cc(C)c(C)c3	O=C(N(C)C)COc1cc2c(cc1)CC[C@H](NC[C@H](O)c1cc(CCO)c(O)cc1)C2	N(C)(C)c1nc(N(C)C)nc(N(C)C)n1	O(CCN(C)C)c1c(Cc2ccccc2)cccc1	O=C(OC1C[C@@H]2N(C)[C@H](C1)CC2)[C@H](CO)c1ccccc1	N(CCN(Cc1sccc1)c1ncccc1)(C)C	Nc1n(C)c2c(n1)ncc(-c1ccccc1)c2	Clc1ccc(NS(=O)(=O)c2cc3c(cc2)CCNC3)cc1	O=C1N(C)C=2NC(=O)NC(=O)C=2N1	O=C(N(C)c1cc(C=2n3ncc(C(=O)c4sccc4)c3N=CC=2)ccc1)C
Clc1cc2C(c3ccccc3)=NC(O)C(=O)N(C)c2cc1	Brc1cc(Nc2ncnc3c2cc(NC(=O)/C=C/CN(C)C)cc3)ccc1	Fc1ccc([C@]2(CCCN(C)C)OCc3c2ccc(C#N)c3)cc1	Brc1c(N)c(CN(C)C2CCCCC2)cc(Br)c1	O(CC=1N(C)C(=O)c2c(N=1)cccc2)c1ccc(CC2C(=O)NC(=O)S2)cc1	Clc1c(CCN2CCN(c3nsc4c3cccc4)CC2)cc2c(NC(=O)C2)c1	O=C(O)[C@H](N)Cc1c2c(n(C)c1)cccc2	Clc1sc(C(=O)NC[C@@H]2OC(=O)N(c3ccc(N4C(=O)COCC4)cc3)C2)cc1	O=C(/C=C/c1c2c(n(C)c1)cccc2)C	Clc1ccc(C2(O)CCN(CCC(C(=O)N(C)C)(c3ccccc3)c3ccccc3)CC2)cc1
Clc1cc2C(c3ccccc3)=NCC(=O)N(C)c2cc1	Brc1ccc([C@H](CCN(C)C)c2ncccc2)cc1	O=C1OC[C@H](Cc2cc3c(CCN(C)C)c[nH]c3cc2)N1	O=C(O)[C@@H](NC(=O)c1ccc(N(Cc2nc3c(N)nc(N)nc3nc2)C)cc1)CCC(=O)O	O=C(NC(CO)(C)C)c1cc2c(-c3[nH]c4ncccc4c3)cn(C)c2cc1	Clc1ccc(CN(Cc2ccc(Cl)cc2)c2n[nH]nn2)cc1	O=C(Nc1cc2[nH]c(-c3cn(C)nc3)c3c2c(C(=O)NN=C3)c1)[C@H](N)C1CCCCC1	Clc1c(Cl)ccc2c1CNCCC2	O=C(NC(CO)(C)C)c1cc2c(-c3[nH]c4ncccc4c3)cn(C)c2cc1	O=C(N(C)C)c1n(C2CCCC2)c2nc(Nc3ncc(N4CCNCC4)cc3)ncc2c1
O=C1N(C)C(=O)c2n(CC3OCCO3)cnc2N1C	O=C(NCCN(C)C)c1c2nc3c(cc2ccc1)cccc3	P(=O)(Oc1c2c(CCN(C)C)c[nH]c2ccc1)(O)O	OCCN(C)c1ncnc2oc(c(-c3ccccc3)c12)-c1ccccc1	CN1CCC(=C2c3c(cccc3)C=Cc3c2cccc3)CC1	Clc1cc2C(c3ccccc3)=NCC(=O)N(CC3CC3)c2cc1	Clc1cc(C=2c3c(N(C)C(=O)C=2)ccc([C@@](N)(c2n(C)cnc2)c2ccc(Cl)cc2)c3)ccc1	S(=O)(=O)(N)c1c(C)nc(N(C(=O)Cc2ccc(-c3ncccc3)cc2)C)s1	Brc1cc(F)c(Nc2c(F)c3ncn(C)c3cc2C(=O)NOCCO)cc1	Oc1cc2c(c3c4c(NCCCN(C)C)ncc(C)c4[nH]c3cc2)cc1
Brc1[nH]c2C(=O)N(C)C(=O)N(C)c2n1	Fc1c(/C(=N\OCCN(C)C)/C=C/c2ccc(O)cc2)cccc1	N(CCCN1c2c(Sc3c1cccc3)cccc2)(C)C	Oc1ccc(-c2cnc3nc(N)n(C)c3c2)cc1	Clc1cnc(N2[C@@H](OC(=O)N3CCN(C)CC3)c3nccnc3C2=O)cc1	Fc1cc2c([nH]c3C4(OCCc23)CCC(N(C)C)(c2ccccc2)CC4)cc1	Clc1c(F)ccc(Nc2ncnc3c2nc(NC2CCN(C)CC2)nc3)c1	O=CN(C)C	Fc1c(C(=O)Nc2nc(C(=O)C3CCN(C)CC3)ccc2)c(F)cc(F)c1	Clc1cc2c3nc4c(nc3n(CC(=O)NCCN(C)C)c2cc1)cc(C)c(C)c4
CN1CCC(=C2c3c(cccc3)C=Cc3c2cccc3)CC1	N(CC#C)(CC=1c2c(Oc3c(cccc3)C=1)cccc2)C	Clc1ccc(CN(CCN(C)C)c2ncccc2)cc1	O=C(/C=C/c1c2c(n(C)c1)cccc2)C	C(N1CCN(C)CC1)(c1ccccc1)c1ccccc1	Clc1c(O)c2nc(CN(C)C)ccc2c(Cl)c1	FCCN1c2c(F)c(N3CCN(C)CC3)c(F)cc2C(=O)C(C(=O)O)=C1	ClCC/C(=C(/c1ccc(OCCN(C)C)cc1)\c1ccccc1)/c1ccccc1	CN1CCN(C2=Nc3c(Nc4sc(C)cc24)cccc3)CC1	O=C(O)[C@@H](N)CCCN/C(=N/C)/NC
O=C1Oc2c(N3CCN(C)CC3)cccc2N1	O=C(O)[C@@H](N)CCN(C[C@@H]1[C@@H](O)[C@@H](O)[C@H](n2c3ncnc(N)c3nc2)O1)C	Clc1cc2n(CCN(C)C)cc(C(=O)N3CCC4(OCc5c4cccc5)CC3)c2cc1	O=C1C(c2c3c(n(CCCN)c2)cccc3)=C(c2c3c(n(C)c2)cccc3)C(=O)N1	S=C(/N=N\Cc1c(N2CCN(C)CC2)cccc1)N	Clc1cc2C(OCCN(C)C)=Cc3c(Sc2cc1)cccc3	Fc1c2C(N)=C(c3[nH]c4c(n3)ccc(N3CCN(C)CC3)c4)C(=O)Nc2ccc1	Clc1cc2C(OCCN(C)C)=Cc3c(Sc2cc1)cccc3	O=C(NC)c1c(C)oc2c1ccc(Oc1ncnc3c1cc(OC)c(OC)c3)c2	O=C1C[C@@H]2N(C)[C@H](C1)CC2
NCc1nc2n(c(Cc3ccc(N4CCN(C)CC4)cc3)cc2cn1)C1CCCCC1	O=C(N[C@@H]1[C@@H](C(=O)O)O[C@@H](N2C(=O)N[C@@](O)(N)C=C2)C=C1)C[C@@H](N)CCN(C(=N)N)C	O(C(C)(c1ncccc1)c1ccccc1)CCN(C)C	O=C(NC(CO)(C)C)c1cc2c(-c3[nH]c4ncccc4c3)cn(C)c2cc1	O=C1N(N(C)C(C)=C1)c1ccccc1	S(=O)(=O)(N(C)C)N1CCN(c2nc(CO)ncc2)CC1	O=C(Nc1cc(Nc2nc(-c3cnccc3)ccn2)ccc1)c1ccc(CN2CCN(C)CC2)cc1	N(C/C=C/C#CC(C)(C)C)(Cc1c2c(ccc1)cccc2)C	Clc1c(Nc2c(C(=O)NC)cccc2)nc(Nc2c(OC)cc(N3CCOCC3)cc2)nc1	O=C1N(C)c2c(C(O)=C1O)cccc2
FC(F)(F)c1cc(-c2cc(O)ccc2)c2nc(N3CCN(C)CC3)cnc2c1	OCCN(C)c1ncnc2oc(c(-c3ccccc3)c12)-c1ccccc1	O(C(c1c(C)cccc1)c1ccccc1)CCN(C)C	O=C1N(C)C(=O)c2n(C)cnc2N1C	O(C1C(O)C(OC2C(O)C(NC)C(O)(C)CO2)C(N)CC1N)C1C(N)CCC(C(NC)C)O1	Clc1c(CN(CC(=O)N2CCOCC2)C)c(N=C(O)c2ccccc2)ccc1	O=C1N(N(C)C(C)=C1)c1ccccc1	Clc1c(CN(CC(=O)N2CCOCC2)C)c(N=C(O)c2ccccc2)ccc1	O=C(NC)c1cc(-c2nc3nc(N4[C@@H](C)COCC4)nc(N4[C@@H](C)COCC4)c3cc2)ccc1	O=C1N(C)C(=O)OC1(C)C
CN1CCN(C2=Nc3c(Nc4sc(C)cc24)cccc3)CC1	P(=O)(OP(=O)([O-])[O-])(OCCN(CCC=C(C)C)C)[O-]	OCCN(C)c1ncnc2oc(c(-c3ccccc3)c12)-c1ccccc1	Clc1cc2N(c3ccccc3)C(=O)CC(=O)N(C)c2cc1	Fc1c(NC)ccc(-c2sc3c(n2)ccc(O)c3)c1	Brc1c(N)c(CN(C)C2CCCCC2)cc(Br)c1	O=C(NC1C[C@@H]2N(C)[C@H](C1)CCC2)c1nn(C)c2c1cccc2	O=C(O)[C@@H](N)CCN(C[C@@H]1[C@@H](O)[C@@H](O)[C@H](n2c3ncnc(N)c3nc2)O1)C	N(C)C1(C)C(C)(C)C2CC1CC2	Clc1ccc(C(=O)c2n(C)c(CC(=O)O)cc2C)cc1
S(=O)(=O)(N)C=1SC(=NC(=O)C)N(C)N=1	O=C(O)[C@@H](NC(=O)c1ccc(NC[C@@H]2N(C)C=3C(=O)N=C(N)NC=3NC2)cc1)CCC(=O)O	ClCC1N(C)S(=O)(=O)c2c(N1)cc(Cl)c(S(=O)(=O)N)c2	O=Cc1n2c(C(=C3CCN(C)CC3)c3c(cccc3)CC2)nc1	O=C(O)C=1C(=O)c2c(N(C3CC3)C=1)c(C)c(-c1cc(C)c(NC)nc1)cc2	O(CCN(C)c1ncccc1)c1ccc(CC2C(=O)NC(=O)S2)cc1	O=C(NC)c1cc(Nc2ncnc3n(-c4ccccc4)ncc23)c(C)cc1	ClCCN(CCCl)C	O=C(Oc1c(OC(=O)C(C)(C)C)ccc(C(O)CNC)c1)C(C)(C)C	O=C1N(C)C(=O)c2n(C)cnc2N1C
O=C(NC)c1c(C)oc2c1ccc(Oc1ncnc3c1cc(OC)c(OC)c3)c2	O=C(C[C@@H]1N(C)[C@H](C[C@H](O)c2ccccc2)CCC1)c1ccccc1	O=C(O)[C@@H](NC(=O)c1ccc(NCC2N(C)C=3C(=O)N=C(N)NC=3NC2)cc1)CCC(=O)O	O=C(Nc1c2c([nH]c1)ncc(-c1ccc(N3CCN(C)CC3)cc1)c2)c1cnccc1	O(C)[C@]12[C@@H]([C@](O)(C(C)(C)C)C)C[C@@]3([C@@H]4N(CC5CC5)CC[C@@]53[C@H]1Oc1c(O)ccc(c51)C4)CC2	Ic1cc(F)c(NC=2N(C)C(=O)C(C)=CC=2C(=O)NOCCO)cc1	ClCCN(S(=O)(=O)C)N(S(=O)(=O)C)C(=O)NC	O=C1N(C)C(=O)c2n(CC(O)CN(CCO)C)cnc2N1C	O=C(OC)C(c1ccccc1)C1NCCCC1	O=C(CN1CCN(C)CC1)N1c2ncccc2NC(=O)c2c1cccc2
O=C(NC)c1c2c(cc(Oc3c4c(ncc3)cc(OCC3(N)CC3)c(OC)c4)cc2)ccc1	O=C(OC1C[C@@H]2N(C)[C@H](C1)CC2)C(CO)c1ccccc1	O=C(O)[C@H](N)Cc1c2c(n(C)c1)cccc2	O=C(O)C(NC)=C	O=C(OC)[C@@H](NC(=O)CCCCCCCCC=C)CC(C)C	Fc1ccc(CNC(=O)C2=C(O)C(=O)N(C)C(C(NC(=O)c3oc(C)nn3)(C)C)=N2)cc1	N(C(CCC=C(C)C)C)C	N([C@@H](Cc1ccccc1)C)C	O=C(OC)CC1(CN)C[C@H]2[C@@H](C1)CC2	C(CN1c2c(Sc3c1cccc3)cccc2)CN1CCN(C)CC1
N(Cc1c(-c2sccc2)cccc1)C	Fc1ccc(CNC(=O)C2=C(O)C(=O)N(C)C(C(NC(=O)c3oc(C)nn3)(C)C)=N2)cc1	BrC1=C(N)n2ncc(-c3cn(C)nc3)c2N=C1[C@H]1CNCCC1	O=C(NO)[C@@H](O)[C@H](C(=O)N[C@H](C(=O)NC)C(C)(C)C)CC(C)C	O=C(OC)CCC(=O)CN	O=C1N(C)c2c(N1c1ccc(C(C#N)(C)C)cc1)c1c(nc2)ccc(-c2cnc3c(c2)cccc3)c1	O=C(OC)c1ccc(-c2ccc(C(=O)OC)cc2)cc1	S(=O)(=O)(N)c1sc2S(=O)(=O)N(c3cc(OC)ccc3)C[C@H](NC)c2c1	O=C(OC)c1cc(OC)c(O)c(OC)c1	Clc1c(C(F)(F)F)cc(NC(=O)Nc2c(F)cc(Oc3cc(C(=O)NC)ncc3)cc2)cc1
O=C(O)[C@@H](N)CCCCNC	O=C(NO)c1cnc(N2CCC(CNCc3c4c(n(C)c3)cccc4)CC2)nc1	CN1CCC(=C2c3c(cccc3)C=Cc3c2cccc3)CC1	N(C(Cc1cc2OCOc2cc1)C)C	Clc1cc(C(=O)NCCc2ccc(S(=O)(=O)NC(=O)NC3CCCCC3)cc2)c(OC)cc1	O=C(O)Cc1n(C)c(C(=O)c2ccc(C)cc2)cc1	Ic1c(O)c(C(=O)NCCC(=O)OC)cc(-c2c(F)cc(F)cc2)c1	O=C(OC1C[C@@H]2N(C)[C@@H]([C@H]3O[C@@H]23)C1)[C@H](CO)c1ccccc1	O=C(OC)C1=CCCN(C)C1	O=C(O)[C@@H](N)CCC(=O)NC
N(CCCC12c3c(cccc3)C(c3c1cccc3)CC2)C	Clc1ccc([C@](O)(c2n(C)cnc2)c2cc3C(c4cc(C#C)ccc4)=CC(=O)N(C)c3cc2)cc1	O=C(Nc1c(C)cccc1C)C1N(C)CCCC1	N(C(CC1CCCCC1)C)C	O=C(Nc1scc(C(=O)NCCN(C(C)C)C(C)C)n1)c1c(O)cc(OC)c(OC)c1	O=C1N(C)C(=O)c2[nH]cnc2N1C	[Hg](O)CC(OC)CNC(=O)c1c(OCC(=O)O)cccc1	Ic1cc(F)c(NC=2N(C)C(=O)C(C)=CC=2C(=O)NOCCO)cc1	O=C(OC)CCC(=O)CN	O=C(C(NC)C)c1ccc(C)cc1
N(CCCN1c2c(cccc2)CCc2c1cccc2)C	O=C(Nc1cc(Nc2nc(-c3cnccc3)ccn2)ccc1)c1ccc(CN2CCN(C)CC2)cc1	Clc1cnc(N2[C@@H](OC(=O)N3CCN(C)CC3)c3nccnc3C2=O)cc1	O[C@@H](CNC)c1cc(O)ccc1	O(C)c1c2occc2cc2c1OC(=O)C=C2	Clc1cc2[C@H](N3CC(C)(C)N(C)CC3)C[C@@H](c3ccccc3)c2cc1	S(=O)(=O)(O)c1c(OC)cc(O)c(C(=O)c2ccccc2)c1	O=C1N(C)c2c(cccc2)C=C1	O=C(NCc1ccccc1)[C@H](NC(=O)C)COC	N(C(CCC=C(C)C)C)C
O([C@H](CN1C(=O)N(C)c2c1c1c(nc2)ccc(-c2cc(C(O)(C)C)cnc2)c1)C)C	FC(F)(F)c1cc2N(CCCN3CCN(C)CC3)c3c(Sc2cc1)cccc3	S(=O)(=O)(Nc1c(OC(C)C)cc2c(C(=O)NC)c(-c3ccc(F)cc3)oc2c1)C	N(CCCC12c3c(cccc3)C(c3c1cccc3)CC2)C	Clc1c(N)cc(OC)c(C(=O)NCC2CCN(CC[C@H](OC(=O)N)c3ccc(F)cc3)CC2)c1	FC(F)(F)c1cc(-c2cc(O)ccc2)c2nc(N3CCN(C)CC3)cnc2c1	O(C)c1c(OC)ccc(-c2nn(C3CCC3)c3ncnc(N)c23)c1	O=C1N(C)C(C)(C)CC1	Clc1c(C(=O)NCC2(O)CCCCCC2)cc(N2C(=O)N(C[C@@H](O)COC)C(=O)C=N2)cc1	Fc1c(NC)ccc(-c2sc3c(n2)ccc(O)c3)c1
Clc1c(N)cc(OC)c(C(=O)N[C@H]2[C@@H](OC)CN(CCCOc3ccc(F)cc3)CC2)c1	Clc1c(C(F)(F)F)cc(NC(=O)Nc2c(F)cc(Oc3cc(C(=O)NC)ncc3)cc2)cc1	O(C1C(O)C(OC2C(O)C(NC)C(O)(C)CO2)C(N)CC1N)C1C(N)CCC(C(NC)C)O1	O=C(O[C@H]1[C@@H](OC)[C@H]([C@]2(C)[C@@H](CC=C(C)C)O2)[C@]2(OC2)CC1)/C=C/c1ccc(OCCN(C)C)cc1	O=C(/C=C/c1ccc(O)cc1)c1c(O)cc(OC)c(CC=C(C)C)c1	S(=O)(=O)(N)c1ccc(NC(=S)NN2CCN(C)CC2)cc1	O(C)c1c(C(O)C(N)C)cc(OC)cc1	O=C(O)[C@@H](NC(=O)c1ccc(NCC2N(C)C=3C(=O)N=C(N)NC=3NC2)cc1)CCC(=O)O	S(=O)(=O)(C)c1nc(C)c(Nc2c(OC)c(OC3CCN(C(=O)OC(C)C)CC3)ncn2)cc1	O=C(CNC)c1oc(C(C)(C)C)nn1
O=C(OC)Nc1[nH]c2c(n1)ccc(C(=O)c1ccccc1)c2	O=C(NC)CN1CCC(Nc2nc(-c3n4c(nc3)C=CC=C4)ccn2)CC1	O(C)C1[C@@H](O)[C@@H](O)C(O)[C@H](O)[C@H]1O	O=C(O)[C@@H](Oc1nc(C)cc(C)n1)C(OC)(c1ccccc1)c1ccccc1	O=C(O)C(C)C=1OC(=O)c2c(O)cc(OC)cc2C=1	Clc1cc2N(CCCN3CCN(C)CC3)c3c(Sc2cc1)cccc3	O(C)c1c(O)ccc(C=C)c1	O=C1N(C)C(=O)c2n(C)cnc2N1C	O=C(C)c1cc(OC)c(O)cc1	S(=O)(=O)(C(C)C)c1ccc(-c2nc(c(N)nc2)-c2onc(-c3ccc(CNC)cc3)c2)cc1
O=C(O)C=1C(=O)c2c(N(C3CC3)C=1)c(OC)c(N1C[C@@H](N)C[C@H](C)C1)cc2	O=C(OC)c1ccc(C(=O)Nc2cc(-c3nc(NC)nc4c3cc(OC)c(OC)c4)ccc2)cc1	O=C(O)C(C(=O)N[C@]1(OC)C(=O)N2[C@@H](C(=O)O)C(C)(C)S[C@H]12)c1cscc1	O=C(OC)c1cc(OC)c(O)c(OC)c1	O(C)c1cc(OC)cc(CN(C)c2cnc3nc(N)nc(N)c3c2)c1	O=C1N(N(C)C(C)=C1)c1ccccc1	O(C)c1cc(NC(CCCN)C)c2ncccc2c1	CN1[C@H](c2cnccc2)CCC1	O(C)c1c(O)ccc(C[C@H]([C@H](CO)Cc2cc(OC)c(O)cc2)CO)c1	O=C(NCB(O)O)/C(=N\OC)/c1nc(N)sc1
Fc1nc(N)c2nc(Cc3c(OC)ccc(OC)c3)n(CCCC#C)c2n1	S(=O)(=O)(NCCNC)c1c2c(cncc2)ccc1	O(C)[C@@H]1[C@H](O)[C@@H](O)[C@@H](O)[C@@H](CO)O1	O=C(N1CCC(C(=O)OC)CC1)c1ccc(N(Cc2nc3c(N)nc(N)nc3nc2)C)cc1	O=C(O)[C@@H](Oc1nc(OC)cc(OC)n1)C(OC)(c1ccccc1)c1ccccc1	FCCOCCOCCOc1ccc(/C=C/c2ccc(NC)cc2)cc1	Brc1c(O)c(Br)cc(/C=N/NC(=O)c2ccc(OC)cc2)c1O	O=C(Nc1cc(Oc2nc(Nc3ccc(N4CCN(C)CC4)cc3)nc3c2scc3)ccc1)C=C	O=C(O)CCc1cc(OC)c(OC)cc1	O=C(O)c1oc(-c2c(OC)cccc2)cc1
Fc1c(Nc2nc3NC(=O)C(C)(C)Oc3cc2)nc(Nc2cc(OC)c(OC)c(OC)c2)nc1	O=C(OC)[C@H]1N2C(=O)c3c([C@@]2(c2ccccc2)SC1)cccc3	O=C(N1CCC(C(=O)OC)CC1)c1ccc(NCc2nc3c(N)nc(N)nc3nc2)cc1	O=C(OC)CCc1ccc(OCC(O)CNC(C)C)cc1	O=C(Nc1c(C(=O)O)cccc1)/C=C/c1cc(OC)c(OC)cc1	S(=O)(=O)(C(C)C)c1ccc(-c2nc(c(N)nc2)-c2onc(-c3ccc(CNC)cc3)c2)cc1	O=C(Nc1c(CCC2N(C)CCCC2)cccc1)c1ccc(OC)cc1	CN1CC2N(c3c(cccc3)Cc3c2cccc3)CC1	O(CCc1cc(OC)c(OC)cc1)[C@H]1[C@H](N2C[C@H](O)CC2)CCCC1	ClC(Cl)(Cl)c1c(Cl)c(O)c(Cl)c(OC)n1
O(C)c1ccc(C2C(=O)c3c(C2=O)cccc3)cc1	ClC(Cl)C(F)(F)OC	Fc1c(Cn2nc(-c3nc(N)c(N(C(=O)OC)C)c(N)n3)c3c2nccc3)cccc1	Clc1c(OC)c(C(=O)NC2C3CN(CC2)CCC3)ccc1N	O=C(OCCC(C)C)/C=C/c1ccc(OC)cc1	O=C(OC[C@H]1[C@]2(OC)N(C=3C(=O)C(C)=C(N)C(=O)C1=3)C[C@@H]1N[C@H]21)N	O(C)c1ccc(C2=C(O)C(=O)c3c(O)cc(O)c(CC=C(C)C)c3O2)cc1	CN1Cc2c(C(c3ccccc3)OCC1)cccc2	O=C(O)C1CCC(c2n3N=CN=C(N)c3c(-c3[nH]c4c(OC)cccc4c3)n2)CC1	S(=O)(=O)(Nc1cc(OC)c(Nc2c3c(nc4c2cccc4)cccc3)cc1)C
O(C)c1ccc(CN(CCN(C)C)c2ncccc2)cc1	O=C(N1CCN(c2nc(N)c3c(n2)cc(OC)c(OC)c3)CC1)C1Oc2c(OC1)cccc2	O(C[C@]1(C)[C@@H]2N(CCc3c4c(oc23)cccc4)CCC1)C	O=C(NCc1cc(OC)c(O)cc1)CCCC/C=C\C(C)C	O=C(O[C@@H]1[C@H](c2ccc(OC)cc2)Sc2c(N(CCN(C)C)C1=O)cccc2)C	O=C(OC)[C@@H](NC(=O)[C@@H](N)CC(=O)O)Cc1ccccc1	O=C(N)Cc1ccc(OC)cc1	Fc1c(-c2n3N=C(OCc4n(C)ncn4)C(C4CCC4)=Cc3nn2)c(F)ccc1	Brc1c(OC)cc(CCN)c(OC)c1	O(C)c1c(O)cccc1
O(Cc1ccc(OC)cc1)c1c(OC)cc-2c(OC(=O)c3c-2ccc(C(O)C)c3)c1	Fc1c(N2CC(C)NCC2)c(OC)c2N(C3CC3)C=C(C(=O)O)C(=O)c2c1	O(C)c1c(CC(N)C)cc(OC)cc1	O(C)c1cc(-c2cc([C@@]3(C)N=C(N)N(C)C(=O)C3)ccc2)ccc1	S(=O)(=O)(C)c1c(c(C)c(C(=O)c2c(O)n(C(C)(C)C)nc2)cc1)-c1ccc(OC)cc1	O=C(OC)c1c(O)cccc1	O(C)c1cc2OC=C(c3ccc(O)cc3)C(=O)c2cc1	O=C(NC)c1c2c(cc(Oc3c4c(ncc3)cc(OCC3(N)CC3)c(OC)c4)cc2)ccc1	O(C)c1c(CC(N)C)cc(OC)c(C)c1	O(C)C=1C(=O)C(CCCCCCCCCCCCO)=C(C)C(=O)C=1OC
O(C)c1cc2OC=C(c3ccc(O)cc3)C(=O)c2cc1	O(C)C=1c2c(N(C)C(=O)C=1)c1OCOc1cc2	O(C)c1c(OC)cc(CN(C)c2cnc3nc(N)nc(N)c3c2)cc1OC	Clc1c(O)cc(O)c(C(=O)OCCc2c(OC)c(OC)cc(N)c2OC)c1	S=C1OC(c2cc3n(-c4ccc(OC)cc4)cnc3cc2)=NN1	O=C(O)CC/C(=C/Cc1c(OC)c(C)c2c(c1O)C(=O)OC2)/C	O(C)c1cc(NC2=NC=Nn3c2c(CN2C[C@@H](O)[C@H](N)CC2)cc3)ccc1	O=C(OC)/C(=C/OC)/c1c(Oc2ncnc(Oc3c(C#N)cccc3)c2)cccc1	O=C(OCCC(C)C)/C=C/c1ccc(OC)cc1	O=C(N1CCN(c2nc(N)c3c(n2)cc(OC)c(OC)c3)CC1)C1OCCC1
Ic1ccc(C(=O)n2c(C)c(CC(=O)O)c3c2ccc(OC)c3)cc1	O(C)c1c(O)ccc(C=C)c1	Clc1c(O)cc(O)c(C(=O)OCCc2c(OC)c(OC)cc(N)c2OC)c1	O(C)c1c(CO)cc(-c2nc3nc(N4[C@@H](C)COCC4)nc(N4[C@@H](C)COCC4)c3cc2)cc1	O=S1(=O)N(c2c(OC)ccc(-c3ccccc3)c2)CC(=O)N1	O=C(N1CCN(c2cc3c(NC(=O)CC3)cc2)CC1)c1cc(OC)c(OC)cc1	Clc1c(NC(=O)/C(/C#N)=C(\O)/C)ccc(-c2c(OC)cccc2)c1	O=C(OC)/C=C/c1cc(N(C(=O)C2CCCCC2)Cc2ccc(-c3ccc(N(C)C)cc3)cc2)ccc1	Brc1cc(NC(=O)Nc2c3c(n(Cc4cc(N)ncc4)cc3)ccc2)c(OC)cc1	Clc1c(Nc2ncnc3c2cc(OC)c(OCCCN2CCCCC2)c3)c2OCOc2cc1
Clc1ccc(C(=O)n2c(C)c(CC(=O)O)c3c2ccc(OC)c3)cc1	O(C)c1c(OC)cc(Cc2c(N)nc(N)nc2)c2c1OC(C1CC1)C=C2	O(C)c1c(/C=C\2/C(=O)Nc3c/2cccc3)c(OC)cc(OC)c1	O=C(NCc1ccc(OCCN(C)C)cc1)c1cc(OC)c(OC)cc1	Clc1cc(c(OC)cc1)C=1N(CC(=O)N)C(=S)NC(=O)C=1	O(C)c1c(OC)ccc(Cc2nccc3c2cc(OC)c(OC)c3)c1	Clc1c2C(=O)N(c3c(OC)cccc3)C(CSc3ncnc4[nH]cnc34)=Nc2ccc1	Ic1ccc([C@@H](C)n2c(C(=O)OC)cnc2)cc1	S(=O)(=O)(NCC1CC1)c1cc(Nc2oc(-c3cc(-c4cnccc4)ccc3)cn2)c(OC)cc1	O(C)c1c2N(C)C(=O)C=C(C)c2c(OC)cc1
O(C)c1c(OC)cc2ncnc(Nc3cc(O)ccc3)c2c1	O(C)c1c(OC)cc(CN(C)c2cnc3nc(N)nc(N)c3c2)cc1OC	O(C)c1ccc(-c2c(-c3ccc(OC)cc3)c3c(NCCO)ncnc3o2)cc1	FC(F)(F)c1ccc(CNC(=O)c2c(OC)ccc(CC3C(=O)NC(=O)O3)c2)cc1	O(C)c1cc2[nH]c3c(C)nccc3c2cc1	O(C)c1c2c(occ2)cc2OC(=O)C=Cc12	O=C(OCC(O)(C)C)N1CCN(c2nc(N)c3c(c(OC)c(OC)c(OC)c3)n2)CC1	O=C(O)/C=C(/C=C/C[C@H](CCCC(OC)(C)C)C)\C	Clc1c(NC(=O)c2cc(OC3CCCC3)c(OC)cc2)c(Cl)cnc1	O=C(O)c1c(/N=N/c2cc(OC)c(O)c(OC)c2)cccc1
Fc1cc2c([C@H](C(C)C)[C@@](OC(=O)COC)(CCN(CCCc3[nH]c4c(n3)cccc4)C)CC2)cc1	O(C)c1ccc(C(CN(C)C)C2(O)CCCCC2)cc1	Ic1c(CCNC(=O)C)c2c([nH]1)ccc(OC)c2	O(CCCN)c1c(c(OC)ccc1)-c1[nH]nc(Nc2ncc(C#N)nc2)c1	O(Cc1n(C)c2c(n1)ccc(OC)c2)c1ccc(CC2C(=O)NC(=O)S2)cc1	O(C)c1c(/C=C\c2c(C)c3c(N)nc(N)nc3nc2)cc(OC)cc1	Clc1c(NC2=NCCN2)c(OC)nc(C)n1	FC(F)(F)C(=O)N(/N=C/c1cc(OC)ccc1)c1c(C)cc(C)cc1	Clc1c(-c2c(N)nc(NC(=O)c3n(C)ncc3)cc2)cc(OC)cc1	O(C)c1cc(-c2cc([C@@]3(C)N=C(N)N(C)C(=O)C3)ccc2)ccc1
[truncated: 100 more rows]

## Sheet: 3A4_Sub
Dataset 1	Dataset 2	Dataset 3	Dataset 4	Dataset 5	Dataset 6	Dataset 7	Dataset 8	Dataset 9	Dataset 10
[truncated: 792 more rows]
