# Supplementary material for: Machine learning to predict metabolic drug interactions related to cytochrome P450 isozymes
Source: J Cheminform. 2022 Apr 15;14:23. doi: 10.1186/s13321-022-00602-x (PMC9013037; doi:10.1186/s13321-022-00602-x)
Supplement: Supplementary file 3 — Additional file 3. Additional datasets for multi-level validation and external validation. [file 13321_2022_602_MOESM3_ESM.xlsx]

## Sheet: SI3-Multi-level validation 
Drug 1	Name	SMILES	Drug 2	Name	SMILES	Enzyme
DB00176	Fluvoxamine	FC(F)(F)c1ccc(cc1)C(=NOCCN)CCCCOC	DB06216	Asenapine	Clc1cc2C3C(c4c(Oc2cc1)cccc4)CN(C3)C.OC(=O)\C=C/C(O)=O	1a2
DB00176	Fluvoxamine	FC(F)(F)c1ccc(cc1)C(=NOCCN)CCCCOC	DB06769	Bendamustine	ClCCN(CCCl)c1cc2nc(n(c2cc1)C)CCCC(O)=O	1a2
DB00176	Fluvoxamine	FC(F)(F)c1ccc(cc1)C(=NOCCN)CCCCOC	DB06210	Eltrombopag	Oc1c(cccc1N\N=C/1\C(=NN(C\1=O)c1cc(C)c(cc1)C)C)-c1cc(ccc1)C(O)=O	1a2
DB00176	Fluvoxamine	FC(F)(F)c1ccc(cc1)C(=NOCCN)CCCCOC	DB00382	Tacrine	NC1=C2CCCCC2=NC2=CC=CC=C12	1a2
DB00176	Fluvoxamine	FC(F)(F)c1ccc(cc1)C(=NOCCN)CCCCOC	DB00730	Thiabendazole	s1cc(nc1)-c1[nH]c2c(n1)cccc2	1a2
DB00176	Fluvoxamine	FC(F)(F)c1ccc(cc1)C(=NOCCN)CCCCOC	DB01623	Thiothixene	S1c2c(cc(S(=O)(=O)N(C)C)cc2)\C(\c2c1cccc2)=C/CCN1CCN(CC1)C	1a2
DB00199	Erythromycin	O1[C@H](CC)[C@](O)(C)[C@H](O)[C@@H](C)C(=O)[C@@H](C[C@](O)(C)[C@H](O[C@@H]2O[C@@H](C[C@H](N(C)C)[C@H]2O)C)[C@@H](C)[C@H](O[C@@H]2O[C@@H](C)[C@H](O)[C@](OC)(C2)C)[C@@H](C)C1=O)C	DB06210	Eltrombopag	Oc1c(cccc1N\N=C/1\C(=NN(C\1=O)c1cc(C)c(cc1)C)C)-c1cc(ccc1)C(O)=O	1a2
DB00201	Caffeine	O=C1N(C)C(=O)N(c2ncn(c12)C)C	DB00730	Thiabendazole	s1cc(nc1)-c1[nH]c2c(n1)cccc2	1a2
DB00338	Omeprazole	S(=O)(Cc1ncc(C)c(OC)c1C)c1[nH]c2cc(OC)ccc2n1	DB01656	Roflumilast	Clc1cncc(Cl)c1NC(=O)c1cc(OCC2CC2)c(OC(F)F)cc1	1a2
DB00503	Ritonavir	s1cncc1COC(=O)N[C@H]([C@@H](O)C[C@@H](NC(=O)[C@@H](NC(=O)N(Cc1nc(sc1)C(C)C)C)C(C)C)Cc1ccccc1)Cc1ccccc1	DB01656	Roflumilast	Clc1cncc(Cl)c1NC(=O)c1cc(OCC2CC2)c(OC(F)F)cc1	1a2
DB00745	Modafinil	S(=O)(C(c1ccccc1)c1ccccc1)CC(=O)N	DB01656	Roflumilast	Clc1cncc(Cl)c1NC(=O)c1cc(OCC2CC2)c(OC(F)F)cc1	1a2
DB01601	Lopinavir	O(CC(=O)N[C@H]([C@@H](O)C[C@@H](NC(=O)[C@@H](N1CCCNC1=O)C(C)C)Cc1ccccc1)Cc1ccccc1)c1c(cccc1C)C	DB01656	Roflumilast	Clc1cncc(Cl)c1NC(=O)c1cc(OCC2CC2)c(OC(F)F)cc1	1a2
DB01656	Roflumilast	Clc1cncc(Cl)c1NC(=O)c1cc(OCC2CC2)c(OC(F)F)cc1	DB06413	armodafinil	S(=O)(C(c1ccccc1)c1ccccc1)CC(=O)N	1a2
DB00343	Diltiazem	S1c2c(N(CCN(C)C)C(=O)[C@H](OC(=O)C)[C@@H]1c1ccc(OC)cc1)cccc2	DB06210	Eltrombopag	Oc1c(cccc1N\N=C/1\C(=NN(C\1=O)c1cc(C)c(cc1)C)C)-c1cc(ccc1)C(O)=O	1a2
DB00379	Mexiletine	O(CC(N)C)c1c(cccc1C)C	DB06210	Eltrombopag	Oc1c(cccc1N\N=C/1\C(=NN(C\1=O)c1cc(C)c(cc1)C)C)-c1cc(ccc1)C(O)=O	1a2
DB00951	Isoniazid	O=C(NN)c1ccncc1	DB06210	Eltrombopag	Oc1c(cccc1N\N=C/1\C(=NN(C\1=O)c1cc(C)c(cc1)C)C)-c1cc(ccc1)C(O)=O	1a2
DB00977	Ethinyl Estradiol	Oc1cc2CC[C@H]3[C@@H]4CC[C@@](O)(C#C)[C@]4(CC[C@@H]3c2cc1)C	DB06210	Eltrombopag	Oc1c(cccc1N\N=C/1\C(=NN(C\1=O)c1cc(C)c(cc1)C)C)-c1cc(ccc1)C(O)=O	1a2
DB00338	Omeprazole	S(=O)(Cc1ncc(C)c(OC)c1C)c1[nH]c2cc(OC)ccc2n1	DB06769	Bendamustine	ClCCN(CCCl)c1cc2nc(n(c2cc1)C)CCCC(O)=O	1a2
DB00379	Mexiletine	O(CC(N)C)c1c(cccc1C)C	DB06769	Bendamustine	ClCCN(CCCl)c1cc2nc(n(c2cc1)C)CCCC(O)=O	1a2
DB00237	Butabarbital	O=C1NC(=O)NC(=O)C1(C(CC)C)CC	DB06210	Eltrombopag	Oc1c(cccc1N\N=C/1\C(=NN(C\1=O)c1cc(C)c(cc1)C)C)-c1cc(ccc1)C(O)=O	1a2
DB00241	Butalbital	O=C1NC(=O)NC(=O)C1(CC(C)C)CC=C	DB06210	Eltrombopag	Oc1c(cccc1N\N=C/1\C(=NN(C\1=O)c1cc(C)c(cc1)C)C)-c1cc(ccc1)C(O)=O	1a2
DB00501	Cimetidine	S(Cc1nc[nH]c1C)CCN\C(=N\C)\NC#N	DB06210	Eltrombopag	Oc1c(cccc1N\N=C/1\C(=NN(C\1=O)c1cc(C)c(cc1)C)C)-c1cc(ccc1)C(O)=O	1a2
DB00564	Carbamazepine	O=C(N)N1c2c(C=Cc3c1cccc3)cccc2	DB06210	Eltrombopag	Oc1c(cccc1N\N=C/1\C(=NN(C\1=O)c1cc(C)c(cc1)C)C)-c1cc(ccc1)C(O)=O	1a2
DB01351	Amobarbital	O=C1NC(=O)NC(=O)C1(CCC(C)C)CC	DB06210	Eltrombopag	Oc1c(cccc1N\N=C/1\C(=NN(C\1=O)c1cc(C)c(cc1)C)C)-c1cc(ccc1)C(O)=O	1a2
DB00537	Ciprofloxacin	Fc1cc2c(N(C=C(C(O)=O)C2=O)C2CC2)cc1N1CCNCC1	DB06210	Eltrombopag	Oc1c(cccc1N\N=C/1\C(=NN(C\1=O)c1cc(C)c(cc1)C)C)-c1cc(ccc1)C(O)=O	1a2
DB00365	Grepafloxacin	CC1CN(CCN1)C1=C(F)C(C)=C2C(=O)C(=CN(C3CC3)C2=C1)C(O)=O	DB06210	Eltrombopag	Oc1c(cccc1N\N=C/1\C(=NN(C\1=O)c1cc(C)c(cc1)C)C)-c1cc(ccc1)C(O)=O	1a2
DB00467	Enoxacin	Fc1cc2c(nc1N1CCNCC1)N(C=C(C(O)=O)C2=O)CC	DB06210	Eltrombopag	Oc1c(cccc1N\N=C/1\C(=NN(C\1=O)c1cc(C)c(cc1)C)C)-c1cc(ccc1)C(O)=O	1a2
DB00744	Zileuton	s1c2c(cc1C(N(O)C(=O)N)C)cccc2	DB06210	Eltrombopag	Oc1c(cccc1N\N=C/1\C(=NN(C\1=O)c1cc(C)c(cc1)C)C)-c1cc(ccc1)C(O)=O	1a2
DB00501	Cimetidine	S(Cc1nc[nH]c1C)CCN\C(=N\C)\NC#N	DB06769	Bendamustine	ClCCN(CCCl)c1cc2nc(n(c2cc1)C)CCCC(O)=O	1a2
DB00476	Duloxetine	s1cccc1[C@@H](Oc1c2c(ccc1)cccc2)CCNC	DB00537	Ciprofloxacin	Fc1cc2c(N(C=C(C(O)=O)C2=O)C2CC2)cc1N1CCNCC1	1a2
DB00537	Ciprofloxacin	Fc1cc2c(N(C=C(C(O)=O)C2=O)C2CC2)cc1N1CCNCC1	DB01367	Rasagiline	N(CC#C)[C@@H]1CCc2c1cccc2	1a2
DB00382	Tacrine	NC1=C2CCCCC2=NC2=CC=CC=C12	DB06769	Bendamustine	ClCCN(CCCl)c1cc2nc(n(c2cc1)C)CCCC(O)=O	1a2
DB00418	Secobarbital	O=C1NC(=O)NC(=O)C1(C(CCC)C)CC=C	DB06769	Bendamustine	ClCCN(CCCl)c1cc2nc(n(c2cc1)C)CCCC(O)=O	1a2
DB00744	Zileuton	s1c2c(cc1C(N(O)C(=O)N)C)cccc2	DB06769	Bendamustine	ClCCN(CCCl)c1cc2nc(n(c2cc1)C)CCCC(O)=O	1a2
DB00794	Primidone	O=C1NCNC(=O)C1(CC)c1ccccc1	DB06769	Bendamustine	ClCCN(CCCl)c1cc2nc(n(c2cc1)C)CCCC(O)=O	1a2
DB01045	Rifampin	O1c2c3c4c(c(O)c2C)c(O)c(NC(=O)/C(=C\C=C\[C@H](C)[C@H](O)[C@@H](C)[C@@H](O)[C@@H](C)[C@H](OC(=O)C)[C@H](C)[C@@H](OC)\C=C\O[C@]1(C)C3=O)/C)c(\C=N\N1CCN(CC1)C)c4O	DB06769	Bendamustine	ClCCN(CCCl)c1cc2nc(n(c2cc1)C)CCCC(O)=O	1a2
DB00237	Butabarbital	O=C1NC(=O)NC(=O)C1(C(CC)C)CC	DB06769	Bendamustine	ClCCN(CCCl)c1cc2nc(n(c2cc1)C)CCCC(O)=O	1a2
DB00564	Carbamazepine	O=C(N)N1c2c(C=Cc3c1cccc3)cccc2	DB06769	Bendamustine	ClCCN(CCCl)c1cc2nc(n(c2cc1)C)CCCC(O)=O	1a2
DB00312	Pentobarbital	O=C1NC(=O)NC(=O)C1(C(CCC)C)CC	DB06769	Bendamustine	ClCCN(CCCl)c1cc2nc(n(c2cc1)C)CCCC(O)=O	1a2
DB00977	Ethinyl Estradiol	Oc1cc2CC[C@H]3[C@@H]4CC[C@@](O)(C#C)[C@]4(CC[C@@H]3c2cc1)C	DB06769	Bendamustine	ClCCN(CCCl)c1cc2nc(n(c2cc1)C)CCCC(O)=O	1a2
DB01174	Phenobarbital	O=C1NC(=O)NC(=O)C1(CC)c1ccccc1	DB06769	Bendamustine	ClCCN(CCCl)c1cc2nc(n(c2cc1)C)CCCC(O)=O	1a2
DB00381	Amlodipine	Clc1ccccc1C1C(C(OCC)=O)=C(NC(C)=C1C(OC)=O)COCCN	DB00382	Tacrine	NC1=C2CCCCC2=NC2=CC=CC=C12	1a2
DB00382	Tacrine	NC1=C2CCCCC2=NC2=CC=CC=C12	DB00501	Cimetidine	S(Cc1nc[nH]c1C)CCN\C(=N\C)\NC#N	1a2
DB00382	Tacrine	NC1=C2CCCCC2=NC2=CC=CC=C12	DB00586	Diclofenac	Clc1cccc(Cl)c1Nc1ccccc1CC(O)=O	1a2
DB00382	Tacrine	NC1=C2CCCCC2=NC2=CC=CC=C12	DB00472	Fluoxetine	FC(F)(F)c1ccc(OC(CCNC)c2ccccc2)cc1	1a2
DB00382	Tacrine	NC1=C2CCCCC2=NC2=CC=CC=C12	DB01241	Gemfibrozil	O(CCCC(C(O)=O)(C)C)c1cc(ccc1C)C	1a2
DB00382	Tacrine	NC1=C2CCCCC2=NC2=CC=CC=C12	DB01110	Miconazole	Clc1cc(Cl)ccc1C(OCc1ccc(Cl)cc1Cl)Cn1ccnc1	1a2
DB00382	Tacrine	NC1=C2CCCCC2=NC2=CC=CC=C12	DB01115	Nifedipine	O(C(=O)C=1C(C(C(OC)=O)=C(NC=1C)C)c1ccccc1[N+](=O)[O-])C	1a2
DB00382	Tacrine	NC1=C2CCCCC2=NC2=CC=CC=C12	DB00818	Propofol	Oc1c(cccc1C(C)C)C(C)C	1a2
DB00382	Tacrine	NC1=C2CCCCC2=NC2=CC=CC=C12	DB00537	Ciprofloxacin	Fc1cc2c(N(C=C(C(O)=O)C2=O)C2CC2)cc1N1CCNCC1	1a2
DB00382	Tacrine	NC1=C2CCCCC2=NC2=CC=CC=C12	DB01026	Ketoconazole	Clc1cc(Cl)ccc1C1(OC(CO1)COc1ccc(N2CCN(CC2)C(=O)C)cc1)Cn1ccnc1	1a2
DB00281	Lidocaine	O=C(Nc1c(cccc1C)C)CN(CC)CC	DB00382	Tacrine	NC1=C2CCCCC2=NC2=CC=CC=C12	1a2
DB00382	Tacrine	NC1=C2CCCCC2=NC2=CC=CC=C12	DB00553	Methoxsalen	O1c2c(C=CC1=O)cc1c(occ1)c2OC	1a2
DB00379	Mexiletine	O(CC(N)C)c1c(cccc1C)C	DB00382	Tacrine	NC1=C2CCCCC2=NC2=CC=CC=C12	1a2
DB00382	Tacrine	NC1=C2CCCCC2=NC2=CC=CC=C12	DB01059	Norfloxacin	Fc1cc2c(N(C=C(C(O)=O)C2=O)CC)cc1N1CCNCC1	1a2
DB00382	Tacrine	NC1=C2CCCCC2=NC2=CC=CC=C12	DB01165	Ofloxacin	Fc1cc2c3N(C=C(C(O)=O)C2=O)C(COc3c1N1CCN(CC1)C)C	1a2
DB00382	Tacrine	NC1=C2CCCCC2=NC2=CC=CC=C12	DB01087	Primaquine	O(C)c1cc(NC(CCCN)C)c2ncccc2c1	1a2
DB00382	Tacrine	NC1=C2CCCCC2=NC2=CC=CC=C12	DB00730	Thiabendazole	s1cc(nc1)-c1[nH]c2c(n1)cccc2	1a2
DB00537	Ciprofloxacin	Fc1cc2c(N(C=C(C(O)=O)C2=O)C2CC2)cc1N1CCNCC1	DB01623	Thiothixene	S1c2c(cc(S(=O)(=O)N(C)C)cc2)\C(\c2c1cccc2)=C/CCN1CCN(CC1)C	1a2
DB01026	Ketoconazole	Clc1cc(Cl)ccc1C1(OC(CO1)COc1ccc(N2CCN(CC2)C(=O)C)cc1)Cn1ccnc1	DB01623	Thiothixene	S1c2c(cc(S(=O)(=O)N(C)C)cc2)\C(\c2c1cccc2)=C/CCN1CCN(CC1)C	1a2
DB00281	Lidocaine	O=C(Nc1c(cccc1C)C)CN(CC)CC	DB01623	Thiothixene	S1c2c(cc(S(=O)(=O)N(C)C)cc2)\C(\c2c1cccc2)=C/CCN1CCN(CC1)C	1a2
DB00553	Methoxsalen	O1c2c(C=CC1=O)cc1c(occ1)c2OC	DB01623	Thiothixene	S1c2c(cc(S(=O)(=O)N(C)C)cc2)\C(\c2c1cccc2)=C/CCN1CCN(CC1)C	1a2
DB00379	Mexiletine	O(CC(N)C)c1c(cccc1C)C	DB01623	Thiothixene	S1c2c(cc(S(=O)(=O)N(C)C)cc2)\C(\c2c1cccc2)=C/CCN1CCN(CC1)C	1a2
DB01165	Ofloxacin	Fc1cc2c3N(C=C(C(O)=O)C2=O)C(COc3c1N1CCN(CC1)C)C	DB01623	Thiothixene	S1c2c(cc(S(=O)(=O)N(C)C)cc2)\C(\c2c1cccc2)=C/CCN1CCN(CC1)C	1a2
DB01087	Primaquine	O(C)c1cc(NC(CCCN)C)c2ncccc2c1	DB01623	Thiothixene	S1c2c(cc(S(=O)(=O)N(C)C)cc2)\C(\c2c1cccc2)=C/CCN1CCN(CC1)C	1a2
DB00730	Thiabendazole	s1cc(nc1)-c1[nH]c2c(n1)cccc2	DB01418	Acenocoumarol	O1c2c(cccc2)C(O)=C(C(CC(=O)C)c2ccc([N+](=O)[O-])cc2)C1=O	1a2
DB00730	Thiabendazole	s1cc(nc1)-c1[nH]c2c(n1)cccc2	DB00969	Alosetron	O=C1N(CCc2n(c3c(c12)cccc3)C)Cc1nc[nH]c1C	1a2
DB00730	Thiabendazole	s1cc(nc1)-c1[nH]c2c(n1)cccc2	DB01223	Aminophylline	O=C1N(C)C(=O)N(c2nc[nH]c12)C.O=C1N(C)C(=O)N(c2nc[nH]c12)C.NCCN	1a2
DB00730	Thiabendazole	s1cc(nc1)-c1[nH]c2c(n1)cccc2	DB01242	Clomipramine	Clc1cc2N(c3c(CCc2cc1)cccc3)CCCN(C)C	1a2
DB00363	Clozapine	Clc1cc2N=C(N3CCN(CC3)C)c3c(Nc2cc1)cccc3	DB00730	Thiabendazole	s1cc(nc1)-c1[nH]c2c(n1)cccc2	1a2
DB00730	Thiabendazole	s1cc(nc1)-c1[nH]c2c(n1)cccc2	DB00924	Cyclobenzaprine	N(CCC=C1c2c(C=Cc3c1cccc3)cccc2)(C)C	1a2
DB00730	Thiabendazole	s1cc(nc1)-c1[nH]c2c(n1)cccc2	DB00851	Dacarbazine	O=C(N)c1nc[nH]c1N=NN(C)C	1a2
DB00730	Thiabendazole	s1cc(nc1)-c1[nH]c2c(n1)cccc2	DB01142	Doxepin	O1Cc2c(cccc2)C(c2c1cccc2)=CCCN(C)C	1a2
DB00476	Duloxetine	s1cccc1[C@@H](Oc1c2c(ccc1)cccc2)CCNC	DB00730	Thiabendazole	s1cc(nc1)-c1[nH]c2c(n1)cccc2	1a2
DB00499	Flutamide	FC(F)(F)c1cc(NC(=O)C(C)C)ccc1[N+](=O)[O-]	DB00730	Thiabendazole	s1cc(nc1)-c1[nH]c2c(n1)cccc2	1a2
DB00629	Guanabenz	Clc1cccc(Cl)c1C=NN=C(N)N	DB00730	Thiabendazole	s1cc(nc1)-c1[nH]c2c(n1)cccc2	1a2
DB00277	Theophylline	O=C1N(C)C(=O)N(c2nc[nH]c12)C	DB00730	Thiabendazole	s1cc(nc1)-c1[nH]c2c(n1)cccc2	1a2
DB00697	Tizanidine	Clc1ccc2nsnc2c1NC=1NCCN=1	DB00730	Thiabendazole	s1cc(nc1)-c1[nH]c2c(n1)cccc2	1a2
DB00730	Thiabendazole	s1cc(nc1)-c1[nH]c2c(n1)cccc2	DB00831	Trifluoperazine	S1c2c(N(c3c1cccc3)CCCN1CCN(CC1)C)cc(cc2)C(F)(F)F	1a2
DB00730	Thiabendazole	s1cc(nc1)-c1[nH]c2c(n1)cccc2	DB01623	Thiothixene	S1c2c(cc(S(=O)(=O)N(C)C)cc2)\C(\c2c1cccc2)=C/CCN1CCN(CC1)C	1a2
DB00176	Fluvoxamine	FC(F)(F)c1ccc(cc1)C(=NOCCN)CCCCOC	DB00395	Carisoprodol	O(CC(CCC)(COC(=O)N)C)C(=O)NC(C)C	2c19
DB00176	Fluvoxamine	FC(F)(F)c1ccc(cc1)C(=NOCCN)CCCCOC	DB00726	Trimipramine	N(CC(CN1c2c(CCc3c1cccc3)cccc2)C)(C)C	2c19
DB00188	Bortezomib	OB(O)[C@@H](NC(=O)[C@@H](NC(=O)c1nccnc1)Cc1ccccc1)CC(C)C	DB00758	Clopidogrel	Clc1ccccc1[C@H](N1CCc2sccc2C1)C(OC)=O	2c19
DB00196	Fluconazole	Fc1cc(F)ccc1C(O)(Cn1ncnc1)Cn1ncnc1	DB00395	Carisoprodol	O(CC(CCC)(COC(=O)N)C)C(=O)NC(C)C	2c19
DB00196	Fluconazole	Fc1cc(F)ccc1C(O)(Cn1ncnc1)Cn1ncnc1	DB00726	Trimipramine	N(CC(CN1c2c(CCc3c1cccc3)cccc2)C)(C)C	2c19
DB00208	Ticlopidine	Clc1ccccc1CN1CCc2sccc2C1	DB00726	Trimipramine	N(CC(CN1c2c(CCc3c1cccc3)cccc2)C)(C)C	2c19
DB00215	Citalopram	Fc1ccc(cc1)C1(OCc2c1ccc(c2)C#N)CCCN(C)C	DB06414	Etravirine	Brc1c(nc(nc1Oc1c(cc(cc1C)C#N)C)Nc1ccc(cc1)C#N)N	2c19
DB00349	Clobazam	Clc1cc2N(C(=O)CC(=O)N(c2cc1)C)c1ccccc1	DB01026	Ketoconazole	Clc1cc(Cl)ccc1C1(OC(CO1)COc1ccc(N2CCN(CC2)C(=O)C)cc1)Cn1ccnc1	2c19
DB00758	Clopidogrel	Clc1ccccc1[C@H](N1CCc2sccc2C1)C(OC)=O	DB06414	Etravirine	Brc1c(nc(nc1Oc1c(cc(cc1C)C#N)C)Nc1ccc(cc1)C#N)N	2c19
DB00582	Voriconazole	Fc1cc(F)ccc1[C@](O)([C@@H](C)c1ncncc1F)Cn1ncnc1	DB06414	Etravirine	Brc1c(nc(nc1Oc1c(cc(cc1C)C#N)C)Nc1ccc(cc1)C#N)N	2c19
DB00313	Valproic Acid	OC(=O)C(CCC)CCC	DB00949	Felbamate	O(CC(COC(=O)N)c1ccccc1)C(=O)N	2c19
DB00472	Fluoxetine	FC(F)(F)c1ccc(OC(CCNC)c2ccccc2)cc1	DB01166	Cilostazol	O(CCCCc1nnnn1C1CCCCC1)c1cc2CCC(=O)Nc2cc1	2c19
DB00448	Lansoprazole	S(=O)(Cc1nccc(OCC(F)(F)F)c1C)c1[nH]c2c(n1)cccc2	DB06209	Prasugrel	s1c2CCN(Cc2cc1OC(=O)C)C(C(=O)C1CC1)c1ccccc1F	2c19
DB00338	Omeprazole	S(=O)(Cc1ncc(C)c(OC)c1C)c1[nH]c2cc(OC)ccc2n1	DB04938	Ospemifene	ClCC\C(=C(\c1ccc(OCCO)cc1)/c1ccccc1)\c1ccccc1	2c19
DB00395	Carisoprodol	O(CC(CCC)(COC(=O)N)C)C(=O)NC(C)C	DB00705	Delavirdine	S(=O)(=O)(Nc1cc2cc([nH]c2cc1)C(=O)N1CCN(CC1)c1ncccc1NC(C)C)C	2c19
DB00395	Carisoprodol	O(CC(CCC)(COC(=O)N)C)C(=O)NC(C)C	DB01241	Gemfibrozil	O(CCCC(C(O)=O)(C)C)c1cc(ccc1C)C	2c19
DB00395	Carisoprodol	O(CC(CCC)(COC(=O)N)C)C(=O)NC(C)C	DB00951	Isoniazid	O=C(NN)c1ccncc1	2c19
DB00395	Carisoprodol	O(CC(CCC)(COC(=O)N)C)C(=O)NC(C)C	DB00745	Modafinil	S(=O)(C(c1ccccc1)c1ccccc1)CC(=O)N	2c19
DB00395	Carisoprodol	O(CC(CCC)(COC(=O)N)C)C(=O)NC(C)C	DB06268	Sitaxentan	Clc1c(noc1NS(=O)(=O)c1ccsc1C(=O)Cc1cc2OCOc2cc1C)C	2c19
DB00726	Trimipramine	N(CC(CN1c2c(CCc3c1cccc3)cccc2)C)(C)C	DB01241	Gemfibrozil	O(CCCC(C(O)=O)(C)C)c1cc(ccc1C)C	2c19
DB00726	Trimipramine	N(CC(CN1c2c(CCc3c1cccc3)cccc2)C)(C)C	DB00745	Modafinil	S(=O)(C(c1ccccc1)c1ccccc1)CC(=O)N	2c19
DB00338	Omeprazole	S(=O)(Cc1ncc(C)c(OC)c1C)c1[nH]c2cc(OC)ccc2n1	DB00726	Trimipramine	N(CC(CN1c2c(CCc3c1cccc3)cccc2)C)(C)C	2c19
DB00726	Trimipramine	N(CC(CN1c2c(CCc3c1cccc3)cccc2)C)(C)C	DB06268	Sitaxentan	Clc1c(noc1NS(=O)(=O)c1ccsc1C(=O)Cc1cc2OCOc2cc1C)C	2c19
DB00196	Fluconazole	Fc1cc(F)ccc1C(O)(Cn1ncnc1)Cn1ncnc1	DB08895	Tofacitinib	O=C(N1C[C@H](N(C)c2ncnc3[nH]ccc23)[C@@H](CC1)C)CC#N	2c19
DB00196	Fluconazole	Fc1cc(F)ccc1C(O)(Cn1ncnc1)Cn1ncnc1	DB08895	Tofacitinib	O=C(N1C[C@H](N(C)c2ncnc3[nH]ccc23)[C@@H](CC1)C)CC#N	3a4
DB00196	Fluconazole	Fc1cc(F)ccc1C(O)(Cn1ncnc1)Cn1ncnc1	DB01124	Tolbutamide	S(=O)(=O)(NC(=O)NCCCC)c1ccc(cc1)C	2c9
DB00196	Fluconazole	Fc1cc(F)ccc1C(O)(Cn1ncnc1)Cn1ncnc1	DB00214	Torasemide	S(=O)(=O)(NC(=O)NC(C)C)c1cnccc1Nc1cc(ccc1)C	2c9
DB00196	Fluconazole	Fc1cc(F)ccc1C(O)(Cn1ncnc1)Cn1ncnc1	DB00440	Trimethoprim	O(C)c1c(OC)cc(cc1OC)Cc1cnc(nc1N)N	2c9
DB00196	Fluconazole	Fc1cc(F)ccc1C(O)(Cn1ncnc1)Cn1ncnc1	DB00582	Voriconazole	Fc1cc(F)ccc1[C@](O)([C@@H](C)c1ncncc1F)Cn1ncnc1	2c9
DB00196	Fluconazole	Fc1cc(F)ccc1C(O)(Cn1ncnc1)Cn1ncnc1	DB00682	Warfarin	O1c2c(cccc2)C(O)=C(C(CC(=O)C)c2ccccc2)C1=O	2c9
DB00196	Fluconazole	Fc1cc(F)ccc1C(O)(Cn1ncnc1)Cn1ncnc1	DB00549	Zafirlukast	S(=O)(=O)(NC(=O)c1cc(OC)c(cc1)Cc1c2cc(NC(OC3CCCC3)=O)ccc2n(c1)C)c1ccccc1C	2c9
DB00214	Torasemide	S(=O)(=O)(NC(=O)NC(C)C)c1cnccc1Nc1cc(ccc1)C	DB01101	Capecitabine	FC1=CN([C@@H]2O[C@H](C)[C@@H](O)[C@H]2O)C(=O)N=C1NC(OCCCCC)=O	2c9
DB00214	Torasemide	S(=O)(=O)(NC(=O)NC(C)C)c1cnccc1Nc1cc(ccc1)C	DB00705	Delavirdine	S(=O)(=O)(Nc1cc2cc([nH]c2cc1)C(=O)N1CCN(CC1)c1ncccc1NC(C)C)C	2c9
DB00214	Torasemide	S(=O)(=O)(NC(=O)NC(C)C)c1cnccc1Nc1cc(ccc1)C	DB00322	Floxuridine	FC1=CN([C@@H]2O[C@H](CO)[C@@H](O)C2)C(=O)NC1=O	2c9
DB00214	Torasemide	S(=O)(=O)(NC(=O)NC(C)C)c1cnccc1Nc1cc(ccc1)C	DB00544	Fluorouracil	FC1=CNC(=O)NC1=O	2c9
DB00214	Torasemide	S(=O)(=O)(NC(=O)NC(C)C)c1cnccc1Nc1cc(ccc1)C	DB00712	Flurbiprofen	Fc1cc(ccc1-c1ccccc1)C(C(O)=O)C	2c9
DB00214	Torasemide	S(=O)(=O)(NC(=O)NC(C)C)c1cnccc1Nc1cc(ccc1)C	DB01241	Gemfibrozil	O(CCCC(C(O)=O)(C)C)c1cc(ccc1C)C	2c9
DB00214	Torasemide	S(=O)(=O)(NC(=O)NC(C)C)c1cnccc1Nc1cc(ccc1)C	DB01026	Ketoconazole	Clc1cc(Cl)ccc1C1(OC(CO1)COc1ccc(N2CCN(CC2)C(=O)C)cc1)Cn1ccnc1	2c9
DB00214	Torasemide	S(=O)(=O)(NC(=O)NC(C)C)c1cnccc1Nc1cc(ccc1)C	DB00784	Mefenamic acid	OC(=O)c1ccccc1Nc1cccc(C)c1C	2c9
DB00214	Torasemide	S(=O)(=O)(NC(=O)NC(C)C)c1cnccc1Nc1cc(ccc1)C	DB01110	Miconazole	Clc1cc(Cl)ccc1C(OCc1ccc(Cl)cc1Cl)Cn1ccnc1	2c9
DB00214	Torasemide	S(=O)(=O)(NC(=O)NC(C)C)c1cnccc1Nc1cc(ccc1)C	DB00622	Nicardipine	O(C(=O)C=1C(C(C(OC)=O)=C(NC=1C)C)c1cc([N+](=O)[O-])ccc1)CCN(Cc1ccccc1)C	2c9
DB00214	Torasemide	S(=O)(=O)(NC(=O)NC(C)C)c1cnccc1Nc1cc(ccc1)C	DB00554	Piroxicam	S1(=O)(=O)N(C)C(C(=O)Nc2ncccc2)=C(O)c2c1cccc2	2c9
DB00214	Torasemide	S(=O)(=O)(NC(=O)NC(C)C)c1cnccc1Nc1cc(ccc1)C	DB06268	Sitaxentan	Clc1c(noc1NS(=O)(=O)c1ccsc1C(=O)Cc1cc2OCOc2cc1C)C	2c9
DB00214	Torasemide	S(=O)(=O)(NC(=O)NC(C)C)c1cnccc1Nc1cc(ccc1)C	DB00359	Sulfadiazine	S(=O)(=O)(Nc1ncccn1)c1ccc(N)cc1	2c9
DB00214	Torasemide	S(=O)(=O)(NC(=O)NC(C)C)c1cnccc1Nc1cc(ccc1)C	DB00263	Sulfisoxazole	S(=O)(=O)(Nc1onc(C)c1C)c1ccc(N)cc1	2c9
DB00214	Torasemide	S(=O)(=O)(NC(=O)NC(C)C)c1cnccc1Nc1cc(ccc1)C	DB01124	Tolbutamide	S(=O)(=O)(NC(=O)NCCCC)c1ccc(cc1)C	2c9
DB00222	Glimepiride	S(=O)(=O)(NC(=O)NC1CCC(CC1)C)c1ccc(cc1)CCNC(=O)N1CC(C)=C(CC)C1=O	DB01124	Tolbutamide	S(=O)(=O)(NC(=O)NCCCC)c1ccc(cc1)C	2c9
DB00252	Phenytoin	O=C1NC(=O)NC1(c1ccccc1)c1ccccc1	DB00682	Warfarin	O1c2c(cccc2)C(O)=C(C(CC(=O)C)c2ccccc2)C1=O	2c9
DB00582	Voriconazole	Fc1cc(F)ccc1[C@](O)([C@@H](C)c1ncncc1F)Cn1ncnc1	DB00586	Diclofenac	Clc1cccc(Cl)c1Nc1ccccc1CC(O)=O	2c9
DB00313	Valproic Acid	OC(=O)C(CCC)CCC	DB06210	Eltrombopag	Oc1c(cccc1N\N=C/1\C(=NN(C\1=O)c1cc(C)c(cc1)C)C)-c1cc(ccc1)C(O)=O	2c9
DB01097	Leflunomide	FC(F)(F)c1ccc(NC(=O)c2cnoc2C)cc1	DB06210	Eltrombopag	Oc1c(cccc1N\N=C/1\C(=NN(C\1=O)c1cc(C)c(cc1)C)C)-c1cc(ccc1)C(O)=O	2c9
DB01110	Miconazole	Clc1cc(Cl)ccc1C(OCc1ccc(Cl)cc1Cl)Cn1ccnc1	DB06210	Eltrombopag	Oc1c(cccc1N\N=C/1\C(=NN(C\1=O)c1cc(C)c(cc1)C)C)-c1cc(ccc1)C(O)=O	2c9
DB00625	Efavirenz	Clc1cc2c(NC(O[C@]2(C#CC2CC2)C(F)(F)F)=O)cc1	DB06210	Eltrombopag	Oc1c(cccc1N\N=C/1\C(=NN(C\1=O)c1cc(C)c(cc1)C)C)-c1cc(ccc1)C(O)=O	2c9
DB01118	Amiodarone	Ic1cc(cc(I)c1OCCN(CC)CC)C(=O)c1c2c(oc1CCCC)cccc2	DB06210	Eltrombopag	Oc1c(cccc1N\N=C/1\C(=NN(C\1=O)c1cc(C)c(cc1)C)C)-c1cc(ccc1)C(O)=O	2c9
DB00682	Warfarin	O1c2c(cccc2)C(O)=C(C(CC(=O)C)c2ccccc2)C1=O	DB08881	Vemurafenib	Clc1ccc(cc1)-c1cc2c([nH]cc2C(=O)c2c(F)c(NS(=O)(=O)CCC)ccc2F)nc1	2c9
DB01101	Capecitabine	FC1=CN([C@@H]2O[C@H](C)[C@@H](O)[C@H]2O)C(=O)N=C1NC(OCCCCC)=O	DB01124	Tolbutamide	S(=O)(=O)(NC(=O)NCCCC)c1ccc(cc1)C	2c9
DB00549	Zafirlukast	S(=O)(=O)(NC(=O)c1cc(OC)c(cc1)Cc1c2cc(NC(OC3CCCC3)=O)ccc2n(c1)C)c1ccccc1C	DB01101	Capecitabine	FC1=CN([C@@H]2O[C@H](C)[C@@H](O)[C@H]2O)C(=O)N=C1NC(OCCCCC)=O	2c9
DB00582	Voriconazole	Fc1cc(F)ccc1[C@](O)([C@@H](C)c1ncncc1F)Cn1ncnc1	DB01101	Capecitabine	FC1=CN([C@@H]2O[C@H](C)[C@@H](O)[C@H]2O)C(=O)N=C1NC(OCCCCC)=O	2c9
DB01136	Carvedilol	O(CCNCC(O)COc1c2c3c([nH]c2ccc1)cccc3)c1ccccc1OC	DB06414	Etravirine	Brc1c(nc(nc1Oc1c(cc(cc1C)C#N)C)Nc1ccc(cc1)C#N)N	2c9
DB00705	Delavirdine	S(=O)(=O)(Nc1cc2cc([nH]c2cc1)C(=O)N1CCN(CC1)c1ncccc1NC(C)C)C	DB01124	Tolbutamide	S(=O)(=O)(NC(=O)NCCCC)c1ccc(cc1)C	2c9
DB00549	Zafirlukast	S(=O)(=O)(NC(=O)c1cc(OC)c(cc1)Cc1c2cc(NC(OC3CCCC3)=O)ccc2n(c1)C)c1ccccc1C	DB00705	Delavirdine	S(=O)(=O)(Nc1cc2cc([nH]c2cc1)C(=O)N1CCN(CC1)c1ncccc1NC(C)C)C	2c9
DB00682	Warfarin	O1c2c(cccc2)C(O)=C(C(CC(=O)C)c2ccccc2)C1=O	DB00705	Delavirdine	S(=O)(=O)(Nc1cc2cc([nH]c2cc1)C(=O)N1CCN(CC1)c1ncccc1NC(C)C)C	2c9
DB00582	Voriconazole	Fc1cc(F)ccc1[C@](O)([C@@H](C)c1ncncc1F)Cn1ncnc1	DB00705	Delavirdine	S(=O)(=O)(Nc1cc2cc([nH]c2cc1)C(=O)N1CCN(CC1)c1ncccc1NC(C)C)C	2c9
DB00322	Floxuridine	FC1=CN([C@@H]2O[C@H](CO)[C@@H](O)C2)C(=O)NC1=O	DB01124	Tolbutamide	S(=O)(=O)(NC(=O)NCCCC)c1ccc(cc1)C	2c9
DB00322	Floxuridine	FC1=CN([C@@H]2O[C@H](CO)[C@@H](O)C2)C(=O)NC1=O	DB00549	Zafirlukast	S(=O)(=O)(NC(=O)c1cc(OC)c(cc1)Cc1c2cc(NC(OC3CCCC3)=O)ccc2n(c1)C)c1ccccc1C	2c9
DB00322	Floxuridine	FC1=CN([C@@H]2O[C@H](CO)[C@@H](O)C2)C(=O)NC1=O	DB00682	Warfarin	O1c2c(cccc2)C(O)=C(C(CC(=O)C)c2ccccc2)C1=O	2c9
DB00322	Floxuridine	FC1=CN([C@@H]2O[C@H](CO)[C@@H](O)C2)C(=O)NC1=O	DB00582	Voriconazole	Fc1cc(F)ccc1[C@](O)([C@@H](C)c1ncncc1F)Cn1ncnc1	2c9
DB00544	Fluorouracil	FC1=CNC(=O)NC1=O	DB01124	Tolbutamide	S(=O)(=O)(NC(=O)NCCCC)c1ccc(cc1)C	2c9
DB00544	Fluorouracil	FC1=CNC(=O)NC1=O	DB00549	Zafirlukast	S(=O)(=O)(NC(=O)c1cc(OC)c(cc1)Cc1c2cc(NC(OC3CCCC3)=O)ccc2n(c1)C)c1ccccc1C	2c9
DB00544	Fluorouracil	FC1=CNC(=O)NC1=O	DB00682	Warfarin	O1c2c(cccc2)C(O)=C(C(CC(=O)C)c2ccccc2)C1=O	2c9
DB00544	Fluorouracil	FC1=CNC(=O)NC1=O	DB00582	Voriconazole	Fc1cc(F)ccc1[C@](O)([C@@H](C)c1ncncc1F)Cn1ncnc1	2c9
DB00712	Flurbiprofen	Fc1cc(ccc1-c1ccccc1)C(C(O)=O)C	DB01124	Tolbutamide	S(=O)(=O)(NC(=O)NCCCC)c1ccc(cc1)C	2c9
DB00682	Warfarin	O1c2c(cccc2)C(O)=C(C(CC(=O)C)c2ccccc2)C1=O	DB00712	Flurbiprofen	Fc1cc(ccc1-c1ccccc1)C(C(O)=O)C	2c9
DB00582	Voriconazole	Fc1cc(F)ccc1[C@](O)([C@@H](C)c1ncncc1F)Cn1ncnc1	DB00712	Flurbiprofen	Fc1cc(ccc1-c1ccccc1)C(C(O)=O)C	2c9
DB01124	Tolbutamide	S(=O)(=O)(NC(=O)NCCCC)c1ccc(cc1)C	DB01241	Gemfibrozil	O(CCCC(C(O)=O)(C)C)c1cc(ccc1C)C	2c9
DB00549	Zafirlukast	S(=O)(=O)(NC(=O)c1cc(OC)c(cc1)Cc1c2cc(NC(OC3CCCC3)=O)ccc2n(c1)C)c1ccccc1C	DB01241	Gemfibrozil	O(CCCC(C(O)=O)(C)C)c1cc(ccc1C)C	2c9
DB00682	Warfarin	O1c2c(cccc2)C(O)=C(C(CC(=O)C)c2ccccc2)C1=O	DB01241	Gemfibrozil	O(CCCC(C(O)=O)(C)C)c1cc(ccc1C)C	2c9
DB00582	Voriconazole	Fc1cc(F)ccc1[C@](O)([C@@H](C)c1ncncc1F)Cn1ncnc1	DB01241	Gemfibrozil	O(CCCC(C(O)=O)(C)C)c1cc(ccc1C)C	2c9
DB01050	Ibuprofen	OC(=O)C(C)c1ccc(cc1)CC(C)C	DB01124	Tolbutamide	S(=O)(=O)(NC(=O)NCCCC)c1ccc(cc1)C	2c9
DB00682	Warfarin	O1c2c(cccc2)C(O)=C(C(CC(=O)C)c2ccccc2)C1=O	DB01050	Ibuprofen	OC(=O)C(C)c1ccc(cc1)CC(C)C	2c9
DB00582	Voriconazole	Fc1cc(F)ccc1[C@](O)([C@@H](C)c1ncncc1F)Cn1ncnc1	DB01050	Ibuprofen	OC(=O)C(C)c1ccc(cc1)CC(C)C	2c9
DB00328	Indomethacin	Clc1ccc(cc1)C(=O)n1c2c(cc(OC)cc2)c(CC(O)=O)c1C	DB01124	Tolbutamide	S(=O)(=O)(NC(=O)NCCCC)c1ccc(cc1)C	2c9
DB00328	Indomethacin	Clc1ccc(cc1)C(=O)n1c2c(cc(OC)cc2)c(CC(O)=O)c1C	DB00682	Warfarin	O1c2c(cccc2)C(O)=C(C(CC(=O)C)c2ccccc2)C1=O	2c9
DB00328	Indomethacin	Clc1ccc(cc1)C(=O)n1c2c(cc(OC)cc2)c(CC(O)=O)c1C	DB00582	Voriconazole	Fc1cc(F)ccc1[C@](O)([C@@H](C)c1ncncc1F)Cn1ncnc1	2c9
DB01026	Ketoconazole	Clc1cc(Cl)ccc1C1(OC(CO1)COc1ccc(N2CCN(CC2)C(=O)C)cc1)Cn1ccnc1	DB01124	Tolbutamide	S(=O)(=O)(NC(=O)NCCCC)c1ccc(cc1)C	2c9
DB00549	Zafirlukast	S(=O)(=O)(NC(=O)c1cc(OC)c(cc1)Cc1c2cc(NC(OC3CCCC3)=O)ccc2n(c1)C)c1ccccc1C	DB01026	Ketoconazole	Clc1cc(Cl)ccc1C1(OC(CO1)COc1ccc(N2CCN(CC2)C(=O)C)cc1)Cn1ccnc1	2c9
DB00682	Warfarin	O1c2c(cccc2)C(O)=C(C(CC(=O)C)c2ccccc2)C1=O	DB01026	Ketoconazole	Clc1cc(Cl)ccc1C1(OC(CO1)COc1ccc(N2CCN(CC2)C(=O)C)cc1)Cn1ccnc1	2c9
DB00582	Voriconazole	Fc1cc(F)ccc1[C@](O)([C@@H](C)c1ncncc1F)Cn1ncnc1	DB01026	Ketoconazole	Clc1cc(Cl)ccc1C1(OC(CO1)COc1ccc(N2CCN(CC2)C(=O)C)cc1)Cn1ccnc1	2c9
DB00784	Mefenamic acid	OC(=O)c1ccccc1Nc1cccc(C)c1C	DB01124	Tolbutamide	S(=O)(=O)(NC(=O)NCCCC)c1ccc(cc1)C	2c9
DB00582	Voriconazole	Fc1cc(F)ccc1[C@](O)([C@@H](C)c1ncncc1F)Cn1ncnc1	DB00784	Mefenamic acid	OC(=O)c1ccccc1Nc1cccc(C)c1C	2c9
DB00682	Warfarin	O1c2c(cccc2)C(O)=C(C(CC(=O)C)c2ccccc2)C1=O	DB00784	Mefenamic acid	OC(=O)c1ccccc1Nc1cccc(C)c1C	2c9
DB01110	Miconazole	Clc1cc(Cl)ccc1C(OCc1ccc(Cl)cc1Cl)Cn1ccnc1	DB01124	Tolbutamide	S(=O)(=O)(NC(=O)NCCCC)c1ccc(cc1)C	2c9
DB00682	Warfarin	O1c2c(cccc2)C(O)=C(C(CC(=O)C)c2ccccc2)C1=O	DB01110	Miconazole	Clc1cc(Cl)ccc1C(OCc1ccc(Cl)cc1Cl)Cn1ccnc1	2c9
DB00582	Voriconazole	Fc1cc(F)ccc1[C@](O)([C@@H](C)c1ncncc1F)Cn1ncnc1	DB01110	Miconazole	Clc1cc(Cl)ccc1C(OCc1ccc(Cl)cc1Cl)Cn1ccnc1	2c9
DB00622	Nicardipine	O(C(=O)C=1C(C(C(OC)=O)=C(NC=1C)C)c1cc([N+](=O)[O-])ccc1)CCN(Cc1ccccc1)C	DB01124	Tolbutamide	S(=O)(=O)(NC(=O)NCCCC)c1ccc(cc1)C	2c9
DB00549	Zafirlukast	S(=O)(=O)(NC(=O)c1cc(OC)c(cc1)Cc1c2cc(NC(OC3CCCC3)=O)ccc2n(c1)C)c1ccccc1C	DB00622	Nicardipine	O(C(=O)C=1C(C(C(OC)=O)=C(NC=1C)C)c1cc([N+](=O)[O-])ccc1)CCN(Cc1ccccc1)C	2c9
DB00622	Nicardipine	O(C(=O)C=1C(C(C(OC)=O)=C(NC=1C)C)c1cc([N+](=O)[O-])ccc1)CCN(Cc1ccccc1)C	DB00682	Warfarin	O1c2c(cccc2)C(O)=C(C(CC(=O)C)c2ccccc2)C1=O	2c9
DB00582	Voriconazole	Fc1cc(F)ccc1[C@](O)([C@@H](C)c1ncncc1F)Cn1ncnc1	DB00622	Nicardipine	O(C(=O)C=1C(C(C(OC)=O)=C(NC=1C)C)c1cc([N+](=O)[O-])ccc1)CCN(Cc1ccccc1)C	2c9
DB00554	Piroxicam	S1(=O)(=O)N(C)C(C(=O)Nc2ncccc2)=C(O)c2c1cccc2	DB01124	Tolbutamide	S(=O)(=O)(NC(=O)NCCCC)c1ccc(cc1)C	2c9
DB00554	Piroxicam	S1(=O)(=O)N(C)C(C(=O)Nc2ncccc2)=C(O)c2c1cccc2	DB00682	Warfarin	O1c2c(cccc2)C(O)=C(C(CC(=O)C)c2ccccc2)C1=O	2c9
DB00554	Piroxicam	S1(=O)(=O)N(C)C(C(=O)Nc2ncccc2)=C(O)c2c1cccc2	DB00582	Voriconazole	Fc1cc(F)ccc1[C@](O)([C@@H](C)c1ncncc1F)Cn1ncnc1	2c9
DB00468	Quinine	O(C)c1cc2c(nccc2[C@@H](O)[C@H]2[N@@]3C[C@@H]([C@H](C2)CC3)C=C)cc1	DB01418	Acenocoumarol	O1c2c(cccc2)C(O)=C(C(CC(=O)C)c2ccc([N+](=O)[O-])cc2)C1=O	2c9
DB00468	Quinine	O(C)c1cc2c(nccc2[C@@H](O)[C@H]2[N@@]3C[C@@H]([C@H](C2)CC3)C=C)cc1	DB00682	Warfarin	O1c2c(cccc2)C(O)=C(C(CC(=O)C)c2ccccc2)C1=O	2c9
DB00549	Zafirlukast	S(=O)(=O)(NC(=O)c1cc(OC)c(cc1)Cc1c2cc(NC(OC3CCCC3)=O)ccc2n(c1)C)c1ccccc1C	DB06268	Sitaxentan	Clc1c(noc1NS(=O)(=O)c1ccsc1C(=O)Cc1cc2OCOc2cc1C)C	2c9
DB00682	Warfarin	O1c2c(cccc2)C(O)=C(C(CC(=O)C)c2ccccc2)C1=O	DB06268	Sitaxentan	Clc1c(noc1NS(=O)(=O)c1ccsc1C(=O)Cc1cc2OCOc2cc1C)C	2c9
DB01124	Tolbutamide	S(=O)(=O)(NC(=O)NCCCC)c1ccc(cc1)C	DB06268	Sitaxentan	Clc1c(noc1NS(=O)(=O)c1ccsc1C(=O)Cc1cc2OCOc2cc1C)C	2c9
DB00582	Voriconazole	Fc1cc(F)ccc1[C@](O)([C@@H](C)c1ncncc1F)Cn1ncnc1	DB06268	Sitaxentan	Clc1c(noc1NS(=O)(=O)c1ccsc1C(=O)Cc1cc2OCOc2cc1C)C	2c9
DB00359	Sulfadiazine	S(=O)(=O)(Nc1ncccn1)c1ccc(N)cc1	DB00549	Zafirlukast	S(=O)(=O)(NC(=O)c1cc(OC)c(cc1)Cc1c2cc(NC(OC3CCCC3)=O)ccc2n(c1)C)c1ccccc1C	2c9
DB00359	Sulfadiazine	S(=O)(=O)(Nc1ncccn1)c1ccc(N)cc1	DB00682	Warfarin	O1c2c(cccc2)C(O)=C(C(CC(=O)C)c2ccccc2)C1=O	2c9
DB00263	Sulfisoxazole	S(=O)(=O)(Nc1onc(C)c1C)c1ccc(N)cc1	DB00549	Zafirlukast	S(=O)(=O)(NC(=O)c1cc(OC)c(cc1)Cc1c2cc(NC(OC3CCCC3)=O)ccc2n(c1)C)c1ccccc1C	2c9
DB00263	Sulfisoxazole	S(=O)(=O)(Nc1onc(C)c1C)c1ccc(N)cc1	DB00682	Warfarin	O1c2c(cccc2)C(O)=C(C(CC(=O)C)c2ccccc2)C1=O	2c9
DB00263	Sulfisoxazole	S(=O)(=O)(Nc1onc(C)c1C)c1ccc(N)cc1	DB00582	Voriconazole	Fc1cc(F)ccc1[C@](O)([C@@H](C)c1ncncc1F)Cn1ncnc1	2c9
DB00675	Tamoxifen	O(CCN(C)C)c1ccc(cc1)\C(=C(\CC)/c1ccccc1)\c1ccccc1	DB00682	Warfarin	O1c2c(cccc2)C(O)=C(C(CC(=O)C)c2ccccc2)C1=O	2c9
DB00440	Trimethoprim	O(C)c1c(OC)cc(cc1OC)Cc1cnc(nc1N)N	DB01101	Capecitabine	FC1=CN([C@@H]2O[C@H](C)[C@@H](O)[C@H]2O)C(=O)N=C1NC(OCCCCC)=O	2c9
DB00440	Trimethoprim	O(C)c1c(OC)cc(cc1OC)Cc1cnc(nc1N)N	DB00705	Delavirdine	S(=O)(=O)(Nc1cc2cc([nH]c2cc1)C(=O)N1CCN(CC1)c1ncccc1NC(C)C)C	2c9
DB00322	Floxuridine	FC1=CN([C@@H]2O[C@H](CO)[C@@H](O)C2)C(=O)NC1=O	DB00440	Trimethoprim	O(C)c1c(OC)cc(cc1OC)Cc1cnc(nc1N)N	2c9
DB00440	Trimethoprim	O(C)c1c(OC)cc(cc1OC)Cc1cnc(nc1N)N	DB00544	Fluorouracil	FC1=CNC(=O)NC1=O	2c9
DB00440	Trimethoprim	O(C)c1c(OC)cc(cc1OC)Cc1cnc(nc1N)N	DB00712	Flurbiprofen	Fc1cc(ccc1-c1ccccc1)C(C(O)=O)C	2c9
DB00440	Trimethoprim	O(C)c1c(OC)cc(cc1OC)Cc1cnc(nc1N)N	DB01241	Gemfibrozil	O(CCCC(C(O)=O)(C)C)c1cc(ccc1C)C	2c9
DB00440	Trimethoprim	O(C)c1c(OC)cc(cc1OC)Cc1cnc(nc1N)N	DB01050	Ibuprofen	OC(=O)C(C)c1ccc(cc1)CC(C)C	2c9
DB00328	Indomethacin	Clc1ccc(cc1)C(=O)n1c2c(cc(OC)cc2)c(CC(O)=O)c1C	DB00440	Trimethoprim	O(C)c1c(OC)cc(cc1OC)Cc1cnc(nc1N)N	2c9
DB00440	Trimethoprim	O(C)c1c(OC)cc(cc1OC)Cc1cnc(nc1N)N	DB01026	Ketoconazole	Clc1cc(Cl)ccc1C1(OC(CO1)COc1ccc(N2CCN(CC2)C(=O)C)cc1)Cn1ccnc1	2c9
DB00440	Trimethoprim	O(C)c1c(OC)cc(cc1OC)Cc1cnc(nc1N)N	DB00784	Mefenamic acid	OC(=O)c1ccccc1Nc1cccc(C)c1C	2c9
DB00440	Trimethoprim	O(C)c1c(OC)cc(cc1OC)Cc1cnc(nc1N)N	DB01110	Miconazole	Clc1cc(Cl)ccc1C(OCc1ccc(Cl)cc1Cl)Cn1ccnc1	2c9
DB00440	Trimethoprim	O(C)c1c(OC)cc(cc1OC)Cc1cnc(nc1N)N	DB00622	Nicardipine	O(C(=O)C=1C(C(C(OC)=O)=C(NC=1C)C)c1cc([N+](=O)[O-])ccc1)CCN(Cc1ccccc1)C	2c9
DB00440	Trimethoprim	O(C)c1c(OC)cc(cc1OC)Cc1cnc(nc1N)N	DB00554	Piroxicam	S1(=O)(=O)N(C)C(C(=O)Nc2ncccc2)=C(O)c2c1cccc2	2c9
DB00440	Trimethoprim	O(C)c1c(OC)cc(cc1OC)Cc1cnc(nc1N)N	DB06268	Sitaxentan	Clc1c(noc1NS(=O)(=O)c1ccsc1C(=O)Cc1cc2OCOc2cc1C)C	2c9
DB00359	Sulfadiazine	S(=O)(=O)(Nc1ncccn1)c1ccc(N)cc1	DB00440	Trimethoprim	O(C)c1c(OC)cc(cc1OC)Cc1cnc(nc1N)N	2c9
DB00263	Sulfisoxazole	S(=O)(=O)(Nc1onc(C)c1C)c1ccc(N)cc1	DB00440	Trimethoprim	O(C)c1c(OC)cc(cc1OC)Cc1cnc(nc1N)N	2c9
DB00440	Trimethoprim	O(C)c1c(OC)cc(cc1OC)Cc1cnc(nc1N)N	DB01124	Tolbutamide	S(=O)(=O)(NC(=O)NCCCC)c1ccc(cc1)C	2c9
DB00359	Sulfadiazine	S(=O)(=O)(Nc1ncccn1)c1ccc(N)cc1	DB01124	Tolbutamide	S(=O)(=O)(NC(=O)NCCCC)c1ccc(cc1)C	2c9
DB00263	Sulfisoxazole	S(=O)(=O)(Nc1onc(C)c1C)c1ccc(N)cc1	DB01124	Tolbutamide	S(=O)(=O)(NC(=O)NCCCC)c1ccc(cc1)C	2c9
DB00390	Digoxin	O1CC(=CC1=O)[C@H]1CC[C@]2(O)[C@H]3[C@H](C[C@@H](O)[C@]12C)[C@@]1([C@@H](C[C@@H](O[C@@H]2O[C@H](C)[C@@H](O[C@@H]4O[C@H](C)[C@@H](O[C@@H]5O[C@H](C)[C@@H](O)[C@@H](O)C5)[C@@H](O)C4)[C@@H](O)C2)CC1)CC3)C	DB01124	Tolbutamide	S(=O)(=O)(NC(=O)NCCCC)c1ccc(cc1)C	2c9
DB01124	Tolbutamide	S(=O)(=O)(NC(=O)NCCCC)c1ccc(cc1)C	DB01418	Acenocoumarol	O1c2c(cccc2)C(O)=C(C(CC(=O)C)c2ccc([N+](=O)[O-])cc2)C1=O	2c9
DB00559	Bosentan	S(=O)(=O)(Nc1nc(nc(OCCO)c1Oc1ccccc1OC)-c1ncccn1)c1ccc(cc1)C(C)(C)C	DB01124	Tolbutamide	S(=O)(=O)(NC(=O)NCCCC)c1ccc(cc1)C	2c9
DB00482	Celecoxib	S(=O)(=O)(N)c1ccc(-n2nc(cc2-c2ccc(cc2)C)C(F)(F)F)cc1	DB01124	Tolbutamide	S(=O)(=O)(NC(=O)NCCCC)c1ccc(cc1)C	2c9
DB00250	Dapsone	S(=O)(=O)(c1ccc(N)cc1)c1ccc(N)cc1	DB01124	Tolbutamide	S(=O)(=O)(NC(=O)NCCCC)c1ccc(cc1)C	2c9
DB00472	Fluoxetine	FC(F)(F)c1ccc(OC(CCNC)c2ccccc2)cc1	DB01124	Tolbutamide	S(=O)(=O)(NC(=O)NCCCC)c1ccc(cc1)C	2c9
DB01124	Tolbutamide	S(=O)(=O)(NC(=O)NCCCC)c1ccc(cc1)C	DB01320	Fosphenytoin	P(OCN1C(=O)C(NC1=O)(c1ccccc1)c1ccccc1)(O)(O)=O	2c9
DB01067	Glipizide	S(=O)(=O)(NC(=O)NC1CCCCC1)c1ccc(cc1)CCNC(=O)c1ncc(nc1)C	DB01124	Tolbutamide	S(=O)(=O)(NC(=O)NCCCC)c1ccc(cc1)C	2c9
DB01124	Tolbutamide	S(=O)(=O)(NC(=O)NCCCC)c1ccc(cc1)C	DB01221	Ketamine	Clc1ccccc1C1(NC)CCCCC1=O	2c9
DB00678	Losartan	Clc1nc(n(Cc2ccc(cc2)-c2ccccc2-c2nn[nH]n2)c1CO)CCCC	DB01124	Tolbutamide	S(=O)(=O)(NC(=O)NCCCC)c1ccc(cc1)C	2c9
DB01124	Tolbutamide	S(=O)(=O)(NC(=O)NCCCC)c1ccc(cc1)C	DB01283	Lumiracoxib	Clc1cccc(F)c1Nc1ccc(cc1CC(O)=O)C	2c9
DB01124	Tolbutamide	S(=O)(=O)(NC(=O)NCCCC)c1ccc(cc1)C	DB01357	Mestranol	O(C)c1cc2CC[C@H]3[C@@H]4CC[C@@](O)(C#C)[C@]4(CC[C@@H]3c2cc1)C	2c9
DB00471	Montelukast	Clc1cc2nc(ccc2cc1)\C=C\c1cc(ccc1)[C@H](SCC1(CC1)CC(O)=O)CCc1ccccc1C(O)(C)C	DB01124	Tolbutamide	S(=O)(=O)(NC(=O)NCCCC)c1ccc(cc1)C	2c9
DB00731	Nateglinide	OC(=O)[C@H](NC(=O)C1CCC(CC1)C(C)C)Cc1ccccc1	DB01124	Tolbutamide	S(=O)(=O)(NC(=O)NCCCC)c1ccc(cc1)C	2c9
DB01124	Tolbutamide	S(=O)(=O)(NC(=O)NCCCC)c1ccc(cc1)C	DB01229	Paclitaxel	O1[C@@H]2C[C@H](O)[C@@]3([C@H]([C@H](OC(=O)c4ccccc4)[C@]4(O)C[C@H](OC(=O)[C@H](O)[C@@H](NC(=O)c5ccccc5)c5ccccc5)C(=C([C@@H](OC(=O)C)C3=O)C4(C)C)C)[C@]2(OC(=O)C)C1)C	2c9
DB00252	Phenytoin	O=C1NC(=O)NC1(c1ccccc1)c1ccccc1	DB01124	Tolbutamide	S(=O)(=O)(NC(=O)NCCCC)c1ccc(cc1)C	2c9
DB01015	Sulfamethoxazole	S(=O)(=O)(Nc1noc(c1)C)c1ccc(N)cc1	DB01124	Tolbutamide	S(=O)(=O)(NC(=O)NCCCC)c1ccc(cc1)C	2c9
DB01124	Tolbutamide	S(=O)(=O)(NC(=O)NCCCC)c1ccc(cc1)C	DB01138	Sulfinpyrazone	S(=O)(CCC1C(=O)N(N(C1=O)c1ccccc1)c1ccccc1)c1ccccc1	2c9
DB00675	Tamoxifen	O(CCN(C)C)c1ccc(cc1)\C(=C(\CC)/c1ccccc1)\c1ccccc1	DB01124	Tolbutamide	S(=O)(=O)(NC(=O)NCCCC)c1ccc(cc1)C	2c9
DB00582	Voriconazole	Fc1cc(F)ccc1[C@](O)([C@@H](C)c1ncncc1F)Cn1ncnc1	DB01124	Tolbutamide	S(=O)(=O)(NC(=O)NCCCC)c1ccc(cc1)C	2c9
DB00549	Zafirlukast	S(=O)(=O)(NC(=O)c1cc(OC)c(cc1)Cc1c2cc(NC(OC3CCCC3)=O)ccc2n(c1)C)c1ccccc1C	DB01124	Tolbutamide	S(=O)(=O)(NC(=O)NCCCC)c1ccc(cc1)C	2c9
DB01124	Tolbutamide	S(=O)(=O)(NC(=O)NCCCC)c1ccc(cc1)C	DB01198	Zopiclone	Clc1ccc(nc1)N1C(OC(=O)N2CCN(CC2)C)c2nccnc2C1=O	2c9
DB00682	Warfarin	O1c2c(cccc2)C(O)=C(C(CC(=O)C)c2ccccc2)C1=O	DB01124	Tolbutamide	S(=O)(=O)(NC(=O)NCCCC)c1ccc(cc1)C	2c9
DB00196	Fluconazole	Fc1cc(F)ccc1C(O)(Cn1ncnc1)Cn1ncnc1	DB04938	Ospemifene	ClCC\C(=C(\c1ccc(OCCO)cc1)/c1ccccc1)\c1ccccc1	2c9
DB00582	Voriconazole	Fc1cc(F)ccc1[C@](O)([C@@H](C)c1ncncc1F)Cn1ncnc1	DB00814	Meloxicam	s1c(cnc1NC(=O)C=1N(S(=O)(=O)c2c(cccc2)C=1O)C)C	2c9
DB00196	Fluconazole	Fc1cc(F)ccc1C(O)(Cn1ncnc1)Cn1ncnc1	DB04938	Ospemifene	ClCC\C(=C(\c1ccc(OCCO)cc1)/c1ccccc1)\c1ccccc1	2c19
DB00582	Voriconazole	Fc1cc(F)ccc1[C@](O)([C@@H](C)c1ncncc1F)Cn1ncnc1	DB00814	Meloxicam	s1c(cnc1NC(=O)C=1N(S(=O)(=O)c2c(cccc2)C=1O)C)C	3a4
DB00205	Pyrimethamine	Clc1ccc(cc1)-c1c(nc(nc1N)N)CC	DB00706	Tamsulosin	S(=O)(=O)(N)c1cc(ccc1OC)C[C@H](NCCOc1ccccc1OCC)C	2d6
DB00208	Ticlopidine	Clc1ccccc1CN1CCc2sccc2C1	DB00706	Tamsulosin	S(=O)(=O)(N)c1cc(ccc1OC)C[C@H](NCCOc1ccccc1OCC)C	2d6
DB00514	Dextromethorphan	O(C)c1cc2[C@]34[C@@H]([C@@H](N(CC3)C)Cc2cc1)CCCC4	DB05812	Abiraterone	O[C@@H]1CC2=CC[C@H]3[C@@H]4CC=C([C@]4(CC[C@@H]3[C@]2(CC1)C)C)c1cccnc1	2d6
DB00679	Thioridazine	S1c2c(N(c3c1cccc3)CCC1N(CCCC1)C)cc(SC)cc2	DB05812	Abiraterone	O[C@@H]1CC2=CC[C@H]3[C@@H]4CC=C([C@]4(CC[C@@H]3[C@]2(CC1)C)C)c1cccnc1	2d6
DB00477	Chlorpromazine	Clc1cc2N(c3c(Sc2cc1)cccc3)CCCN(C)C	DB00726	Trimipramine	N(CC(CN1c2c(CCc3c1cccc3)cccc2)C)(C)C	2d6
DB00514	Dextromethorphan	O(C)c1cc2[C@]34[C@@H]([C@@H](N(CC3)C)Cc2cc1)CCCC4	DB08881	Vemurafenib	Clc1ccc(cc1)-c1cc2c([nH]cc2C(=O)c2c(F)c(NS(=O)(=O)CCC)ccc2F)nc1	2d6
DB01156	Bupropion	Clc1cc(ccc1)C(=O)C(NC(C)(C)C)C	DB01624	Zuclopenthixol	Clc1cc\2c(Sc3c(cccc3)/C/2=C/CCN2CCN(CC2)CCO)cc1	2d6
DB00608	Chloroquine	Clc1cc2nccc(NC(CCCN(CC)CC)C)c2cc1	DB00706	Tamsulosin	S(=O)(=O)(N)c1cc(ccc1OC)C[C@H](NCCOc1ccccc1OCC)C	2d6
DB00477	Chlorpromazine	Clc1cc2N(c3c(Sc2cc1)cccc3)CCCN(C)C	DB00706	Tamsulosin	S(=O)(=O)(N)c1cc(ccc1OC)C[C@H](NCCOc1ccccc1OCC)C	2d6
DB00285	Venlafaxine	O(C)c1ccc(cc1)C(CN(C)C)C1(O)CCCCC1	DB00477	Chlorpromazine	Clc1cc2N(c3c(Sc2cc1)cccc3)CCCN(C)C	2d6
DB00501	Cimetidine	S(Cc1nc[nH]c1C)CCN\C(=N\C)\NC#N	DB01195	Flecainide	FC(F)(F)COc1ccc(OCC(F)(F)F)cc1C(=O)NCC1NCCCC1	2d6
DB00706	Tamsulosin	S(=O)(=O)(N)c1cc(ccc1OC)C[C@H](NCCOc1ccccc1OCC)C	DB01012	Cinacalcet	FC(F)(F)c1cc(ccc1)CCCN[C@H](C)c1c2c(ccc1)cccc2	2d6
DB00285	Venlafaxine	O(C)c1ccc(cc1)C(CN(C)C)C1(O)CCCCC1	DB01012	Cinacalcet	FC(F)(F)c1cc(ccc1)CCCN[C@H](C)c1c2c(ccc1)cccc2	2d6
DB01012	Cinacalcet	FC(F)(F)c1cc(ccc1)CCCN[C@H](C)c1c2c(ccc1)cccc2	DB01624	Zuclopenthixol	Clc1cc\2c(Sc3c(cccc3)/C/2=C/CCN2CCN(CC2)CCO)cc1	2d6
DB00706	Tamsulosin	S(=O)(=O)(N)c1cc(ccc1OC)C[C@H](NCCOc1ccccc1OCC)C	DB01242	Clomipramine	Clc1cc2N(c3c(CCc2cc1)cccc3)CCCN(C)C	2d6
DB00363	Clozapine	Clc1cc2N=C(N3CCN(CC3)C)c3c(Nc2cc1)cccc3	DB00706	Tamsulosin	S(=O)(=O)(N)c1cc(ccc1OC)C[C@H](NCCOc1ccccc1OCC)C	2d6
DB00363	Clozapine	Clc1cc2N=C(N3CCN(CC3)C)c3c(Nc2cc1)cccc3	DB00502	Haloperidol	Clc1ccc(cc1)C1(O)CCN(CC1)CCCC(=O)c1ccc(F)cc1	2d6
DB00706	Tamsulosin	S(=O)(=O)(N)c1cc(ccc1OC)C[C@H](NCCOc1ccccc1OCC)C	DB00907	Cocaine	O(C(=O)c1ccccc1)[C@H]1C[C@H]2N([C@H](CC2)[C@H]1C(OC)=O)C	2d6
DB00285	Venlafaxine	O(C)c1ccc(cc1)C(CN(C)C)C1(O)CCCCC1	DB00907	Cocaine	O(C(=O)c1ccccc1)[C@H]1C[C@H]2N([C@H](CC2)[C@H]1C(OC)=O)C	2d6
DB00907	Cocaine	O(C(=O)c1ccccc1)[C@H]1C[C@H]2N([C@H](CC2)[C@H]1C(OC)=O)C	DB01624	Zuclopenthixol	Clc1cc\2c(Sc3c(cccc3)/C/2=C/CCN2CCN(CC2)CCO)cc1	2d6
DB00907	Cocaine	O(C(=O)c1ccccc1)[C@H]1C[C@H]2N([C@H](CC2)[C@H]1C(OC)=O)C	DB04946	Iloperidone	Fc1cc2onc(c2cc1)C1CCN(CC1)CCCOc1ccc(cc1OC)C(=O)C	2d6
DB00289	Atomoxetine	O([C@H](CCNC)c1ccccc1)c1ccccc1C	DB00907	Cocaine	O(C(=O)c1ccccc1)[C@H]1C[C@H]2N([C@H](CC2)[C@H]1C(OC)=O)C	2d6
DB00907	Cocaine	O(C(=O)c1ccccc1)[C@H]1C[C@H]2N([C@H](CC2)[C@H]1C(OC)=O)C	DB04844	Tetrabenazine	O(C)c1cc2C3N(CC(CC(C)C)C(=O)C3)CCc2cc1OC	2d6
DB00705	Delavirdine	S(=O)(=O)(Nc1cc2cc([nH]c2cc1)C(=O)N1CCN(CC1)c1ncccc1NC(C)C)C	DB01624	Zuclopenthixol	Clc1cc\2c(Sc3c(cccc3)/C/2=C/CCN2CCN(CC2)CCO)cc1	2d6
DB00706	Tamsulosin	S(=O)(=O)(N)c1cc(ccc1OC)C[C@H](NCCOc1ccccc1OCC)C	DB01075	Diphenhydramine	O(C(c1ccccc1)c1ccccc1)CCN(C)C	2d6
DB00289	Atomoxetine	O([C@H](CCNC)c1ccccc1)c1ccccc1C	DB01075	Diphenhydramine	O(C(c1ccccc1)c1ccccc1)CCN(C)C	2d6
DB01076	Atorvastatin	Fc1ccc(cc1)-c1n(CCC(O)CC(O)CC(=O)[O-])c(C(C)C)c(C(=O)Nc2ccccc2)c1-c1ccccc1	DB04855	Dronedarone	S(=O)(=O)(Nc1cc2c(oc(CCCC)c2C(=O)c2ccc(OCCCN(CCCC)CCCC)cc2)cc1)C	2d6
DB00641	Simvastatin	O1[C@@H](C[C@@H](O)CC1=O)CC[C@@H]1[C@@H]2C(=C[C@@H](C[C@@H]2OC(=O)C(CC)(C)C)C)C=C[C@@H]1C	DB04855	Dronedarone	S(=O)(=O)(Nc1cc2c(oc(CCCC)c2C(=O)c2ccc(OCCCN(CCCC)CCCC)cc2)cc1)C	2d6
DB00476	Duloxetine	s1cccc1[C@@H](Oc1c2c(ccc1)cccc2)CCNC	DB00706	Tamsulosin	S(=O)(=O)(N)c1cc(ccc1OC)C[C@H](NCCOc1ccccc1OCC)C	2d6
DB00472	Fluoxetine	FC(F)(F)c1ccc(OC(CCNC)c2ccccc2)cc1	DB04946	Iloperidone	Fc1cc2onc(c2cc1)C1CCN(CC1)CCCOc1ccc(cc1OC)C(=O)C	2d6
DB00472	Fluoxetine	FC(F)(F)c1ccc(OC(CCNC)c2ccccc2)cc1	DB00706	Tamsulosin	S(=O)(=O)(N)c1cc(ccc1OC)C[C@H](NCCOc1ccccc1OCC)C	2d6
DB00458	Imipramine	N(CCCN1c2c(CCc3c1cccc3)cccc2)(C)C	DB00706	Tamsulosin	S(=O)(=O)(N)c1cc(ccc1OC)C[C@H](NCCOc1ccccc1OCC)C	2d6
DB00321	Amitriptyline	N(CCC=C1c2c(CCc3c1cccc3)cccc2)(C)C	DB01026	Ketoconazole	Clc1cc(Cl)ccc1C1(OC(CO1)COc1ccc(N2CCN(CC2)C(=O)C)cc1)Cn1ccnc1	2d6
DB00458	Imipramine	N(CCCN1c2c(CCc3c1cccc3)cccc2)(C)C	DB01026	Ketoconazole	Clc1cc(Cl)ccc1C1(OC(CO1)COc1ccc(N2CCN(CC2)C(=O)C)cc1)Cn1ccnc1	2d6
DB00540	Nortriptyline	N(CCC=C1c2c(CCc3c1cccc3)cccc2)C	DB01026	Ketoconazole	Clc1cc(Cl)ccc1C1(OC(CO1)COc1ccc(N2CCN(CC2)C(=O)C)cc1)Cn1ccnc1	2d6
DB01601	Lopinavir	O(CC(=O)N[C@H]([C@@H](O)C[C@@H](NC(=O)[C@@H](N1CCCNC1=O)C(C)C)Cc1ccccc1)Cc1ccccc1)c1c(cccc1C)C	DB01624	Zuclopenthixol	Clc1cc\2c(Sc3c(cccc3)/C/2=C/CCN2CCN(CC2)CCO)cc1	2d6
DB00675	Tamoxifen	O(CCN(C)C)c1ccc(cc1)\C(=C(\CC)/c1ccccc1)\c1ccccc1	DB06708	Lumefantrine	Clc1cc(c-2c(c1)\C(\c1cc(Cl)ccc1-2)=C/c1ccc(Cl)cc1)C(O)CN(CCCC)CCCC	2d6
DB00333	Methadone	O=C(C(CC(N(C)C)C)(c1ccccc1)c1ccccc1)CC	DB00706	Tamsulosin	S(=O)(=O)(N)c1cc(ccc1OC)C[C@H](NCCOc1ccccc1OCC)C	2d6
DB00706	Tamsulosin	S(=O)(=O)(N)c1cc(ccc1OC)C[C@H](NCCOc1ccccc1OCC)C	DB00763	Methimazole	S=C1NC=CN1C	2d6
DB00264	Metoprolol	O(CC(O)CNC(C)C)c1ccc(cc1)CCOC	DB04855	Dronedarone	S(=O)(=O)(Nc1cc2c(oc(CCCC)c2C(=O)c2ccc(OCCCN(CCCC)CCCC)cc2)cc1)C	2d6
DB00264	Metoprolol	O(CC(O)CNC(C)C)c1ccc(cc1)CCOC	DB08893	Mirabegron	s1cc(nc1N)CC(=O)Nc1ccc(cc1)CCNC[C@H](O)c1ccccc1	2d6
DB00679	Thioridazine	S1c2c(N(c3c1cccc3)CCC1N(CCCC1)C)cc(SC)cc2	DB08893	Mirabegron	s1cc(nc1N)CC(=O)Nc1ccc(cc1)CCNC[C@H](O)c1ccccc1	2d6
DB01151	Desipramine	N(CCCN1c2c(CCc3c1cccc3)cccc2)C	DB08893	Mirabegron	s1cc(nc1N)CC(=O)Nc1ccc(cc1)CCNC[C@H](O)c1ccccc1	2d6
DB01182	Propafenone	O(CC(O)CNCCC)c1ccccc1C(=O)CCc1ccccc1	DB08893	Mirabegron	s1cc(nc1N)CC(=O)Nc1ccc(cc1)CCNC[C@H](O)c1ccccc1	2d6
DB01195	Flecainide	FC(F)(F)COc1ccc(OCC(F)(F)F)cc1C(=O)NCC1NCCCC1	DB08893	Mirabegron	s1cc(nc1N)CC(=O)Nc1ccc(cc1)CCNC[C@H](O)c1ccccc1	2d6
DB00706	Tamsulosin	S(=O)(=O)(N)c1cc(ccc1OC)C[C@H](NCCOc1ccccc1OCC)C	DB04868	Nilotinib	FC(F)(F)c1cc(NC(=O)c2cc(Nc3nc(ccn3)-c3cccnc3)c(cc2)C)cc(-n2cc(nc2)C)c1	2d6
DB00715	Paroxetine	Fc1ccc(cc1)[C@@H]1CCNC[C@H]1COc1cc2OCOc2cc1	DB04946	Iloperidone	Fc1cc2onc(c2cc1)C1CCN(CC1)CCCOc1ccc(cc1OC)C(=O)C	2d6
DB00715	Paroxetine	Fc1ccc(cc1)[C@@H]1CCNC[C@H]1COc1cc2OCOc2cc1	DB04844	Tetrabenazine	O(C)c1cc2C3N(CC(CC(C)C)C(=O)C3)CCc2cc1OC	2d6
DB00715	Paroxetine	Fc1ccc(cc1)[C@@H]1CCNC[C@H]1COc1cc2OCOc2cc1	DB06216	Asenapine	Clc1cc2C3C(c4c(Oc2cc1)cccc4)CN(C3)C.OC(=O)\C=C/C(O)=O	2d6
DB00706	Tamsulosin	S(=O)(=O)(N)c1cc(ccc1OC)C[C@H](NCCOc1ccccc1OCC)C	DB00715	Paroxetine	Fc1ccc(cc1)[C@@H]1CCNC[C@H]1COc1cc2OCOc2cc1	2d6
DB00715	Paroxetine	Fc1ccc(cc1)[C@@H]1CCNC[C@H]1COc1cc2OCOc2cc1	DB01624	Zuclopenthixol	Clc1cc\2c(Sc3c(cccc3)/C/2=C/CCN2CCN(CC2)CCO)cc1	2d6
DB00706	Tamsulosin	S(=O)(=O)(N)c1cc(ccc1OC)C[C@H](NCCOc1ccccc1OCC)C	DB01186	Pergolide	S(C[C@@H]1C[C@H]2[C@H](N(C1)CCC)Cc1c3c2cccc3[nH]c1)C	2d6
DB00706	Tamsulosin	S(=O)(=O)(N)c1cc(ccc1OC)C[C@H](NCCOc1ccccc1OCC)C	DB01132	Pioglitazone	S1C(Cc2ccc(OCCc3ncc(cc3)CC)cc2)C(=O)NC1=O	2d6
DB00571	Propranolol	O(CC(O)CNC(C)C)c1c2c(ccc1)cccc2	DB04855	Dronedarone	S(=O)(=O)(Nc1cc2c(oc(CCCC)c2C(=O)c2ccc(OCCCN(CCCC)CCCC)cc2)cc1)C	2d6
DB00468	Quinine	O(C)c1cc2c(nccc2[C@@H](O)[C@H]2[N@@]3C[C@@H]([C@H](C2)CC3)C=C)cc1	DB00706	Tamsulosin	S(=O)(=O)(N)c1cc(ccc1OC)C[C@H](NCCOc1ccccc1OCC)C	2d6
DB00503	Ritonavir	s1cncc1COC(=O)N[C@H]([C@@H](O)C[C@@H](NC(=O)[C@@H](NC(=O)N(Cc1nc(sc1)C(C)C)C)C(C)C)Cc1ccccc1)Cc1ccccc1	DB01624	Zuclopenthixol	Clc1cc\2c(Sc3c(cccc3)/C/2=C/CCN2CCN(CC2)CCO)cc1	2d6
DB00472	Fluoxetine	FC(F)(F)c1ccc(OC(CCNC)c2ccccc2)cc1	DB04844	Tetrabenazine	O(C)c1cc2C3N(CC(CC(C)C)C(=O)C3)CCc2cc1OC	2d6
DB00908	Quinidine	O(C)c1cc2c(nccc2[C@H](O)[C@@H]2N3C[C@@H]([C@H](C2)CC3)C=C)cc1	DB04844	Tetrabenazine	O(C)c1cc2C3N(CC(CC(C)C)C(=O)C3)CCc2cc1OC	2d6
DB00706	Tamsulosin	S(=O)(=O)(N)c1cc(ccc1OC)C[C@H](NCCOc1ccccc1OCC)C	DB00857	Terbinafine	N(Cc1c2c(ccc1)cccc2)(C\C=C\C#CC(C)(C)C)C	2d6
DB00285	Venlafaxine	O(C)c1ccc(cc1)C(CN(C)C)C1(O)CCCCC1	DB00857	Terbinafine	N(Cc1c2c(ccc1)cccc2)(C\C=C\C#CC(C)(C)C)C	2d6
DB00289	Atomoxetine	O([C@H](CCNC)c1ccccc1)c1ccccc1C	DB00857	Terbinafine	N(Cc1c2c(ccc1)cccc2)(C\C=C\C#CC(C)(C)C)C	2d6
DB00857	Terbinafine	N(Cc1c2c(ccc1)cccc2)(C\C=C\C#CC(C)(C)C)C	DB01624	Zuclopenthixol	Clc1cc\2c(Sc3c(cccc3)/C/2=C/CCN2CCN(CC2)CCO)cc1	2d6
DB00289	Atomoxetine	O([C@H](CCNC)c1ccccc1)c1ccccc1C	DB01118	Amiodarone	Ic1cc(cc(I)c1OCCN(CC)CC)C(=O)c1c2c(oc1CCCC)cccc2	2d6
DB00289	Atomoxetine	O([C@H](CCNC)c1ccccc1)c1ccccc1C	DB00608	Chloroquine	Clc1cc2nccc(NC(CCCN(CC)CC)C)c2cc1	2d6
DB00289	Atomoxetine	O([C@H](CCNC)c1ccccc1)c1ccccc1C	DB00472	Fluoxetine	FC(F)(F)c1ccc(OC(CCNC)c2ccccc2)cc1	2d6
DB00289	Atomoxetine	O([C@H](CCNC)c1ccccc1)c1ccccc1C	DB00502	Haloperidol	Clc1ccc(cc1)C1(O)CCN(CC1)CCCC(=O)c1ccc(F)cc1	2d6
DB00289	Atomoxetine	O([C@H](CCNC)c1ccccc1)c1ccccc1C	DB01206	Lomustine	ClCCN(N=O)C(=O)NC1CCCCC1	2d6
DB00289	Atomoxetine	O([C@H](CCNC)c1ccccc1)c1ccccc1C	DB01388	Mibefradil	COCC(=O)O[C@]1(CCN(C)CCCC2=NC3=CC=CC=C3N2)CCC2=C(C=CC(F)=C2)[C@@H]1C(C)C	2d6
DB00289	Atomoxetine	O([C@H](CCNC)c1ccccc1)c1ccccc1C	DB00850	Perphenazine	Clc1cc2N(c3c(Sc2cc1)cccc3)CCCN1CCN(CC1)CCO	2d6
DB00289	Atomoxetine	O([C@H](CCNC)c1ccccc1)c1ccccc1C	DB00647	Propoxyphene	O([C@]([C@@H](CN(C)C)C)(Cc1ccccc1)c1ccccc1)C(=O)CC	2d6
DB00289	Atomoxetine	O([C@H](CCNC)c1ccccc1)c1ccccc1C	DB01103	Quinacrine	Clc1cc2nc3c(cc(OC)cc3)c(NC(CCCN(CC)CC)C)c2cc1	2d6
DB00289	Atomoxetine	O([C@H](CCNC)c1ccccc1)c1ccccc1C	DB00908	Quinidine	O(C)c1cc2c(nccc2[C@H](O)[C@@H]2N3C[C@@H]([C@H](C2)CC3)C=C)cc1	2d6
DB00289	Atomoxetine	O([C@H](CCNC)c1ccccc1)c1ccccc1C	DB01346	Quinidine barbiturate	O(C)c1cc2c(nccc2C(O)C2N3CC(C(C2)CC3)C=C)cc1.O=C1NC(=O)NC(=O)C1(CC)c1ccccc1	2d6
DB00289	Atomoxetine	O([C@H](CCNC)c1ccccc1)c1ccccc1C	DB00468	Quinine	O(C)c1cc2c(nccc2[C@@H](O)[C@H]2[N@@]3C[C@@H]([C@H](C2)CC3)C=C)cc1	2d6
DB00289	Atomoxetine	O([C@H](CCNC)c1ccccc1)c1ccccc1C	DB00503	Ritonavir	s1cncc1COC(=O)N[C@H]([C@@H](O)C[C@@H](NC(=O)[C@@H](NC(=O)N(Cc1nc(sc1)C(C)C)C)C(C)C)Cc1ccccc1)Cc1ccccc1	2d6
DB00289	Atomoxetine	O([C@H](CCNC)c1ccccc1)c1ccccc1C	DB00679	Thioridazine	S1c2c(N(c3c1cccc3)CCC1N(CCCC1)C)cc(SC)cc2	2d6
DB00289	Atomoxetine	O([C@H](CCNC)c1ccccc1)c1ccccc1C	DB00361	Vinorelbine	O(C)c1cc2N([C@@H]3[C@@]4([C@H]5N(CC=C[C@@]5(CC)[C@@H](OC(=O)C)[C@@]3(O)C(OC)=O)CC4)c2cc1[C@@]1(c2[nH]c3c(c2CN2CC(=C[C@@H](C1)C2)CC)cccc3)C(OC)=O)C	2d6
DB00289	Atomoxetine	O([C@H](CCNC)c1ccccc1)c1ccccc1C	DB01392	Yohimbine	O[C@H]1CC[C@@H]2[C@H](C[C@@H]3N(CCc4c5c([nH]c34)cccc5)C2)[C@H]1C(OC)=O	2d6
DB00289	Atomoxetine	O([C@H](CCNC)c1ccccc1)c1ccccc1C	DB00715	Paroxetine	Fc1ccc(cc1)[C@@H]1CCNC[C@H]1COc1cc2OCOc2cc1	2d6
DB00675	Tamoxifen	O(CCN(C)C)c1ccc(cc1)\C(=C(\CC)/c1ccccc1)\c1ccccc1	DB00752	Tranylcypromine	N[C@@H]1CC1c1ccccc1	2d6
DB00726	Trimipramine	N(CC(CN1c2c(CCc3c1cccc3)cccc2)C)(C)C	DB01012	Cinacalcet	FC(F)(F)c1cc(ccc1)CCCN[C@H](C)c1c2c(ccc1)cccc2	2d6
DB00726	Trimipramine	N(CC(CN1c2c(CCc3c1cccc3)cccc2)C)(C)C	DB00907	Cocaine	O(C(=O)c1ccccc1)[C@H]1C[C@H]2N([C@H](CC2)[C@H]1C(OC)=O)C	2d6
DB00679	Thioridazine	S1c2c(N(c3c1cccc3)CCC1N(CCCC1)C)cc(SC)cc2	DB06216	Asenapine	Clc1cc2C3C(c4c(Oc2cc1)cccc4)CN(C3)C.OC(=O)\C=C/C(O)=O	2d6
DB00679	Thioridazine	S1c2c(N(c3c1cccc3)CCC1N(CCCC1)C)cc(SC)cc2	DB06684	Vilazodone	o1c2c(cc1C(=O)N)cc(N1CCN(CC1)CCCCc1c3cc(ccc3[nH]c1)C#N)cc2	2d6
DB00679	Thioridazine	S1c2c(N(c3c1cccc3)CCC1N(CCCC1)C)cc(SC)cc2	DB00706	Tamsulosin	S(=O)(=O)(N)c1cc(ccc1OC)C[C@H](NCCOc1ccccc1OCC)C	2d6
DB00656	Trazodone	Clc1cc(N2CCN(CC2)CCCN2N=C3N(C=CC=C3)C2=O)ccc1	DB00706	Tamsulosin	S(=O)(=O)(N)c1cc(ccc1OC)C[C@H](NCCOc1ccccc1OCC)C	2d6
DB00706	Tamsulosin	S(=O)(=O)(N)c1cc(ccc1OC)C[C@H](NCCOc1ccccc1OCC)C	DB00752	Tranylcypromine	N[C@@H]1CC1c1ccccc1	2d6
DB00679	Thioridazine	S1c2c(N(c3c1cccc3)CCC1N(CCCC1)C)cc(SC)cc2	DB00752	Tranylcypromine	N[C@@H]1CC1c1ccccc1	2d6
DB00726	Trimipramine	N(CC(CN1c2c(CCc3c1cccc3)cccc2)C)(C)C	DB00908	Quinidine	O(C)c1cc2c(nccc2[C@H](O)[C@@H]2N3C[C@@H]([C@H](C2)CC3)C=C)cc1	2d6
DB00285	Venlafaxine	O(C)c1ccc(cc1)C(CN(C)C)C1(O)CCCCC1	DB00705	Delavirdine	S(=O)(=O)(Nc1cc2cc([nH]c2cc1)C(=O)N1CCN(CC1)c1ncccc1NC(C)C)C	2d6
DB00706	Tamsulosin	S(=O)(=O)(N)c1cc(ccc1OC)C[C@H](NCCOc1ccccc1OCC)C	DB01151	Desipramine	N(CCCN1c2c(CCc3c1cccc3)cccc2)C	2d6
DB00502	Haloperidol	Clc1ccc(cc1)C1(O)CCN(CC1)CCCC(=O)c1ccc(F)cc1	DB00706	Tamsulosin	S(=O)(=O)(N)c1cc(ccc1OC)C[C@H](NCCOc1ccccc1OCC)C	2d6
DB00726	Trimipramine	N(CC(CN1c2c(CCc3c1cccc3)cccc2)C)(C)C	DB00908	Quinidine	O(C)c1cc2c(nccc2[C@H](O)[C@@H]2N3C[C@@H]([C@H](C2)CC3)C=C)cc1	3a4
DB00285	Venlafaxine	O(C)c1ccc(cc1)C(CN(C)C)C1(O)CCCCC1	DB00705	Delavirdine	S(=O)(=O)(Nc1cc2cc([nH]c2cc1)C(=O)N1CCN(CC1)c1ncccc1NC(C)C)C	3a4
DB00706	Tamsulosin	S(=O)(=O)(N)c1cc(ccc1OC)C[C@H](NCCOc1ccccc1OCC)C	DB01151	Desipramine	N(CCCN1c2c(CCc3c1cccc3)cccc2)C	3a4
DB00502	Haloperidol	Clc1ccc(cc1)C1(O)CCN(CC1)CCCC(=O)c1ccc(F)cc1	DB00706	Tamsulosin	S(=O)(=O)(N)c1cc(ccc1OC)C[C@H](NCCOc1ccccc1OCC)C	3a4
DB00252	Phenytoin	O=C1NC(=O)NC1(c1ccccc1)c1ccccc1	DB06772	Cabazitaxel	O1[C@@H]2C[C@H](OC)[C@@]3([C@H]([C@H](OC(=O)c4ccccc4)[C@]4(O)C[C@H](OC(=O)[C@H](O)[C@@H](NC(OC(C)(C)C)=O)c5ccccc5)C(=C([C@@H](OC)C3=O)C4(C)C)C)[C@]2(OC(=O)C)C1)C	3a
DB00564	Carbamazepine	O=C(N)N1c2c(C=Cc3c1cccc3)cccc2	DB06772	Cabazitaxel	O1[C@@H]2C[C@H](OC)[C@@]3([C@H]([C@H](OC(=O)c4ccccc4)[C@]4(O)C[C@H](OC(=O)[C@H](O)[C@@H](NC(OC(C)(C)C)=O)c5ccccc5)C(=C([C@@H](OC)C3=O)C4(C)C)C)[C@]2(OC(=O)C)C1)C	3a
DB00615	Rifabutin	O1c2c3c4c(c(O)c2C)C(=O)C(NC(=O)/C(=C\C=C\[C@H](C)[C@H](O)[C@@H](C)[C@@H](O)[C@@H](C)[C@H](OC(=O)C)[C@H](C)[C@@H](OC)\C=C\O[C@]1(C)C3=O)/C)=C1NC2(N=C14)CCN(CC2)CC(C)C	DB06772	Cabazitaxel	O1[C@@H]2C[C@H](OC)[C@@]3([C@H]([C@H](OC(=O)c4ccccc4)[C@]4(O)C[C@H](OC(=O)[C@H](O)[C@@H](NC(OC(C)(C)C)=O)c5ccccc5)C(=C([C@@H](OC)C3=O)C4(C)C)C)[C@]2(OC(=O)C)C1)C	3a
DB01045	Rifampin	O1c2c3c4c(c(O)c2C)c(O)c(NC(=O)/C(=C\C=C\[C@H](C)[C@H](O)[C@@H](C)[C@@H](O)[C@@H](C)[C@H](OC(=O)C)[C@H](C)[C@@H](OC)\C=C\O[C@]1(C)C3=O)/C)c(\C=N\N1CCN(CC1)C)c4O	DB06772	Cabazitaxel	O1[C@@H]2C[C@H](OC)[C@@]3([C@H]([C@H](OC(=O)c4ccccc4)[C@]4(O)C[C@H](OC(=O)[C@H](O)[C@@H](NC(OC(C)(C)C)=O)c5ccccc5)C(=C([C@@H](OC)C3=O)C4(C)C)C)[C@]2(OC(=O)C)C1)C	3a
DB01174	Phenobarbital	O=C1NC(=O)NC(=O)C1(CC)c1ccccc1	DB06772	Cabazitaxel	O1[C@@H]2C[C@H](OC)[C@@]3([C@H]([C@H](OC(=O)c4ccccc4)[C@]4(O)C[C@H](OC(=O)[C@H](O)[C@@H](NC(OC(C)(C)C)=O)c5ccccc5)C(=C([C@@H](OC)C3=O)C4(C)C)C)[C@]2(OC(=O)C)C1)C	3a
DB01201	Rifapentine	O1c2c3c4c(c(O)c2C)c(O)c(NC(=O)/C(=C\C=C\[C@H](C)[C@H](O)[C@@H](C)[C@@H](O)[C@@H](C)[C@H](OC(=O)C)[C@H](C)[C@@H](OC)\C=C\O[C@]1(C)C3=O)/C)c(\C=N\N1CCN(CC1)C1CCCC1)c4O	DB06772	Cabazitaxel	O1[C@@H]2C[C@H](OC)[C@@]3([C@H]([C@H](OC(=O)c4ccccc4)[C@]4(O)C[C@H](OC(=O)[C@H](O)[C@@H](NC(OC(C)(C)C)=O)c5ccccc5)C(=C([C@@H](OC)C3=O)C4(C)C)C)[C@]2(OC(=O)C)C1)C	3a
DB00872	Conivaptan	O=C(N1CCc2[nH]c(nc2-c2c1cccc2)C)c1ccc(NC(=O)c2ccccc2-c2ccccc2)cc1	DB06697	Artemether	O1[C@@H]2O[C@@]3(OO[C@]24[C@@H](CC[C@H]([C@@H]4CC3)C)[C@@H](C)[C@H]1OC)C	3a
DB00091	Cyclosporine	O=C1N(C)[C@@H]([C@H](O)[C@@H](C\C=C\C)C)C(=O)N[C@@H](CC)C(=O)N(CC(=O)N(C)[C@@H](CC(C)C)C(=O)N[C@@H](C(C)C)C(=O)N(C)[C@@H](CC(C)C)C(=O)N[C@@H](C)C(=O)N[C@H](C)C(=O)N(C)[C@@H](CC(C)C)C(=O)N(C)[C@@H](CC(C)C)C(=O)N(C)[C@H]1C(C)C)C	DB04855	Dronedarone	S(=O)(=O)(Nc1cc2c(oc(CCCC)c2C(=O)c2ccc(OCCCN(CCCC)CCCC)cc2)cc1)C	3a4
DB00091	Cyclosporine	O=C1N(C)[C@@H]([C@H](O)[C@@H](C\C=C\C)C)C(=O)N[C@@H](CC)C(=O)N(CC(=O)N(C)[C@@H](CC(C)C)C(=O)N[C@@H](C(C)C)C(=O)N(C)[C@@H](CC(C)C)C(=O)N[C@@H](C)C(=O)N[C@H](C)C(=O)N(C)[C@@H](CC(C)C)C(=O)N(C)[C@@H](CC(C)C)C(=O)N(C)[C@H]1C(C)C)C	DB00706	Tamsulosin	S(=O)(=O)(N)c1cc(ccc1OC)C[C@H](NCCOc1ccccc1OCC)C	3a4
DB00091	Cyclosporine	O=C1N(C)[C@@H]([C@H](O)[C@@H](C\C=C\C)C)C(=O)N[C@@H](CC)C(=O)N(CC(=O)N(C)[C@@H](CC(C)C)C(=O)N[C@@H](C(C)C)C(=O)N(C)[C@@H](CC(C)C)C(=O)N[C@@H](C)C(=O)N[C@H](C)C(=O)N(C)[C@@H](CC(C)C)C(=O)N(C)[C@@H](CC(C)C)C(=O)N(C)[C@H]1C(C)C)C	DB05521	Telaprevir	O=C(N[C@H](C(=O)N[C@@H](C(C)(C)C)C(=O)N1C[C@H]2[C@H](CCC2)[C@H]1C(=O)N[C@H](C(=O)C(=O)NC1CC1)CCC)C1CCCCC1)c1nccnc1	3a4
DB00091	Cyclosporine	O=C1N(C)[C@@H]([C@H](O)[C@@H](C\C=C\C)C)C(=O)N[C@@H](CC)C(=O)N(CC(=O)N(C)[C@@H](CC(C)C)C(=O)N[C@@H](C(C)C)C(=O)N(C)[C@@H](CC(C)C)C(=O)N[C@@H](C)C(=O)N[C@H](C)C(=O)N(C)[C@@H](CC(C)C)C(=O)N(C)[C@@H](CC(C)C)C(=O)N(C)[C@H]1C(C)C)C	DB00656	Trazodone	Clc1cc(N2CCN(CC2)CCCN2N=C3N(C=CC=C3)C2=O)ccc1	3a4
DB00091	Cyclosporine	O=C1N(C)[C@@H]([C@H](O)[C@@H](C\C=C\C)C)C(=O)N[C@@H](CC)C(=O)N(CC(=O)N(C)[C@@H](CC(C)C)C(=O)N[C@@H](C(C)C)C(=O)N(C)[C@@H](CC(C)C)C(=O)N[C@@H](C)C(=O)N[C@H](C)C(=O)N(C)[C@@H](CC(C)C)C(=O)N(C)[C@@H](CC(C)C)C(=O)N(C)[C@H]1C(C)C)C	DB00661	Verapamil	O(C)c1cc(ccc1OC)C(C(C)C)(CCCN(CCc1cc(OC)c(OC)cc1)C)C#N	3a4
DB00091	Cyclosporine	O=C1N(C)[C@@H]([C@H](O)[C@@H](C\C=C\C)C)C(=O)N[C@@H](CC)C(=O)N(CC(=O)N(C)[C@@H](CC(C)C)C(=O)N[C@@H](C(C)C)C(=O)N(C)[C@@H](CC(C)C)C(=O)N[C@@H](C)C(=O)N[C@H](C)C(=O)N(C)[C@@H](CC(C)C)C(=O)N(C)[C@@H](CC(C)C)C(=O)N(C)[C@H]1C(C)C)C	DB00582	Voriconazole	Fc1cc(F)ccc1[C@](O)([C@@H](C)c1ncncc1F)Cn1ncnc1	3a4
DB00136	Calcitriol	O[C@H]1C[C@H](O)C\C(=C\C=C/2\[C@@H]3CC[C@H]([C@@H](CCCC(O)(C)C)C)[C@]3(CCC\2)C)\C1=C	DB00582	Voriconazole	Fc1cc(F)ccc1[C@](O)([C@@H](C)c1ncncc1F)Cn1ncnc1	3a4
DB00180	Flunisolide	F[C@@H]1C2=CC(=O)C=C[C@@]2([C@@H]2[C@H]([C@@H]3C[C@H]4OC(O[C@@]4(C(=O)CO)[C@]3(C[C@@H]2O)C)(C)C)C1)C	DB00582	Voriconazole	Fc1cc(F)ccc1[C@](O)([C@@H](C)c1ncncc1F)Cn1ncnc1	3a4
DB00185	Cevimeline	S1C[C@@]2(OC1C)C1CCN(C2)CC1	DB00872	Conivaptan	O=C(N1CCc2[nH]c(nc2-c2c1cccc2)C)c1ccc(NC(=O)c2ccccc2-c2ccccc2)cc1	3a4
DB00188	Bortezomib	OB(O)[C@@H](NC(=O)[C@@H](NC(=O)c1nccnc1)Cc1ccccc1)CC(C)C	DB00582	Voriconazole	Fc1cc(F)ccc1[C@](O)([C@@H](C)c1ncncc1F)Cn1ncnc1	3a4
DB00196	Fluconazole	Fc1cc(F)ccc1C(O)(Cn1ncnc1)Cn1ncnc1	DB00872	Conivaptan	O=C(N1CCc2[nH]c(nc2-c2c1cccc2)C)c1ccc(NC(=O)c2ccccc2-c2ccccc2)cc1	3a4
DB00196	Fluconazole	Fc1cc(F)ccc1C(O)(Cn1ncnc1)Cn1ncnc1	DB00700	Eplerenone	O1[C@@]2(CCC1=O)CC[C@H]1[C@H]3[C@@]4(O[C@@H]4C[C@@]12C)[C@@]1(C(=CC(=O)CC1)C[C@H]3C(OC)=O)C	3a4
DB00196	Fluconazole	Fc1cc(F)ccc1C(O)(Cn1ncnc1)Cn1ncnc1	DB06702	Fesoterodine	O(C(=O)C(C)C)c1ccc(cc1[C@H](CCN(C(C)C)C(C)C)c1ccccc1)CO	3a4
DB00196	Fluconazole	Fc1cc(F)ccc1C(O)(Cn1ncnc1)Cn1ncnc1	DB08820	Ivacaftor	Oc1cc(NC(=O)C2=CNc3c(cccc3)C2=O)c(cc1C(C)(C)C)C(C)(C)C	3a4
DB00196	Fluconazole	Fc1cc(F)ccc1C(O)(Cn1ncnc1)Cn1ncnc1	DB00706	Tamsulosin	S(=O)(=O)(N)c1cc(ccc1OC)C[C@H](NCCOc1ccccc1OCC)C	3a4
DB00196	Fluconazole	Fc1cc(F)ccc1C(O)(Cn1ncnc1)Cn1ncnc1	DB06212	Tolvaptan	Clc1cc2c(N(CCC[C@H]2O)C(=O)c2ccc(NC(=O)c3ccccc3C)cc2C)cc1	3a4
DB00196	Fluconazole	Fc1cc(F)ccc1C(O)(Cn1ncnc1)Cn1ncnc1	DB00656	Trazodone	Clc1cc(N2CCN(CC2)CCCN2N=C3N(C=CC=C3)C2=O)ccc1	3a4
DB00196	Fluconazole	Fc1cc(F)ccc1C(O)(Cn1ncnc1)Cn1ncnc1	DB00661	Verapamil	O(C)c1cc(ccc1OC)C(C(C)C)(CCCN(CCc1cc(OC)c(OC)cc1)C)C#N	3a4
DB00196	Fluconazole	Fc1cc(F)ccc1C(O)(Cn1ncnc1)Cn1ncnc1	DB00425	Zolpidem	O=C(N(C)C)Cc1n2C=C(C=Cc2nc1-c1ccc(cc1)C)C	3a4
DB00199	Erythromycin	O1[C@H](CC)[C@](O)(C)[C@H](O)[C@@H](C)C(=O)[C@@H](C[C@](O)(C)[C@H](O[C@@H]2O[C@@H](C[C@H](N(C)C)[C@H]2O)C)[C@@H](C)[C@H](O[C@@H]2O[C@@H](C)[C@H](O)[C@](OC)(C2)C)[C@@H](C)C1=O)C	DB00673	Aprepitant	Fc1ccc(cc1)[C@@H]1N(CCO[C@@H]1O[C@H](C)c1cc(cc(c1)C(F)(F)F)C(F)(F)F)CC=1NC(=O)NN=1	3a4
DB00199	Erythromycin	O1[C@H](CC)[C@](O)(C)[C@H](O)[C@@H](C)C(=O)[C@@H](C[C@](O)(C)[C@H](O[C@@H]2O[C@@H](C[C@H](N(C)C)[C@H]2O)C)[C@@H](C)[C@H](O[C@@H]2O[C@@H](C)[C@H](O)[C@](OC)(C2)C)[C@@H](C)C1=O)C	DB06237	Avanafil	Clc1cc(ccc1OC)CNc1nc(ncc1C(=O)NCc1ncccn1)N1CCC[C@H]1CO	3a4
DB00199	Erythromycin	O1[C@H](CC)[C@](O)(C)[C@H](O)[C@@H](C)C(=O)[C@@H](C[C@](O)(C)[C@H](O[C@@H]2O[C@@H](C[C@H](N(C)C)[C@H]2O)C)[C@@H](C)[C@H](O[C@@H]2O[C@@H](C)[C@H](O)[C@](OC)(C2)C)[C@@H](C)C1=O)C	DB00700	Eplerenone	O1[C@@]2(CCC1=O)CC[C@H]1[C@H]3[C@@]4(O[C@@H]4C[C@@]12C)[C@@]1(C(=CC(=O)CC1)C[C@H]3C(OC)=O)C	3a4
DB00199	Erythromycin	O1[C@H](CC)[C@](O)(C)[C@H](O)[C@@H](C)C(=O)[C@@H](C[C@](O)(C)[C@H](O[C@@H]2O[C@@H](C[C@H](N(C)C)[C@H]2O)C)[C@@H](C)[C@H](O[C@@H]2O[C@@H](C)[C@H](O)[C@](OC)(C2)C)[C@@H](C)C1=O)C	DB00530	Erlotinib	O(CCOC)c1cc2c(ncnc2Nc2cc(ccc2)C#C)cc1OCCOC	3a4
DB00199	Erythromycin	O1[C@H](CC)[C@](O)(C)[C@H](O)[C@@H](C)C(=O)[C@@H](C[C@](O)(C)[C@H](O[C@@H]2O[C@@H](C[C@H](N(C)C)[C@H]2O)C)[C@@H](C)[C@H](O[C@@H]2O[C@@H](C)[C@H](O)[C@](OC)(C2)C)[C@@H](C)C1=O)C	DB00317	Gefitinib	Clc1cc(Nc2ncnc3c2cc(OCCCN2CCOCC2)c(OC)c3)ccc1F	3a4
DB00199	Erythromycin	O1[C@H](CC)[C@](O)(C)[C@H](O)[C@@H](C)C(=O)[C@@H](C[C@](O)(C)[C@H](O[C@@H]2O[C@@H](C[C@H](N(C)C)[C@H]2O)C)[C@@H](C)[C@H](O[C@@H]2O[C@@H](C)[C@H](O)[C@](OC)(C2)C)[C@@H](C)C1=O)C	DB05039	Indacaterol	Oc1c2NC(=O)C=Cc2c(cc1)[C@@H](O)CNC1Cc2cc(CC)c(cc2C1)CC	3a4
DB00199	Erythromycin	O1[C@H](CC)[C@](O)(C)[C@H](O)[C@@H](C)C(=O)[C@@H](C[C@](O)(C)[C@H](O[C@@H]2O[C@@H](C[C@H](N(C)C)[C@H]2O)C)[C@@H](C)[C@H](O[C@@H]2O[C@@H](C)[C@H](O)[C@](OC)(C2)C)[C@@H](C)C1=O)C	DB08820	Ivacaftor	Oc1cc(NC(=O)C2=CNc3c(cccc3)C2=O)c(cc1C(C)(C)C)C(C)(C)C	3a4
DB00199	Erythromycin	O1[C@H](CC)[C@](O)(C)[C@H](O)[C@@H](C)C(=O)[C@@H](C[C@](O)(C)[C@H](O[C@@H]2O[C@@H](C[C@H](N(C)C)[C@H]2O)C)[C@@H](C)[C@H](O[C@@H]2O[C@@H](C)[C@H](O)[C@](OC)(C2)C)[C@@H](C)C1=O)C	DB06589	Pazopanib	S(=O)(=O)(N)c1cc(Nc2nc(N(C)c3cc4nn(C)c(c4cc3)C)ccn2)ccc1C	3a4
DB00199	Erythromycin	O1[C@H](CC)[C@](O)(C)[C@H](O)[C@@H](C)C(=O)[C@@H](C[C@](O)(C)[C@H](O[C@@H]2O[C@@H](C[C@H](N(C)C)[C@H]2O)C)[C@@H](C)[C@H](O[C@@H]2O[C@@H](C)[C@H](O)[C@](OC)(C2)C)[C@@H](C)C1=O)C	DB06335	Saxagliptin	OC12CC3(CC(C1)CC(C3)C2)[C@H](N)C(=O)N1[C@@H]2[C@H](C[C@H]1C#N)C2	3a4
DB00199	Erythromycin	O1[C@H](CC)[C@](O)(C)[C@H](O)[C@@H](C)C(=O)[C@@H](C[C@](O)(C)[C@H](O[C@@H]2O[C@@H](C[C@H](N(C)C)[C@H]2O)C)[C@@H](C)[C@H](O[C@@H]2O[C@@H](C)[C@H](O)[C@](OC)(C2)C)[C@@H](C)C1=O)C	DB06207	Silodosin	FC(F)(F)COc1ccccc1OCCN[C@@H](Cc1cc(c2N(CCc2c1)CCCO)C(=O)N)C	3a4
DB00199	Erythromycin	O1[C@H](CC)[C@](O)(C)[C@H](O)[C@@H](C)C(=O)[C@@H](C[C@](O)(C)[C@H](O[C@@H]2O[C@@H](C[C@H](N(C)C)[C@H]2O)C)[C@@H](C)[C@H](O[C@@H]2O[C@@H](C)[C@H](O)[C@](OC)(C2)C)[C@@H](C)C1=O)C	DB00706	Tamsulosin	S(=O)(=O)(N)c1cc(ccc1OC)C[C@H](NCCOc1ccccc1OCC)C	3a4
DB00199	Erythromycin	O1[C@H](CC)[C@](O)(C)[C@H](O)[C@@H](C)C(=O)[C@@H](C[C@](O)(C)[C@H](O[C@@H]2O[C@@H](C[C@H](N(C)C)[C@H]2O)C)[C@@H](C)[C@H](O[C@@H]2O[C@@H](C)[C@H](O)[C@](OC)(C2)C)[C@@H](C)C1=O)C	DB06212	Tolvaptan	Clc1cc2c(N(CCC[C@H]2O)C(=O)c2ccc(NC(=O)c3ccccc3C)cc2C)cc1	3a4
DB00199	Erythromycin	O1[C@H](CC)[C@](O)(C)[C@H](O)[C@@H](C)C(=O)[C@@H](C[C@](O)(C)[C@H](O[C@@H]2O[C@@H](C[C@H](N(C)C)[C@H]2O)C)[C@@H](C)[C@H](O[C@@H]2O[C@@H](C)[C@H](O)[C@](OC)(C2)C)[C@@H](C)C1=O)C	DB00656	Trazodone	Clc1cc(N2CCN(CC2)CCCN2N=C3N(C=CC=C3)C2=O)ccc1	3a4
DB00199	Erythromycin	O1[C@H](CC)[C@](O)(C)[C@H](O)[C@@H](C)C(=O)[C@@H](C[C@](O)(C)[C@H](O[C@@H]2O[C@@H](C[C@H](N(C)C)[C@H]2O)C)[C@@H](C)[C@H](O[C@@H]2O[C@@H](C)[C@H](O)[C@](OC)(C2)C)[C@@H](C)C1=O)C	DB00862	Vardenafil	S(=O)(=O)(N1CCN(CC1)CC)c1cc(C2=NC(=O)c3n(N2)c(nc3C)CCC)c(OCC)cc1	3a4
DB00199	Erythromycin	O1[C@H](CC)[C@](O)(C)[C@H](O)[C@@H](C)C(=O)[C@@H](C[C@](O)(C)[C@H](O[C@@H]2O[C@@H](C[C@H](N(C)C)[C@H]2O)C)[C@@H](C)[C@H](O[C@@H]2O[C@@H](C)[C@H](O)[C@](OC)(C2)C)[C@@H](C)C1=O)C	DB00661	Verapamil	O(C)c1cc(ccc1OC)C(C(C)C)(CCCN(CCc1cc(OC)c(OC)cc1)C)C#N	3a4
DB00199	Erythromycin	O1[C@H](CC)[C@](O)(C)[C@H](O)[C@@H](C)C(=O)[C@@H](C[C@](O)(C)[C@H](O[C@@H]2O[C@@H](C[C@H](N(C)C)[C@H]2O)C)[C@@H](C)[C@H](O[C@@H]2O[C@@H](C)[C@H](O)[C@](OC)(C2)C)[C@@H](C)C1=O)C	DB00570	Vinblastine	O(C)c1cc2N([C@@H]3[C@@]4([C@H]5N(CC=C[C@@]5(CC)[C@@H](OC(=O)C)[C@]3(O)C(OC)=O)CC4)c2cc1[C@@]1(c2[nH]c3c(c2CCN2C[C@@](O)(C[C@H](C1)C2)CC)cccc3)C(OC)=O)C	3a4
DB00199	Erythromycin	O1[C@H](CC)[C@](O)(C)[C@H](O)[C@@H](C)C(=O)[C@@H](C[C@](O)(C)[C@H](O[C@@H]2O[C@@H](C[C@H](N(C)C)[C@H]2O)C)[C@@H](C)[C@H](O[C@@H]2O[C@@H](C)[C@H](O)[C@](OC)(C2)C)[C@@H](C)C1=O)C	DB00541	Vincristine	O(C)c1cc2N([C@@H]3[C@@]4([C@H]5N(CC=C[C@@]5(CC)[C@@H](OC(=O)C)[C@]3(O)C(OC)=O)CC4)c2cc1[C@@]1(c2[nH]c3c(c2CCN2C[C@@](O)(C[C@H](C1)C2)CC)cccc3)C(OC)=O)C=O	3a4
DB00199	Erythromycin	O1[C@H](CC)[C@](O)(C)[C@H](O)[C@@H](C)C(=O)[C@@H](C[C@](O)(C)[C@H](O[C@@H]2O[C@@H](C[C@H](N(C)C)[C@H]2O)C)[C@@H](C)[C@H](O[C@@H]2O[C@@H](C)[C@H](O)[C@](OC)(C2)C)[C@@H](C)C1=O)C	DB00361	Vinorelbine	O(C)c1cc2N([C@@H]3[C@@]4([C@H]5N(CC=C[C@@]5(CC)[C@@H](OC(=O)C)[C@@]3(O)C(OC)=O)CC4)c2cc1[C@@]1(c2[nH]c3c(c2CN2CC(=C[C@@H](C1)C2)CC)cccc3)C(OC)=O)C	3a4
DB00199	Erythromycin	O1[C@H](CC)[C@](O)(C)[C@H](O)[C@@H](C)C(=O)[C@@H](C[C@](O)(C)[C@H](O[C@@H]2O[C@@H](C[C@H](N(C)C)[C@H]2O)C)[C@@H](C)[C@H](O[C@@H]2O[C@@H](C)[C@H](O)[C@](OC)(C2)C)[C@@H](C)C1=O)C	DB00582	Voriconazole	Fc1cc(F)ccc1[C@](O)([C@@H](C)c1ncncc1F)Cn1ncnc1	3a4
DB00201	Caffeine	O=C1N(C)C(=O)N(c2ncn(c12)C)C	DB00872	Conivaptan	O=C(N1CCc2[nH]c(nc2-c2c1cccc2)C)c1ccc(NC(=O)c2ccccc2-c2ccccc2)cc1	3a4
DB00201	Caffeine	O=C1N(C)C(=O)N(c2ncn(c12)C)C	DB00706	Tamsulosin	S(=O)(=O)(N)c1cc(ccc1OC)C[C@H](NCCOc1ccccc1OCC)C	3a4
DB00203	Sildenafil	S(=O)(=O)(N1CCN(CC1)C)c1cc(C2=NC(=O)c3n(nc(c3N2)CCC)C)c(OCC)cc1	DB00872	Conivaptan	O=C(N1CCc2[nH]c(nc2-c2c1cccc2)C)c1ccc(NC(=O)c2ccccc2-c2ccccc2)cc1	3a4
DB00203	Sildenafil	S(=O)(=O)(N1CCN(CC1)C)c1cc(C2=NC(=O)c3n(nc(c3N2)CCC)C)c(OCC)cc1	DB00582	Voriconazole	Fc1cc(F)ccc1[C@](O)([C@@H](C)c1ncncc1F)Cn1ncnc1	3a4
DB00204	Dofetilide	S(=O)(=O)(Nc1ccc(cc1)CCN(CCOc1ccc(NS(=O)(=O)C)cc1)C)C	DB01167	Itraconazole	Clc1cc(Cl)ccc1[C@@]1(O[C@H](CO1)COc1ccc(N2CCN(CC2)c2ccc(N3C=NN(C(CC)C)C3=O)cc2)cc1)Cn1ncnc1	3a4
DB00204	Dofetilide	S(=O)(=O)(Nc1ccc(cc1)CCN(CCOc1ccc(NS(=O)(=O)C)cc1)C)C	DB01026	Ketoconazole	Clc1cc(Cl)ccc1C1(OC(CO1)COc1ccc(N2CCN(CC2)C(=O)C)cc1)Cn1ccnc1	3a4
DB00208	Ticlopidine	Clc1ccccc1CN1CCc2sccc2C1	DB01100	Pimozide	Fc1ccc(cc1)C(CCCN1CCC(N2c3c(NC2=O)cccc3)CC1)c1ccc(F)cc1	3a4
DB00215	Citalopram	Fc1ccc(cc1)C1(OCc2c1ccc(c2)C#N)CCCN(C)C	DB00582	Voriconazole	Fc1cc(F)ccc1[C@](O)([C@@H](C)c1ncncc1F)Cn1ncnc1	3a4
DB00216	Eletriptan	S(=O)(=O)(CCc1cc2c([nH]cc2C[C@@H]2N(CCC2)C)cc1)c1ccccc1	DB01167	Itraconazole	Clc1cc(Cl)ccc1[C@@]1(O[C@H](CO1)COc1ccc(N2CCN(CC2)c2ccc(N3C=NN(C(CC)C)C3=O)cc2)cc1)Cn1ncnc1	3a4
DB00216	Eletriptan	S(=O)(=O)(CCc1cc2c([nH]cc2C[C@@H]2N(CCC2)C)cc1)c1ccccc1	DB01026	Ketoconazole	Clc1cc(Cl)ccc1C1(OC(CO1)COc1ccc(N2CCN(CC2)C(=O)C)cc1)Cn1ccnc1	3a4
DB00216	Eletriptan	S(=O)(=O)(CCc1cc2c([nH]cc2C[C@@H]2N(CCC2)C)cc1)c1ccccc1	DB00582	Voriconazole	Fc1cc(F)ccc1[C@](O)([C@@H](C)c1ncncc1F)Cn1ncnc1	3a4
DB00220	Nelfinavir	S(C[C@H](NC(=O)c1cccc(O)c1C)[C@H](O)CN1C[C@@H]2[C@H](C[C@H]1C(=O)NC(C)(C)C)CCCC2)c1ccccc1	DB05812	Abiraterone	O[C@@H]1CC2=CC[C@H]3[C@@H]4CC=C([C@]4(CC[C@@H]3[C@]2(CC1)C)C)c1cccnc1	3a4
DB00220	Nelfinavir	S(C[C@H](NC(=O)c1cccc(O)c1C)[C@H](O)CN1C[C@@H]2[C@H](C[C@H]1C(=O)NC(C)(C)C)CCCC2)c1ccccc1	DB00673	Aprepitant	Fc1ccc(cc1)[C@@H]1N(CCO[C@@H]1O[C@H](C)c1cc(cc(c1)C(F)(F)F)C(F)(F)F)CC=1NC(=O)NN=1	3a4
DB00220	Nelfinavir	S(C[C@H](NC(=O)c1cccc(O)c1C)[C@H](O)CN1C[C@@H]2[C@H](C[C@H]1C(=O)NC(C)(C)C)CCCC2)c1ccccc1	DB01076	Atorvastatin	Fc1ccc(cc1)-c1n(CCC(O)CC(O)CC(=O)[O-])c(C(C)C)c(C(=O)Nc2ccccc2)c1-c1ccccc1	3a4
DB00220	Nelfinavir	S(C[C@H](NC(=O)c1cccc(O)c1C)[C@H](O)CN1C[C@@H]2[C@H](C[C@H]1C(=O)NC(C)(C)C)CCCC2)c1ccccc1	DB01558	Bromazepam	Brc1cc2c(NC(=O)CN=C2c2ncccc2)cc1	3a4
DB00220	Nelfinavir	S(C[C@H](NC(=O)c1cccc(O)c1C)[C@H](O)CN1C[C@@H]2[C@H](C[C@H]1C(=O)NC(C)(C)C)CCCC2)c1ccccc1	DB06772	Cabazitaxel	O1[C@@H]2C[C@H](OC)[C@@]3([C@H]([C@H](OC(=O)c4ccccc4)[C@]4(O)C[C@H](OC(=O)[C@H](O)[C@@H](NC(OC(C)(C)C)=O)c5ccccc5)C(=C([C@@H](OC)C3=O)C4(C)C)C)[C@]2(OC(=O)C)C1)C	3a4
DB00220	Nelfinavir	S(C[C@H](NC(=O)c1cccc(O)c1C)[C@H](O)CN1C[C@@H]2[C@H](C[C@H]1C(=O)NC(C)(C)C)CCCC2)c1ccccc1	DB00496	Darifenacin	O1CCc2cc(ccc12)CCN1C[C@@H](CC1)C(C(=O)N)(c1ccccc1)c1ccccc1	3a4
DB00220	Nelfinavir	S(C[C@H](NC(=O)c1cccc(O)c1C)[C@H](O)CN1C[C@@H]2[C@H](C[C@H]1C(=O)NC(C)(C)C)CCCC2)c1ccccc1	DB00530	Erlotinib	O(CCOC)c1cc2c(ncnc2Nc2cc(ccc2)C#C)cc1OCCOC	3a4
DB00220	Nelfinavir	S(C[C@H](NC(=O)c1cccc(O)c1C)[C@H](O)CN1C[C@@H]2[C@H](C[C@H]1C(=O)NC(C)(C)C)CCCC2)c1ccccc1	DB08901	Ponatinib	FC(F)(F)c1cc(NC(=O)c2cc(C#Cc3n4N=CC=Cc4nc3)c(cc2)C)ccc1CN1CCN(CC1)C	3a4
DB00220	Nelfinavir	S(C[C@H](NC(=O)c1cccc(O)c1C)[C@H](O)CN1C[C@@H]2[C@H](C[C@H]1C(=O)NC(C)(C)C)CCCC2)c1ccccc1	DB06335	Saxagliptin	OC12CC3(CC(C1)CC(C3)C2)[C@H](N)C(=O)N1[C@@H]2[C@H](C[C@H]1C#N)C2	3a4
DB00220	Nelfinavir	S(C[C@H](NC(=O)c1cccc(O)c1C)[C@H](O)CN1C[C@@H]2[C@H](C[C@H]1C(=O)NC(C)(C)C)CCCC2)c1ccccc1	DB00706	Tamsulosin	S(=O)(=O)(N)c1cc(ccc1OC)C[C@H](NCCOc1ccccc1OCC)C	3a4
DB00220	Nelfinavir	S(C[C@H](NC(=O)c1cccc(O)c1C)[C@H](O)CN1C[C@@H]2[C@H](C[C@H]1C(=O)NC(C)(C)C)CCCC2)c1ccccc1	DB00444	Teniposide	s1cccc1[C@@H]1OC[C@H]2O[C@@H](O[C@H]3[C@@H]4[C@@H]([C@@H](c5c3cc3OCOc3c5)c3cc(OC)c(O)c(OC)c3)C(OC4)=O)[C@H](O)[C@@H](O)[C@@H]2O1	3a4
DB00220	Nelfinavir	S(C[C@H](NC(=O)c1cccc(O)c1C)[C@H](O)CN1C[C@@H]2[C@H](C[C@H]1C(=O)NC(C)(C)C)CCCC2)c1ccccc1	DB00906	Tiagabine	s1ccc(C)c1C(=CCCN1C[C@@H](CCC1)C(O)=O)c1sccc1C	3a4
DB00220	Nelfinavir	S(C[C@H](NC(=O)c1cccc(O)c1C)[C@H](O)CN1C[C@@H]2[C@H](C[C@H]1C(=O)NC(C)(C)C)CCCC2)c1ccccc1	DB00726	Trimipramine	N(CC(CN1c2c(CCc3c1cccc3)cccc2)C)(C)C	3a4
DB00220	Nelfinavir	S(C[C@H](NC(=O)c1cccc(O)c1C)[C@H](O)CN1C[C@@H]2[C@H](C[C@H]1C(=O)NC(C)(C)C)CCCC2)c1ccccc1	DB00862	Vardenafil	S(=O)(=O)(N1CCN(CC1)CC)c1cc(C2=NC(=O)c3n(N2)c(nc3C)CCC)c(OCC)cc1	3a4
DB00220	Nelfinavir	S(C[C@H](NC(=O)c1cccc(O)c1C)[C@H](O)CN1C[C@@H]2[C@H](C[C@H]1C(=O)NC(C)(C)C)CCCC2)c1ccccc1	DB08881	Vemurafenib	Clc1ccc(cc1)-c1cc2c([nH]cc2C(=O)c2c(F)c(NS(=O)(=O)CCC)ccc2F)nc1	3a4
DB00220	Nelfinavir	S(C[C@H](NC(=O)c1cccc(O)c1C)[C@H](O)CN1C[C@@H]2[C@H](C[C@H]1C(=O)NC(C)(C)C)CCCC2)c1ccccc1	DB00285	Venlafaxine	O(C)c1ccc(cc1)C(CN(C)C)C1(O)CCCCC1	3a4
DB00220	Nelfinavir	S(C[C@H](NC(=O)c1cccc(O)c1C)[C@H](O)CN1C[C@@H]2[C@H](C[C@H]1C(=O)NC(C)(C)C)CCCC2)c1ccccc1	DB00661	Verapamil	O(C)c1cc(ccc1OC)C(C(C)C)(CCCN(CCc1cc(OC)c(OC)cc1)C)C#N	3a4
DB00220	Nelfinavir	S(C[C@H](NC(=O)c1cccc(O)c1C)[C@H](O)CN1C[C@@H]2[C@H](C[C@H]1C(=O)NC(C)(C)C)CCCC2)c1ccccc1	DB00570	Vinblastine	O(C)c1cc2N([C@@H]3[C@@]4([C@H]5N(CC=C[C@@]5(CC)[C@@H](OC(=O)C)[C@]3(O)C(OC)=O)CC4)c2cc1[C@@]1(c2[nH]c3c(c2CCN2C[C@@](O)(C[C@H](C1)C2)CC)cccc3)C(OC)=O)C	3a4
DB00220	Nelfinavir	S(C[C@H](NC(=O)c1cccc(O)c1C)[C@H](O)CN1C[C@@H]2[C@H](C[C@H]1C(=O)NC(C)(C)C)CCCC2)c1ccccc1	DB00541	Vincristine	O(C)c1cc2N([C@@H]3[C@@]4([C@H]5N(CC=C[C@@]5(CC)[C@@H](OC(=O)C)[C@]3(O)C(OC)=O)CC4)c2cc1[C@@]1(c2[nH]c3c(c2CCN2C[C@@](O)(C[C@H](C1)C2)CC)cccc3)C(OC)=O)C=O	3a4
DB00220	Nelfinavir	S(C[C@H](NC(=O)c1cccc(O)c1C)[C@H](O)CN1C[C@@H]2[C@H](C[C@H]1C(=O)NC(C)(C)C)CCCC2)c1ccccc1	DB00361	Vinorelbine	O(C)c1cc2N([C@@H]3[C@@]4([C@H]5N(CC=C[C@@]5(CC)[C@@H](OC(=O)C)[C@@]3(O)C(OC)=O)CC4)c2cc1[C@@]1(c2[nH]c3c(c2CN2CC(=C[C@@H](C1)C2)CC)cccc3)C(OC)=O)C	3a4
DB00220	Nelfinavir	S(C[C@H](NC(=O)c1cccc(O)c1C)[C@H](O)CN1C[C@@H]2[C@H](C[C@H]1C(=O)NC(C)(C)C)CCCC2)c1ccccc1	DB00425	Zolpidem	O=C(N(C)C)Cc1n2C=C(C=Cc2nc1-c1ccc(cc1)C)C	3a4
DB00220	Nelfinavir	S(C[C@H](NC(=O)c1cccc(O)c1C)[C@H](O)CN1C[C@@H]2[C@H](C[C@H]1C(=O)NC(C)(C)C)CCCC2)c1ccccc1	DB00909	Zonisamide	S(=O)(=O)(N)Cc1noc2c1cccc2	3a4
DB00220	Nelfinavir	S(C[C@H](NC(=O)c1cccc(O)c1C)[C@H](O)CN1C[C@@H]2[C@H](C[C@H]1C(=O)NC(C)(C)C)CCCC2)c1ccccc1	DB01198	Zopiclone	Clc1ccc(nc1)N1C(OC(=O)N2CCN(CC2)C)c2nccnc2C1=O	3a4
DB00224	Indinavir	O[C@@H]1Cc2c(cccc2)[C@@H]1NC(=O)[C@H](Cc1ccccc1)C[C@H](O)CN1CCN(C[C@H]1C(=O)NC(C)(C)C)Cc1cccnc1	DB05812	Abiraterone	O[C@@H]1CC2=CC[C@H]3[C@@H]4CC=C([C@]4(CC[C@@H]3[C@]2(CC1)C)C)c1cccnc1	3a4
DB00224	Indinavir	O[C@@H]1Cc2c(cccc2)[C@@H]1NC(=O)[C@H](Cc1ccccc1)C[C@H](O)CN1CCN(C[C@H]1C(=O)NC(C)(C)C)Cc1cccnc1	DB01076	Atorvastatin	Fc1ccc(cc1)-c1n(CCC(O)CC(O)CC(=O)[O-])c(C(C)C)c(C(=O)Nc2ccccc2)c1-c1ccccc1	3a4
DB00224	Indinavir	O[C@@H]1Cc2c(cccc2)[C@@H]1NC(=O)[C@H](Cc1ccccc1)C[C@H](O)CN1CCN(C[C@H]1C(=O)NC(C)(C)C)Cc1cccnc1	DB01558	Bromazepam	Brc1cc2c(NC(=O)CN=C2c2ncccc2)cc1	3a4
DB00224	Indinavir	O[C@@H]1Cc2c(cccc2)[C@@H]1NC(=O)[C@H](Cc1ccccc1)C[C@H](O)CN1CCN(C[C@H]1C(=O)NC(C)(C)C)Cc1cccnc1	DB06772	Cabazitaxel	O1[C@@H]2C[C@H](OC)[C@@]3([C@H]([C@H](OC(=O)c4ccccc4)[C@]4(O)C[C@H](OC(=O)[C@H](O)[C@@H](NC(OC(C)(C)C)=O)c5ccccc5)C(=C([C@@H](OC)C3=O)C4(C)C)C)[C@]2(OC(=O)C)C1)C	3a4
DB00224	Indinavir	O[C@@H]1Cc2c(cccc2)[C@@H]1NC(=O)[C@H](Cc1ccccc1)C[C@H](O)CN1CCN(C[C@H]1C(=O)NC(C)(C)C)Cc1cccnc1	DB00530	Erlotinib	O(CCOC)c1cc2c(ncnc2Nc2cc(ccc2)C#C)cc1OCCOC	3a4
DB00582	Voriconazole	Fc1cc(F)ccc1[C@](O)([C@@H](C)c1ncncc1F)Cn1ncnc1	DB00938	Salmeterol	Oc1ccc(cc1CO)C(O)CNCCCCCCOCCCCc1ccccc1	3a4
DB00570	Vinblastine	O(C)c1cc2N([C@@H]3[C@@]4([C@H]5N(CC=C[C@@]5(CC)[C@@H](OC(=O)C)[C@]3(O)C(OC)=O)CC4)c2cc1[C@@]1(c2[nH]c3c(c2CCN2C[C@@](O)(C[C@H](C1)C2)CC)cccc3)C(OC)=O)C	DB00582	Voriconazole	Fc1cc(F)ccc1[C@](O)([C@@H](C)c1ncncc1F)Cn1ncnc1	3a4
DB00582	Voriconazole	Fc1cc(F)ccc1[C@](O)([C@@H](C)c1ncncc1F)Cn1ncnc1	DB04855	Dronedarone	S(=O)(=O)(Nc1cc2c(oc(CCCC)c2C(=O)c2ccc(OCCCN(CCCC)CCCC)cc2)cc1)C	3a4
DB00582	Voriconazole	Fc1cc(F)ccc1[C@](O)([C@@H](C)c1ncncc1F)Cn1ncnc1	DB00802	Alfentanil	O=C1N(N=NN1CC)CCN1CCC(N(C(=O)CC)c2ccccc2)(CC1)COC	3a4
DB00346	Alfuzosin	O1CCCC1C(=O)NCCCN(C)c1nc(N)c2cc(OC)c(OC)cc2n1	DB00582	Voriconazole	Fc1cc(F)ccc1[C@](O)([C@@H](C)c1ncncc1F)Cn1ncnc1	3a4
DB00582	Voriconazole	Fc1cc(F)ccc1[C@](O)([C@@H](C)c1ncncc1F)Cn1ncnc1	DB00918	Almotriptan	S(=O)(=O)(N1CCCC1)Cc1cc2c([nH]cc2CCN(C)C)cc1	3a4
DB00582	Voriconazole	Fc1cc(F)ccc1[C@](O)([C@@H](C)c1ncncc1F)Cn1ncnc1	DB06403	ambrisentan	O([C@@H](C(OC)(c1ccccc1)c1ccccc1)C(O)=O)c1nc(cc(n1)C)C	3a4
DB00582	Voriconazole	Fc1cc(F)ccc1[C@](O)([C@@H](C)c1ncncc1F)Cn1ncnc1	DB00701	Amprenavir	S(=O)(=O)(N(CC(C)C)C[C@@H](O)[C@@H](NC(O[C@H]1CCOC1)=O)Cc1ccccc1)c1ccc(N)cc1	3a4
DB00582	Voriconazole	Fc1cc(F)ccc1[C@](O)([C@@H](C)c1ncncc1F)Cn1ncnc1	DB00673	Aprepitant	Fc1ccc(cc1)[C@@H]1N(CCO[C@@H]1O[C@H](C)c1cc(cc(c1)C(F)(F)F)C(F)(F)F)CC=1NC(=O)NN=1	3a4
DB00582	Voriconazole	Fc1cc(F)ccc1[C@](O)([C@@H](C)c1ncncc1F)Cn1ncnc1	DB01238	Aripiprazole	Clc1c(N2CCN(CC2)CCCCOc2cc3NC(=O)CCc3cc2)cccc1Cl	3a4
DB00582	Voriconazole	Fc1cc(F)ccc1[C@](O)([C@@H](C)c1ncncc1F)Cn1ncnc1	DB06413	armodafinil	S(=O)(C(c1ccccc1)c1ccccc1)CC(=O)N	3a4
DB00582	Voriconazole	Fc1cc(F)ccc1[C@](O)([C@@H](C)c1ncncc1F)Cn1ncnc1	DB01072	Atazanavir	O(C(=O)N[C@@H](C(C)(C)C)C(=O)N[C@H]([C@@H](O)CN(NC(=O)[C@@H](NC(OC)=O)C(C)(C)C)Cc1ccc(cc1)-c1ncccc1)Cc1ccccc1)C	3a4
DB00582	Voriconazole	Fc1cc(F)ccc1[C@](O)([C@@H](C)c1ncncc1F)Cn1ncnc1	DB01076	Atorvastatin	Fc1ccc(cc1)-c1n(CCC(O)CC(O)CC(=O)[O-])c(C(C)C)c(C(=O)Nc2ccccc2)c1-c1ccccc1	3a4
DB00582	Voriconazole	Fc1cc(F)ccc1[C@](O)([C@@H](C)c1ncncc1F)Cn1ncnc1	DB00865	Benzphetamine	N([C@H](Cc1ccccc1)C)(Cc1ccccc1)C	3a4
DB00582	Voriconazole	Fc1cc(F)ccc1[C@](O)([C@@H](C)c1ncncc1F)Cn1ncnc1	DB00612	Bisoprolol	O(CC(O)CNC(C)C)c1ccc(cc1)COCCOC(C)C	3a4
DB00559	Bosentan	S(=O)(=O)(Nc1nc(nc(OCCO)c1Oc1ccccc1OC)-c1ncccn1)c1ccc(cc1)C(C)(C)C	DB00582	Voriconazole	Fc1cc(F)ccc1[C@](O)([C@@H](C)c1ncncc1F)Cn1ncnc1	3a4
DB00582	Voriconazole	Fc1cc(F)ccc1[C@](O)([C@@H](C)c1ncncc1F)Cn1ncnc1	DB01222	Budesonide	O1[C@@]2([C@H](OC1CCC)C[C@H]1[C@H]3[C@@H]([C@@]4(C(=CC(=O)C=C4)CC3)C)[C@@H](O)C[C@@]12C)C(=O)CO	3a4
DB00582	Voriconazole	Fc1cc(F)ccc1[C@](O)([C@@H](C)c1ncncc1F)Cn1ncnc1	DB00921	Buprenorphine	O1[C@@H]2[C@]34[C@@]5([C@H](N(CC3)CC3CC3)Cc3c4c1c(O)cc3)C[C@H]([C@](O)(C(C)(C)C)C)[C@]2(OC)CC5	3a4
DB00582	Voriconazole	Fc1cc(F)ccc1[C@](O)([C@@H](C)c1ncncc1F)Cn1ncnc1	DB01008	Busulfan	S(OCCCCOS(=O)(=O)C)(=O)(=O)C	3a4
DB00582	Voriconazole	Fc1cc(F)ccc1[C@](O)([C@@H](C)c1ncncc1F)Cn1ncnc1	DB00608	Chloroquine	Clc1cc2nccc(NC(CCCN(CC)CC)C)c2cc1	3a4
DB00582	Voriconazole	Fc1cc(F)ccc1[C@](O)([C@@H](C)c1ncncc1F)Cn1ncnc1	DB01114	Chlorpheniramine	Clc1ccc(cc1)C(CCN(C)C)c1ncccc1	3a4
DB00582	Voriconazole	Fc1cc(F)ccc1[C@](O)([C@@H](C)c1ncncc1F)Cn1ncnc1	DB01410	Ciclesonide	O1[C@@H](O[C@@H]2C[C@H]3[C@H]4[C@@H]([C@@]5(C(=CC(=O)C=C5)CC4)C)[C@@H](O)C[C@]3(C)[C@]12C(=O)COC(=O)C(C)C)C1CCCCC1	3a4
DB00582	Voriconazole	Fc1cc(F)ccc1[C@](O)([C@@H](C)c1ncncc1F)Cn1ncnc1	DB01012	Cinacalcet	FC(F)(F)c1cc(ccc1)CCCN[C@H](C)c1c2c(ccc1)cccc2	3a4
DB00582	Voriconazole	Fc1cc(F)ccc1[C@](O)([C@@H](C)c1ncncc1F)Cn1ncnc1	DB00907	Cocaine	O(C(=O)c1ccccc1)[C@H]1C[C@H]2N([C@H](CC2)[C@H]1C(OC)=O)C	3a4
DB00582	Voriconazole	Fc1cc(F)ccc1[C@](O)([C@@H](C)c1ncncc1F)Cn1ncnc1	DB01394	Colchicine	O(C)C1=CC=C2C(=CC1=O)C(NC(=O)C)CCc1c2c(OC)c(OC)c(OC)c1	3a4
DB00582	Voriconazole	Fc1cc(F)ccc1[C@](O)([C@@H](C)c1ncncc1F)Cn1ncnc1	DB00872	Conivaptan	O=C(N1CCc2[nH]c(nc2-c2c1cccc2)C)c1ccc(NC(=O)c2ccccc2-c2ccccc2)cc1	3a4
DB00582	Voriconazole	Fc1cc(F)ccc1[C@](O)([C@@H](C)c1ncncc1F)Cn1ncnc1	DB01219	Dantrolene	o1c(ccc1C=NN1CC(=O)NC1=O)-c1ccc([N+](=O)[O-])cc1	3a4
DB00250	Dapsone	S(=O)(=O)(c1ccc(N)cc1)c1ccc(N)cc1	DB00582	Voriconazole	Fc1cc(F)ccc1[C@](O)([C@@H](C)c1ncncc1F)Cn1ncnc1	3a4
DB00496	Darifenacin	O1CCc2cc(ccc12)CCN1C[C@@H](CC1)C(C(=O)N)(c1ccccc1)c1ccccc1	DB00582	Voriconazole	Fc1cc(F)ccc1[C@](O)([C@@H](C)c1ncncc1F)Cn1ncnc1	3a4
DB00582	Voriconazole	Fc1cc(F)ccc1[C@](O)([C@@H](C)c1ncncc1F)Cn1ncnc1	DB01234	Dexamethasone	F[C@@]12[C@H]([C@@H]3C[C@@H](C)[C@](O)(C(=O)CO)[C@]3(C[C@@H]1O)C)CCC1=CC(=O)C=C[C@@]12C	3a4
DB00582	Voriconazole	Fc1cc(F)ccc1[C@](O)([C@@H](C)c1ncncc1F)Cn1ncnc1	DB01396	Digitoxin	O1CC(=CC1=O)[C@H]1CC[C@]2(O)[C@H]3[C@H](CC[C@]12C)[C@@]1([C@@H](C[C@@H](O[C@@H]2O[C@H](C)[C@@H](O[C@@H]4O[C@H](C)[C@@H](O[C@@H]5O[C@H](C)[C@@H](O)[C@@H](O)C5)[C@@H](O)C4)[C@@H](O)C2)CC1)CC3)C	3a4
DB00320	Dihydroergotamine	O1[C@](NC(=O)[C@@H]2C[C@H]3[C@H](N(C2)C)Cc2c4c3cccc4[nH]c2)(C)C(=O)N2[C@@H](Cc3ccccc3)C(=O)N3[C@@H](CCC3)[C@]12O	DB00582	Voriconazole	Fc1cc(F)ccc1[C@](O)([C@@H](C)c1ncncc1F)Cn1ncnc1	3a4
DB00343	Diltiazem	S1c2c(N(CCN(C)C)C(=O)[C@H](OC(=O)C)[C@@H]1c1ccc(OC)cc1)cccc2	DB00582	Voriconazole	Fc1cc(F)ccc1[C@](O)([C@@H](C)c1ncncc1F)Cn1ncnc1	3a4
DB00582	Voriconazole	Fc1cc(F)ccc1[C@](O)([C@@H](C)c1ncncc1F)Cn1ncnc1	DB01248	Docetaxel	O1[C@@H]2C[C@H](O)[C@@]3([C@H]([C@H](OC(=O)c4ccccc4)[C@]4(O)C[C@H](OC(=O)[C@H](O)[C@@H](NC(OC(C)(C)C)=O)c5ccccc5)C(=C([C@@H](O)C3=O)C4(C)C)C)[C@]2(OC(=O)C)C1)C	3a4
DB00582	Voriconazole	Fc1cc(F)ccc1[C@](O)([C@@H](C)c1ncncc1F)Cn1ncnc1	DB00997	Doxorubicin	O1[C@@H](C)[C@@H](O)[C@@H](N)C[C@@H]1O[C@@H]1c2c(C[C@](O)(C1)C(=O)CO)c(O)c1c(C(=O)c3c(cccc3OC)C1=O)c2O	3a4
DB00582	Voriconazole	Fc1cc(F)ccc1[C@](O)([C@@H](C)c1ncncc1F)Cn1ncnc1	DB00700	Eplerenone	O1[C@@]2(CCC1=O)CC[C@H]1[C@H]3[C@@]4(O[C@@H]4C[C@@]12C)[C@@]1(C(=CC(=O)CC1)C[C@H]3C(OC)=O)C	3a4
DB00582	Voriconazole	Fc1cc(F)ccc1[C@](O)([C@@H](C)c1ncncc1F)Cn1ncnc1	DB01049	Ergoloid mesylate	S(O)(=O)(=O)C.O1[C@](NC(=O)[C@@H]2C[C@H]3[C@H](N(C2)C)Cc2c4c3cccc4[nH]c2)(C(C)C)C(=O)N2[C@@H](C)C(=O)N3[C@@H](CCC3)[C@]12O	3a4
DB00582	Voriconazole	Fc1cc(F)ccc1[C@](O)([C@@H](C)c1ncncc1F)Cn1ncnc1	DB01253	Ergonovine	OC[C@@H](NC(=O)[C@@H]1C=C2[C@H](N(C1)C)Cc1c3c2cccc3[nH]c1)C	3a4
DB00582	Voriconazole	Fc1cc(F)ccc1[C@](O)([C@@H](C)c1ncncc1F)Cn1ncnc1	DB00696	Ergotamine	O1[C@](NC(=O)[C@@H]2C=C3[C@H](N(C2)C)Cc2c4c3cccc4[nH]c2)(C)C(=O)N2[C@@H](Cc3ccccc3)C(=O)N3[C@@H](CCC3)[C@]12O	3a4
DB00530	Erlotinib	O(CCOC)c1cc2c(ncnc2Nc2cc(ccc2)C#C)cc1OCCOC	DB00582	Voriconazole	Fc1cc(F)ccc1[C@](O)([C@@H](C)c1ncncc1F)Cn1ncnc1	3a4
DB00582	Voriconazole	Fc1cc(F)ccc1[C@](O)([C@@H](C)c1ncncc1F)Cn1ncnc1	DB01175	Escitalopram	Fc1ccc(cc1)[C@@]1(OCc2cc(ccc12)C#N)CCCN(C)C	3a4
DB00402	Eszopiclone	Clc1ccc(nc1)N1[C@@H](OC(=O)N2CCN(CC2)C)c2nccnc2C1=O	DB00582	Voriconazole	Fc1cc(F)ccc1[C@](O)([C@@H](C)c1ncncc1F)Cn1ncnc1	3a4
DB00582	Voriconazole	Fc1cc(F)ccc1[C@](O)([C@@H](C)c1ncncc1F)Cn1ncnc1	DB00593	Ethosuximide	O=C1NC(=O)CC1(CC)C	3a4
DB00582	Voriconazole	Fc1cc(F)ccc1[C@](O)([C@@H](C)c1ncncc1F)Cn1ncnc1	DB00773	Etoposide	O1C[C@H]2[C@@H]([C@@H](c3c(cc4OCOc4c3)[C@H]2O[C@@H]2O[C@H]3[C@@H](O[C@@H](OC3)C)[C@H](O)[C@H]2O)c2cc(OC)c(O)c(OC)c2)C1=O	3a4
DB00582	Voriconazole	Fc1cc(F)ccc1[C@](O)([C@@H](C)c1ncncc1F)Cn1ncnc1	DB00949	Felbamate	O(CC(COC(=O)N)c1ccccc1)C(=O)N	3a4
DB00582	Voriconazole	Fc1cc(F)ccc1[C@](O)([C@@H](C)c1ncncc1F)Cn1ncnc1	DB01023	Felodipine	Clc1c(cccc1Cl)C1C(C(OCC)=O)=C(NC(C)=C1C(OC)=O)C	3a4
DB00582	Voriconazole	Fc1cc(F)ccc1[C@](O)([C@@H](C)c1ncncc1F)Cn1ncnc1	DB00813	Fentanyl	O=C(N(C1CCN(CC1)CCc1ccccc1)c1ccccc1)CC	3a4
DB00582	Voriconazole	Fc1cc(F)ccc1[C@](O)([C@@H](C)c1ncncc1F)Cn1ncnc1	DB00690	Flurazepam	Clc1cc2c(N(CCN(CC)CC)C(=O)CN=C2c2ccccc2F)cc1	3a4
DB00499	Flutamide	FC(F)(F)c1cc(NC(=O)C(C)C)ccc1[N+](=O)[O-]	DB00582	Voriconazole	Fc1cc(F)ccc1[C@](O)([C@@H](C)c1ncncc1F)Cn1ncnc1	3a4
DB00582	Voriconazole	Fc1cc(F)ccc1[C@](O)([C@@H](C)c1ncncc1F)Cn1ncnc1	DB00588	Fluticasone Propionate	S(C(=O)[C@]1(OC(=O)CC)[C@@]2([C@H]([C@@H]3C[C@H](F)C4=CC(=O)C=C[C@]4(C)[C@@]3(F)[C@@H](O)C2)C[C@H]1C)C)CF	3a4
DB00317	Gefitinib	Clc1cc(Nc2ncnc3c2cc(OCCCN2CCOCC2)c(OC)c3)ccc1F	DB00582	Voriconazole	Fc1cc(F)ccc1[C@](O)([C@@H](C)c1ncncc1F)Cn1ncnc1	3a4
DB00502	Haloperidol	Clc1ccc(cc1)C1(O)CCN(CC1)CCCC(=O)c1ccc(F)cc1	DB00582	Voriconazole	Fc1cc(F)ccc1[C@](O)([C@@H](C)c1ncncc1F)Cn1ncnc1	3a4
DB00582	Voriconazole	Fc1cc(F)ccc1[C@](O)([C@@H](C)c1ncncc1F)Cn1ncnc1	DB01181	Ifosfamide	ClCCN1P(OCCC1)(=O)NCCCl	3a4
DB00582	Voriconazole	Fc1cc(F)ccc1[C@](O)([C@@H](C)c1ncncc1F)Cn1ncnc1	DB00619	Imatinib	O=C(Nc1cc(Nc2nc(ccn2)-c2cccnc2)c(cc1)C)c1ccc(cc1)CN1CCN(CC1)C	3a4
DB00582	Voriconazole	Fc1cc(F)ccc1[C@](O)([C@@H](C)c1ncncc1F)Cn1ncnc1	DB00762	Irinotecan	O1CC2=C(C=C3N(Cc4c3nc3c(cc(OC(=O)N5CCC(N6CCCCC6)CC5)cc3)c4CC)C2=O)[C@@](O)(CC)C1=O	3a4
DB00582	Voriconazole	Fc1cc(F)ccc1[C@](O)([C@@H](C)c1ncncc1F)Cn1ncnc1	DB00883	Isosorbide Dinitrate	O1[C@H]2[C@H](OC[C@@H]2O[N+](=O)[O-])[C@H](O[N+](=O)[O-])C1	3a4
DB00582	Voriconazole	Fc1cc(F)ccc1[C@](O)([C@@H](C)c1ncncc1F)Cn1ncnc1	DB01020	Isosorbide Mononitrate	O1[C@H]2[C@H](OC[C@@H]2O)[C@H](O[N+](=O)[O-])C1	3a4
DB00270	Isradipine	o1nc2c(n1)cccc2C1C(C(OC(C)C)=O)=C(NC(C)=C1C(OC)=O)C	DB00582	Voriconazole	Fc1cc(F)ccc1[C@](O)([C@@H](C)c1ncncc1F)Cn1ncnc1	3a4
DB00582	Voriconazole	Fc1cc(F)ccc1[C@](O)([C@@H](C)c1ncncc1F)Cn1ncnc1	DB04845	Ixabepilone	s1cc(nc1C)\C=C(/C)\[C@H]1NC(=O)C[C@H](O)C(C)(C)C(=O)[C@H](C)[C@@H](O)[C@H](CCC[C@]2(O[C@H]2C1)C)C	3a4
DB00582	Voriconazole	Fc1cc(F)ccc1[C@](O)([C@@H](C)c1ncncc1F)Cn1ncnc1	DB01221	Ketamine	Clc1ccccc1C1(NC)CCCCC1=O	3a4
DB00582	Voriconazole	Fc1cc(F)ccc1[C@](O)([C@@H](C)c1ncncc1F)Cn1ncnc1	DB01259	Lapatinib	Clc1cc(Nc2ncnc3c2cc(cc3)-c2oc(cc2)CNCCS(=O)(=O)C)ccc1OCc1cc(F)ccc1	3a4
DB00281	Lidocaine	O=C(Nc1c(cccc1C)C)CN(CC)CC	DB00582	Voriconazole	Fc1cc(F)ccc1[C@](O)([C@@H](C)c1ncncc1F)Cn1ncnc1	3a4
DB00227	Lovastatin	O1[C@@H](C[C@@H](O)CC1=O)CC[C@@H]1[C@@H]2C(=C[C@@H](C[C@@H]2OC(=O)[C@H](CC)C)C)C=C[C@@H]1C	DB00582	Voriconazole	Fc1cc(F)ccc1[C@](O)([C@@H](C)c1ncncc1F)Cn1ncnc1	3a4
DB00582	Voriconazole	Fc1cc(F)ccc1[C@](O)([C@@H](C)c1ncncc1F)Cn1ncnc1	DB04835	Maraviroc	FC1(F)CCC(CC1)C(O)=N[C@@H](CCN1[C@H]2CC(n3c(nnc3C)C(C)C)C[C@@H]1CC2)c1ccccc1	3a4
DB00358	Mefloquine	FC(F)(F)c1c2nc(cc(c2ccc1)C(O)C1NCCCC1)C(F)(F)F	DB00582	Voriconazole	Fc1cc(F)ccc1[C@](O)([C@@H](C)c1ncncc1F)Cn1ncnc1	3a4
DB00333	Methadone	O=C(C(CC(N(C)C)C)(c1ccccc1)c1ccccc1)CC	DB00582	Voriconazole	Fc1cc(F)ccc1[C@](O)([C@@H](C)c1ncncc1F)Cn1ncnc1	3a4
DB00353	Methylergonovine	OC[C@@H](NC(=O)[C@@H]1C=C2[C@H](N(C1)C)Cc1c3c2cccc3[nH]c1)CC	DB00582	Voriconazole	Fc1cc(F)ccc1[C@](O)([C@@H](C)c1ncncc1F)Cn1ncnc1	3a4
DB00370	Mirtazapine	n1c2N3C(c4c(Cc2ccc1)cccc4)CN(CC3)C	DB00582	Voriconazole	Fc1cc(F)ccc1[C@](O)([C@@H](C)c1ncncc1F)Cn1ncnc1	3a4
DB00582	Voriconazole	Fc1cc(F)ccc1[C@](O)([C@@H](C)c1ncncc1F)Cn1ncnc1	DB00745	Modafinil	S(=O)(C(c1ccccc1)c1ccccc1)CC(=O)N	3a4
DB00582	Voriconazole	Fc1cc(F)ccc1[C@](O)([C@@H](C)c1ncncc1F)Cn1ncnc1	DB00680	Moricizine	S1c2c(N(c3c1cccc3)C(=O)CCN1CCOCC1)cc(NC(OCC)=O)cc2	3a4
DB00582	Voriconazole	Fc1cc(F)ccc1[C@](O)([C@@H](C)c1ncncc1F)Cn1ncnc1	DB00731	Nateglinide	OC(=O)[C@H](NC(=O)C1CCC(CC1)C(C)C)Cc1ccccc1	3a4
DB00582	Voriconazole	Fc1cc(F)ccc1[C@](O)([C@@H](C)c1ncncc1F)Cn1ncnc1	DB01149	Nefazodone	Clc1cc(N2CCN(CC2)CCCN2N=C(N(CCOc3ccccc3)C2=O)CC)ccc1	3a4
DB00582	Voriconazole	Fc1cc(F)ccc1[C@](O)([C@@H](C)c1ncncc1F)Cn1ncnc1	DB01115	Nifedipine	O(C(=O)C=1C(C(C(OC)=O)=C(NC=1C)C)c1ccccc1[N+](=O)[O-])C	3a4
DB00393	Nimodipine	O(C(=O)C=1C(C(C(OCCOC)=O)=C(NC=1C)C)c1cc([N+](=O)[O-])ccc1)C(C)C	DB00582	Voriconazole	Fc1cc(F)ccc1[C@](O)([C@@H](C)c1ncncc1F)Cn1ncnc1	3a4
DB00401	Nisoldipine	O(C(=O)C=1C(C(C(OC)=O)=C(NC=1C)C)c1ccccc1[N+](=O)[O-])CC(C)C	DB00582	Voriconazole	Fc1cc(F)ccc1[C@](O)([C@@H](C)c1ncncc1F)Cn1ncnc1	3a4
DB00582	Voriconazole	Fc1cc(F)ccc1[C@](O)([C@@H](C)c1ncncc1F)Cn1ncnc1	DB01054	Nitrendipine	O(C(=O)C=1C(C(C(OC)=O)=C(NC=1C)C)c1cc([N+](=O)[O-])ccc1)CC	3a4
DB00582	Voriconazole	Fc1cc(F)ccc1[C@](O)([C@@H](C)c1ncncc1F)Cn1ncnc1	DB01229	Paclitaxel	O1[C@@H]2C[C@H](O)[C@@]3([C@H]([C@H](OC(=O)c4ccccc4)[C@]4(O)C[C@H](OC(=O)[C@H](O)[C@@H](NC(=O)c5ccccc5)c5ccccc5)C(=C([C@@H](OC(=O)C)C3=O)C4(C)C)C)[C@]2(OC(=O)C)C1)C	3a4
DB00582	Voriconazole	Fc1cc(F)ccc1[C@](O)([C@@H](C)c1ncncc1F)Cn1ncnc1	DB03575	Phencyclidine	C1CCN(CC1)C1(CCCCC1)C1=CC=CC=C1	3a4
DB00582	Voriconazole	Fc1cc(F)ccc1[C@](O)([C@@H](C)c1ncncc1F)Cn1ncnc1	DB01100	Pimozide	Fc1ccc(cc1)C(CCCN1CCC(N2c3c(NC2=O)cccc3)CC1)c1ccc(F)cc1	3a4
DB00582	Voriconazole	Fc1cc(F)ccc1[C@](O)([C@@H](C)c1ncncc1F)Cn1ncnc1	DB01621	Pipotiazine	S1c2c(N(c3c1cccc3)CCCN1CCC(CC1)CCO)cc(S(=O)(=O)N(C)C)cc2	3a4
DB00582	Voriconazole	Fc1cc(F)ccc1[C@](O)([C@@H](C)c1ncncc1F)Cn1ncnc1	DB01058	Praziquantel	O=C1N2C(c3c(CC2)cccc3)CN(C1)C(=O)C1CCCCC1	3a4
DB00582	Voriconazole	Fc1cc(F)ccc1[C@](O)([C@@H](C)c1ncncc1F)Cn1ncnc1	DB01224	Quetiapine	S1c2c(cccc2)C(=Nc2c1cccc2)N1CCN(CC1)CCOCCO	3a4
DB00243	Ranolazine	O(CC(O)CN1CCN(CC1)CC(=O)Nc1c(cccc1C)C)c1ccccc1OC	DB00582	Voriconazole	Fc1cc(F)ccc1[C@](O)([C@@H](C)c1ncncc1F)Cn1ncnc1	3a4
DB00582	Voriconazole	Fc1cc(F)ccc1[C@](O)([C@@H](C)c1ncncc1F)Cn1ncnc1	DB00912	Repaglinide	O(CC)c1cc(ccc1C(O)=O)CC(=O)N[C@@H](CC(C)C)c1ccccc1N1CCCCC1	3a4
DB00582	Voriconazole	Fc1cc(F)ccc1[C@](O)([C@@H](C)c1ncncc1F)Cn1ncnc1	DB06228	Rivaroxaban	Clc1sc(cc1)C(=O)NC[C@@H]1OC(=O)N(C1)c1ccc(N2CCOCC2=O)cc1	3a4
DB00582	Voriconazole	Fc1cc(F)ccc1[C@](O)([C@@H](C)c1ncncc1F)Cn1ncnc1	DB06335	Saxagliptin	OC12CC3(CC(C1)CC(C3)C2)[C@H](N)C(=O)N1[C@@H]2[C@H](C[C@H]1C#N)C2	3a4
DB00582	Voriconazole	Fc1cc(F)ccc1[C@](O)([C@@H](C)c1ncncc1F)Cn1ncnc1	DB01105	Sibutramine	Clc1ccc(cc1)C1(CCC1)C(N(C)C)CC(C)C	3a4
DB00582	Voriconazole	Fc1cc(F)ccc1[C@](O)([C@@H](C)c1ncncc1F)Cn1ncnc1	DB06207	Silodosin	FC(F)(F)COc1ccccc1OCCN[C@@H](Cc1cc(c2N(CCc2c1)CCCO)C(=O)N)C	3a4
DB00582	Voriconazole	Fc1cc(F)ccc1[C@](O)([C@@H](C)c1ncncc1F)Cn1ncnc1	DB00641	Simvastatin	O1[C@@H](C[C@@H](O)CC1=O)CC[C@@H]1[C@@H]2C(=C[C@@H](C[C@@H]2OC(=O)C(CC)(C)C)C)C=C[C@@H]1C	3a4
DB00582	Voriconazole	Fc1cc(F)ccc1[C@](O)([C@@H](C)c1ncncc1F)Cn1ncnc1	DB01591	Solifenacin	O(C(=O)N1CCc2c(cccc2)[C@@H]1c1ccccc1)[C@@H]1C2CCN(C1)CC2	3a4
DB00582	Voriconazole	Fc1cc(F)ccc1[C@](O)([C@@H](C)c1ncncc1F)Cn1ncnc1	DB06145	Spiramycin	O1[C@@H](C\C=C\C=C\[C@H](O[C@@H]2O[C@@H](C)[C@@H](N(C)C)CC2)[C@@H](C[C@H](CC=O)[C@H](O[C@@H]2O[C@H](C)[C@@H](O[C@@H]3O[C@@H](C)[C@H](O)[C@](O)(C3)C)[C@H](N(C)C)[C@H]2O)[C@@H](OC)[C@H](O)CC1=O)C)C	3a4
DB00582	Voriconazole	Fc1cc(F)ccc1[C@](O)([C@@H](C)c1ncncc1F)Cn1ncnc1	DB00708	Sufentanil	s1cccc1CCN1CCC(N(C(=O)CC)c2ccccc2)(CC1)COC	3a4
DB00582	Voriconazole	Fc1cc(F)ccc1[C@](O)([C@@H](C)c1ncncc1F)Cn1ncnc1	DB01268	Sunitinib	Fc1cc\2c(NC(=O)/C/2=C\c2[nH]c(C)c(C(=O)NCCN(CC)CC)c2C)cc1	3a4
DB00582	Voriconazole	Fc1cc(F)ccc1[C@](O)([C@@H](C)c1ncncc1F)Cn1ncnc1	DB00864	Tacrolimus	O1[C@H](/C(=C/[C@H]2C[C@@H](OC)[C@H](O)CC2)/C)[C@H](C)[C@@H](O)CC(=O)[C@@H](\C=C(\C[C@@H](C[C@H](OC)[C@H]2O[C@](O)([C@@H](C[C@@H]2OC)C)C(=O)C(=O)N2[C@@H](CCCC2)C1=O)C)/C)CC=C	3a4
DB00582	Voriconazole	Fc1cc(F)ccc1[C@](O)([C@@H](C)c1ncncc1F)Cn1ncnc1	DB00820	Tadalafil	O1c2cc(ccc2OC1)[C@H]1N2[C@H](Cc3c1[nH]c1c3cccc1)C(=O)N(CC2=O)C	3a4
DB00582	Voriconazole	Fc1cc(F)ccc1[C@](O)([C@@H](C)c1ncncc1F)Cn1ncnc1	DB00675	Tamoxifen	O(CCN(C)C)c1ccc(cc1)\C(=C(\CC)/c1ccccc1)\c1ccccc1	3a4
DB00582	Voriconazole	Fc1cc(F)ccc1[C@](O)([C@@H](C)c1ncncc1F)Cn1ncnc1	DB00706	Tamsulosin	S(=O)(=O)(N)c1cc(ccc1OC)C[C@H](NCCOc1ccccc1OCC)C	3a4
DB00582	Voriconazole	Fc1cc(F)ccc1[C@](O)([C@@H](C)c1ncncc1F)Cn1ncnc1	DB00976	Telithromycin	O1[C@H](CC)[C@]2(OC(=O)N([C@@H]2[C@@H](C)C(=O)[C@@H](C[C@](OC)(C)[C@H](O[C@@H]2O[C@@H](C[C@H](N(C)C)[C@H]2O)C)[C@@H](C)C(=O)[C@@H](C)C1=O)C)CCCCn1cc(nc1)-c1cccnc1)C	3a4
DB00582	Voriconazole	Fc1cc(F)ccc1[C@](O)([C@@H](C)c1ncncc1F)Cn1ncnc1	DB06287	Temsirolimus	O1[C@@H](CC(=O)[C@@H](\C=C(/C)\[C@@H](O)[C@@H](OC)C(=O)[C@@H](C[C@@H](\C=C\C=C\C=C(/C)\[C@@H](OC)C[C@H]2O[C@](O)([C@@H](CC2)C)C(=O)C(=O)N2[C@@H](CCCC2)C1=O)C)C)C)[C@@H](C[C@H]1C[C@@H](OC)[C@H](OC(=O)C(CO)(CO)C)CC1)C	3a4
DB00277	Theophylline	O=C1N(C)C(=O)N(c2nc[nH]c12)C	DB00582	Voriconazole	Fc1cc(F)ccc1[C@](O)([C@@H](C)c1ncncc1F)Cn1ncnc1	3a4
DB00582	Voriconazole	Fc1cc(F)ccc1[C@](O)([C@@H](C)c1ncncc1F)Cn1ncnc1	DB00906	Tiagabine	s1ccc(C)c1C(=CCCN1C[C@@H](CCC1)C(O)=O)c1sccc1C	3a4
DB00582	Voriconazole	Fc1cc(F)ccc1[C@](O)([C@@H](C)c1ncncc1F)Cn1ncnc1	DB01036	Tolterodine	Oc1ccc(cc1[C@H](CCN(C(C)C)C(C)C)c1ccccc1)C	3a4
DB00582	Voriconazole	Fc1cc(F)ccc1[C@](O)([C@@H](C)c1ncncc1F)Cn1ncnc1	DB06212	Tolvaptan	Clc1cc2c(N(CCC[C@H]2O)C(=O)c2ccc(NC(=O)c3ccccc3C)cc2C)cc1	3a4
DB00582	Voriconazole	Fc1cc(F)ccc1[C@](O)([C@@H](C)c1ncncc1F)Cn1ncnc1	DB00656	Trazodone	Clc1cc(N2CCN(CC2)CCCN2N=C3N(C=CC=C3)C2=O)ccc1	3a4
DB00582	Voriconazole	Fc1cc(F)ccc1[C@](O)([C@@H](C)c1ncncc1F)Cn1ncnc1	DB00726	Trimipramine	N(CC(CN1c2c(CCc3c1cccc3)cccc2)C)(C)C	3a4
DB00582	Voriconazole	Fc1cc(F)ccc1[C@](O)([C@@H](C)c1ncncc1F)Cn1ncnc1	DB00862	Vardenafil	S(=O)(=O)(N1CCN(CC1)CC)c1cc(C2=NC(=O)c3n(N2)c(nc3C)CCC)c(OCC)cc1	3a4
DB00285	Venlafaxine	O(C)c1ccc(cc1)C(CN(C)C)C1(O)CCCCC1	DB00582	Voriconazole	Fc1cc(F)ccc1[C@](O)([C@@H](C)c1ncncc1F)Cn1ncnc1	3a4
DB00582	Voriconazole	Fc1cc(F)ccc1[C@](O)([C@@H](C)c1ncncc1F)Cn1ncnc1	DB00661	Verapamil	O(C)c1cc(ccc1OC)C(C(C)C)(CCCN(CCc1cc(OC)c(OC)cc1)C)C#N	3a4
DB00541	Vincristine	O(C)c1cc2N([C@@H]3[C@@]4([C@H]5N(CC=C[C@@]5(CC)[C@@H](OC(=O)C)[C@]3(O)C(OC)=O)CC4)c2cc1[C@@]1(c2[nH]c3c(c2CCN2C[C@@](O)(C[C@H](C1)C2)CC)cccc3)C(OC)=O)C=O	DB00582	Voriconazole	Fc1cc(F)ccc1[C@](O)([C@@H](C)c1ncncc1F)Cn1ncnc1	3a4
DB00361	Vinorelbine	O(C)c1cc2N([C@@H]3[C@@]4([C@H]5N(CC=C[C@@]5(CC)[C@@H](OC(=O)C)[C@@]3(O)C(OC)=O)CC4)c2cc1[C@@]1(c2[nH]c3c(c2CN2CC(=C[C@@H](C1)C2)CC)cccc3)C(OC)=O)C	DB00582	Voriconazole	Fc1cc(F)ccc1[C@](O)([C@@H](C)c1ncncc1F)Cn1ncnc1	3a4
DB00425	Zolpidem	O=C(N(C)C)Cc1n2C=C(C=Cc2nc1-c1ccc(cc1)C)C	DB00582	Voriconazole	Fc1cc(F)ccc1[C@](O)([C@@H](C)c1ncncc1F)Cn1ncnc1	3a4
DB00582	Voriconazole	Fc1cc(F)ccc1[C@](O)([C@@H](C)c1ncncc1F)Cn1ncnc1	DB00909	Zonisamide	S(=O)(=O)(N)Cc1noc2c1cccc2	3a4
DB00582	Voriconazole	Fc1cc(F)ccc1[C@](O)([C@@H](C)c1ncncc1F)Cn1ncnc1	DB01198	Zopiclone	Clc1ccc(nc1)N1C(OC(=O)N2CCN(CC2)C)c2nccnc2C1=O	3a4
DB00582	Voriconazole	Fc1cc(F)ccc1[C@](O)([C@@H](C)c1ncncc1F)Cn1ncnc1	DB01590	Everolimus	O1[C@@H](CC(=O)[C@@H](\C=C(/C)\[C@@H](O)[C@@H](OC)C(=O)[C@@H](C[C@@H](\C=C\C=C\C=C(/C)\[C@@H](OC)C[C@H]2O[C@](O)([C@@H](CC2)C)C(=O)C(=O)N2[C@@H](CCCC2)C1=O)C)C)C)[C@@H](C[C@H]1C[C@@H](OC)[C@H](OCCO)CC1)C	3a4
DB00582	Voriconazole	Fc1cc(F)ccc1[C@](O)([C@@H](C)c1ncncc1F)Cn1ncnc1	DB00877	Sirolimus	O1[C@@H](CC(=O)[C@@H](\C=C(/C)\[C@@H](O)[C@@H](OC)C(=O)[C@@H](C[C@@H](\C=C\C=C\C=C(/C)\[C@@H](OC)C[C@H]2O[C@](O)([C@@H](CC2)C)C(=O)C(=O)N2[C@@H](CCCC2)C1=O)C)C)C)[C@H](C[C@H]1C[C@@H](OC)[C@H](O)CC1)C	3a4
DB00582	Voriconazole	Fc1cc(F)ccc1[C@](O)([C@@H](C)c1ncncc1F)Cn1ncnc1	DB00908	Quinidine	O(C)c1cc2c(nccc2[C@H](O)[C@@H]2N3C[C@@H]([C@H](C2)CC3)C=C)cc1	3a4
DB00582	Voriconazole	Fc1cc(F)ccc1[C@](O)([C@@H](C)c1ncncc1F)Cn1ncnc1	DB04868	Nilotinib	FC(F)(F)c1cc(NC(=O)c2cc(Nc3nc(ccn3)-c3cccnc3)c(cc2)C)cc(-n2cc(nc2)C)c1	3a4
DB00582	Voriconazole	Fc1cc(F)ccc1[C@](O)([C@@H](C)c1ncncc1F)Cn1ncnc1	DB01218	Halofantrine	Clc1cc(Cl)cc2c1cc(c1c2cc(cc1)C(F)(F)F)C(O)CCN(CCCC)CCCC	3a4
DB00661	Verapamil	O(C)c1cc(ccc1OC)C(C(C)C)(CCCN(CCc1cc(OC)c(OC)cc1)C)C#N	DB00706	Tamsulosin	S(=O)(=O)(N)c1cc(ccc1OC)C[C@H](NCCOc1ccccc1OCC)C	3a4
DB00243	Ranolazine	O(CC(O)CN1CCN(CC1)CC(=O)Nc1c(cccc1C)C)c1ccccc1OC	DB00661	Verapamil	O(C)c1cc(ccc1OC)C(C(C)C)(CCCN(CCc1cc(OC)c(OC)cc1)C)C#N	3a4
DB00661	Verapamil	O(C)c1cc(ccc1OC)C(C(C)C)(CCCN(CCc1cc(OC)c(OC)cc1)C)C#N	DB01076	Atorvastatin	Fc1ccc(cc1)-c1n(CCC(O)CC(O)CC(=O)[O-])c(C(C)C)c(C(=O)Nc2ccccc2)c1-c1ccccc1	3a4
DB00661	Verapamil	O(C)c1cc(ccc1OC)C(C(C)C)(CCCN(CCc1cc(OC)c(OC)cc1)C)C#N	DB01218	Halofantrine	Clc1cc(Cl)cc2c1cc(c1c2cc(cc1)C(F)(F)F)C(O)CCN(CCCC)CCCC	3a4
DB00227	Lovastatin	O1[C@@H](C[C@@H](O)CC1=O)CC[C@@H]1[C@@H]2C(=C[C@@H](C[C@@H]2OC(=O)[C@H](CC)C)C)C=C[C@@H]1C	DB00661	Verapamil	O(C)c1cc(ccc1OC)C(C(C)C)(CCCN(CCc1cc(OC)c(OC)cc1)C)C#N	3a4
DB00641	Simvastatin	O1[C@@H](C[C@@H](O)CC1=O)CC[C@@H]1[C@@H]2C(=C[C@@H](C[C@@H]2OC(=O)C(CC)(C)C)C)C=C[C@@H]1C	DB00661	Verapamil	O(C)c1cc(ccc1OC)C(C(C)C)(CCCN(CCc1cc(OC)c(OC)cc1)C)C#N	3a4
DB00661	Verapamil	O(C)c1cc(ccc1OC)C(C(C)C)(CCCN(CCc1cc(OC)c(OC)cc1)C)C#N	DB06212	Tolvaptan	Clc1cc2c(N(CCC[C@H]2O)C(=O)c2ccc(NC(=O)c3ccccc3C)cc2C)cc1	3a4
DB00582	Voriconazole	Fc1cc(F)ccc1[C@](O)([C@@H](C)c1ncncc1F)Cn1ncnc1	DB01254	Dasatinib	Clc1cccc(C)c1NC(=O)c1sc(nc1)Nc1nc(nc(N2CCN(CC2)CCO)c1)C	3a4
DB00280	Disopyramide	O=C(N)C(CCN(C(C)C)C(C)C)(c1ccccc1)c1ncccc1	DB00582	Voriconazole	Fc1cc(F)ccc1[C@](O)([C@@H](C)c1ncncc1F)Cn1ncnc1	3a4
DB00582	Voriconazole	Fc1cc(F)ccc1[C@](O)([C@@H](C)c1ncncc1F)Cn1ncnc1	DB01142	Doxepin	O1Cc2c(cccc2)C(c2c1cccc2)=CCCN(C)C	3a4
DB00582	Voriconazole	Fc1cc(F)ccc1[C@](O)([C@@H](C)c1ncncc1F)Cn1ncnc1	DB01118	Amiodarone	Ic1cc(cc(I)c1OCCN(CC)CC)C(=O)c1c2c(oc1CCCC)cccc2	3a4
DB00582	Voriconazole	Fc1cc(F)ccc1[C@](O)([C@@H](C)c1ncncc1F)Cn1ncnc1	DB01211	Clarithromycin	O1[C@H](CC)[C@](O)(C)[C@H](O)[C@@H](C)C(=O)[C@@H](C[C@](OC)(C)[C@H](O[C@@H]2O[C@@H](C[C@H](N(C)C)[C@H]2O)C)[C@@H](C)[C@H](O[C@@H]2O[C@@H](C)[C@H](O)[C@](OC)(C2)C)[C@@H](C)C1=O)C	3a4
DB00864	Tacrolimus	O1[C@H](/C(=C/[C@H]2C[C@@H](OC)[C@H](O)CC2)/C)[C@H](C)[C@@H](O)CC(=O)[C@@H](\C=C(\C[C@@H](C[C@H](OC)[C@H]2O[C@](O)([C@@H](C[C@@H]2OC)C)C(=O)C(=O)N2[C@@H](CCCC2)C1=O)C)/C)CC=C	DB00908	Quinidine	O(C)c1cc2c(nccc2[C@H](O)[C@@H]2N3C[C@@H]([C@H](C2)CC3)C=C)cc1	3a4
DB00864	Tacrolimus	O1[C@H](/C(=C/[C@H]2C[C@@H](OC)[C@H](O)CC2)/C)[C@H](C)[C@@H](O)CC(=O)[C@@H](\C=C(\C[C@@H](C[C@H](OC)[C@H]2O[C@](O)([C@@H](C[C@@H]2OC)C)C(=O)C(=O)N2[C@@H](CCCC2)C1=O)C)/C)CC=C	DB00976	Telithromycin	O1[C@H](CC)[C@]2(OC(=O)N([C@@H]2[C@@H](C)C(=O)[C@@H](C[C@](OC)(C)[C@H](O[C@@H]2O[C@@H](C[C@H](N(C)C)[C@H]2O)C)[C@@H](C)C(=O)[C@@H](C)C1=O)C)CCCCn1cc(nc1)-c1cccnc1)C	3a4
DB00726	Trimipramine	N(CC(CN1c2c(CCc3c1cccc3)cccc2)C)(C)C	DB01211	Clarithromycin	O1[C@H](CC)[C@](O)(C)[C@H](O)[C@@H](C)C(=O)[C@@H](C[C@](OC)(C)[C@H](O[C@@H]2O[C@@H](C[C@H](N(C)C)[C@H]2O)C)[C@@H](C)[C@H](O[C@@H]2O[C@@H](C)[C@H](O)[C@](OC)(C2)C)[C@@H](C)C1=O)C	3a4
DB00501	Cimetidine	S(Cc1nc[nH]c1C)CCN\C(=N\C)\NC#N	DB06589	Pazopanib	S(=O)(=O)(N)c1cc(Nc2nc(N(C)c3cc4nn(C)c(c4cc3)C)ccn2)ccc1C	3a4
DB00564	Carbamazepine	O=C(N)N1c2c(C=Cc3c1cccc3)cccc2	DB06589	Pazopanib	S(=O)(=O)(N)c1cc(Nc2nc(N(C)c3cc4nn(C)c(c4cc3)C)ccn2)ccc1C	3a4
DB00615	Rifabutin	O1c2c3c4c(c(O)c2C)C(=O)C(NC(=O)/C(=C\C=C\[C@H](C)[C@H](O)[C@@H](C)[C@@H](O)[C@@H](C)[C@H](OC(=O)C)[C@H](C)[C@@H](OC)\C=C\O[C@]1(C)C3=O)/C)=C1NC2(N=C14)CCN(CC2)CC(C)C	DB06589	Pazopanib	S(=O)(=O)(N)c1cc(Nc2nc(N(C)c3cc4nn(C)c(c4cc3)C)ccn2)ccc1C	3a4
DB01149	Nefazodone	Clc1cc(N2CCN(CC2)CCCN2N=C(N(CCOc3ccccc3)C2=O)CC)ccc1	DB06589	Pazopanib	S(=O)(=O)(N)c1cc(Nc2nc(N(C)c3cc4nn(C)c(c4cc3)C)ccn2)ccc1C	3a4
DB01167	Itraconazole	Clc1cc(Cl)ccc1[C@@]1(O[C@H](CO1)COc1ccc(N2CCN(CC2)c2ccc(N3C=NN(C(CC)C)C3=O)cc2)cc1)Cn1ncnc1	DB06589	Pazopanib	S(=O)(=O)(N)c1cc(Nc2nc(N(C)c3cc4nn(C)c(c4cc3)C)ccn2)ccc1C	3a4
DB01232	Saquinavir	OC(=NC(C)(C)C)[C@H]1N(C[C@@H]2[C@H](C1)CCCC2)C[C@@H](O)[C@@H](N=C(O)[C@@H](NC(=O)c1nc2c(cc1)cccc2)CC(O)=N)Cc1ccccc1	DB06589	Pazopanib	S(=O)(=O)(N)c1cc(Nc2nc(N(C)c3cc4nn(C)c(c4cc3)C)ccn2)ccc1C	3a4
DB00238	Nevirapine	O=C1Nc2c(nccc2C)N(c2ncccc12)C1CC1	DB01656	Roflumilast	Clc1cncc(Cl)c1NC(=O)c1cc(OCC2CC2)c(OC(F)F)cc1	3a4
DB00312	Pentobarbital	O=C1NC(=O)NC(=O)C1(C(CCC)C)CC	DB01656	Roflumilast	Clc1cncc(Cl)c1NC(=O)c1cc(OCC2CC2)c(OC(F)F)cc1	3a4
DB00559	Bosentan	S(=O)(=O)(Nc1nc(nc(OCCO)c1Oc1ccccc1OC)-c1ncccn1)c1ccc(cc1)C(C)(C)C	DB01656	Roflumilast	Clc1cncc(Cl)c1NC(=O)c1cc(OCC2CC2)c(OC(F)F)cc1	3a4
DB00607	Nafcillin	S1[C@H]2N([C@@H](C(O)=O)C1(C)C)C(=O)[C@H]2NC(=O)c1c2c(ccc1OCC)cccc2	DB01656	Roflumilast	Clc1cncc(Cl)c1NC(=O)c1cc(OCC2CC2)c(OC(F)F)cc1	3a4
DB00615	Rifabutin	O1c2c3c4c(c(O)c2C)C(=O)C(NC(=O)/C(=C\C=C\[C@H](C)[C@H](O)[C@@H](C)[C@@H](O)[C@@H](C)[C@H](OC(=O)C)[C@H](C)[C@@H](OC)\C=C\O[C@]1(C)C3=O)/C)=C1NC2(N=C14)CCN(CC2)CC(C)C	DB01656	Roflumilast	Clc1cncc(Cl)c1NC(=O)c1cc(OCC2CC2)c(OC(F)F)cc1	3a4
DB00625	Efavirenz	Clc1cc2c(NC(O[C@]2(C#CC2CC2)C(F)(F)F)=O)cc1	DB01656	Roflumilast	Clc1cncc(Cl)c1NC(=O)c1cc(OCC2CC2)c(OC(F)F)cc1	3a4
DB00776	Oxcarbazepine	O=C1Cc2c(N(c3c1cccc3)C(=O)N)cccc2	DB01656	Roflumilast	Clc1cncc(Cl)c1NC(=O)c1cc(OCC2CC2)c(OC(F)F)cc1	3a4
DB01201	Rifapentine	O1c2c3c4c(c(O)c2C)c(O)c(NC(=O)/C(=C\C=C\[C@H](C)[C@H](O)[C@@H](C)[C@@H](O)[C@@H](C)[C@H](OC(=O)C)[C@H](C)[C@@H](OC)\C=C\O[C@]1(C)C3=O)/C)c(\C=N\N1CCN(CC1)C1CCCC1)c4O	DB01656	Roflumilast	Clc1cncc(Cl)c1NC(=O)c1cc(OCC2CC2)c(OC(F)F)cc1	3a4
DB01234	Dexamethasone	F[C@@]12[C@H]([C@@H]3C[C@@H](C)[C@](O)(C(=O)CO)[C@]3(C[C@@H]1O)C)CCC1=CC(=O)C=C[C@@]12C	DB01656	Roflumilast	Clc1cncc(Cl)c1NC(=O)c1cc(OCC2CC2)c(OC(F)F)cc1	3a4
DB01320	Fosphenytoin	P(OCN1C(=O)C(NC1=O)(c1ccccc1)c1ccccc1)(O)(O)=O	DB01656	Roflumilast	Clc1cncc(Cl)c1NC(=O)c1cc(OCC2CC2)c(OC(F)F)cc1	3a4
DB01656	Roflumilast	Clc1cncc(Cl)c1NC(=O)c1cc(OCC2CC2)c(OC(F)F)cc1	DB06414	Etravirine	Brc1c(nc(nc1Oc1c(cc(cc1C)C#N)C)Nc1ccc(cc1)C#N)N	3a4
DB00564	Carbamazepine	O=C(N)N1c2c(C=Cc3c1cccc3)cccc2	DB01656	Roflumilast	Clc1cncc(Cl)c1NC(=O)c1cc(OCC2CC2)c(OC(F)F)cc1	3a4
DB00794	Primidone	O=C1NCNC(=O)C1(CC)c1ccccc1	DB01656	Roflumilast	Clc1cncc(Cl)c1NC(=O)c1cc(OCC2CC2)c(OC(F)F)cc1	3a4
DB01045	Rifampin	O1c2c3c4c(c(O)c2C)c(O)c(NC(=O)/C(=C\C=C\[C@H](C)[C@H](O)[C@@H](C)[C@@H](O)[C@@H](C)[C@H](OC(=O)C)[C@H](C)[C@@H](OC)\C=C\O[C@]1(C)C3=O)/C)c(\C=N\N1CCN(CC1)C)c4O	DB01656	Roflumilast	Clc1cncc(Cl)c1NC(=O)c1cc(OCC2CC2)c(OC(F)F)cc1	3a4
DB01174	Phenobarbital	O=C1NC(=O)NC(=O)C1(CC)c1ccccc1	DB01656	Roflumilast	Clc1cncc(Cl)c1NC(=O)c1cc(OCC2CC2)c(OC(F)F)cc1	3a4
DB00238	Nevirapine	O=C1Nc2c(nccc2C)N(c2ncccc12)C1CC1	DB08866	Estradiol valerate/Dienogest	[H][C@@]12CC[C@@](O)(CC#N)[C@@]1(C)CCC1=C3CCC(=O)C=C3CC[C@@]21[H].[H][C@@]12CC[C@H](OC(=O)CCCC)[C@@]1(C)CC[C@]1([H])C3=C(CC[C@@]21[H])C=C(O)C=C3	3a4
DB00252	Phenytoin	O=C1NC(=O)NC1(c1ccccc1)c1ccccc1	DB08866	Estradiol valerate/Dienogest	[H][C@@]12CC[C@@](O)(CC#N)[C@@]1(C)CCC1=C3CCC(=O)C=C3CC[C@@]21[H].[H][C@@]12CC[C@H](OC(=O)CCCC)[C@@]1(C)CC[C@]1([H])C3=C(CC[C@@]21[H])C=C(O)C=C3	3a4
DB00312	Pentobarbital	O=C1NC(=O)NC(=O)C1(C(CCC)C)CC	DB08866	Estradiol valerate/Dienogest	[H][C@@]12CC[C@@](O)(CC#N)[C@@]1(C)CCC1=C3CCC(=O)C=C3CC[C@@]21[H].[H][C@@]12CC[C@H](OC(=O)CCCC)[C@@]1(C)CC[C@]1([H])C3=C(CC[C@@]21[H])C=C(O)C=C3	3a4
DB00559	Bosentan	S(=O)(=O)(Nc1nc(nc(OCCO)c1Oc1ccccc1OC)-c1ncccn1)c1ccc(cc1)C(C)(C)C	DB08866	Estradiol valerate/Dienogest	[H][C@@]12CC[C@@](O)(CC#N)[C@@]1(C)CCC1=C3CCC(=O)C=C3CC[C@@]21[H].[H][C@@]12CC[C@H](OC(=O)CCCC)[C@@]1(C)CC[C@]1([H])C3=C(CC[C@@]21[H])C=C(O)C=C3	3a4
DB00564	Carbamazepine	O=C(N)N1c2c(C=Cc3c1cccc3)cccc2	DB08866	Estradiol valerate/Dienogest	[H][C@@]12CC[C@@](O)(CC#N)[C@@]1(C)CCC1=C3CCC(=O)C=C3CC[C@@]21[H].[H][C@@]12CC[C@H](OC(=O)CCCC)[C@@]1(C)CC[C@]1([H])C3=C(CC[C@@]21[H])C=C(O)C=C3	3a4
DB00607	Nafcillin	S1[C@H]2N([C@@H](C(O)=O)C1(C)C)C(=O)[C@H]2NC(=O)c1c2c(ccc1OCC)cccc2	DB08866	Estradiol valerate/Dienogest	[H][C@@]12CC[C@@](O)(CC#N)[C@@]1(C)CCC1=C3CCC(=O)C=C3CC[C@@]21[H].[H][C@@]12CC[C@H](OC(=O)CCCC)[C@@]1(C)CC[C@]1([H])C3=C(CC[C@@]21[H])C=C(O)C=C3	3a4
DB00615	Rifabutin	O1c2c3c4c(c(O)c2C)C(=O)C(NC(=O)/C(=C\C=C\[C@H](C)[C@H](O)[C@@H](C)[C@@H](O)[C@@H](C)[C@H](OC(=O)C)[C@H](C)[C@@H](OC)\C=C\O[C@]1(C)C3=O)/C)=C1NC2(N=C14)CCN(CC2)CC(C)C	DB08866	Estradiol valerate/Dienogest	[H][C@@]12CC[C@@](O)(CC#N)[C@@]1(C)CCC1=C3CCC(=O)C=C3CC[C@@]21[H].[H][C@@]12CC[C@H](OC(=O)CCCC)[C@@]1(C)CC[C@]1([H])C3=C(CC[C@@]21[H])C=C(O)C=C3	3a4
DB00625	Efavirenz	Clc1cc2c(NC(O[C@]2(C#CC2CC2)C(F)(F)F)=O)cc1	DB08866	Estradiol valerate/Dienogest	[H][C@@]12CC[C@@](O)(CC#N)[C@@]1(C)CCC1=C3CCC(=O)C=C3CC[C@@]21[H].[H][C@@]12CC[C@H](OC(=O)CCCC)[C@@]1(C)CC[C@]1([H])C3=C(CC[C@@]21[H])C=C(O)C=C3	3a4
DB00794	Primidone	O=C1NCNC(=O)C1(CC)c1ccccc1	DB08866	Estradiol valerate/Dienogest	[H][C@@]12CC[C@@](O)(CC#N)[C@@]1(C)CCC1=C3CCC(=O)C=C3CC[C@@]21[H].[H][C@@]12CC[C@H](OC(=O)CCCC)[C@@]1(C)CC[C@]1([H])C3=C(CC[C@@]21[H])C=C(O)C=C3	3a4
DB01174	Phenobarbital	O=C1NC(=O)NC(=O)C1(CC)c1ccccc1	DB08866	Estradiol valerate/Dienogest	[H][C@@]12CC[C@@](O)(CC#N)[C@@]1(C)CCC1=C3CCC(=O)C=C3CC[C@@]21[H].[H][C@@]12CC[C@H](OC(=O)CCCC)[C@@]1(C)CC[C@]1([H])C3=C(CC[C@@]21[H])C=C(O)C=C3	3a4
DB01201	Rifapentine	O1c2c3c4c(c(O)c2C)c(O)c(NC(=O)/C(=C\C=C\[C@H](C)[C@H](O)[C@@H](C)[C@@H](O)[C@@H](C)[C@H](OC(=O)C)[C@H](C)[C@@H](OC)\C=C\O[C@]1(C)C3=O)/C)c(\C=N\N1CCN(CC1)C1CCCC1)c4O	DB08866	Estradiol valerate/Dienogest	[H][C@@]12CC[C@@](O)(CC#N)[C@@]1(C)CCC1=C3CCC(=O)C=C3CC[C@@]21[H].[H][C@@]12CC[C@H](OC(=O)CCCC)[C@@]1(C)CC[C@]1([H])C3=C(CC[C@@]21[H])C=C(O)C=C3	3a4
DB01234	Dexamethasone	F[C@@]12[C@H]([C@@H]3C[C@@H](C)[C@](O)(C(=O)CO)[C@]3(C[C@@H]1O)C)CCC1=CC(=O)C=C[C@@]12C	DB08866	Estradiol valerate/Dienogest	[H][C@@]12CC[C@@](O)(CC#N)[C@@]1(C)CCC1=C3CCC(=O)C=C3CC[C@@]21[H].[H][C@@]12CC[C@H](OC(=O)CCCC)[C@@]1(C)CC[C@]1([H])C3=C(CC[C@@]21[H])C=C(O)C=C3	3a4
DB01320	Fosphenytoin	P(OCN1C(=O)C(NC1=O)(c1ccccc1)c1ccccc1)(O)(O)=O	DB08866	Estradiol valerate/Dienogest	[H][C@@]12CC[C@@](O)(CC#N)[C@@]1(C)CCC1=C3CCC(=O)C=C3CC[C@@]21[H].[H][C@@]12CC[C@H](OC(=O)CCCC)[C@@]1(C)CC[C@]1([H])C3=C(CC[C@@]21[H])C=C(O)C=C3	3a4
DB00285	Venlafaxine	O(C)c1ccc(cc1)C(CN(C)C)C1(O)CCCCC1	DB00701	Amprenavir	S(=O)(=O)(N(CC(C)C)C[C@@H](O)[C@@H](NC(O[C@H]1CCOC1)=O)Cc1ccccc1)c1ccc(N)cc1	3a4
DB00243	Ranolazine	O(CC(O)CN1CCN(CC1)CC(=O)Nc1c(cccc1C)C)c1ccccc1OC	DB00701	Amprenavir	S(=O)(=O)(N(CC(C)C)C[C@@H](O)[C@@H](NC(O[C@H]1CCOC1)=O)Cc1ccccc1)c1ccc(N)cc1	3a4
DB00541	Vincristine	O(C)c1cc2N([C@@H]3[C@@]4([C@H]5N(CC=C[C@@]5(CC)[C@@H](OC(=O)C)[C@]3(O)C(OC)=O)CC4)c2cc1[C@@]1(c2[nH]c3c(c2CCN2C[C@@](O)(C[C@H](C1)C2)CC)cccc3)C(OC)=O)C=O	DB00701	Amprenavir	S(=O)(=O)(N(CC(C)C)C[C@@H](O)[C@@H](NC(O[C@H]1CCOC1)=O)Cc1ccccc1)c1ccc(N)cc1	3a4
DB00425	Zolpidem	O=C(N(C)C)Cc1n2C=C(C=Cc2nc1-c1ccc(cc1)C)C	DB00701	Amprenavir	S(=O)(=O)(N(CC(C)C)C[C@@H](O)[C@@H](NC(O[C@H]1CCOC1)=O)Cc1ccccc1)c1ccc(N)cc1	3a4
DB00701	Amprenavir	S(=O)(=O)(N(CC(C)C)C[C@@H](O)[C@@H](NC(O[C@H]1CCOC1)=O)Cc1ccccc1)c1ccc(N)cc1	DB01198	Zopiclone	Clc1ccc(nc1)N1C(OC(=O)N2CCN(CC2)C)c2nccnc2C1=O	3a4
DB01238	Aripiprazole	Clc1c(N2CCN(CC2)CCCCOc2cc3NC(=O)CCc3cc2)cccc1Cl	DB06414	Etravirine	Brc1c(nc(nc1Oc1c(cc(cc1C)C#N)C)Nc1ccc(cc1)C#N)N	3a4
DB01395	Drospirenone	O1[C@]2([C@@H]3[C@H]([C@H]4[C@H]5[C@H](CC[C@]24C)[C@]2(CCC(=O)C=C2[C@H]2[C@@H]5C2)C)C3)CCC1=O	DB06697	Artemether	O1[C@@H]2O[C@@]3(OO[C@]24[C@@H](CC[C@H]([C@@H]4CC3)C)[C@@H](C)[C@H]1OC)C	3a4
DB00823	Ethynodiol Diacetate	O(C(=O)C)[C@]1(CC[C@H]2[C@H]3[C@@H]([C@@H]4C(=C[C@@H](OC(=O)C)CC4)CC3)CC[C@]12C)C#C	DB06697	Artemether	O1[C@@H]2O[C@@]3(OO[C@]24[C@@H](CC[C@H]([C@@H]4CC3)C)[C@@H](C)[C@H]1OC)C	3a4
DB00367	Levonorgestrel	O=C1CC[C@@H]2[C@@H]3[C@H]([C@@H]4CC[C@@](O)(C#C)[C@]4(CC3)CC)CCC2=C1	DB06697	Artemether	O1[C@@H]2O[C@@]3(OO[C@]24[C@@H](CC[C@H]([C@@H]4CC3)C)[C@@H](C)[C@H]1OC)C	3a4
DB06697	Artemether	O1[C@@H]2O[C@@]3(OO[C@]24[C@@H](CC[C@H]([C@@H]4CC3)C)[C@@H](C)[C@H]1OC)C	DB06713	Norelgestromin	O[C@]1(CC[C@H]2[C@H]3[C@@H]([C@@H]4C(=CC(=NO)CC4)CC3)CC[C@]12CC)C#C	3a4
DB00872	Conivaptan	O=C(N1CCc2[nH]c(nc2-c2c1cccc2)C)c1ccc(NC(=O)c2ccccc2-c2ccccc2)cc1	DB01167	Itraconazole	Clc1cc(Cl)ccc1[C@@]1(O[C@H](CO1)COc1ccc(N2CCN(CC2)c2ccc(N3C=NN(C(CC)C)C3=O)cc2)cc1)Cn1ncnc1	3a4
DB00872	Conivaptan	O=C(N1CCc2[nH]c(nc2-c2c1cccc2)C)c1ccc(NC(=O)c2ccccc2-c2ccccc2)cc1	DB01263	Posaconazole	Fc1cc(F)ccc1[C@@]1(OC[C@H](C1)COc1ccc(N2CCN(CC2)c2ccc(N3C=NN([C@H]([C@@H](O)C)CC)C3=O)cc2)cc1)Cn1ncnc1	3a4
DB06605	Apixaban	O(C)c1ccc(-n2nc(c3c2C(=O)N(CC3)c2ccc(N3CCCCC3=O)cc2)C(=O)N)cc1	DB06414	Etravirine	Brc1c(nc(nc1Oc1c(cc(cc1C)C#N)C)Nc1ccc(cc1)C#N)N	3a4
DB00661	Verapamil	O(C)c1cc(ccc1OC)C(C(C)C)(CCCN(CCc1cc(OC)c(OC)cc1)C)C#N	DB01394	Colchicine	O(C)C1=CC=C2C(=CC1=O)C(NC(=O)C)CCc1c2c(OC)c(OC)c(OC)c1	3a4
DB00490	Buspirone	O=C1N(CCCCN2CCN(CC2)c2ncccn2)C(=O)CC2(C1)CCCC2	DB00661	Verapamil	O(C)c1cc(ccc1OC)C(C(C)C)(CCCN(CCc1cc(OC)c(OC)cc1)C)C#N	3a4
DB00661	Verapamil	O(C)c1cc(ccc1OC)C(C(C)C)(CCCN(CCc1cc(OC)c(OC)cc1)C)C#N	DB04855	Dronedarone	S(=O)(=O)(Nc1cc2c(oc(CCCC)c2C(=O)c2ccc(OCCCN(CCCC)CCCC)cc2)cc1)C	3a4
DB00683	Midazolam	Clc1cc2c(-n3c(CN=C2c2ccccc2F)cnc3C)cc1	DB08881	Vemurafenib	Clc1ccc(cc1)-c1cc2c([nH]cc2C(=O)c2c(F)c(NS(=O)(=O)CCC)ccc2F)nc1	3a4
DB00570	Vinblastine	O(C)c1cc2N([C@@H]3[C@@]4([C@H]5N(CC=C[C@@]5(CC)[C@@H](OC(=O)C)[C@]3(O)C(OC)=O)CC4)c2cc1[C@@]1(c2[nH]c3c(c2CCN2C[C@@](O)(C[C@H](C1)C2)CC)cccc3)C(OC)=O)C	DB01072	Atazanavir	O(C(=O)N[C@@H](C(C)(C)C)C(=O)N[C@H]([C@@H](O)CN(NC(=O)[C@@H](NC(OC)=O)C(C)(C)C)Cc1ccc(cc1)-c1ncccc1)Cc1ccccc1)C	3a4
DB00661	Verapamil	O(C)c1cc(ccc1OC)C(C(C)C)(CCCN(CCc1cc(OC)c(OC)cc1)C)C#N	DB01072	Atazanavir	O(C(=O)N[C@@H](C(C)(C)C)C(=O)N[C@H]([C@@H](O)CN(NC(=O)[C@@H](NC(OC)=O)C(C)(C)C)Cc1ccc(cc1)-c1ncccc1)Cc1ccccc1)C	3a4
DB00361	Vinorelbine	O(C)c1cc2N([C@@H]3[C@@]4([C@H]5N(CC=C[C@@]5(CC)[C@@H](OC(=O)C)[C@@]3(O)C(OC)=O)CC4)c2cc1[C@@]1(c2[nH]c3c(c2CN2CC(=C[C@@H](C1)C2)CC)cccc3)C(OC)=O)C	DB01072	Atazanavir	O(C(=O)N[C@@H](C(C)(C)C)C(=O)N[C@H]([C@@H](O)CN(NC(=O)[C@@H](NC(OC)=O)C(C)(C)C)Cc1ccc(cc1)-c1ncccc1)Cc1ccccc1)C	3a4
DB01072	Atazanavir	O(C(=O)N[C@@H](C(C)(C)C)C(=O)N[C@H]([C@@H](O)CN(NC(=O)[C@@H](NC(OC)=O)C(C)(C)C)Cc1ccc(cc1)-c1ncccc1)Cc1ccccc1)C	DB01198	Zopiclone	Clc1ccc(nc1)N1C(OC(=O)N2CCN(CC2)C)c2nccnc2C1=O	3a4
DB01072	Atazanavir	O(C(=O)N[C@@H](C(C)(C)C)C(=O)N[C@H]([C@@H](O)CN(NC(=O)[C@@H](NC(OC)=O)C(C)(C)C)Cc1ccc(cc1)-c1ncccc1)Cc1ccccc1)C	DB06414	Etravirine	Brc1c(nc(nc1Oc1c(cc(cc1C)C#N)C)Nc1ccc(cc1)C#N)N	3a4
DB01076	Atorvastatin	Fc1ccc(cc1)-c1n(CCC(O)CC(O)CC(=O)[O-])c(C(C)C)c(C(=O)Nc2ccccc2)c1-c1ccccc1	DB08827	Lomitapide	FC(F)(F)c1ccc(cc1)-c1ccccc1C(=O)NC1CCN(CC1)CCCCC1(c2c(-c3c1cccc3)cccc2)C(=O)NCC(F)(F)F	3a4
DB01076	Atorvastatin	Fc1ccc(cc1)-c1n(CCC(O)CC(O)CC(=O)[O-])c(C(C)C)c(C(=O)Nc2ccccc2)c1-c1ccccc1	DB06414	Etravirine	Brc1c(nc(nc1Oc1c(cc(cc1C)C#N)C)Nc1ccc(cc1)C#N)N	3a4
DB00872	Conivaptan	O=C(N1CCc2[nH]c(nc2-c2c1cccc2)C)c1ccc(NC(=O)c2ccccc2-c2ccccc2)cc1	DB01229	Paclitaxel	O1[C@@H]2C[C@H](O)[C@@]3([C@H]([C@H](OC(=O)c4ccccc4)[C@]4(O)C[C@H](OC(=O)[C@H](O)[C@@H](NC(=O)c5ccccc5)c5ccccc5)C(=C([C@@H](OC(=O)C)C3=O)C4(C)C)C)[C@]2(OC(=O)C)C1)C	3a4
DB00252	Phenytoin	O=C1NC(=O)NC1(c1ccccc1)c1ccccc1	DB08895	Tofacitinib	O=C(N1C[C@H](N(C)c2ncnc3[nH]ccc23)[C@@H](CC1)C)CC#N	3a4
DB00252	Phenytoin	O=C1NC(=O)NC1(c1ccccc1)c1ccccc1	DB06626	Axitinib	[H]\C(=C(\[H])C1=CC=CC=N1)C1=C2C=CC(SC3=CC=CC=C3C(O)=NC)=CC2=NN1	3a4
DB00252	Phenytoin	O=C1NC(=O)NC1(c1ccccc1)c1ccccc1	DB08883	Perampanel	O=C1N(C=C(C=C1c1ccccc1C#N)c1ncccc1)c1ccccc1	3a4
DB01483	Barbital	CCC1(CC)C(=O)NC(=O)NC1=O	DB06212	Tolvaptan	Clc1cc2c(N(CCC[C@H]2O)C(=O)c2ccc(NC(=O)c3ccccc3C)cc2C)cc1	3a4
DB00346	Alfuzosin	O1CCCC1C(=O)NCCCN(C)c1nc(N)c2cc(OC)c(OC)cc2n1	DB08873	Boceprevir	O=C(NC(CC1CCC1)C(=O)C(=O)N)[C@H]1N(C[C@H]2[C@@H]1C2(C)C)C(=O)[C@@H](NC(=O)NC(C)(C)C)C(C)(C)C	3a4
DB00604	Cisapride	Clc1cc(C(=O)N[C@@H]2CCN(C[C@@H]2OC)CCCOc2ccc(F)cc2)c(OC)cc1N	DB08873	Boceprevir	O=C(NC(CC1CCC1)C(=O)C(=O)N)[C@H]1N(C[C@H]2[C@@H]1C2(C)C)C(=O)[C@@H](NC(=O)NC(C)(C)C)C(C)(C)C	3a4
DB00683	Midazolam	Clc1cc2c(-n3c(CN=C2c2ccccc2F)cnc3C)cc1	DB08873	Boceprevir	O=C(NC(CC1CCC1)C(=O)C(=O)N)[C@H]1N(C[C@H]2[C@@H]1C2(C)C)C(=O)[C@@H](NC(=O)NC(C)(C)C)C(C)(C)C	3a4
DB00872	Conivaptan	O=C(N1CCc2[nH]c(nc2-c2c1cccc2)C)c1ccc(NC(=O)c2ccccc2-c2ccccc2)cc1	DB08873	Boceprevir	O=C(NC(CC1CCC1)C(=O)C(=O)N)[C@H]1N(C[C@H]2[C@@H]1C2(C)C)C(=O)[C@@H](NC(=O)NC(C)(C)C)C(C)(C)C	3a4
DB01100	Pimozide	Fc1ccc(cc1)C(CCCN1CCC(N2c3c(NC2=O)cccc3)CC1)c1ccc(F)cc1	DB08873	Boceprevir	O=C(NC(CC1CCC1)C(=O)C(=O)N)[C@H]1N(C[C@H]2[C@@H]1C2(C)C)C(=O)[C@@H](NC(=O)NC(C)(C)C)C(C)(C)C	3a4
DB01395	Drospirenone	O1[C@]2([C@@H]3[C@H]([C@H]4[C@H]5[C@H](CC[C@]24C)[C@]2(CCC(=O)C=C2[C@H]2[C@@H]5C2)C)C3)CCC1=O	DB08873	Boceprevir	O=C(NC(CC1CCC1)C(=O)C(=O)N)[C@H]1N(C[C@H]2[C@@H]1C2(C)C)C(=O)[C@@H](NC(=O)NC(C)(C)C)C(C)(C)C	3a4
DB08873	Boceprevir	O=C(NC(CC1CCC1)C(=O)C(=O)N)[C@H]1N(C[C@H]2[C@@H]1C2(C)C)C(=O)[C@@H](NC(=O)NC(C)(C)C)C(C)(C)C	DB08827	Lomitapide	FC(F)(F)c1ccc(cc1)-c1ccccc1C(=O)NC1CCN(CC1)CCCCC1(c2c(-c3c1cccc3)cccc2)C(=O)NCC(F)(F)F	3a4
DB00877	Sirolimus	O1[C@@H](CC(=O)[C@@H](\C=C(/C)\[C@@H](O)[C@@H](OC)C(=O)[C@@H](C[C@@H](\C=C\C=C\C=C(/C)\[C@@H](OC)C[C@H]2O[C@](O)([C@@H](CC2)C)C(=O)C(=O)N2[C@@H](CCCC2)C1=O)C)C)C)[C@H](C[C@H]1C[C@@H](OC)[C@H](O)CC1)C	DB08873	Boceprevir	O=C(NC(CC1CCC1)C(=O)C(=O)N)[C@H]1N(C[C@H]2[C@@H]1C2(C)C)C(=O)[C@@H](NC(=O)NC(C)(C)C)C(C)(C)C	3a4
DB00864	Tacrolimus	O1[C@H](/C(=C/[C@H]2C[C@@H](OC)[C@H](O)CC2)/C)[C@H](C)[C@@H](O)CC(=O)[C@@H](\C=C(\C[C@@H](C[C@H](OC)[C@H]2O[C@](O)([C@@H](C[C@@H]2OC)C)C(=O)C(=O)N2[C@@H](CCCC2)C1=O)C)/C)CC=C	DB08873	Boceprevir	O=C(NC(CC1CCC1)C(=O)C(=O)N)[C@H]1N(C[C@H]2[C@@H]1C2(C)C)C(=O)[C@@H](NC(=O)NC(C)(C)C)C(C)(C)C	3a4
DB00564	Carbamazepine	O=C(N)N1c2c(C=Cc3c1cccc3)cccc2	DB06684	Vilazodone	o1c2c(cc1C(=O)N)cc(N1CCN(CC1)CCCCc1c3cc(ccc3[nH]c1)C#N)cc2	3a4
DB00446	Chloramphenicol	ClC(Cl)C(=O)N[C@@H]([C@H](O)c1ccc([N+](=O)[O-])cc1)CO	DB06207	Silodosin	FC(F)(F)COc1ccccc1OCCN[C@@H](Cc1cc(c2N(CCc2c1)CCCO)C(=O)N)C	3a4
DB00501	Cimetidine	S(Cc1nc[nH]c1C)CCN\C(=N\C)\NC#N	DB00813	Fentanyl	O=C(N(C1CCN(CC1)CCc1ccccc1)c1ccccc1)CC	3a4
DB00497	Oxycodone	O1[C@@H]2[C@]34CCN([C@H](Cc5c3c1c(OC)cc5)[C@]4(O)CCC2=O)C	DB00501	Cimetidine	S(Cc1nc[nH]c1C)CCN\C(=N\C)\NC#N	3a4
DB00501	Cimetidine	S(Cc1nc[nH]c1C)CCN\C(=N\C)\NC#N	DB00647	Propoxyphene	O([C@]([C@@H](CN(C)C)C)(Cc1ccccc1)c1ccccc1)C(=O)CC	3a4
DB00333	Methadone	O=C(C(CC(N(C)C)C)(c1ccccc1)c1ccccc1)CC	DB00501	Cimetidine	S(Cc1nc[nH]c1C)CCN\C(=N\C)\NC#N	3a4
DB00909	Zonisamide	S(=O)(=O)(N)Cc1noc2c1cccc2	DB01211	Clarithromycin	O1[C@H](CC)[C@](O)(C)[C@H](O)[C@@H](C)C(=O)[C@@H](C[C@](OC)(C)[C@H](O[C@@H]2O[C@@H](C[C@H](N(C)C)[C@H]2O)C)[C@@H](C)[C@H](O[C@@H]2O[C@@H](C)[C@H](O)[C@](OC)(C2)C)[C@@H](C)C1=O)C	3a4
DB01211	Clarithromycin	O1[C@H](CC)[C@](O)(C)[C@H](O)[C@@H](C)C(=O)[C@@H](C[C@](OC)(C)[C@H](O[C@@H]2O[C@@H](C[C@H](N(C)C)[C@H]2O)C)[C@@H](C)[C@H](O[C@@H]2O[C@@H](C)[C@H](O)[C@](OC)(C2)C)[C@@H](C)C1=O)C	DB04855	Dronedarone	S(=O)(=O)(Nc1cc2c(oc(CCCC)c2C(=O)c2ccc(OCCCN(CCCC)CCCC)cc2)cc1)C	3a4
DB01211	Clarithromycin	O1[C@H](CC)[C@](O)(C)[C@H](O)[C@@H](C)C(=O)[C@@H](C[C@](OC)(C)[C@H](O[C@@H]2O[C@@H](C[C@H](N(C)C)[C@H]2O)C)[C@@H](C)[C@H](O[C@@H]2O[C@@H](C)[C@H](O)[C@](OC)(C2)C)[C@@H](C)C1=O)C	DB04946	Iloperidone	Fc1cc2onc(c2cc1)C1CCN(CC1)CCCOc1ccc(cc1OC)C(=O)C	3a4
DB01211	Clarithromycin	O1[C@H](CC)[C@](O)(C)[C@H](O)[C@@H](C)C(=O)[C@@H](C[C@](OC)(C)[C@H](O[C@@H]2O[C@@H](C[C@H](N(C)C)[C@H]2O)C)[C@@H](C)[C@H](O[C@@H]2O[C@@H](C)[C@H](O)[C@](OC)(C2)C)[C@@H](C)C1=O)C	DB06212	Tolvaptan	Clc1cc2c(N(CCC[C@H]2O)C(=O)c2ccc(NC(=O)c3ccccc3C)cc2C)cc1	3a4
DB01211	Clarithromycin	O1[C@H](CC)[C@](O)(C)[C@H](O)[C@@H](C)C(=O)[C@@H](C[C@](OC)(C)[C@H](O[C@@H]2O[C@@H](C[C@H](N(C)C)[C@H]2O)C)[C@@H](C)[C@H](O[C@@H]2O[C@@H](C)[C@H](O)[C@](OC)(C2)C)[C@@H](C)C1=O)C	DB06589	Pazopanib	S(=O)(=O)(N)c1cc(Nc2nc(N(C)c3cc4nn(C)c(c4cc3)C)ccn2)ccc1C	3a4
DB01211	Clarithromycin	O1[C@H](CC)[C@](O)(C)[C@H](O)[C@@H](C)C(=O)[C@@H](C[C@](OC)(C)[C@H](O[C@@H]2O[C@@H](C[C@H](N(C)C)[C@H]2O)C)[C@@H](C)[C@H](O[C@@H]2O[C@@H](C)[C@H](O)[C@](OC)(C2)C)[C@@H](C)C1=O)C	DB06335	Saxagliptin	OC12CC3(CC(C1)CC(C3)C2)[C@H](N)C(=O)N1[C@@H]2[C@H](C[C@H]1C#N)C2	3a4
DB00570	Vinblastine	O(C)c1cc2N([C@@H]3[C@@]4([C@H]5N(CC=C[C@@]5(CC)[C@@H](OC(=O)C)[C@]3(O)C(OC)=O)CC4)c2cc1[C@@]1(c2[nH]c3c(c2CCN2C[C@@](O)(C[C@H](C1)C2)CC)cccc3)C(OC)=O)C	DB01211	Clarithromycin	O1[C@H](CC)[C@](O)(C)[C@H](O)[C@@H](C)C(=O)[C@@H](C[C@](OC)(C)[C@H](O[C@@H]2O[C@@H](C[C@H](N(C)C)[C@H]2O)C)[C@@H](C)[C@H](O[C@@H]2O[C@@H](C)[C@H](O)[C@](OC)(C2)C)[C@@H](C)C1=O)C	3a4
DB00541	Vincristine	O(C)c1cc2N([C@@H]3[C@@]4([C@H]5N(CC=C[C@@]5(CC)[C@@H](OC(=O)C)[C@]3(O)C(OC)=O)CC4)c2cc1[C@@]1(c2[nH]c3c(c2CCN2C[C@@](O)(C[C@H](C1)C2)CC)cccc3)C(OC)=O)C=O	DB01211	Clarithromycin	O1[C@H](CC)[C@](O)(C)[C@H](O)[C@@H](C)C(=O)[C@@H](C[C@](OC)(C)[C@H](O[C@@H]2O[C@@H](C[C@H](N(C)C)[C@H]2O)C)[C@@H](C)[C@H](O[C@@H]2O[C@@H](C)[C@H](O)[C@](OC)(C2)C)[C@@H](C)C1=O)C	3a4
DB00361	Vinorelbine	O(C)c1cc2N([C@@H]3[C@@]4([C@H]5N(CC=C[C@@]5(CC)[C@@H](OC(=O)C)[C@@]3(O)C(OC)=O)CC4)c2cc1[C@@]1(c2[nH]c3c(c2CN2CC(=C[C@@H](C1)C2)CC)cccc3)C(OC)=O)C	DB01211	Clarithromycin	O1[C@H](CC)[C@](O)(C)[C@H](O)[C@@H](C)C(=O)[C@@H](C[C@](OC)(C)[C@H](O[C@@H]2O[C@@H](C[C@H](N(C)C)[C@H]2O)C)[C@@H](C)[C@H](O[C@@H]2O[C@@H](C)[C@H](O)[C@](OC)(C2)C)[C@@H](C)C1=O)C	3a4
DB00706	Tamsulosin	S(=O)(=O)(N)c1cc(ccc1OC)C[C@H](NCCOc1ccccc1OCC)C	DB01211	Clarithromycin	O1[C@H](CC)[C@](O)(C)[C@H](O)[C@@H](C)C(=O)[C@@H](C[C@](OC)(C)[C@H](O[C@@H]2O[C@@H](C[C@H](N(C)C)[C@H]2O)C)[C@@H](C)[C@H](O[C@@H]2O[C@@H](C)[C@H](O)[C@](OC)(C2)C)[C@@H](C)C1=O)C	3a4
DB00285	Venlafaxine	O(C)c1ccc(cc1)C(CN(C)C)C1(O)CCCCC1	DB01211	Clarithromycin	O1[C@H](CC)[C@](O)(C)[C@H](O)[C@@H](C)C(=O)[C@@H](C[C@](OC)(C)[C@H](O[C@@H]2O[C@@H](C[C@H](N(C)C)[C@H]2O)C)[C@@H](C)[C@H](O[C@@H]2O[C@@H](C)[C@H](O)[C@](OC)(C2)C)[C@@H](C)C1=O)C	3a4
DB01211	Clarithromycin	O1[C@H](CC)[C@](O)(C)[C@H](O)[C@@H](C)C(=O)[C@@H](C[C@](OC)(C)[C@H](O[C@@H]2O[C@@H](C[C@H](N(C)C)[C@H]2O)C)[C@@H](C)[C@H](O[C@@H]2O[C@@H](C)[C@H](O)[C@](OC)(C2)C)[C@@H](C)C1=O)C	DB01558	Bromazepam	Brc1cc2c(NC(=O)CN=C2c2ncccc2)cc1	3a4
DB00661	Verapamil	O(C)c1cc(ccc1OC)C(C(C)C)(CCCN(CCc1cc(OC)c(OC)cc1)C)C#N	DB01211	Clarithromycin	O1[C@H](CC)[C@](O)(C)[C@H](O)[C@@H](C)C(=O)[C@@H](C[C@](OC)(C)[C@H](O[C@@H]2O[C@@H](C[C@H](N(C)C)[C@H]2O)C)[C@@H](C)[C@H](O[C@@H]2O[C@@H](C)[C@H](O)[C@](OC)(C2)C)[C@@H](C)C1=O)C	3a4
DB00425	Zolpidem	O=C(N(C)C)Cc1n2C=C(C=Cc2nc1-c1ccc(cc1)C)C	DB01211	Clarithromycin	O1[C@H](CC)[C@](O)(C)[C@H](O)[C@@H](C)C(=O)[C@@H](C[C@](OC)(C)[C@H](O[C@@H]2O[C@@H](C[C@H](N(C)C)[C@H]2O)C)[C@@H](C)[C@H](O[C@@H]2O[C@@H](C)[C@H](O)[C@](OC)(C2)C)[C@@H](C)C1=O)C	3a4
DB01198	Zopiclone	Clc1ccc(nc1)N1C(OC(=O)N2CCN(CC2)C)c2nccnc2C1=O	DB01211	Clarithromycin	O1[C@H](CC)[C@](O)(C)[C@H](O)[C@@H](C)C(=O)[C@@H](C[C@](OC)(C)[C@H](O[C@@H]2O[C@@H](C[C@H](N(C)C)[C@H]2O)C)[C@@H](C)[C@H](O[C@@H]2O[C@@H](C)[C@H](O)[C@](OC)(C2)C)[C@@H](C)C1=O)C	3a4
DB00243	Ranolazine	O(CC(O)CN1CCN(CC1)CC(=O)Nc1c(cccc1C)C)c1ccccc1OC	DB01211	Clarithromycin	O1[C@H](CC)[C@](O)(C)[C@H](O)[C@@H](C)C(=O)[C@@H](C[C@](OC)(C)[C@H](O[C@@H]2O[C@@H](C[C@H](N(C)C)[C@H]2O)C)[C@@H](C)[C@H](O[C@@H]2O[C@@H](C)[C@H](O)[C@](OC)(C2)C)[C@@H](C)C1=O)C	3a4
DB00862	Vardenafil	S(=O)(=O)(N1CCN(CC1)CC)c1cc(C2=NC(=O)c3n(N2)c(nc3C)CCC)c(OCC)cc1	DB01211	Clarithromycin	O1[C@H](CC)[C@](O)(C)[C@H](O)[C@@H](C)C(=O)[C@@H](C[C@](OC)(C)[C@H](O[C@@H]2O[C@@H](C[C@H](N(C)C)[C@H]2O)C)[C@@H](C)[C@H](O[C@@H]2O[C@@H](C)[C@H](O)[C@](OC)(C2)C)[C@@H](C)C1=O)C	3a4
DB00349	Clobazam	Clc1cc2N(C(=O)CC(=O)N(c2cc1)C)c1ccccc1	DB06626	Axitinib	[H]\C(=C(\[H])C1=CC=CC=N1)C1=C2C=CC(SC3=CC=CC=C3C(O)=NC)=CC2=NN1	3a4
DB00257	Clotrimazole	Clc1ccccc1C(n1ccnc1)(c1ccccc1)c1ccccc1	DB00706	Tamsulosin	S(=O)(=O)(N)c1cc(ccc1OC)C[C@H](NCCOc1ccccc1OCC)C	3a4
DB01026	Ketoconazole	Clc1cc(Cl)ccc1C1(OC(CO1)COc1ccc(N2CCN(CC2)C(=O)C)cc1)Cn1ccnc1	DB06237	Avanafil	Clc1cc(ccc1OC)CNc1nc(ncc1C(=O)NCc1ncccn1)N1CCC[C@H]1CO	3a4
DB00503	Ritonavir	s1cncc1COC(=O)N[C@H]([C@@H](O)C[C@@H](NC(=O)[C@@H](NC(=O)N(Cc1nc(sc1)C(C)C)C)C(C)C)Cc1ccccc1)Cc1ccccc1	DB06237	Avanafil	Clc1cc(ccc1OC)CNc1nc(ncc1C(=O)NCc1ncccn1)N1CCC[C@H]1CO	3a4
DB00625	Efavirenz	Clc1cc2c(NC(O[C@]2(C#CC2CC2)C(F)(F)F)=O)cc1	DB08864	Rilpivirine	n1c(Nc2c(cc(cc2C)\C=C\C#N)C)ccnc1Nc1ccc(cc1)C#N	3a4
DB00705	Delavirdine	S(=O)(=O)(Nc1cc2cc([nH]c2cc1)C(=O)N1CCN(CC1)c1ncccc1NC(C)C)C	DB08864	Rilpivirine	n1c(Nc2c(cc(cc2C)\C=C\C#N)C)ccnc1Nc1ccc(cc1)C#N	3a4
DB00607	Nafcillin	S1[C@H]2N([C@@H](C(O)=O)C1(C)C)C(=O)[C@H]2NC(=O)c1c2c(ccc1OCC)cccc2	DB08815	Lurasidone	s1nc(N2CCN(CC2)C[C@@H]2CCCC[C@H]2CN2C(=O)[C@H]3[C@H]([C@@H]4CC[C@H]3C4)C2=O)c2c1cccc2	3a4
DB00559	Bosentan	S(=O)(=O)(Nc1nc(nc(OCCO)c1Oc1ccccc1OC)-c1ncccn1)c1ccc(cc1)C(C)(C)C	DB08815	Lurasidone	s1nc(N2CCN(CC2)C[C@@H]2CCCC[C@H]2CN2C(=O)[C@H]3[C@H]([C@@H]4CC[C@H]3C4)C2=O)c2c1cccc2	3a4
DB00503	Ritonavir	s1cncc1COC(=O)N[C@H]([C@@H](O)C[C@@H](NC(=O)[C@@H](NC(=O)N(Cc1nc(sc1)C(C)C)C)C(C)C)Cc1ccccc1)Cc1ccccc1	DB06772	Cabazitaxel	O1[C@@H]2C[C@H](OC)[C@@]3([C@H]([C@H](OC(=O)c4ccccc4)[C@]4(O)C[C@H](OC(=O)[C@H](O)[C@@H](NC(OC(C)(C)C)=O)c5ccccc5)C(=C([C@@H](OC)C3=O)C4(C)C)C)[C@]2(OC(=O)C)C1)C	3a4
DB00582	Voriconazole	Fc1cc(F)ccc1[C@](O)([C@@H](C)c1ncncc1F)Cn1ncnc1	DB06772	Cabazitaxel	O1[C@@H]2C[C@H](OC)[C@@]3([C@H]([C@H](OC(=O)c4ccccc4)[C@]4(O)C[C@H](OC(=O)[C@H](O)[C@@H](NC(OC(C)(C)C)=O)c5ccccc5)C(=C([C@@H](OC)C3=O)C4(C)C)C)[C@]2(OC(=O)C)C1)C	3a4
DB00976	Telithromycin	O1[C@H](CC)[C@]2(OC(=O)N([C@@H]2[C@@H](C)C(=O)[C@@H](C[C@](OC)(C)[C@H](O[C@@H]2O[C@@H](C[C@H](N(C)C)[C@H]2O)C)[C@@H](C)C(=O)[C@@H](C)C1=O)C)CCCCn1cc(nc1)-c1cccnc1)C	DB06772	Cabazitaxel	O1[C@@H]2C[C@H](OC)[C@@]3([C@H]([C@H](OC(=O)c4ccccc4)[C@]4(O)C[C@H](OC(=O)[C@H](O)[C@@H](NC(OC(C)(C)C)=O)c5ccccc5)C(=C([C@@H](OC)C3=O)C4(C)C)C)[C@]2(OC(=O)C)C1)C	3a4
DB01026	Ketoconazole	Clc1cc(Cl)ccc1C1(OC(CO1)COc1ccc(N2CCN(CC2)C(=O)C)cc1)Cn1ccnc1	DB06772	Cabazitaxel	O1[C@@H]2C[C@H](OC)[C@@]3([C@H]([C@H](OC(=O)c4ccccc4)[C@]4(O)C[C@H](OC(=O)[C@H](O)[C@@H](NC(OC(C)(C)C)=O)c5ccccc5)C(=C([C@@H](OC)C3=O)C4(C)C)C)[C@]2(OC(=O)C)C1)C	3a4
DB01072	Atazanavir	O(C(=O)N[C@@H](C(C)(C)C)C(=O)N[C@H]([C@@H](O)CN(NC(=O)[C@@H](NC(OC)=O)C(C)(C)C)Cc1ccc(cc1)-c1ncccc1)Cc1ccccc1)C	DB06772	Cabazitaxel	O1[C@@H]2C[C@H](OC)[C@@]3([C@H]([C@H](OC(=O)c4ccccc4)[C@]4(O)C[C@H](OC(=O)[C@H](O)[C@@H](NC(OC(C)(C)C)=O)c5ccccc5)C(=C([C@@H](OC)C3=O)C4(C)C)C)[C@]2(OC(=O)C)C1)C	3a4
DB01149	Nefazodone	Clc1cc(N2CCN(CC2)CCCN2N=C(N(CCOc3ccccc3)C2=O)CC)ccc1	DB06772	Cabazitaxel	O1[C@@H]2C[C@H](OC)[C@@]3([C@H]([C@H](OC(=O)c4ccccc4)[C@]4(O)C[C@H](OC(=O)[C@H](O)[C@@H](NC(OC(C)(C)C)=O)c5ccccc5)C(=C([C@@H](OC)C3=O)C4(C)C)C)[C@]2(OC(=O)C)C1)C	3a4
DB01167	Itraconazole	Clc1cc(Cl)ccc1[C@@]1(O[C@H](CO1)COc1ccc(N2CCN(CC2)c2ccc(N3C=NN(C(CC)C)C3=O)cc2)cc1)Cn1ncnc1	DB06772	Cabazitaxel	O1[C@@H]2C[C@H](OC)[C@@]3([C@H]([C@H](OC(=O)c4ccccc4)[C@]4(O)C[C@H](OC(=O)[C@H](O)[C@@H](NC(OC(C)(C)C)=O)c5ccccc5)C(=C([C@@H](OC)C3=O)C4(C)C)C)[C@]2(OC(=O)C)C1)C	3a4
DB01211	Clarithromycin	O1[C@H](CC)[C@](O)(C)[C@H](O)[C@@H](C)C(=O)[C@@H](C[C@](OC)(C)[C@H](O[C@@H]2O[C@@H](C[C@H](N(C)C)[C@H]2O)C)[C@@H](C)[C@H](O[C@@H]2O[C@@H](C)[C@H](O)[C@](OC)(C2)C)[C@@H](C)C1=O)C	DB06772	Cabazitaxel	O1[C@@H]2C[C@H](OC)[C@@]3([C@H]([C@H](OC(=O)c4ccccc4)[C@]4(O)C[C@H](OC(=O)[C@H](O)[C@@H](NC(OC(C)(C)C)=O)c5ccccc5)C(=C([C@@H](OC)C3=O)C4(C)C)C)[C@]2(OC(=O)C)C1)C	3a4
DB01232	Saquinavir	OC(=NC(C)(C)C)[C@H]1N(C[C@@H]2[C@H](C1)CCCC2)C[C@@H](O)[C@@H](N=C(O)[C@@H](NC(=O)c1nc2c(cc1)cccc2)CC(O)=N)Cc1ccccc1	DB06772	Cabazitaxel	O1[C@@H]2C[C@H](OC)[C@@]3([C@H]([C@H](OC(=O)c4ccccc4)[C@]4(O)C[C@H](OC(=O)[C@H](O)[C@@H](NC(OC(C)(C)C)=O)c5ccccc5)C(=C([C@@H](OC)C3=O)C4(C)C)C)[C@]2(OC(=O)C)C1)C	3a4
DB00224	Indinavir	O[C@@H]1Cc2c(cccc2)[C@@H]1NC(=O)[C@H](Cc1ccccc1)C[C@H](O)CN1CCN(C[C@H]1C(=O)NC(C)(C)C)Cc1cccnc1	DB08815	Lurasidone	s1nc(N2CCN(CC2)C[C@@H]2CCCC[C@H]2CN2C(=O)[C@H]3[C@H]([C@@H]4CC[C@H]3C4)C2=O)c2c1cccc2	3a4
DB00446	Chloramphenicol	ClC(Cl)C(=O)N[C@@H]([C@H](O)c1ccc([N+](=O)[O-])cc1)CO	DB08815	Lurasidone	s1nc(N2CCN(CC2)C[C@@H]2CCCC[C@H]2CN2C(=O)[C@H]3[C@H]([C@@H]4CC[C@H]3C4)C2=O)c2c1cccc2	3a4
DB00619	Imatinib	O=C(Nc1cc(Nc2nc(ccn2)-c2cccnc2)c(cc1)C)c1ccc(cc1)CN1CCN(CC1)C	DB08815	Lurasidone	s1nc(N2CCN(CC2)C[C@@H]2CCCC[C@H]2CN2C(=O)[C@H]3[C@H]([C@@H]4CC[C@H]3C4)C2=O)c2c1cccc2	3a4
DB00705	Delavirdine	S(=O)(=O)(Nc1cc2cc([nH]c2cc1)C(=O)N1CCN(CC1)c1ncccc1NC(C)C)C	DB08815	Lurasidone	s1nc(N2CCN(CC2)C[C@@H]2CCCC[C@H]2CN2C(=O)[C@H]3[C@H]([C@@H]4CC[C@H]3C4)C2=O)c2c1cccc2	3a4
DB01026	Ketoconazole	Clc1cc(Cl)ccc1C1(OC(CO1)COc1ccc(N2CCN(CC2)C(=O)C)cc1)Cn1ccnc1	DB08815	Lurasidone	s1nc(N2CCN(CC2)C[C@@H]2CCCC[C@H]2CN2C(=O)[C@H]3[C@H]([C@@H]4CC[C@H]3C4)C2=O)c2c1cccc2	3a4
DB01072	Atazanavir	O(C(=O)N[C@@H](C(C)(C)C)C(=O)N[C@H]([C@@H](O)CN(NC(=O)[C@@H](NC(OC)=O)C(C)(C)C)Cc1ccc(cc1)-c1ncccc1)Cc1ccccc1)C	DB08815	Lurasidone	s1nc(N2CCN(CC2)C[C@@H]2CCCC[C@H]2CN2C(=O)[C@H]3[C@H]([C@@H]4CC[C@H]3C4)C2=O)c2c1cccc2	3a4
DB01167	Itraconazole	Clc1cc(Cl)ccc1[C@@]1(O[C@H](CO1)COc1ccc(N2CCN(CC2)c2ccc(N3C=NN(C(CC)C)C3=O)cc2)cc1)Cn1ncnc1	DB08815	Lurasidone	s1nc(N2CCN(CC2)C[C@@H]2CCCC[C@H]2CN2C(=O)[C@H]3[C@H]([C@@H]4CC[C@H]3C4)C2=O)c2c1cccc2	3a4
DB01211	Clarithromycin	O1[C@H](CC)[C@](O)(C)[C@H](O)[C@@H](C)C(=O)[C@@H](C[C@](OC)(C)[C@H](O[C@@H]2O[C@@H](C[C@H](N(C)C)[C@H]2O)C)[C@@H](C)[C@H](O[C@@H]2O[C@@H](C)[C@H](O)[C@](OC)(C2)C)[C@@H](C)C1=O)C	DB08815	Lurasidone	s1nc(N2CCN(CC2)C[C@@H]2CCCC[C@H]2CN2C(=O)[C@H]3[C@H]([C@@H]4CC[C@H]3C4)C2=O)c2c1cccc2	3a4
DB01264	Darunavir	S(=O)(=O)(N(CC(C)C)C[C@@H](O)[C@@H](NC(O[C@@H]1[C@H]2[C@@H](OC1)OCC2)=O)Cc1ccccc1)c1ccc(N)cc1	DB08815	Lurasidone	s1nc(N2CCN(CC2)C[C@@H]2CCCC[C@H]2CN2C(=O)[C@H]3[C@H]([C@@H]4CC[C@H]3C4)C2=O)c2c1cccc2	3a4
DB01319	Fosamprenavir	S(=O)(=O)(N(CC(C)C)C[C@@H](OP(O)(O)=O)[C@@H](NC(O[C@H]1CCOC1)=O)Cc1ccccc1)c1ccc(N)cc1	DB08815	Lurasidone	s1nc(N2CCN(CC2)C[C@@H]2CCCC[C@H]2CN2C(=O)[C@H]3[C@H]([C@@H]4CC[C@H]3C4)C2=O)c2c1cccc2	3a4
DB01026	Ketoconazole	Clc1cc(Cl)ccc1C1(OC(CO1)COc1ccc(N2CCN(CC2)C(=O)C)cc1)Cn1ccnc1	DB08893	Mirabegron	s1cc(nc1N)CC(=O)Nc1ccc(cc1)CCNC[C@H](O)c1ccccc1	3a4
DB01026	Ketoconazole	Clc1cc(Cl)ccc1C1(OC(CO1)COc1ccc(N2CCN(CC2)C(=O)C)cc1)Cn1ccnc1	DB08867	Ulipristal	O=C1CCC2=C3[C@H]([C@@H]4CC[C@](O)(C(=O)C)[C@]4(C[C@@H]3c3ccc(N(C)C)cc3)C)CCC2=C1	3a4
DB01167	Itraconazole	Clc1cc(Cl)ccc1[C@@]1(O[C@H](CO1)COc1ccc(N2CCN(CC2)c2ccc(N3C=NN(C(CC)C)C3=O)cc2)cc1)Cn1ncnc1	DB08867	Ulipristal	O=C1CCC2=C3[C@H]([C@@H]4CC[C@](O)(C(=O)C)[C@]4(C[C@@H]3c3ccc(N(C)C)cc3)C)CCC2=C1	3a4
DB01026	Ketoconazole	Clc1cc(Cl)ccc1C1(OC(CO1)COc1ccc(N2CCN(CC2)C(=O)C)cc1)Cn1ccnc1	DB06697	Artemether	O1[C@@H]2O[C@@]3(OO[C@]24[C@@H](CC[C@H]([C@@H]4CC3)C)[C@@H](C)[C@H]1OC)C	3a4
DB00661	Verapamil	O(C)c1cc(ccc1OC)C(C(C)C)(CCCN(CCc1cc(OC)c(OC)cc1)C)C#N	DB00908	Quinidine	O(C)c1cc2c(nccc2[C@H](O)[C@@H]2N3C[C@@H]([C@H](C2)CC3)C=C)cc1	3a4
DB00872	Conivaptan	O=C(N1CCc2[nH]c(nc2-c2c1cccc2)C)c1ccc(NC(=O)c2ccccc2-c2ccccc2)cc1	DB01393	Bezafibrate	Clc1ccc(cc1)C(=O)NCCc1ccc(OC(C(O)=O)(C)C)cc1	3a4
DB00872	Conivaptan	O=C(N1CCc2[nH]c(nc2-c2c1cccc2)C)c1ccc(NC(=O)c2ccccc2-c2ccccc2)cc1	DB00921	Buprenorphine	O1[C@@H]2[C@]34[C@@]5([C@H](N(CC3)CC3CC3)Cc3c4c1c(O)cc3)C[C@H]([C@](O)(C(C)(C)C)C)[C@]2(OC)CC5	3a4
DB00307	Bexarotene	OC(=O)c1ccc(cc1)C(=C)c1cc2c(cc1C)C(CCC2(C)C)(C)C	DB00872	Conivaptan	O=C(N1CCc2[nH]c(nc2-c2c1cccc2)C)c1ccc(NC(=O)c2ccccc2-c2ccccc2)cc1	3a4
DB00297	Bupivacaine	O=C(Nc1c(cccc1C)C)C1N(CCCC1)CCCC	DB00872	Conivaptan	O=C(N1CCc2[nH]c(nc2-c2c1cccc2)C)c1ccc(NC(=O)c2ccccc2-c2ccccc2)cc1	3a4
DB00706	Tamsulosin	S(=O)(=O)(N)c1cc(ccc1OC)C[C@H](NCCOc1ccccc1OCC)C	DB00872	Conivaptan	O=C(N1CCc2[nH]c(nc2-c2c1cccc2)C)c1ccc(NC(=O)c2ccccc2-c2ccccc2)cc1	3a4
DB00285	Venlafaxine	O(C)c1ccc(cc1)C(CN(C)C)C1(O)CCCCC1	DB00872	Conivaptan	O=C(N1CCc2[nH]c(nc2-c2c1cccc2)C)c1ccc(NC(=O)c2ccccc2-c2ccccc2)cc1	3a4
DB00570	Vinblastine	O(C)c1cc2N([C@@H]3[C@@]4([C@H]5N(CC=C[C@@]5(CC)[C@@H](OC(=O)C)[C@]3(O)C(OC)=O)CC4)c2cc1[C@@]1(c2[nH]c3c(c2CCN2C[C@@](O)(C[C@H](C1)C2)CC)cccc3)C(OC)=O)C	DB00872	Conivaptan	O=C(N1CCc2[nH]c(nc2-c2c1cccc2)C)c1ccc(NC(=O)c2ccccc2-c2ccccc2)cc1	3a4
DB00872	Conivaptan	O=C(N1CCc2[nH]c(nc2-c2c1cccc2)C)c1ccc(NC(=O)c2ccccc2-c2ccccc2)cc1	DB01558	Bromazepam	Brc1cc2c(NC(=O)CN=C2c2ncccc2)cc1	3a4
DB00661	Verapamil	O(C)c1cc(ccc1OC)C(C(C)C)(CCCN(CCc1cc(OC)c(OC)cc1)C)C#N	DB00872	Conivaptan	O=C(N1CCc2[nH]c(nc2-c2c1cccc2)C)c1ccc(NC(=O)c2ccccc2-c2ccccc2)cc1	3a4
DB00541	Vincristine	O(C)c1cc2N([C@@H]3[C@@]4([C@H]5N(CC=C[C@@]5(CC)[C@@H](OC(=O)C)[C@]3(O)C(OC)=O)CC4)c2cc1[C@@]1(c2[nH]c3c(c2CCN2C[C@@](O)(C[C@H](C1)C2)CC)cccc3)C(OC)=O)C=O	DB00872	Conivaptan	O=C(N1CCc2[nH]c(nc2-c2c1cccc2)C)c1ccc(NC(=O)c2ccccc2-c2ccccc2)cc1	3a4
DB00361	Vinorelbine	O(C)c1cc2N([C@@H]3[C@@]4([C@H]5N(CC=C[C@@]5(CC)[C@@H](OC(=O)C)[C@@]3(O)C(OC)=O)CC4)c2cc1[C@@]1(c2[nH]c3c(c2CN2CC(=C[C@@H](C1)C2)CC)cccc3)C(OC)=O)C	DB00872	Conivaptan	O=C(N1CCc2[nH]c(nc2-c2c1cccc2)C)c1ccc(NC(=O)c2ccccc2-c2ccccc2)cc1	3a4
DB00425	Zolpidem	O=C(N(C)C)Cc1n2C=C(C=Cc2nc1-c1ccc(cc1)C)C	DB00872	Conivaptan	O=C(N1CCc2[nH]c(nc2-c2c1cccc2)C)c1ccc(NC(=O)c2ccccc2-c2ccccc2)cc1	3a4
DB00872	Conivaptan	O=C(N1CCc2[nH]c(nc2-c2c1cccc2)C)c1ccc(NC(=O)c2ccccc2-c2ccccc2)cc1	DB00909	Zonisamide	S(=O)(=O)(N)Cc1noc2c1cccc2	3a4
DB00872	Conivaptan	O=C(N1CCc2[nH]c(nc2-c2c1cccc2)C)c1ccc(NC(=O)c2ccccc2-c2ccccc2)cc1	DB01198	Zopiclone	Clc1ccc(nc1)N1C(OC(=O)N2CCN(CC2)C)c2nccnc2C1=O	3a4
DB00862	Vardenafil	S(=O)(=O)(N1CCN(CC1)CC)c1cc(C2=NC(=O)c3n(N2)c(nc3C)CCC)c(OCC)cc1	DB00872	Conivaptan	O=C(N1CCc2[nH]c(nc2-c2c1cccc2)C)c1ccc(NC(=O)c2ccccc2-c2ccccc2)cc1	3a4
DB00564	Carbamazepine	O=C(N)N1c2c(C=Cc3c1cccc3)cccc2	DB08882	Linagliptin	O=C1N(Cc2nc(c3c(n2)cccc3)C)C(=O)N(c2nc(n(c12)CC#CC)N1C[C@H](N)CCC1)C	3a4
DB01045	Rifampin	O1c2c3c4c(c(O)c2C)c(O)c(NC(=O)/C(=C\C=C\[C@H](C)[C@H](O)[C@@H](C)[C@@H](O)[C@@H](C)[C@H](OC(=O)C)[C@H](C)[C@@H](OC)\C=C\O[C@]1(C)C3=O)/C)c(\C=N\N1CCN(CC1)C)c4O	DB08882	Linagliptin	O=C1N(Cc2nc(c3c(n2)cccc3)C)C(=O)N(c2nc(n(c12)CC#CC)N1C[C@H](N)CCC1)C	3a4
DB00635	Prednisone	O=C1C=C2CC[C@@H]3[C@@H]([C@]2(C=C1)C)C(=O)C[C@]1([C@H]3CC[C@]1(O)C(=O)CO)C	DB08882	Linagliptin	O=C1N(Cc2nc(c3c(n2)cccc3)C)C(=O)N(c2nc(n(c12)CC#CC)N1C[C@H](N)CCC1)C	3a4
DB00741	Hydrocortisone	O=C1CC[C@@]2([C@@H]3[C@H]([C@@H]4CC[C@](O)(C(=O)CO)[C@]4(C[C@@H]3O)C)CCC2=C1)C	DB08882	Linagliptin	O=C1N(Cc2nc(c3c(n2)cccc3)C)C(=O)N(c2nc(n(c12)CC#CC)N1C[C@H](N)CCC1)C	3a4
DB00257	Clotrimazole	Clc1ccccc1C(n1ccnc1)(c1ccccc1)c1ccccc1	DB06212	Tolvaptan	Clc1cc2c(N(CCC[C@H]2O)C(=O)c2ccc(NC(=O)c3ccccc3C)cc2C)cc1	3a4
DB00257	Clotrimazole	Clc1ccccc1C(n1ccnc1)(c1ccccc1)c1ccccc1	DB01222	Budesonide	O1[C@@]2([C@H](OC1CCC)C[C@H]1[C@H]3[C@@H]([C@@]4(C(=CC(=O)C=C4)CC3)C)[C@@H](O)C[C@@]12C)C(=O)CO	3a4
DB00257	Clotrimazole	Clc1ccccc1C(n1ccnc1)(c1ccccc1)c1ccccc1	DB01394	Colchicine	O(C)C1=CC=C2C(=CC1=O)C(NC(=O)C)CCc1c2c(OC)c(OC)c(OC)c1	3a4
DB00257	Clotrimazole	Clc1ccccc1C(n1ccnc1)(c1ccccc1)c1ccccc1	DB00813	Fentanyl	O=C(N(C1CCN(CC1)CCc1ccccc1)c1ccccc1)CC	3a4
DB00257	Clotrimazole	Clc1ccccc1C(n1ccnc1)(c1ccccc1)c1ccccc1	DB08815	Lurasidone	s1nc(N2CCN(CC2)C[C@@H]2CCCC[C@H]2CN2C(=O)[C@H]3[C@H]([C@@H]4CC[C@H]3C4)C2=O)c2c1cccc2	3a4
DB00243	Ranolazine	O(CC(O)CN1CCN(CC1)CC(=O)Nc1c(cccc1C)C)c1ccccc1OC	DB00257	Clotrimazole	Clc1ccccc1C(n1ccnc1)(c1ccccc1)c1ccccc1	3a4
DB00257	Clotrimazole	Clc1ccccc1C(n1ccnc1)(c1ccccc1)c1ccccc1	DB01218	Halofantrine	Clc1cc(Cl)cc2c1cc(c1c2cc(cc1)C(F)(F)F)C(O)CCN(CCCC)CCCC	3a4
DB00257	Clotrimazole	Clc1ccccc1C(n1ccnc1)(c1ccccc1)c1ccccc1	DB01590	Everolimus	O1[C@@H](CC(=O)[C@@H](\C=C(/C)\[C@@H](O)[C@@H](OC)C(=O)[C@@H](C[C@@H](\C=C\C=C\C=C(/C)\[C@@H](OC)C[C@H]2O[C@](O)([C@@H](CC2)C)C(=O)C(=O)N2[C@@H](CCCC2)C1=O)C)C)C)[C@@H](C[C@H]1C[C@@H](OC)[C@H](OCCO)CC1)C	3a4
DB00872	Conivaptan	O=C(N1CCc2[nH]c(nc2-c2c1cccc2)C)c1ccc(NC(=O)c2ccccc2-c2ccccc2)cc1	DB06702	Fesoterodine	O(C(=O)C(C)C)c1ccc(cc1[C@H](CCN(C(C)C)C(C)C)c1ccccc1)CO	3a4
DB00872	Conivaptan	O=C(N1CCc2[nH]c(nc2-c2c1cccc2)C)c1ccc(NC(=O)c2ccccc2-c2ccccc2)cc1	DB04946	Iloperidone	Fc1cc2onc(c2cc1)C1CCN(CC1)CCCOc1ccc(cc1OC)C(=O)C	3a4
DB00346	Alfuzosin	O1CCCC1C(=O)NCCCN(C)c1nc(N)c2cc(OC)c(OC)cc2n1	DB00872	Conivaptan	O=C(N1CCc2[nH]c(nc2-c2c1cccc2)C)c1ccc(NC(=O)c2ccccc2-c2ccccc2)cc1	3a4
DB00872	Conivaptan	O=C(N1CCc2[nH]c(nc2-c2c1cccc2)C)c1ccc(NC(=O)c2ccccc2-c2ccccc2)cc1	DB00918	Almotriptan	S(=O)(=O)(N1CCCC1)Cc1cc2c([nH]cc2CCN(C)C)cc1	3a4
DB00872	Conivaptan	O=C(N1CCc2[nH]c(nc2-c2c1cccc2)C)c1ccc(NC(=O)c2ccccc2-c2ccccc2)cc1	DB01222	Budesonide	O1[C@@]2([C@H](OC1CCC)C[C@H]1[C@H]3[C@@H]([C@@]4(C(=CC(=O)C=C4)CC3)C)[C@@H](O)C[C@@]12C)C(=O)CO	3a4
DB00872	Conivaptan	O=C(N1CCc2[nH]c(nc2-c2c1cccc2)C)c1ccc(NC(=O)c2ccccc2-c2ccccc2)cc1	DB01394	Colchicine	O(C)C1=CC=C2C(=CC1=O)C(NC(=O)C)CCc1c2c(OC)c(OC)c(OC)c1	3a4
DB00872	Conivaptan	O=C(N1CCc2[nH]c(nc2-c2c1cccc2)C)c1ccc(NC(=O)c2ccccc2-c2ccccc2)cc1	DB04855	Dronedarone	S(=O)(=O)(Nc1cc2c(oc(CCCC)c2C(=O)c2ccc(OCCCN(CCCC)CCCC)cc2)cc1)C	3a4
DB00700	Eplerenone	O1[C@@]2(CCC1=O)CC[C@H]1[C@H]3[C@@]4(O[C@@H]4C[C@@]12C)[C@@]1(C(=CC(=O)CC1)C[C@H]3C(OC)=O)C	DB00872	Conivaptan	O=C(N1CCc2[nH]c(nc2-c2c1cccc2)C)c1ccc(NC(=O)c2ccccc2-c2ccccc2)cc1	3a4
DB00872	Conivaptan	O=C(N1CCc2[nH]c(nc2-c2c1cccc2)C)c1ccc(NC(=O)c2ccccc2-c2ccccc2)cc1	DB01590	Everolimus	O1[C@@H](CC(=O)[C@@H](\C=C(/C)\[C@@H](O)[C@@H](OC)C(=O)[C@@H](C[C@@H](\C=C\C=C\C=C(/C)\[C@@H](OC)C[C@H]2O[C@](O)([C@@H](CC2)C)C(=O)C(=O)N2[C@@H](CCCC2)C1=O)C)C)C)[C@@H](C[C@H]1C[C@@H](OC)[C@H](OCCO)CC1)C	3a4
DB00813	Fentanyl	O=C(N(C1CCN(CC1)CCc1ccccc1)c1ccccc1)CC	DB00872	Conivaptan	O=C(N1CCc2[nH]c(nc2-c2c1cccc2)C)c1ccc(NC(=O)c2ccccc2-c2ccccc2)cc1	3a4
DB00588	Fluticasone Propionate	S(C(=O)[C@]1(OC(=O)CC)[C@@]2([C@H]([C@@H]3C[C@H](F)C4=CC(=O)C=C[C@]4(C)[C@@]3(F)[C@@H](O)C2)C[C@H]1C)C)CF	DB00872	Conivaptan	O=C(N1CCc2[nH]c(nc2-c2c1cccc2)C)c1ccc(NC(=O)c2ccccc2-c2ccccc2)cc1	3a4
DB00872	Conivaptan	O=C(N1CCc2[nH]c(nc2-c2c1cccc2)C)c1ccc(NC(=O)c2ccccc2-c2ccccc2)cc1	DB01218	Halofantrine	Clc1cc(Cl)cc2c1cc(c1c2cc(cc1)C(F)(F)F)C(O)CCN(CCCC)CCCC	3a4
DB00872	Conivaptan	O=C(N1CCc2[nH]c(nc2-c2c1cccc2)C)c1ccc(NC(=O)c2ccccc2-c2ccccc2)cc1	DB04845	Ixabepilone	s1cc(nc1C)\C=C(/C)\[C@H]1NC(=O)C[C@H](O)C(C)(C)C(=O)[C@H](C)[C@@H](O)[C@H](CCC[C@]2(O[C@H]2C1)C)C	3a4
DB00872	Conivaptan	O=C(N1CCc2[nH]c(nc2-c2c1cccc2)C)c1ccc(NC(=O)c2ccccc2-c2ccccc2)cc1	DB08815	Lurasidone	s1nc(N2CCN(CC2)C[C@@H]2CCCC[C@H]2CN2C(=O)[C@H]3[C@H]([C@@H]4CC[C@H]3C4)C2=O)c2c1cccc2	3a4
DB00872	Conivaptan	O=C(N1CCc2[nH]c(nc2-c2c1cccc2)C)c1ccc(NC(=O)c2ccccc2-c2ccccc2)cc1	DB04835	Maraviroc	FC1(F)CCC(CC1)C(O)=N[C@@H](CCN1[C@H]2CC(n3c(nnc3C)C(C)C)C[C@@H]1CC2)c1ccccc1	3a4
DB00872	Conivaptan	O=C(N1CCc2[nH]c(nc2-c2c1cccc2)C)c1ccc(NC(=O)c2ccccc2-c2ccccc2)cc1	DB00959	Methylprednisolone	O=C1C=C2[C@@]([C@@H]3[C@H]([C@@H]4CC[C@](O)(C(=O)CO)[C@]4(C[C@@H]3O)C)C[C@@H]2C)(C=C1)C	3a4
DB00872	Conivaptan	O=C(N1CCc2[nH]c(nc2-c2c1cccc2)C)c1ccc(NC(=O)c2ccccc2-c2ccccc2)cc1	DB04868	Nilotinib	FC(F)(F)c1cc(NC(=O)c2cc(Nc3nc(ccn3)-c3cccnc3)c(cc2)C)cc(-n2cc(nc2)C)c1	3a4
DB00401	Nisoldipine	O(C(=O)C=1C(C(C(OC)=O)=C(NC=1C)C)c1ccccc1[N+](=O)[O-])CC(C)C	DB00872	Conivaptan	O=C(N1CCc2[nH]c(nc2-c2c1cccc2)C)c1ccc(NC(=O)c2ccccc2-c2ccccc2)cc1	3a4
DB00872	Conivaptan	O=C(N1CCc2[nH]c(nc2-c2c1cccc2)C)c1ccc(NC(=O)c2ccccc2-c2ccccc2)cc1	DB06589	Pazopanib	S(=O)(=O)(N)c1cc(Nc2nc(N(C)c3cc4nn(C)c(c4cc3)C)ccn2)ccc1C	3a4
DB00243	Ranolazine	O(CC(O)CN1CCN(CC1)CC(=O)Nc1c(cccc1C)C)c1ccccc1OC	DB00872	Conivaptan	O=C(N1CCc2[nH]c(nc2-c2c1cccc2)C)c1ccc(NC(=O)c2ccccc2-c2ccccc2)cc1	3a4
DB00872	Conivaptan	O=C(N1CCc2[nH]c(nc2-c2c1cccc2)C)c1ccc(NC(=O)c2ccccc2-c2ccccc2)cc1	DB06228	Rivaroxaban	Clc1sc(cc1)C(=O)NC[C@@H]1OC(=O)N(C1)c1ccc(N2CCOCC2=O)cc1	3a4
DB00872	Conivaptan	O=C(N1CCc2[nH]c(nc2-c2c1cccc2)C)c1ccc(NC(=O)c2ccccc2-c2ccccc2)cc1	DB06176	Romidepsin	S1SC[C@H]2N=C(O)[C@H](N=C(O)C[C@H](OC(=O)[C@@H](N=C(O)/C(/N=C2O)=C/C)C(C)C)C=CCC1)C(C)C	3a4
DB00872	Conivaptan	O=C(N1CCc2[nH]c(nc2-c2c1cccc2)C)c1ccc(NC(=O)c2ccccc2-c2ccccc2)cc1	DB00938	Salmeterol	Oc1ccc(cc1CO)C(O)CNCCCCCCOCCCCc1ccccc1	3a4
DB00872	Conivaptan	O=C(N1CCc2[nH]c(nc2-c2c1cccc2)C)c1ccc(NC(=O)c2ccccc2-c2ccccc2)cc1	DB06335	Saxagliptin	OC12CC3(CC(C1)CC(C3)C2)[C@H](N)C(=O)N1[C@@H]2[C@H](C[C@H]1C#N)C2	3a4
DB00582	Voriconazole	Fc1cc(F)ccc1[C@](O)([C@@H](C)c1ncncc1F)Cn1ncnc1	DB06684	Vilazodone	o1c2c(cc1C(=O)N)cc(N1CCN(CC1)CCCCc1c3cc(ccc3[nH]c1)C#N)cc2	3a4
DB00908	Quinidine	O(C)c1cc2c(nccc2[C@H](O)[C@@H]2N3C[C@@H]([C@H](C2)CC3)C=C)cc1	DB06684	Vilazodone	o1c2c(cc1C(=O)N)cc(N1CCN(CC1)CCCCc1c3cc(ccc3[nH]c1)C#N)cc2	3a4
DB01026	Ketoconazole	Clc1cc(Cl)ccc1C1(OC(CO1)COc1ccc(N2CCN(CC2)C(=O)C)cc1)Cn1ccnc1	DB06684	Vilazodone	o1c2c(cc1C(=O)N)cc(N1CCN(CC1)CCCCc1c3cc(ccc3[nH]c1)C#N)cc2	3a4
DB01072	Atazanavir	O(C(=O)N[C@@H](C(C)(C)C)C(=O)N[C@H]([C@@H](O)CN(NC(=O)[C@@H](NC(OC)=O)C(C)(C)C)Cc1ccc(cc1)-c1ncccc1)Cc1ccccc1)C	DB06684	Vilazodone	o1c2c(cc1C(=O)N)cc(N1CCN(CC1)CCCCc1c3cc(ccc3[nH]c1)C#N)cc2	3a4
DB01211	Clarithromycin	O1[C@H](CC)[C@](O)(C)[C@H](O)[C@@H](C)C(=O)[C@@H](C[C@](OC)(C)[C@H](O[C@@H]2O[C@@H](C[C@H](N(C)C)[C@H]2O)C)[C@@H](C)[C@H](O[C@@H]2O[C@@H](C)[C@H](O)[C@](OC)(C2)C)[C@@H](C)C1=O)C	DB06684	Vilazodone	o1c2c(cc1C(=O)N)cc(N1CCN(CC1)CCCCc1c3cc(ccc3[nH]c1)C#N)cc2	3a4
DB00872	Conivaptan	O=C(N1CCc2[nH]c(nc2-c2c1cccc2)C)c1ccc(NC(=O)c2ccccc2-c2ccccc2)cc1	DB08816	Ticagrelor	S(CCC)c1nc(N[C@@H]2C[C@H]2c2cc(F)c(F)cc2)c2nnn(c2n1)[C@@H]1C[C@H](OCCO)[C@@H](O)[C@H]1O	3a4
DB00539	Toremifene	ClCC\C(=C(\c1ccc(OCCN(C)C)cc1)/c1ccccc1)\c1ccccc1	DB00872	Conivaptan	O=C(N1CCc2[nH]c(nc2-c2c1cccc2)C)c1ccc(NC(=O)c2ccccc2-c2ccccc2)cc1	3a4
DB00872	Conivaptan	O=C(N1CCc2[nH]c(nc2-c2c1cccc2)C)c1ccc(NC(=O)c2ccccc2-c2ccccc2)cc1	DB06207	Silodosin	FC(F)(F)COc1ccccc1OCCN[C@@H](Cc1cc(c2N(CCc2c1)CCCO)C(=O)N)C	3a4
DB00872	Conivaptan	O=C(N1CCc2[nH]c(nc2-c2c1cccc2)C)c1ccc(NC(=O)c2ccccc2-c2ccccc2)cc1	DB06212	Tolvaptan	Clc1cc2c(N(CCC[C@H]2O)C(=O)c2ccc(NC(=O)c3ccccc3C)cc2C)cc1	3a4
DB00872	Conivaptan	O=C(N1CCc2[nH]c(nc2-c2c1cccc2)C)c1ccc(NC(=O)c2ccccc2-c2ccccc2)cc1	DB06684	Vilazodone	o1c2c(cc1C(=O)N)cc(N1CCN(CC1)CCCCc1c3cc(ccc3[nH]c1)C#N)cc2	3a4
DB01128	Bicalutamide	S(=O)(=O)(CC(O)(C(=O)Nc1cc(C(F)(F)F)c(cc1)C#N)C)c1ccc(F)cc1	DB01222	Budesonide	O1[C@@]2([C@H](OC1CCC)C[C@H]1[C@H]3[C@@H]([C@@]4(C(=CC(=O)C=C4)CC3)C)[C@@H](O)C[C@@]12C)C(=O)CO	3a4
DB01128	Bicalutamide	S(=O)(=O)(CC(O)(C(=O)Nc1cc(C(F)(F)F)c(cc1)C#N)C)c1ccc(F)cc1	DB01394	Colchicine	O(C)C1=CC=C2C(=CC1=O)C(NC(=O)C)CCc1c2c(OC)c(OC)c(OC)c1	3a4
DB00700	Eplerenone	O1[C@@]2(CCC1=O)CC[C@H]1[C@H]3[C@@]4(O[C@@H]4C[C@@]12C)[C@@]1(C(=CC(=O)CC1)C[C@H]3C(OC)=O)C	DB01128	Bicalutamide	S(=O)(=O)(CC(O)(C(=O)Nc1cc(C(F)(F)F)c(cc1)C#N)C)c1ccc(F)cc1	3a4
DB01128	Bicalutamide	S(=O)(=O)(CC(O)(C(=O)Nc1cc(C(F)(F)F)c(cc1)C#N)C)c1ccc(F)cc1	DB01590	Everolimus	O1[C@@H](CC(=O)[C@@H](\C=C(/C)\[C@@H](O)[C@@H](OC)C(=O)[C@@H](C[C@@H](\C=C\C=C\C=C(/C)\[C@@H](OC)C[C@H]2O[C@](O)([C@@H](CC2)C)C(=O)C(=O)N2[C@@H](CCCC2)C1=O)C)C)C)[C@@H](C[C@H]1C[C@@H](OC)[C@H](OCCO)CC1)C	3a4
DB00813	Fentanyl	O=C(N(C1CCN(CC1)CCc1ccccc1)c1ccccc1)CC	DB01128	Bicalutamide	S(=O)(=O)(CC(O)(C(=O)Nc1cc(C(F)(F)F)c(cc1)C#N)C)c1ccc(F)cc1	3a4
DB01128	Bicalutamide	S(=O)(=O)(CC(O)(C(=O)Nc1cc(C(F)(F)F)c(cc1)C#N)C)c1ccc(F)cc1	DB01218	Halofantrine	Clc1cc(Cl)cc2c1cc(c1c2cc(cc1)C(F)(F)F)C(O)CCN(CCCC)CCCC	3a4
DB01128	Bicalutamide	S(=O)(=O)(CC(O)(C(=O)Nc1cc(C(F)(F)F)c(cc1)C#N)C)c1ccc(F)cc1	DB08815	Lurasidone	s1nc(N2CCN(CC2)C[C@@H]2CCCC[C@H]2CN2C(=O)[C@H]3[C@H]([C@@H]4CC[C@H]3C4)C2=O)c2c1cccc2	3a4
DB01128	Bicalutamide	S(=O)(=O)(CC(O)(C(=O)Nc1cc(C(F)(F)F)c(cc1)C#N)C)c1ccc(F)cc1	DB06212	Tolvaptan	Clc1cc2c(N(CCC[C@H]2O)C(=O)c2ccc(NC(=O)c3ccccc3C)cc2C)cc1	3a4
DB00243	Ranolazine	O(CC(O)CN1CCN(CC1)CC(=O)Nc1c(cccc1C)C)c1ccccc1OC	DB01128	Bicalutamide	S(=O)(=O)(CC(O)(C(=O)Nc1cc(C(F)(F)F)c(cc1)C#N)C)c1ccc(F)cc1	3a4
DB00503	Ritonavir	s1cncc1COC(=O)N[C@H]([C@@H](O)C[C@@H](NC(=O)[C@@H](NC(=O)N(Cc1nc(sc1)C(C)C)C)C(C)C)Cc1ccccc1)Cc1ccccc1	DB08882	Linagliptin	O=C1N(Cc2nc(c3c(n2)cccc3)C)C(=O)N(c2nc(n(c12)CC#CC)N1C[C@H](N)CCC1)C	3a4
DB00683	Midazolam	Clc1cc2c(-n3c(CN=C2c2ccccc2F)cnc3C)cc1	DB08912	Dabrafenib	s1c(c(nc1C(C)(C)C)-c1cccc(NS(=O)(=O)c2c(F)cccc2F)c1F)-c1nc(ncc1)N	3a4
DB00706	Tamsulosin	S(=O)(=O)(N)c1cc(ccc1OC)C[C@H](NCCOc1ccccc1OCC)C	DB01264	Darunavir	S(=O)(=O)(N(CC(C)C)C[C@@H](O)[C@@H](NC(O[C@@H]1[C@H]2[C@@H](OC1)OCC2)=O)Cc1ccccc1)c1ccc(N)cc1	3a4
DB00285	Venlafaxine	O(C)c1ccc(cc1)C(CN(C)C)C1(O)CCCCC1	DB01264	Darunavir	S(=O)(=O)(N(CC(C)C)C[C@@H](O)[C@@H](NC(O[C@@H]1[C@H]2[C@@H](OC1)OCC2)=O)Cc1ccccc1)c1ccc(N)cc1	3a4
DB00570	Vinblastine	O(C)c1cc2N([C@@H]3[C@@]4([C@H]5N(CC=C[C@@]5(CC)[C@@H](OC(=O)C)[C@]3(O)C(OC)=O)CC4)c2cc1[C@@]1(c2[nH]c3c(c2CCN2C[C@@](O)(C[C@H](C1)C2)CC)cccc3)C(OC)=O)C	DB01264	Darunavir	S(=O)(=O)(N(CC(C)C)C[C@@H](O)[C@@H](NC(O[C@@H]1[C@H]2[C@@H](OC1)OCC2)=O)Cc1ccccc1)c1ccc(N)cc1	3a4
DB01264	Darunavir	S(=O)(=O)(N(CC(C)C)C[C@@H](O)[C@@H](NC(O[C@@H]1[C@H]2[C@@H](OC1)OCC2)=O)Cc1ccccc1)c1ccc(N)cc1	DB01558	Bromazepam	Brc1cc2c(NC(=O)CN=C2c2ncccc2)cc1	3a4
DB00661	Verapamil	O(C)c1cc(ccc1OC)C(C(C)C)(CCCN(CCc1cc(OC)c(OC)cc1)C)C#N	DB01264	Darunavir	S(=O)(=O)(N(CC(C)C)C[C@@H](O)[C@@H](NC(O[C@@H]1[C@H]2[C@@H](OC1)OCC2)=O)Cc1ccccc1)c1ccc(N)cc1	3a4
DB00541	Vincristine	O(C)c1cc2N([C@@H]3[C@@]4([C@H]5N(CC=C[C@@]5(CC)[C@@H](OC(=O)C)[C@]3(O)C(OC)=O)CC4)c2cc1[C@@]1(c2[nH]c3c(c2CCN2C[C@@](O)(C[C@H](C1)C2)CC)cccc3)C(OC)=O)C=O	DB01264	Darunavir	S(=O)(=O)(N(CC(C)C)C[C@@H](O)[C@@H](NC(O[C@@H]1[C@H]2[C@@H](OC1)OCC2)=O)Cc1ccccc1)c1ccc(N)cc1	3a4
DB00361	Vinorelbine	O(C)c1cc2N([C@@H]3[C@@]4([C@H]5N(CC=C[C@@]5(CC)[C@@H](OC(=O)C)[C@@]3(O)C(OC)=O)CC4)c2cc1[C@@]1(c2[nH]c3c(c2CN2CC(=C[C@@H](C1)C2)CC)cccc3)C(OC)=O)C	DB01264	Darunavir	S(=O)(=O)(N(CC(C)C)C[C@@H](O)[C@@H](NC(O[C@@H]1[C@H]2[C@@H](OC1)OCC2)=O)Cc1ccccc1)c1ccc(N)cc1	3a4
DB00425	Zolpidem	O=C(N(C)C)Cc1n2C=C(C=Cc2nc1-c1ccc(cc1)C)C	DB01264	Darunavir	S(=O)(=O)(N(CC(C)C)C[C@@H](O)[C@@H](NC(O[C@@H]1[C@H]2[C@@H](OC1)OCC2)=O)Cc1ccccc1)c1ccc(N)cc1	3a4
DB00909	Zonisamide	S(=O)(=O)(N)Cc1noc2c1cccc2	DB01264	Darunavir	S(=O)(=O)(N(CC(C)C)C[C@@H](O)[C@@H](NC(O[C@@H]1[C@H]2[C@@H](OC1)OCC2)=O)Cc1ccccc1)c1ccc(N)cc1	3a4
DB01198	Zopiclone	Clc1ccc(nc1)N1C(OC(=O)N2CCN(CC2)C)c2nccnc2C1=O	DB01264	Darunavir	S(=O)(=O)(N(CC(C)C)C[C@@H](O)[C@@H](NC(O[C@@H]1[C@H]2[C@@H](OC1)OCC2)=O)Cc1ccccc1)c1ccc(N)cc1	3a4
DB00862	Vardenafil	S(=O)(=O)(N1CCN(CC1)CC)c1cc(C2=NC(=O)c3n(N2)c(nc3C)CCC)c(OCC)cc1	DB01264	Darunavir	S(=O)(=O)(N(CC(C)C)C[C@@H](O)[C@@H](NC(O[C@@H]1[C@H]2[C@@H](OC1)OCC2)=O)Cc1ccccc1)c1ccc(N)cc1	3a4
DB00238	Nevirapine	O=C1Nc2c(nccc2C)N(c2ncccc12)C1CC1	DB05294	Vandetanib	Brc1cc(F)c(Nc2ncnc3c2cc(OC)c(OCC2CCN(CC2)C)c3)cc1	3a4
DB00252	Phenytoin	O=C1NC(=O)NC1(c1ccccc1)c1ccccc1	DB05294	Vandetanib	Brc1cc(F)c(Nc2ncnc3c2cc(OC)c(OCC2CCN(CC2)C)c3)cc1	3a4
DB00312	Pentobarbital	O=C1NC(=O)NC(=O)C1(C(CCC)C)CC	DB05294	Vandetanib	Brc1cc(F)c(Nc2ncnc3c2cc(OC)c(OCC2CCN(CC2)C)c3)cc1	3a4
DB00559	Bosentan	S(=O)(=O)(Nc1nc(nc(OCCO)c1Oc1ccccc1OC)-c1ncccn1)c1ccc(cc1)C(C)(C)C	DB05294	Vandetanib	Brc1cc(F)c(Nc2ncnc3c2cc(OC)c(OCC2CCN(CC2)C)c3)cc1	3a4
DB00564	Carbamazepine	O=C(N)N1c2c(C=Cc3c1cccc3)cccc2	DB05294	Vandetanib	Brc1cc(F)c(Nc2ncnc3c2cc(OC)c(OCC2CCN(CC2)C)c3)cc1	3a4
DB00607	Nafcillin	S1[C@H]2N([C@@H](C(O)=O)C1(C)C)C(=O)[C@H]2NC(=O)c1c2c(ccc1OCC)cccc2	DB05294	Vandetanib	Brc1cc(F)c(Nc2ncnc3c2cc(OC)c(OCC2CCN(CC2)C)c3)cc1	3a4
DB00615	Rifabutin	O1c2c3c4c(c(O)c2C)C(=O)C(NC(=O)/C(=C\C=C\[C@H](C)[C@H](O)[C@@H](C)[C@@H](O)[C@@H](C)[C@H](OC(=O)C)[C@H](C)[C@@H](OC)\C=C\O[C@]1(C)C3=O)/C)=C1NC2(N=C14)CCN(CC2)CC(C)C	DB05294	Vandetanib	Brc1cc(F)c(Nc2ncnc3c2cc(OC)c(OCC2CCN(CC2)C)c3)cc1	3a4
DB00625	Efavirenz	Clc1cc2c(NC(O[C@]2(C#CC2CC2)C(F)(F)F)=O)cc1	DB05294	Vandetanib	Brc1cc(F)c(Nc2ncnc3c2cc(OC)c(OCC2CCN(CC2)C)c3)cc1	3a4
DB00794	Primidone	O=C1NCNC(=O)C1(CC)c1ccccc1	DB05294	Vandetanib	Brc1cc(F)c(Nc2ncnc3c2cc(OC)c(OCC2CCN(CC2)C)c3)cc1	3a4
DB01045	Rifampin	O1c2c3c4c(c(O)c2C)c(O)c(NC(=O)/C(=C\C=C\[C@H](C)[C@H](O)[C@@H](C)[C@@H](O)[C@@H](C)[C@H](OC(=O)C)[C@H](C)[C@@H](OC)\C=C\O[C@]1(C)C3=O)/C)c(\C=N\N1CCN(CC1)C)c4O	DB05294	Vandetanib	Brc1cc(F)c(Nc2ncnc3c2cc(OC)c(OCC2CCN(CC2)C)c3)cc1	3a4
DB01174	Phenobarbital	O=C1NC(=O)NC(=O)C1(CC)c1ccccc1	DB05294	Vandetanib	Brc1cc(F)c(Nc2ncnc3c2cc(OC)c(OCC2CCN(CC2)C)c3)cc1	3a4
DB01201	Rifapentine	O1c2c3c4c(c(O)c2C)c(O)c(NC(=O)/C(=C\C=C\[C@H](C)[C@H](O)[C@@H](C)[C@@H](O)[C@@H](C)[C@H](OC(=O)C)[C@H](C)[C@@H](OC)\C=C\O[C@]1(C)C3=O)/C)c(\C=N\N1CCN(CC1)C1CCCC1)c4O	DB05294	Vandetanib	Brc1cc(F)c(Nc2ncnc3c2cc(OC)c(OCC2CCN(CC2)C)c3)cc1	3a4
DB01234	Dexamethasone	F[C@@]12[C@H]([C@@H]3C[C@@H](C)[C@](O)(C(=O)CO)[C@]3(C[C@@H]1O)C)CCC1=CC(=O)C=C[C@@]12C	DB05294	Vandetanib	Brc1cc(F)c(Nc2ncnc3c2cc(OC)c(OCC2CCN(CC2)C)c3)cc1	3a4
DB01320	Fosphenytoin	P(OCN1C(=O)C(NC1=O)(c1ccccc1)c1ccccc1)(O)(O)=O	DB05294	Vandetanib	Brc1cc(F)c(Nc2ncnc3c2cc(OC)c(OCC2CCN(CC2)C)c3)cc1	3a4
DB05294	Vandetanib	Brc1cc(F)c(Nc2ncnc3c2cc(OC)c(OCC2CCN(CC2)C)c3)cc1	DB06414	Etravirine	Brc1c(nc(nc1Oc1c(cc(cc1C)C#N)C)Nc1ccc(cc1)C#N)N	3a4
DB00570	Vinblastine	O(C)c1cc2N([C@@H]3[C@@]4([C@H]5N(CC=C[C@@]5(CC)[C@@H](OC(=O)C)[C@]3(O)C(OC)=O)CC4)c2cc1[C@@]1(c2[nH]c3c(c2CCN2C[C@@](O)(C[C@H](C1)C2)CC)cccc3)C(OC)=O)C	DB00705	Delavirdine	S(=O)(=O)(Nc1cc2cc([nH]c2cc1)C(=O)N1CCN(CC1)c1ncccc1NC(C)C)C	3a4
DB00604	Cisapride	Clc1cc(C(=O)N[C@@H]2CCN(C[C@@H]2OC)CCCOc2ccc(F)cc2)c(OC)cc1N	DB00705	Delavirdine	S(=O)(=O)(Nc1cc2cc([nH]c2cc1)C(=O)N1CCN(CC1)c1ncccc1NC(C)C)C	3a4
DB00705	Delavirdine	S(=O)(=O)(Nc1cc2cc([nH]c2cc1)C(=O)N1CCN(CC1)c1ncccc1NC(C)C)C	DB01076	Atorvastatin	Fc1ccc(cc1)-c1n(CCC(O)CC(O)CC(=O)[O-])c(C(C)C)c(C(=O)Nc2ccccc2)c1-c1ccccc1	3a4
DB00705	Delavirdine	S(=O)(=O)(Nc1cc2cc([nH]c2cc1)C(=O)N1CCN(CC1)c1ncccc1NC(C)C)C	DB01558	Bromazepam	Brc1cc2c(NC(=O)CN=C2c2ncccc2)cc1	3a4
DB00320	Dihydroergotamine	O1[C@](NC(=O)[C@@H]2C[C@H]3[C@H](N(C2)C)Cc2c4c3cccc4[nH]c2)(C)C(=O)N2[C@@H](Cc3ccccc3)C(=O)N3[C@@H](CCC3)[C@]12O	DB00705	Delavirdine	S(=O)(=O)(Nc1cc2cc([nH]c2cc1)C(=O)N1CCN(CC1)c1ncccc1NC(C)C)C	3a4
DB00227	Lovastatin	O1[C@@H](C[C@@H](O)CC1=O)CC[C@@H]1[C@@H]2C(=C[C@@H](C[C@@H]2OC(=O)[C@H](CC)C)C)C=C[C@@H]1C	DB00705	Delavirdine	S(=O)(=O)(Nc1cc2cc([nH]c2cc1)C(=O)N1CCN(CC1)c1ncccc1NC(C)C)C	3a4
DB00641	Simvastatin	O1[C@@H](C[C@@H](O)CC1=O)CC[C@@H]1[C@@H]2C(=C[C@@H](C[C@@H]2OC(=O)C(CC)(C)C)C)C=C[C@@H]1C	DB00705	Delavirdine	S(=O)(=O)(Nc1cc2cc([nH]c2cc1)C(=O)N1CCN(CC1)c1ncccc1NC(C)C)C	3a4
DB00661	Verapamil	O(C)c1cc(ccc1OC)C(C(C)C)(CCCN(CCc1cc(OC)c(OC)cc1)C)C#N	DB00705	Delavirdine	S(=O)(=O)(Nc1cc2cc([nH]c2cc1)C(=O)N1CCN(CC1)c1ncccc1NC(C)C)C	3a4
DB00541	Vincristine	O(C)c1cc2N([C@@H]3[C@@]4([C@H]5N(CC=C[C@@]5(CC)[C@@H](OC(=O)C)[C@]3(O)C(OC)=O)CC4)c2cc1[C@@]1(c2[nH]c3c(c2CCN2C[C@@](O)(C[C@H](C1)C2)CC)cccc3)C(OC)=O)C=O	DB00705	Delavirdine	S(=O)(=O)(Nc1cc2cc([nH]c2cc1)C(=O)N1CCN(CC1)c1ncccc1NC(C)C)C	3a4
DB00361	Vinorelbine	O(C)c1cc2N([C@@H]3[C@@]4([C@H]5N(CC=C[C@@]5(CC)[C@@H](OC(=O)C)[C@@]3(O)C(OC)=O)CC4)c2cc1[C@@]1(c2[nH]c3c(c2CN2CC(=C[C@@H](C1)C2)CC)cccc3)C(OC)=O)C	DB00705	Delavirdine	S(=O)(=O)(Nc1cc2cc([nH]c2cc1)C(=O)N1CCN(CC1)c1ncccc1NC(C)C)C	3a4
DB00425	Zolpidem	O=C(N(C)C)Cc1n2C=C(C=Cc2nc1-c1ccc(cc1)C)C	DB00705	Delavirdine	S(=O)(=O)(Nc1cc2cc([nH]c2cc1)C(=O)N1CCN(CC1)c1ncccc1NC(C)C)C	3a4
DB00705	Delavirdine	S(=O)(=O)(Nc1cc2cc([nH]c2cc1)C(=O)N1CCN(CC1)c1ncccc1NC(C)C)C	DB00909	Zonisamide	S(=O)(=O)(N)Cc1noc2c1cccc2	3a4
DB00705	Delavirdine	S(=O)(=O)(Nc1cc2cc([nH]c2cc1)C(=O)N1CCN(CC1)c1ncccc1NC(C)C)C	DB01198	Zopiclone	Clc1ccc(nc1)N1C(OC(=O)N2CCN(CC2)C)c2nccnc2C1=O	3a4
DB00705	Delavirdine	S(=O)(=O)(Nc1cc2cc([nH]c2cc1)C(=O)N1CCN(CC1)c1ncccc1NC(C)C)C	DB00862	Vardenafil	S(=O)(=O)(N1CCN(CC1)CC)c1cc(C2=NC(=O)c3n(N2)c(nc3C)CCC)c(OCC)cc1	3a4
DB00343	Diltiazem	S1c2c(N(CCN(C)C)C(=O)[C@H](OC(=O)C)[C@@H]1c1ccc(OC)cc1)cccc2	DB04855	Dronedarone	S(=O)(=O)(Nc1cc2c(oc(CCCC)c2C(=O)c2ccc(OCCCN(CCCC)CCCC)cc2)cc1)C	3a4
DB00343	Diltiazem	S1c2c(N(CCN(C)C)C(=O)[C@H](OC(=O)C)[C@@H]1c1ccc(OC)cc1)cccc2	DB06335	Saxagliptin	OC12CC3(CC(C1)CC(C3)C2)[C@H](N)C(=O)N1[C@@H]2[C@H](C[C@H]1C#N)C2	3a4
DB00343	Diltiazem	S1c2c(N(CCN(C)C)C(=O)[C@H](OC(=O)C)[C@@H]1c1ccc(OC)cc1)cccc2	DB06212	Tolvaptan	Clc1cc2c(N(CCC[C@H]2O)C(=O)c2ccc(NC(=O)c3ccccc3C)cc2C)cc1	3a4
DB00343	Diltiazem	S1c2c(N(CCN(C)C)C(=O)[C@H](OC(=O)C)[C@@H]1c1ccc(OC)cc1)cccc2	DB00706	Tamsulosin	S(=O)(=O)(N)c1cc(ccc1OC)C[C@H](NCCOc1ccccc1OCC)C	3a4
DB00343	Diltiazem	S1c2c(N(CCN(C)C)C(=O)[C@H](OC(=O)C)[C@@H]1c1ccc(OC)cc1)cccc2	DB01166	Cilostazol	O(CCCCc1nnnn1C1CCCCC1)c1cc2CCC(=O)Nc2cc1	3a4
DB00343	Diltiazem	S1c2c(N(CCN(C)C)C(=O)[C@H](OC(=O)C)[C@@H]1c1ccc(OC)cc1)cccc2	DB00604	Cisapride	Clc1cc(C(=O)N[C@@H]2CCN(C[C@@H]2OC)CCCOc2ccc(F)cc2)c(OC)cc1N	3a4
DB00570	Vinblastine	O(C)c1cc2N([C@@H]3[C@@]4([C@H]5N(CC=C[C@@]5(CC)[C@@H](OC(=O)C)[C@]3(O)C(OC)=O)CC4)c2cc1[C@@]1(c2[nH]c3c(c2CCN2C[C@@](O)(C[C@H](C1)C2)CC)cccc3)C(OC)=O)C	DB00954	Dirithromycin	O1[C@H](CC)[C@@](O)([C@@H]2O[C@@H](N[C@@H]([C@@H](C[C@](O)(C)[C@H](O[C@@H]3O[C@@H](C[C@H](N(C)C)[C@H]3O)C)[C@@H](C)[C@H](O[C@@H]3O[C@@H](C)[C@H](O)[C@](OC)(C3)C)[C@@H](C)C1=O)C)[C@@H]2C)COCCOC)C	3a4
DB00541	Vincristine	O(C)c1cc2N([C@@H]3[C@@]4([C@H]5N(CC=C[C@@]5(CC)[C@@H](OC(=O)C)[C@]3(O)C(OC)=O)CC4)c2cc1[C@@]1(c2[nH]c3c(c2CCN2C[C@@](O)(C[C@H](C1)C2)CC)cccc3)C(OC)=O)C=O	DB00954	Dirithromycin	O1[C@H](CC)[C@@](O)([C@@H]2O[C@@H](N[C@@H]([C@@H](C[C@](O)(C)[C@H](O[C@@H]3O[C@@H](C[C@H](N(C)C)[C@H]3O)C)[C@@H](C)[C@H](O[C@@H]3O[C@@H](C)[C@H](O)[C@](OC)(C3)C)[C@@H](C)C1=O)C)[C@@H]2C)COCCOC)C	3a4
DB00361	Vinorelbine	O(C)c1cc2N([C@@H]3[C@@]4([C@H]5N(CC=C[C@@]5(CC)[C@@H](OC(=O)C)[C@@]3(O)C(OC)=O)CC4)c2cc1[C@@]1(c2[nH]c3c(c2CN2CC(=C[C@@H](C1)C2)CC)cccc3)C(OC)=O)C	DB00954	Dirithromycin	O1[C@H](CC)[C@@](O)([C@@H]2O[C@@H](N[C@@H]([C@@H](C[C@](O)(C)[C@H](O[C@@H]3O[C@@H](C[C@H](N(C)C)[C@H]3O)C)[C@@H](C)[C@H](O[C@@H]3O[C@@H](C)[C@H](O)[C@](OC)(C3)C)[C@@H](C)C1=O)C)[C@@H]2C)COCCOC)C	3a4
DB00254	Doxycycline	OC=1[C@@H](N(C)C)[C@H]2[C@@](O)(C(=O)C=1C(=O)N)C(O)=C1[C@@H]([C@H](c3c(C1=O)c(O)ccc3)C)[C@@H]2O	DB00706	Tamsulosin	S(=O)(=O)(N)c1cc(ccc1OC)C[C@H](NCCOc1ccccc1OCC)C	3a4
DB00682	Warfarin	O1c2c(cccc2)C(O)=C(C(CC(=O)C)c2ccccc2)C1=O	DB04855	Dronedarone	S(=O)(=O)(Nc1cc2c(oc(CCCC)c2C(=O)c2ccc(OCCCN(CCCC)CCCC)cc2)cc1)C	3a4
DB00625	Efavirenz	Clc1cc2c(NC(O[C@]2(C#CC2CC2)C(F)(F)F)=O)cc1	DB00706	Tamsulosin	S(=O)(=O)(N)c1cc(ccc1OC)C[C@H](NCCOc1ccccc1OCC)C	3a4
DB00404	Alprazolam	Clc1cc2c(-n3c(nnc3C)CN=C2c2ccccc2)cc1	DB00754	Ethotoin	O=C1N(CC)C(=O)NC1c1ccccc1	3a4
DB00475	Chlordiazepoxide	Clc1cc2c(N=C(NC)C[N+]([O-])=C2c2ccccc2)cc1	DB00754	Ethotoin	O=C1N(CC)C(=O)NC1c1ccccc1	3a4
DB00628	Clorazepate	Clc1cc2c(NC(=O)C(N=C2c2ccccc2)C(O)=O)cc1	DB00754	Ethotoin	O=C1N(CC)C(=O)NC1c1ccccc1	3a4
DB00754	Ethotoin	O=C1N(CC)C(=O)NC1c1ccccc1	DB00829	Diazepam	Clc1cc2c(N(C)C(=O)CN=C2c2ccccc2)cc1	3a4
DB00690	Flurazepam	Clc1cc2c(N(CCN(CC)CC)C(=O)CN=C2c2ccccc2F)cc1	DB00754	Ethotoin	O=C1N(CC)C(=O)NC1c1ccccc1	3a4
DB00683	Midazolam	Clc1cc2c(-n3c(CN=C2c2ccccc2F)cnc3C)cc1	DB00754	Ethotoin	O=C1N(CC)C(=O)NC1c1ccccc1	3a4
DB00754	Ethotoin	O=C1N(CC)C(=O)NC1c1ccccc1	DB00897	Triazolam	Clc1ccccc1C1=NCc2n(-c3c1cc(Cl)cc3)c(nn2)C	3a4
DB00706	Tamsulosin	S(=O)(=O)(N)c1cc(ccc1OC)C[C@H](NCCOc1ccccc1OCC)C	DB06414	Etravirine	Brc1c(nc(nc1Oc1c(cc(cc1C)C#N)C)Nc1ccc(cc1)C#N)N	3a4
DB01590	Everolimus	O1[C@@H](CC(=O)[C@@H](\C=C(/C)\[C@@H](O)[C@@H](OC)C(=O)[C@@H](C[C@@H](\C=C\C=C\C=C(/C)\[C@@H](OC)C[C@H]2O[C@](O)([C@@H](CC2)C)C(=O)C(=O)N2[C@@H](CCCC2)C1=O)C)C)C)[C@@H](C[C@H]1C[C@@H](OC)[C@H](OCCO)CC1)C	DB06414	Etravirine	Brc1c(nc(nc1Oc1c(cc(cc1C)C#N)C)Nc1ccc(cc1)C#N)N	3a4
DB00990	Exemestane	O=C1CC[C@H]2[C@H]3[C@H](CC[C@]12C)[C@@]1(C(=CC(=O)C=C1)C(C3)=C)C	DB06414	Etravirine	Brc1c(nc(nc1Oc1c(cc(cc1C)C#N)C)Nc1ccc(cc1)C#N)N	3a4
DB00285	Venlafaxine	O(C)c1ccc(cc1)C(CN(C)C)C1(O)CCCCC1	DB01319	Fosamprenavir	S(=O)(=O)(N(CC(C)C)C[C@@H](OP(O)(O)=O)[C@@H](NC(O[C@H]1CCOC1)=O)Cc1ccccc1)c1ccc(N)cc1	3a4
DB00227	Lovastatin	O1[C@@H](C[C@@H](O)CC1=O)CC[C@@H]1[C@@H]2C(=C[C@@H](C[C@@H]2OC(=O)[C@H](CC)C)C)C=C[C@@H]1C	DB01319	Fosamprenavir	S(=O)(=O)(N(CC(C)C)C[C@@H](OP(O)(O)=O)[C@@H](NC(O[C@H]1CCOC1)=O)Cc1ccccc1)c1ccc(N)cc1	3a4
DB01319	Fosamprenavir	S(=O)(=O)(N(CC(C)C)C[C@@H](OP(O)(O)=O)[C@@H](NC(O[C@H]1CCOC1)=O)Cc1ccccc1)c1ccc(N)cc1	DB01558	Bromazepam	Brc1cc2c(NC(=O)CN=C2c2ncccc2)cc1	3a4
DB00661	Verapamil	O(C)c1cc(ccc1OC)C(C(C)C)(CCCN(CCc1cc(OC)c(OC)cc1)C)C#N	DB01319	Fosamprenavir	S(=O)(=O)(N(CC(C)C)C[C@@H](OP(O)(O)=O)[C@@H](NC(O[C@H]1CCOC1)=O)Cc1ccccc1)c1ccc(N)cc1	3a4
DB00361	Vinorelbine	O(C)c1cc2N([C@@H]3[C@@]4([C@H]5N(CC=C[C@@]5(CC)[C@@H](OC(=O)C)[C@@]3(O)C(OC)=O)CC4)c2cc1[C@@]1(c2[nH]c3c(c2CN2CC(=C[C@@H](C1)C2)CC)cccc3)C(OC)=O)C	DB01319	Fosamprenavir	S(=O)(=O)(N(CC(C)C)C[C@@H](OP(O)(O)=O)[C@@H](NC(O[C@H]1CCOC1)=O)Cc1ccccc1)c1ccc(N)cc1	3a4
DB00909	Zonisamide	S(=O)(=O)(N)Cc1noc2c1cccc2	DB01319	Fosamprenavir	S(=O)(=O)(N(CC(C)C)C[C@@H](OP(O)(O)=O)[C@@H](NC(O[C@H]1CCOC1)=O)Cc1ccccc1)c1ccc(N)cc1	3a4
DB00862	Vardenafil	S(=O)(=O)(N1CCN(CC1)CC)c1cc(C2=NC(=O)c3n(N2)c(nc3C)CCC)c(OCC)cc1	DB01319	Fosamprenavir	S(=O)(=O)(N(CC(C)C)C[C@@H](OP(O)(O)=O)[C@@H](NC(O[C@H]1CCOC1)=O)Cc1ccccc1)c1ccc(N)cc1	3a4
DB00475	Chlordiazepoxide	Clc1cc2c(N=C(NC)C[N+]([O-])=C2c2ccccc2)cc1	DB01320	Fosphenytoin	P(OCN1C(=O)C(NC1=O)(c1ccccc1)c1ccccc1)(O)(O)=O	3a4
DB00829	Diazepam	Clc1cc2c(N(C)C(=O)CN=C2c2ccccc2)cc1	DB01320	Fosphenytoin	P(OCN1C(=O)C(NC1=O)(c1ccccc1)c1ccccc1)(O)(O)=O	3a4
DB00683	Midazolam	Clc1cc2c(-n3c(CN=C2c2ccccc2F)cnc3C)cc1	DB01320	Fosphenytoin	P(OCN1C(=O)C(NC1=O)(c1ccccc1)c1ccccc1)(O)(O)=O	3a4
DB00619	Imatinib	O=C(Nc1cc(Nc2nc(ccn2)-c2cccnc2)c(cc1)C)c1ccc(cc1)CN1CCN(CC1)C	DB01076	Atorvastatin	Fc1ccc(cc1)-c1n(CCC(O)CC(O)CC(=O)[O-])c(C(C)C)c(C(=O)Nc2ccccc2)c1-c1ccccc1	3a4
DB00619	Imatinib	O=C(Nc1cc(Nc2nc(ccn2)-c2cccnc2)c(cc1)C)c1ccc(cc1)CN1CCN(CC1)C	DB00641	Simvastatin	O1[C@@H](C[C@@H](O)CC1=O)CC[C@@H]1[C@@H]2C(=C[C@@H](C[C@@H]2OC(=O)C(CC)(C)C)C)C=C[C@@H]1C	3a4
DB00439	Cerivastatin	COCC1=C(C2=CC=C(F)C=C2)C(\C=C\[C@@H](O)C[C@@H](O)CC(O)=O)=C(C(C)C)N=C1C(C)C	DB00619	Imatinib	O=C(Nc1cc(Nc2nc(ccn2)-c2cccnc2)c(cc1)C)c1ccc(cc1)CN1CCN(CC1)C	3a4
DB00541	Vincristine	O(C)c1cc2N([C@@H]3[C@@]4([C@H]5N(CC=C[C@@]5(CC)[C@@H](OC(=O)C)[C@]3(O)C(OC)=O)CC4)c2cc1[C@@]1(c2[nH]c3c(c2CCN2C[C@@](O)(C[C@H](C1)C2)CC)cccc3)C(OC)=O)C=O	DB00619	Imatinib	O=C(Nc1cc(Nc2nc(ccn2)-c2cccnc2)c(cc1)C)c1ccc(cc1)CN1CCN(CC1)C	3a4
DB00619	Imatinib	O=C(Nc1cc(Nc2nc(ccn2)-c2cccnc2)c(cc1)C)c1ccc(cc1)CN1CCN(CC1)C	DB00909	Zonisamide	S(=O)(=O)(N)Cc1noc2c1cccc2	3a4
DB00619	Imatinib	O=C(Nc1cc(Nc2nc(ccn2)-c2cccnc2)c(cc1)C)c1ccc(cc1)CN1CCN(CC1)C	DB00862	Vardenafil	S(=O)(=O)(N1CCN(CC1)CC)c1cc(C2=NC(=O)c3n(N2)c(nc3C)CCC)c(OCC)cc1	3a4
DB00224	Indinavir	O[C@@H]1Cc2c(cccc2)[C@@H]1NC(=O)[C@H](Cc1ccccc1)C[C@H](O)CN1CCN(C[C@H]1C(=O)NC(C)(C)C)Cc1cccnc1	DB06207	Silodosin	FC(F)(F)COc1ccccc1OCCN[C@@H](Cc1cc(c2N(CCc2c1)CCCO)C(=O)N)C	3a4
DB00224	Indinavir	O[C@@H]1Cc2c(cccc2)[C@@H]1NC(=O)[C@H](Cc1ccccc1)C[C@H](O)CN1CCN(C[C@H]1C(=O)NC(C)(C)C)Cc1cccnc1	DB00706	Tamsulosin	S(=O)(=O)(N)c1cc(ccc1OC)C[C@H](NCCOc1ccccc1OCC)C	3a4
DB00224	Indinavir	O[C@@H]1Cc2c(cccc2)[C@@H]1NC(=O)[C@H](Cc1ccccc1)C[C@H](O)CN1CCN(C[C@H]1C(=O)NC(C)(C)C)Cc1cccnc1	DB00862	Vardenafil	S(=O)(=O)(N1CCN(CC1)CC)c1cc(C2=NC(=O)c3n(N2)c(nc3C)CCC)c(OCC)cc1	3a4
DB00224	Indinavir	O[C@@H]1Cc2c(cccc2)[C@@H]1NC(=O)[C@H](Cc1ccccc1)C[C@H](O)CN1CCN(C[C@H]1C(=O)NC(C)(C)C)Cc1cccnc1	DB00243	Ranolazine	O(CC(O)CN1CCN(CC1)CC(=O)Nc1c(cccc1C)C)c1ccccc1OC	3a4
DB00224	Indinavir	O[C@@H]1Cc2c(cccc2)[C@@H]1NC(=O)[C@H](Cc1ccccc1)C[C@H](O)CN1CCN(C[C@H]1C(=O)NC(C)(C)C)Cc1cccnc1	DB00541	Vincristine	O(C)c1cc2N([C@@H]3[C@@]4([C@H]5N(CC=C[C@@]5(CC)[C@@H](OC(=O)C)[C@]3(O)C(OC)=O)CC4)c2cc1[C@@]1(c2[nH]c3c(c2CCN2C[C@@](O)(C[C@H](C1)C2)CC)cccc3)C(OC)=O)C=O	3a4
DB00224	Indinavir	O[C@@H]1Cc2c(cccc2)[C@@H]1NC(=O)[C@H](Cc1ccccc1)C[C@H](O)CN1CCN(C[C@H]1C(=O)NC(C)(C)C)Cc1cccnc1	DB00425	Zolpidem	O=C(N(C)C)Cc1n2C=C(C=Cc2nc1-c1ccc(cc1)C)C	3a4
DB00224	Indinavir	O[C@@H]1Cc2c(cccc2)[C@@H]1NC(=O)[C@H](Cc1ccccc1)C[C@H](O)CN1CCN(C[C@H]1C(=O)NC(C)(C)C)Cc1cccnc1	DB01198	Zopiclone	Clc1ccc(nc1)N1C(OC(=O)N2CCN(CC2)C)c2nccnc2C1=O	3a4
DB00912	Repaglinide	O(CC)c1cc(ccc1C(O)=O)CC(=O)N[C@@H](CC(C)C)c1ccccc1N1CCCCC1	DB01095	Fluvastatin	Fc1ccc(cc1)-c1c2c(n(C(C)C)c1\C=C\[C@@H](O)C[C@@H](O)CC(O)=O)cccc2	3a4
DB00951	Isoniazid	O=C(NN)c1ccncc1	DB01558	Bromazepam	Brc1cc2c(NC(=O)CN=C2c2ncccc2)cc1	3a4
DB00361	Vinorelbine	O(C)c1cc2N([C@@H]3[C@@]4([C@H]5N(CC=C[C@@]5(CC)[C@@H](OC(=O)C)[C@@]3(O)C(OC)=O)CC4)c2cc1[C@@]1(c2[nH]c3c(c2CN2CC(=C[C@@H](C1)C2)CC)cccc3)C(OC)=O)C	DB00951	Isoniazid	O=C(NN)c1ccncc1	3a4
DB00909	Zonisamide	S(=O)(=O)(N)Cc1noc2c1cccc2	DB00951	Isoniazid	O=C(NN)c1ccncc1	3a4
DB00951	Isoniazid	O=C(NN)c1ccncc1	DB01198	Zopiclone	Clc1ccc(nc1)N1C(OC(=O)N2CCN(CC2)C)c2nccnc2C1=O	3a4
DB00285	Venlafaxine	O(C)c1ccc(cc1)C(CN(C)C)C1(O)CCCCC1	DB01167	Itraconazole	Clc1cc(Cl)ccc1[C@@]1(O[C@H](CO1)COc1ccc(N2CCN(CC2)c2ccc(N3C=NN(C(CC)C)C3=O)cc2)cc1)Cn1ncnc1	3a4
DB01167	Itraconazole	Clc1cc(Cl)ccc1[C@@]1(O[C@H](CO1)COc1ccc(N2CCN(CC2)c2ccc(N3C=NN(C(CC)C)C3=O)cc2)cc1)Cn1ncnc1	DB06212	Tolvaptan	Clc1cc2c(N(CCC[C@H]2O)C(=O)c2ccc(NC(=O)c3ccccc3C)cc2C)cc1	3a4
DB00862	Vardenafil	S(=O)(=O)(N1CCN(CC1)CC)c1cc(C2=NC(=O)c3n(N2)c(nc3C)CCC)c(OCC)cc1	DB01167	Itraconazole	Clc1cc(Cl)ccc1[C@@]1(O[C@H](CO1)COc1ccc(N2CCN(CC2)c2ccc(N3C=NN(C(CC)C)C3=O)cc2)cc1)Cn1ncnc1	3a4
DB00361	Vinorelbine	O(C)c1cc2N([C@@H]3[C@@]4([C@H]5N(CC=C[C@@]5(CC)[C@@H](OC(=O)C)[C@@]3(O)C(OC)=O)CC4)c2cc1[C@@]1(c2[nH]c3c(c2CN2CC(=C[C@@H](C1)C2)CC)cccc3)C(OC)=O)C	DB01167	Itraconazole	Clc1cc(Cl)ccc1[C@@]1(O[C@H](CO1)COc1ccc(N2CCN(CC2)c2ccc(N3C=NN(C(CC)C)C3=O)cc2)cc1)Cn1ncnc1	3a4
DB00317	Gefitinib	Clc1cc(Nc2ncnc3c2cc(OCCCN2CCOCC2)c(OC)c3)ccc1F	DB01167	Itraconazole	Clc1cc(Cl)ccc1[C@@]1(O[C@H](CO1)COc1ccc(N2CCN(CC2)c2ccc(N3C=NN(C(CC)C)C3=O)cc2)cc1)Cn1ncnc1	3a4
DB00661	Verapamil	O(C)c1cc(ccc1OC)C(C(C)C)(CCCN(CCc1cc(OC)c(OC)cc1)C)C#N	DB01167	Itraconazole	Clc1cc(Cl)ccc1[C@@]1(O[C@H](CO1)COc1ccc(N2CCN(CC2)c2ccc(N3C=NN(C(CC)C)C3=O)cc2)cc1)Cn1ncnc1	3a4
DB00909	Zonisamide	S(=O)(=O)(N)Cc1noc2c1cccc2	DB01167	Itraconazole	Clc1cc(Cl)ccc1[C@@]1(O[C@H](CO1)COc1ccc(N2CCN(CC2)c2ccc(N3C=NN(C(CC)C)C3=O)cc2)cc1)Cn1ncnc1	3a4
DB01167	Itraconazole	Clc1cc(Cl)ccc1[C@@]1(O[C@H](CO1)COc1ccc(N2CCN(CC2)c2ccc(N3C=NN(C(CC)C)C3=O)cc2)cc1)Cn1ncnc1	DB01198	Zopiclone	Clc1ccc(nc1)N1C(OC(=O)N2CCN(CC2)C)c2nccnc2C1=O	3a4
DB01026	Ketoconazole	Clc1cc(Cl)ccc1C1(OC(CO1)COc1ccc(N2CCN(CC2)C(=O)C)cc1)Cn1ccnc1	DB06702	Fesoterodine	O(C(=O)C(C)C)c1ccc(cc1[C@H](CCN(C(C)C)C(C)C)c1ccccc1)CO	3a4
DB01026	Ketoconazole	Clc1cc(Cl)ccc1C1(OC(CO1)COc1ccc(N2CCN(CC2)C(=O)C)cc1)Cn1ccnc1	DB06209	Prasugrel	s1c2CCN(Cc2cc1OC(=O)C)C(C(=O)C1CC1)c1ccccc1F	3a4
DB01026	Ketoconazole	Clc1cc(Cl)ccc1C1(OC(CO1)COc1ccc(N2CCN(CC2)C(=O)C)cc1)Cn1ccnc1	DB04946	Iloperidone	Fc1cc2onc(c2cc1)C1CCN(CC1)CCCOc1ccc(cc1OC)C(=O)C	3a4
DB01026	Ketoconazole	Clc1cc(Cl)ccc1C1(OC(CO1)COc1ccc(N2CCN(CC2)C(=O)C)cc1)Cn1ccnc1	DB06589	Pazopanib	S(=O)(=O)(N)c1cc(Nc2nc(N(C)c3cc4nn(C)c(c4cc3)C)ccn2)ccc1C	3a4
DB01026	Ketoconazole	Clc1cc(Cl)ccc1C1(OC(CO1)COc1ccc(N2CCN(CC2)C(=O)C)cc1)Cn1ccnc1	DB06335	Saxagliptin	OC12CC3(CC(C1)CC(C3)C2)[C@H](N)C(=O)N1[C@@H]2[C@H](C[C@H]1C#N)C2	3a4
DB00285	Venlafaxine	O(C)c1ccc(cc1)C(CN(C)C)C1(O)CCCCC1	DB01026	Ketoconazole	Clc1cc(Cl)ccc1C1(OC(CO1)COc1ccc(N2CCN(CC2)C(=O)C)cc1)Cn1ccnc1	3a4
DB00700	Eplerenone	O1[C@@]2(CCC1=O)CC[C@H]1[C@H]3[C@@]4(O[C@@H]4C[C@@]12C)[C@@]1(C(=CC(=O)CC1)C[C@H]3C(OC)=O)C	DB01026	Ketoconazole	Clc1cc(Cl)ccc1C1(OC(CO1)COc1ccc(N2CCN(CC2)C(=O)C)cc1)Cn1ccnc1	3a4
DB01026	Ketoconazole	Clc1cc(Cl)ccc1C1(OC(CO1)COc1ccc(N2CCN(CC2)C(=O)C)cc1)Cn1ccnc1	DB04938	Ospemifene	ClCC\C(=C(\c1ccc(OCCO)cc1)/c1ccccc1)\c1ccccc1	3a4
DB00661	Verapamil	O(C)c1cc(ccc1OC)C(C(C)C)(CCCN(CCc1cc(OC)c(OC)cc1)C)C#N	DB01026	Ketoconazole	Clc1cc(Cl)ccc1C1(OC(CO1)COc1ccc(N2CCN(CC2)C(=O)C)cc1)Cn1ccnc1	3a4
DB00909	Zonisamide	S(=O)(=O)(N)Cc1noc2c1cccc2	DB01026	Ketoconazole	Clc1cc(Cl)ccc1C1(OC(CO1)COc1ccc(N2CCN(CC2)C(=O)C)cc1)Cn1ccnc1	3a4
DB01259	Lapatinib	Clc1cc(Nc2ncnc3c2cc(cc3)-c2oc(cc2)CNCCS(=O)(=O)C)ccc1OCc1cc(F)ccc1	DB06589	Pazopanib	S(=O)(=O)(N)c1cc(Nc2nc(N(C)c3cc4nn(C)c(c4cc3)C)ccn2)ccc1C	3a4
DB00706	Tamsulosin	S(=O)(=O)(N)c1cc(ccc1OC)C[C@H](NCCOc1ccccc1OCC)C	DB01259	Lapatinib	Clc1cc(Nc2ncnc3c2cc(cc3)-c2oc(cc2)CNCCS(=O)(=O)C)ccc1OCc1cc(F)ccc1	3a4
DB00541	Vincristine	O(C)c1cc2N([C@@H]3[C@@]4([C@H]5N(CC=C[C@@]5(CC)[C@@H](OC(=O)C)[C@]3(O)C(OC)=O)CC4)c2cc1[C@@]1(c2[nH]c3c(c2CCN2C[C@@](O)(C[C@H](C1)C2)CC)cccc3)C(OC)=O)C=O	DB01601	Lopinavir	O(CC(=O)N[C@H]([C@@H](O)C[C@@H](NC(=O)[C@@H](N1CCCNC1=O)C(C)C)Cc1ccccc1)Cc1ccccc1)c1c(cccc1C)C	3a4
DB00361	Vinorelbine	O(C)c1cc2N([C@@H]3[C@@]4([C@H]5N(CC=C[C@@]5(CC)[C@@H](OC(=O)C)[C@@]3(O)C(OC)=O)CC4)c2cc1[C@@]1(c2[nH]c3c(c2CN2CC(=C[C@@H](C1)C2)CC)cccc3)C(OC)=O)C	DB01601	Lopinavir	O(CC(=O)N[C@H]([C@@H](O)C[C@@H](NC(=O)[C@@H](N1CCCNC1=O)C(C)C)Cc1ccccc1)Cc1ccccc1)c1c(cccc1C)C	3a4
DB00862	Vardenafil	S(=O)(=O)(N1CCN(CC1)CC)c1cc(C2=NC(=O)c3n(N2)c(nc3C)CCC)c(OCC)cc1	DB01601	Lopinavir	O(CC(=O)N[C@H]([C@@H](O)C[C@@H](NC(=O)[C@@H](N1CCCNC1=O)C(C)C)Cc1ccccc1)Cc1ccccc1)c1c(cccc1C)C	3a4
DB00404	Alprazolam	Clc1cc2c(-n3c(nnc3C)CN=C2c2ccccc2)cc1	DB00532	Mephenytoin	CCC1(NC(=O)N(C)C1=O)C1=CC=CC=C1	3a4
DB00475	Chlordiazepoxide	Clc1cc2c(N=C(NC)C[N+]([O-])=C2c2ccccc2)cc1	DB00532	Mephenytoin	CCC1(NC(=O)N(C)C1=O)C1=CC=CC=C1	3a4
DB00532	Mephenytoin	CCC1(NC(=O)N(C)C1=O)C1=CC=CC=C1	DB00628	Clorazepate	Clc1cc2c(NC(=O)C(N=C2c2ccccc2)C(O)=O)cc1	3a4
DB00532	Mephenytoin	CCC1(NC(=O)N(C)C1=O)C1=CC=CC=C1	DB00829	Diazepam	Clc1cc2c(N(C)C(=O)CN=C2c2ccccc2)cc1	3a4
DB00532	Mephenytoin	CCC1(NC(=O)N(C)C1=O)C1=CC=CC=C1	DB00690	Flurazepam	Clc1cc2c(N(CCN(CC)CC)C(=O)CN=C2c2ccccc2F)cc1	3a4
DB00532	Mephenytoin	CCC1(NC(=O)N(C)C1=O)C1=CC=CC=C1	DB00683	Midazolam	Clc1cc2c(-n3c(CN=C2c2ccccc2F)cnc3C)cc1	3a4
DB00532	Mephenytoin	CCC1(NC(=O)N(C)C1=O)C1=CC=CC=C1	DB00897	Triazolam	Clc1ccccc1C1=NCc2n(-c3c1cc(Cl)cc3)c(nn2)C	3a4
DB00706	Tamsulosin	S(=O)(=O)(N)c1cc(ccc1OC)C[C@H](NCCOc1ccccc1OCC)C	DB00916	Metronidazole	OCCn1c(ncc1[N+](=O)[O-])C	3a4
DB00570	Vinblastine	O(C)c1cc2N([C@@H]3[C@@]4([C@H]5N(CC=C[C@@]5(CC)[C@@H](OC(=O)C)[C@]3(O)C(OC)=O)CC4)c2cc1[C@@]1(c2[nH]c3c(c2CCN2C[C@@](O)(C[C@H](C1)C2)CC)cccc3)C(OC)=O)C	DB01110	Miconazole	Clc1cc(Cl)ccc1C(OCc1ccc(Cl)cc1Cl)Cn1ccnc1	3a4
DB00661	Verapamil	O(C)c1cc(ccc1OC)C(C(C)C)(CCCN(CCc1cc(OC)c(OC)cc1)C)C#N	DB01110	Miconazole	Clc1cc(Cl)ccc1C(OCc1ccc(Cl)cc1Cl)Cn1ccnc1	3a4
DB00541	Vincristine	O(C)c1cc2N([C@@H]3[C@@]4([C@H]5N(CC=C[C@@]5(CC)[C@@H](OC(=O)C)[C@]3(O)C(OC)=O)CC4)c2cc1[C@@]1(c2[nH]c3c(c2CCN2C[C@@](O)(C[C@H](C1)C2)CC)cccc3)C(OC)=O)C=O	DB01110	Miconazole	Clc1cc(Cl)ccc1C(OCc1ccc(Cl)cc1Cl)Cn1ccnc1	3a4
DB00361	Vinorelbine	O(C)c1cc2N([C@@H]3[C@@]4([C@H]5N(CC=C[C@@]5(CC)[C@@H](OC(=O)C)[C@@]3(O)C(OC)=O)CC4)c2cc1[C@@]1(c2[nH]c3c(c2CN2CC(=C[C@@H](C1)C2)CC)cccc3)C(OC)=O)C	DB01110	Miconazole	Clc1cc(Cl)ccc1C(OCc1ccc(Cl)cc1Cl)Cn1ccnc1	3a4
DB00862	Vardenafil	S(=O)(=O)(N1CCN(CC1)CC)c1cc(C2=NC(=O)c3n(N2)c(nc3C)CCC)c(OCC)cc1	DB01110	Miconazole	Clc1cc(Cl)ccc1C(OCc1ccc(Cl)cc1Cl)Cn1ccnc1	3a4
DB00343	Diltiazem	S1c2c(N(CCN(C)C)C(=O)[C@H](OC(=O)C)[C@@H]1c1ccc(OC)cc1)cccc2	DB06207	Silodosin	FC(F)(F)COc1ccccc1OCCN[C@@H](Cc1cc(c2N(CCc2c1)CCCO)C(=O)N)C	3a4
DB00361	Vinorelbine	O(C)c1cc2N([C@@H]3[C@@]4([C@H]5N(CC=C[C@@]5(CC)[C@@H](OC(=O)C)[C@@]3(O)C(OC)=O)CC4)c2cc1[C@@]1(c2[nH]c3c(c2CN2CC(=C[C@@H](C1)C2)CC)cccc3)C(OC)=O)C	DB01149	Nefazodone	Clc1cc(N2CCN(CC2)CCCN2N=C(N(CCOc3ccccc3)C2=O)CC)ccc1	3a4
DB00607	Nafcillin	S1[C@H]2N([C@@H](C(O)=O)C1(C)C)C(=O)[C@H]2NC(=O)c1c2c(ccc1OCC)cccc2	DB00661	Verapamil	O(C)c1cc(ccc1OC)C(C(C)C)(CCCN(CCc1cc(OC)c(OC)cc1)C)C#N	3a4
DB01149	Nefazodone	Clc1cc(N2CCN(CC2)CCCN2N=C(N(CCOc3ccccc3)C2=O)CC)ccc1	DB04855	Dronedarone	S(=O)(=O)(Nc1cc2c(oc(CCCC)c2C(=O)c2ccc(OCCCN(CCCC)CCCC)cc2)cc1)C	3a4
DB01149	Nefazodone	Clc1cc(N2CCN(CC2)CCCN2N=C(N(CCOc3ccccc3)C2=O)CC)ccc1	DB06212	Tolvaptan	Clc1cc2c(N(CCC[C@H]2O)C(=O)c2ccc(NC(=O)c3ccccc3C)cc2C)cc1	3a4
DB01149	Nefazodone	Clc1cc(N2CCN(CC2)CCCN2N=C(N(CCOc3ccccc3)C2=O)CC)ccc1	DB06335	Saxagliptin	OC12CC3(CC(C1)CC(C3)C2)[C@H](N)C(=O)N1[C@@H]2[C@H](C[C@H]1C#N)C2	3a4
DB00706	Tamsulosin	S(=O)(=O)(N)c1cc(ccc1OC)C[C@H](NCCOc1ccccc1OCC)C	DB01149	Nefazodone	Clc1cc(N2CCN(CC2)CCCN2N=C(N(CCOc3ccccc3)C2=O)CC)ccc1	3a4
DB00570	Vinblastine	O(C)c1cc2N([C@@H]3[C@@]4([C@H]5N(CC=C[C@@]5(CC)[C@@H](OC(=O)C)[C@]3(O)C(OC)=O)CC4)c2cc1[C@@]1(c2[nH]c3c(c2CCN2C[C@@](O)(C[C@H](C1)C2)CC)cccc3)C(OC)=O)C	DB01149	Nefazodone	Clc1cc(N2CCN(CC2)CCCN2N=C(N(CCOc3ccccc3)C2=O)CC)ccc1	3a4
DB01076	Atorvastatin	Fc1ccc(cc1)-c1n(CCC(O)CC(O)CC(=O)[O-])c(C(C)C)c(C(=O)Nc2ccccc2)c1-c1ccccc1	DB01149	Nefazodone	Clc1cc(N2CCN(CC2)CCCN2N=C(N(CCOc3ccccc3)C2=O)CC)ccc1	3a4
DB01149	Nefazodone	Clc1cc(N2CCN(CC2)CCCN2N=C(N(CCOc3ccccc3)C2=O)CC)ccc1	DB01558	Bromazepam	Brc1cc2c(NC(=O)CN=C2c2ncccc2)cc1	3a4
DB00439	Cerivastatin	COCC1=C(C2=CC=C(F)C=C2)C(\C=C\[C@@H](O)C[C@@H](O)CC(O)=O)=C(C(C)C)N=C1C(C)C	DB01149	Nefazodone	Clc1cc(N2CCN(CC2)CCCN2N=C(N(CCOc3ccccc3)C2=O)CC)ccc1	3a4
DB00227	Lovastatin	O1[C@@H](C[C@@H](O)CC1=O)CC[C@@H]1[C@@H]2C(=C[C@@H](C[C@@H]2OC(=O)[C@H](CC)C)C)C=C[C@@H]1C	DB01149	Nefazodone	Clc1cc(N2CCN(CC2)CCCN2N=C(N(CCOc3ccccc3)C2=O)CC)ccc1	3a4
DB00661	Verapamil	O(C)c1cc(ccc1OC)C(C(C)C)(CCCN(CCc1cc(OC)c(OC)cc1)C)C#N	DB01149	Nefazodone	Clc1cc(N2CCN(CC2)CCCN2N=C(N(CCOc3ccccc3)C2=O)CC)ccc1	3a4
DB00541	Vincristine	O(C)c1cc2N([C@@H]3[C@@]4([C@H]5N(CC=C[C@@]5(CC)[C@@H](OC(=O)C)[C@]3(O)C(OC)=O)CC4)c2cc1[C@@]1(c2[nH]c3c(c2CCN2C[C@@](O)(C[C@H](C1)C2)CC)cccc3)C(OC)=O)C=O	DB01149	Nefazodone	Clc1cc(N2CCN(CC2)CCCN2N=C(N(CCOc3ccccc3)C2=O)CC)ccc1	3a4
DB00425	Zolpidem	O=C(N(C)C)Cc1n2C=C(C=Cc2nc1-c1ccc(cc1)C)C	DB01149	Nefazodone	Clc1cc(N2CCN(CC2)CCCN2N=C(N(CCOc3ccccc3)C2=O)CC)ccc1	3a4
DB00909	Zonisamide	S(=O)(=O)(N)Cc1noc2c1cccc2	DB01149	Nefazodone	Clc1cc(N2CCN(CC2)CCCN2N=C(N(CCOc3ccccc3)C2=O)CC)ccc1	3a4
DB01149	Nefazodone	Clc1cc(N2CCN(CC2)CCCN2N=C(N(CCOc3ccccc3)C2=O)CC)ccc1	DB01198	Zopiclone	Clc1ccc(nc1)N1C(OC(=O)N2CCN(CC2)C)c2nccnc2C1=O	3a4
DB00862	Vardenafil	S(=O)(=O)(N1CCN(CC1)CC)c1cc(C2=NC(=O)c3n(N2)c(nc3C)CCC)c(OCC)cc1	DB01149	Nefazodone	Clc1cc(N2CCN(CC2)CCCN2N=C(N(CCOc3ccccc3)C2=O)CC)ccc1	3a4
DB00238	Nevirapine	O=C1Nc2c(nccc2C)N(c2ncccc12)C1CC1	DB00682	Warfarin	O1c2c(cccc2)C(O)=C(C(CC(=O)C)c2ccccc2)C1=O	3a4
DB00285	Venlafaxine	O(C)c1ccc(cc1)C(CN(C)C)C1(O)CCCCC1	DB00622	Nicardipine	O(C(=O)C=1C(C(C(OC)=O)=C(NC=1C)C)c1cc([N+](=O)[O-])ccc1)CCN(Cc1ccccc1)C	3a4
DB00570	Vinblastine	O(C)c1cc2N([C@@H]3[C@@]4([C@H]5N(CC=C[C@@]5(CC)[C@@H](OC(=O)C)[C@]3(O)C(OC)=O)CC4)c2cc1[C@@]1(c2[nH]c3c(c2CCN2C[C@@](O)(C[C@H](C1)C2)CC)cccc3)C(OC)=O)C	DB00622	Nicardipine	O(C(=O)C=1C(C(C(OC)=O)=C(NC=1C)C)c1cc([N+](=O)[O-])ccc1)CCN(Cc1ccccc1)C	3a4
DB00622	Nicardipine	O(C(=O)C=1C(C(C(OC)=O)=C(NC=1C)C)c1cc([N+](=O)[O-])ccc1)CCN(Cc1ccccc1)C	DB01558	Bromazepam	Brc1cc2c(NC(=O)CN=C2c2ncccc2)cc1	3a4
DB00622	Nicardipine	O(C(=O)C=1C(C(C(OC)=O)=C(NC=1C)C)c1cc([N+](=O)[O-])ccc1)CCN(Cc1ccccc1)C	DB00661	Verapamil	O(C)c1cc(ccc1OC)C(C(C)C)(CCCN(CCc1cc(OC)c(OC)cc1)C)C#N	3a4
DB00541	Vincristine	O(C)c1cc2N([C@@H]3[C@@]4([C@H]5N(CC=C[C@@]5(CC)[C@@H](OC(=O)C)[C@]3(O)C(OC)=O)CC4)c2cc1[C@@]1(c2[nH]c3c(c2CCN2C[C@@](O)(C[C@H](C1)C2)CC)cccc3)C(OC)=O)C=O	DB00622	Nicardipine	O(C(=O)C=1C(C(C(OC)=O)=C(NC=1C)C)c1cc([N+](=O)[O-])ccc1)CCN(Cc1ccccc1)C	3a4
DB00361	Vinorelbine	O(C)c1cc2N([C@@H]3[C@@]4([C@H]5N(CC=C[C@@]5(CC)[C@@H](OC(=O)C)[C@@]3(O)C(OC)=O)CC4)c2cc1[C@@]1(c2[nH]c3c(c2CN2CC(=C[C@@H](C1)C2)CC)cccc3)C(OC)=O)C	DB00622	Nicardipine	O(C(=O)C=1C(C(C(OC)=O)=C(NC=1C)C)c1cc([N+](=O)[O-])ccc1)CCN(Cc1ccccc1)C	3a4
DB00425	Zolpidem	O=C(N(C)C)Cc1n2C=C(C=Cc2nc1-c1ccc(cc1)C)C	DB00622	Nicardipine	O(C(=O)C=1C(C(C(OC)=O)=C(NC=1C)C)c1cc([N+](=O)[O-])ccc1)CCN(Cc1ccccc1)C	3a4
DB00622	Nicardipine	O(C(=O)C=1C(C(C(OC)=O)=C(NC=1C)C)c1cc([N+](=O)[O-])ccc1)CCN(Cc1ccccc1)C	DB00909	Zonisamide	S(=O)(=O)(N)Cc1noc2c1cccc2	3a4
DB00622	Nicardipine	O(C(=O)C=1C(C(C(OC)=O)=C(NC=1C)C)c1cc([N+](=O)[O-])ccc1)CCN(Cc1ccccc1)C	DB01198	Zopiclone	Clc1ccc(nc1)N1C(OC(=O)N2CCN(CC2)C)c2nccnc2C1=O	3a4
DB00622	Nicardipine	O(C(=O)C=1C(C(C(OC)=O)=C(NC=1C)C)c1cc([N+](=O)[O-])ccc1)CCN(Cc1ccccc1)C	DB00862	Vardenafil	S(=O)(=O)(N1CCN(CC1)CC)c1cc(C2=NC(=O)c3n(N2)c(nc3C)CCC)c(OCC)cc1	3a4
DB00706	Tamsulosin	S(=O)(=O)(N)c1cc(ccc1OC)C[C@H](NCCOc1ccccc1OCC)C	DB01059	Norfloxacin	Fc1cc2c(N(C=C(C(O)=O)C2=O)CC)cc1N1CCNCC1	3a4
DB00252	Phenytoin	O=C1NC(=O)NC1(c1ccccc1)c1ccccc1	DB00404	Alprazolam	Clc1cc2c(-n3c(nnc3C)CN=C2c2ccccc2)cc1	3a4
DB00252	Phenytoin	O=C1NC(=O)NC1(c1ccccc1)c1ccccc1	DB00475	Chlordiazepoxide	Clc1cc2c(N=C(NC)C[N+]([O-])=C2c2ccccc2)cc1	3a4
DB00252	Phenytoin	O=C1NC(=O)NC1(c1ccccc1)c1ccccc1	DB00628	Clorazepate	Clc1cc2c(NC(=O)C(N=C2c2ccccc2)C(O)=O)cc1	3a4
DB00252	Phenytoin	O=C1NC(=O)NC1(c1ccccc1)c1ccccc1	DB00829	Diazepam	Clc1cc2c(N(C)C(=O)CN=C2c2ccccc2)cc1	3a4
DB00252	Phenytoin	O=C1NC(=O)NC1(c1ccccc1)c1ccccc1	DB00690	Flurazepam	Clc1cc2c(N(CCN(CC)CC)C(=O)CN=C2c2ccccc2F)cc1	3a4
DB00252	Phenytoin	O=C1NC(=O)NC1(c1ccccc1)c1ccccc1	DB00683	Midazolam	Clc1cc2c(-n3c(CN=C2c2ccccc2F)cnc3C)cc1	3a4
DB00252	Phenytoin	O=C1NC(=O)NC1(c1ccccc1)c1ccccc1	DB00897	Triazolam	Clc1ccccc1C1=NCc2n(-c3c1cc(Cl)cc3)c(nn2)C	3a4
DB00706	Tamsulosin	S(=O)(=O)(N)c1cc(ccc1OC)C[C@H](NCCOc1ccccc1OCC)C	DB01263	Posaconazole	Fc1cc(F)ccc1[C@@]1(OC[C@H](C1)COc1ccc(N2CCN(CC2)c2ccc(N3C=NN([C@H]([C@@H](O)C)CC)C3=O)cc2)cc1)Cn1ncnc1	3a4
DB00285	Venlafaxine	O(C)c1ccc(cc1)C(CN(C)C)C1(O)CCCCC1	DB01263	Posaconazole	Fc1cc(F)ccc1[C@@]1(OC[C@H](C1)COc1ccc(N2CCN(CC2)c2ccc(N3C=NN([C@H]([C@@H](O)C)CC)C3=O)cc2)cc1)Cn1ncnc1	3a4
DB00570	Vinblastine	O(C)c1cc2N([C@@H]3[C@@]4([C@H]5N(CC=C[C@@]5(CC)[C@@H](OC(=O)C)[C@]3(O)C(OC)=O)CC4)c2cc1[C@@]1(c2[nH]c3c(c2CCN2C[C@@](O)(C[C@H](C1)C2)CC)cccc3)C(OC)=O)C	DB01263	Posaconazole	Fc1cc(F)ccc1[C@@]1(OC[C@H](C1)COc1ccc(N2CCN(CC2)c2ccc(N3C=NN([C@H]([C@@H](O)C)CC)C3=O)cc2)cc1)Cn1ncnc1	3a4
DB00661	Verapamil	O(C)c1cc(ccc1OC)C(C(C)C)(CCCN(CCc1cc(OC)c(OC)cc1)C)C#N	DB01263	Posaconazole	Fc1cc(F)ccc1[C@@]1(OC[C@H](C1)COc1ccc(N2CCN(CC2)c2ccc(N3C=NN([C@H]([C@@H](O)C)CC)C3=O)cc2)cc1)Cn1ncnc1	3a4
DB00541	Vincristine	O(C)c1cc2N([C@@H]3[C@@]4([C@H]5N(CC=C[C@@]5(CC)[C@@H](OC(=O)C)[C@]3(O)C(OC)=O)CC4)c2cc1[C@@]1(c2[nH]c3c(c2CCN2C[C@@](O)(C[C@H](C1)C2)CC)cccc3)C(OC)=O)C=O	DB01263	Posaconazole	Fc1cc(F)ccc1[C@@]1(OC[C@H](C1)COc1ccc(N2CCN(CC2)c2ccc(N3C=NN([C@H]([C@@H](O)C)CC)C3=O)cc2)cc1)Cn1ncnc1	3a4
DB00361	Vinorelbine	O(C)c1cc2N([C@@H]3[C@@]4([C@H]5N(CC=C[C@@]5(CC)[C@@H](OC(=O)C)[C@@]3(O)C(OC)=O)CC4)c2cc1[C@@]1(c2[nH]c3c(c2CN2CC(=C[C@@H](C1)C2)CC)cccc3)C(OC)=O)C	DB01263	Posaconazole	Fc1cc(F)ccc1[C@@]1(OC[C@H](C1)COc1ccc(N2CCN(CC2)c2ccc(N3C=NN([C@H]([C@@H](O)C)CC)C3=O)cc2)cc1)Cn1ncnc1	3a4
DB00425	Zolpidem	O=C(N(C)C)Cc1n2C=C(C=Cc2nc1-c1ccc(cc1)C)C	DB01263	Posaconazole	Fc1cc(F)ccc1[C@@]1(OC[C@H](C1)COc1ccc(N2CCN(CC2)c2ccc(N3C=NN([C@H]([C@@H](O)C)CC)C3=O)cc2)cc1)Cn1ncnc1	3a4
DB00909	Zonisamide	S(=O)(=O)(N)Cc1noc2c1cccc2	DB01263	Posaconazole	Fc1cc(F)ccc1[C@@]1(OC[C@H](C1)COc1ccc(N2CCN(CC2)c2ccc(N3C=NN([C@H]([C@@H](O)C)CC)C3=O)cc2)cc1)Cn1ncnc1	3a4
DB01198	Zopiclone	Clc1ccc(nc1)N1C(OC(=O)N2CCN(CC2)C)c2nccnc2C1=O	DB01263	Posaconazole	Fc1cc(F)ccc1[C@@]1(OC[C@H](C1)COc1ccc(N2CCN(CC2)c2ccc(N3C=NN([C@H]([C@@H](O)C)CC)C3=O)cc2)cc1)Cn1ncnc1	3a4
DB00862	Vardenafil	S(=O)(=O)(N1CCN(CC1)CC)c1cc(C2=NC(=O)c3n(N2)c(nc3C)CCC)c(OCC)cc1	DB01263	Posaconazole	Fc1cc(F)ccc1[C@@]1(OC[C@H](C1)COc1ccc(N2CCN(CC2)c2ccc(N3C=NN([C@H]([C@@H](O)C)CC)C3=O)cc2)cc1)Cn1ncnc1	3a4
DB00570	Vinblastine	O(C)c1cc2N([C@@H]3[C@@]4([C@H]5N(CC=C[C@@]5(CC)[C@@H](OC(=O)C)[C@]3(O)C(OC)=O)CC4)c2cc1[C@@]1(c2[nH]c3c(c2CCN2C[C@@](O)(C[C@H](C1)C2)CC)cccc3)C(OC)=O)C	DB00908	Quinidine	O(C)c1cc2c(nccc2[C@H](O)[C@@H]2N3C[C@@H]([C@H](C2)CC3)C=C)cc1	3a4
DB00908	Quinidine	O(C)c1cc2c(nccc2[C@H](O)[C@@H]2N3C[C@@H]([C@H](C2)CC3)C=C)cc1	DB01558	Bromazepam	Brc1cc2c(NC(=O)CN=C2c2ncccc2)cc1	3a4
DB00541	Vincristine	O(C)c1cc2N([C@@H]3[C@@]4([C@H]5N(CC=C[C@@]5(CC)[C@@H](OC(=O)C)[C@]3(O)C(OC)=O)CC4)c2cc1[C@@]1(c2[nH]c3c(c2CCN2C[C@@](O)(C[C@H](C1)C2)CC)cccc3)C(OC)=O)C=O	DB00908	Quinidine	O(C)c1cc2c(nccc2[C@H](O)[C@@H]2N3C[C@@H]([C@H](C2)CC3)C=C)cc1	3a4
DB00361	Vinorelbine	O(C)c1cc2N([C@@H]3[C@@]4([C@H]5N(CC=C[C@@]5(CC)[C@@H](OC(=O)C)[C@@]3(O)C(OC)=O)CC4)c2cc1[C@@]1(c2[nH]c3c(c2CN2CC(=C[C@@H](C1)C2)CC)cccc3)C(OC)=O)C	DB00908	Quinidine	O(C)c1cc2c(nccc2[C@H](O)[C@@H]2N3C[C@@H]([C@H](C2)CC3)C=C)cc1	3a4
DB00425	Zolpidem	O=C(N(C)C)Cc1n2C=C(C=Cc2nc1-c1ccc(cc1)C)C	DB00908	Quinidine	O(C)c1cc2c(nccc2[C@H](O)[C@@H]2N3C[C@@H]([C@H](C2)CC3)C=C)cc1	3a4
DB00908	Quinidine	O(C)c1cc2c(nccc2[C@H](O)[C@@H]2N3C[C@@H]([C@H](C2)CC3)C=C)cc1	DB00909	Zonisamide	S(=O)(=O)(N)Cc1noc2c1cccc2	3a4
DB00908	Quinidine	O(C)c1cc2c(nccc2[C@H](O)[C@@H]2N3C[C@@H]([C@H](C2)CC3)C=C)cc1	DB01198	Zopiclone	Clc1ccc(nc1)N1C(OC(=O)N2CCN(CC2)C)c2nccnc2C1=O	3a4
DB00862	Vardenafil	S(=O)(=O)(N1CCN(CC1)CC)c1cc(C2=NC(=O)c3n(N2)c(nc3C)CCC)c(OCC)cc1	DB00908	Quinidine	O(C)c1cc2c(nccc2[C@H](O)[C@@H]2N3C[C@@H]([C@H](C2)CC3)C=C)cc1	3a4
DB00503	Ritonavir	s1cncc1COC(=O)N[C@H]([C@@H](O)C[C@@H](NC(=O)[C@@H](NC(=O)N(Cc1nc(sc1)C(C)C)C)C(C)C)Cc1ccccc1)Cc1ccccc1	DB06209	Prasugrel	s1c2CCN(Cc2cc1OC(=O)C)C(C(=O)C1CC1)c1ccccc1F	3a4
DB00503	Ritonavir	s1cncc1COC(=O)N[C@H]([C@@H](O)C[C@@H](NC(=O)[C@@H](NC(=O)N(Cc1nc(sc1)C(C)C)C)C(C)C)Cc1ccccc1)Cc1ccccc1	DB04855	Dronedarone	S(=O)(=O)(Nc1cc2c(oc(CCCC)c2C(=O)c2ccc(OCCCN(CCCC)CCCC)cc2)cc1)C	3a4
DB00503	Ritonavir	s1cncc1COC(=O)N[C@H]([C@@H](O)C[C@@H](NC(=O)[C@@H](NC(=O)N(Cc1nc(sc1)C(C)C)C)C(C)C)Cc1ccccc1)Cc1ccccc1	DB06212	Tolvaptan	Clc1cc2c(N(CCC[C@H]2O)C(=O)c2ccc(NC(=O)c3ccccc3C)cc2C)cc1	3a4
DB00503	Ritonavir	s1cncc1COC(=O)N[C@H]([C@@H](O)C[C@@H](NC(=O)[C@@H](NC(=O)N(Cc1nc(sc1)C(C)C)C)C(C)C)Cc1ccccc1)Cc1ccccc1	DB06589	Pazopanib	S(=O)(=O)(N)c1cc(Nc2nc(N(C)c3cc4nn(C)c(c4cc3)C)ccn2)ccc1C	3a4
DB00503	Ritonavir	s1cncc1COC(=O)N[C@H]([C@@H](O)C[C@@H](NC(=O)[C@@H](NC(=O)N(Cc1nc(sc1)C(C)C)C)C(C)C)Cc1ccccc1)Cc1ccccc1	DB06335	Saxagliptin	OC12CC3(CC(C1)CC(C3)C2)[C@H](N)C(=O)N1[C@@H]2[C@H](C[C@H]1C#N)C2	3a4
DB00503	Ritonavir	s1cncc1COC(=O)N[C@H]([C@@H](O)C[C@@H](NC(=O)[C@@H](NC(=O)N(Cc1nc(sc1)C(C)C)C)C(C)C)Cc1ccccc1)Cc1ccccc1	DB00862	Vardenafil	S(=O)(=O)(N1CCN(CC1)CC)c1cc(C2=NC(=O)c3n(N2)c(nc3C)CCC)c(OCC)cc1	3a4
DB00503	Ritonavir	s1cncc1COC(=O)N[C@H]([C@@H](O)C[C@@H](NC(=O)[C@@H](NC(=O)N(Cc1nc(sc1)C(C)C)C)C(C)C)Cc1ccccc1)Cc1ccccc1	DB00541	Vincristine	O(C)c1cc2N([C@@H]3[C@@]4([C@H]5N(CC=C[C@@]5(CC)[C@@H](OC(=O)C)[C@]3(O)C(OC)=O)CC4)c2cc1[C@@]1(c2[nH]c3c(c2CCN2C[C@@](O)(C[C@H](C1)C2)CC)cccc3)C(OC)=O)C=O	3a4
DB00503	Ritonavir	s1cncc1COC(=O)N[C@H]([C@@H](O)C[C@@H](NC(=O)[C@@H](NC(=O)N(Cc1nc(sc1)C(C)C)C)C(C)C)Cc1ccccc1)Cc1ccccc1	DB00570	Vinblastine	O(C)c1cc2N([C@@H]3[C@@]4([C@H]5N(CC=C[C@@]5(CC)[C@@H](OC(=O)C)[C@]3(O)C(OC)=O)CC4)c2cc1[C@@]1(c2[nH]c3c(c2CCN2C[C@@](O)(C[C@H](C1)C2)CC)cccc3)C(OC)=O)C	3a4
DB00503	Ritonavir	s1cncc1COC(=O)N[C@H]([C@@H](O)C[C@@H](NC(=O)[C@@H](NC(=O)N(Cc1nc(sc1)C(C)C)C)C(C)C)Cc1ccccc1)Cc1ccccc1	DB01558	Bromazepam	Brc1cc2c(NC(=O)CN=C2c2ncccc2)cc1	3a4
DB00503	Ritonavir	s1cncc1COC(=O)N[C@H]([C@@H](O)C[C@@H](NC(=O)[C@@H](NC(=O)N(Cc1nc(sc1)C(C)C)C)C(C)C)Cc1ccccc1)Cc1ccccc1	DB00661	Verapamil	O(C)c1cc(ccc1OC)C(C(C)C)(CCCN(CCc1cc(OC)c(OC)cc1)C)C#N	3a4
DB00361	Vinorelbine	O(C)c1cc2N([C@@H]3[C@@]4([C@H]5N(CC=C[C@@]5(CC)[C@@H](OC(=O)C)[C@@]3(O)C(OC)=O)CC4)c2cc1[C@@]1(c2[nH]c3c(c2CN2CC(=C[C@@H](C1)C2)CC)cccc3)C(OC)=O)C	DB00503	Ritonavir	s1cncc1COC(=O)N[C@H]([C@@H](O)C[C@@H](NC(=O)[C@@H](NC(=O)N(Cc1nc(sc1)C(C)C)C)C(C)C)Cc1ccccc1)Cc1ccccc1	3a4
DB00425	Zolpidem	O=C(N(C)C)Cc1n2C=C(C=Cc2nc1-c1ccc(cc1)C)C	DB00503	Ritonavir	s1cncc1COC(=O)N[C@H]([C@@H](O)C[C@@H](NC(=O)[C@@H](NC(=O)N(Cc1nc(sc1)C(C)C)C)C(C)C)Cc1ccccc1)Cc1ccccc1	3a4
DB00503	Ritonavir	s1cncc1COC(=O)N[C@H]([C@@H](O)C[C@@H](NC(=O)[C@@H](NC(=O)N(Cc1nc(sc1)C(C)C)C)C(C)C)Cc1ccccc1)Cc1ccccc1	DB00909	Zonisamide	S(=O)(=O)(N)Cc1noc2c1cccc2	3a4
DB00503	Ritonavir	s1cncc1COC(=O)N[C@H]([C@@H](O)C[C@@H](NC(=O)[C@@H](NC(=O)N(Cc1nc(sc1)C(C)C)C)C(C)C)Cc1ccccc1)Cc1ccccc1	DB01198	Zopiclone	Clc1ccc(nc1)N1C(OC(=O)N2CCN(CC2)C)c2nccnc2C1=O	3a4
DB01232	Saquinavir	OC(=NC(C)(C)C)[C@H]1N(C[C@@H]2[C@H](C1)CCCC2)C[C@@H](O)[C@@H](N=C(O)[C@@H](NC(=O)c1nc2c(cc1)cccc2)CC(O)=N)Cc1ccccc1	DB06212	Tolvaptan	Clc1cc2c(N(CCC[C@H]2O)C(=O)c2ccc(NC(=O)c3ccccc3C)cc2C)cc1	3a4
DB00706	Tamsulosin	S(=O)(=O)(N)c1cc(ccc1OC)C[C@H](NCCOc1ccccc1OCC)C	DB01232	Saquinavir	OC(=NC(C)(C)C)[C@H]1N(C[C@@H]2[C@H](C1)CCCC2)C[C@@H](O)[C@@H](N=C(O)[C@@H](NC(=O)c1nc2c(cc1)cccc2)CC(O)=N)Cc1ccccc1	3a4
DB00285	Venlafaxine	O(C)c1ccc(cc1)C(CN(C)C)C1(O)CCCCC1	DB01232	Saquinavir	OC(=NC(C)(C)C)[C@H]1N(C[C@@H]2[C@H](C1)CCCC2)C[C@@H](O)[C@@H](N=C(O)[C@@H](NC(=O)c1nc2c(cc1)cccc2)CC(O)=N)Cc1ccccc1	3a4
DB00570	Vinblastine	O(C)c1cc2N([C@@H]3[C@@]4([C@H]5N(CC=C[C@@]5(CC)[C@@H](OC(=O)C)[C@]3(O)C(OC)=O)CC4)c2cc1[C@@]1(c2[nH]c3c(c2CCN2C[C@@](O)(C[C@H](C1)C2)CC)cccc3)C(OC)=O)C	DB01232	Saquinavir	OC(=NC(C)(C)C)[C@H]1N(C[C@@H]2[C@H](C1)CCCC2)C[C@@H](O)[C@@H](N=C(O)[C@@H](NC(=O)c1nc2c(cc1)cccc2)CC(O)=N)Cc1ccccc1	3a4
DB01232	Saquinavir	OC(=NC(C)(C)C)[C@H]1N(C[C@@H]2[C@H](C1)CCCC2)C[C@@H](O)[C@@H](N=C(O)[C@@H](NC(=O)c1nc2c(cc1)cccc2)CC(O)=N)Cc1ccccc1	DB01558	Bromazepam	Brc1cc2c(NC(=O)CN=C2c2ncccc2)cc1	3a4
DB00661	Verapamil	O(C)c1cc(ccc1OC)C(C(C)C)(CCCN(CCc1cc(OC)c(OC)cc1)C)C#N	DB01232	Saquinavir	OC(=NC(C)(C)C)[C@H]1N(C[C@@H]2[C@H](C1)CCCC2)C[C@@H](O)[C@@H](N=C(O)[C@@H](NC(=O)c1nc2c(cc1)cccc2)CC(O)=N)Cc1ccccc1	3a4
DB00541	Vincristine	O(C)c1cc2N([C@@H]3[C@@]4([C@H]5N(CC=C[C@@]5(CC)[C@@H](OC(=O)C)[C@]3(O)C(OC)=O)CC4)c2cc1[C@@]1(c2[nH]c3c(c2CCN2C[C@@](O)(C[C@H](C1)C2)CC)cccc3)C(OC)=O)C=O	DB01232	Saquinavir	OC(=NC(C)(C)C)[C@H]1N(C[C@@H]2[C@H](C1)CCCC2)C[C@@H](O)[C@@H](N=C(O)[C@@H](NC(=O)c1nc2c(cc1)cccc2)CC(O)=N)Cc1ccccc1	3a4
DB00361	Vinorelbine	O(C)c1cc2N([C@@H]3[C@@]4([C@H]5N(CC=C[C@@]5(CC)[C@@H](OC(=O)C)[C@@]3(O)C(OC)=O)CC4)c2cc1[C@@]1(c2[nH]c3c(c2CN2CC(=C[C@@H](C1)C2)CC)cccc3)C(OC)=O)C	DB01232	Saquinavir	OC(=NC(C)(C)C)[C@H]1N(C[C@@H]2[C@H](C1)CCCC2)C[C@@H](O)[C@@H](N=C(O)[C@@H](NC(=O)c1nc2c(cc1)cccc2)CC(O)=N)Cc1ccccc1	3a4
DB00425	Zolpidem	O=C(N(C)C)Cc1n2C=C(C=Cc2nc1-c1ccc(cc1)C)C	DB01232	Saquinavir	OC(=NC(C)(C)C)[C@H]1N(C[C@@H]2[C@H](C1)CCCC2)C[C@@H](O)[C@@H](N=C(O)[C@@H](NC(=O)c1nc2c(cc1)cccc2)CC(O)=N)Cc1ccccc1	3a4
DB00909	Zonisamide	S(=O)(=O)(N)Cc1noc2c1cccc2	DB01232	Saquinavir	OC(=NC(C)(C)C)[C@H]1N(C[C@@H]2[C@H](C1)CCCC2)C[C@@H](O)[C@@H](N=C(O)[C@@H](NC(=O)c1nc2c(cc1)cccc2)CC(O)=N)Cc1ccccc1	3a4
DB01198	Zopiclone	Clc1ccc(nc1)N1C(OC(=O)N2CCN(CC2)C)c2nccnc2C1=O	DB01232	Saquinavir	OC(=NC(C)(C)C)[C@H]1N(C[C@@H]2[C@H](C1)CCCC2)C[C@@H](O)[C@@H](N=C(O)[C@@H](NC(=O)c1nc2c(cc1)cccc2)CC(O)=N)Cc1ccccc1	3a4
DB00862	Vardenafil	S(=O)(=O)(N1CCN(CC1)CC)c1cc(C2=NC(=O)c3n(N2)c(nc3C)CCC)c(OCC)cc1	DB01232	Saquinavir	OC(=NC(C)(C)C)[C@H]1N(C[C@@H]2[C@H](C1)CCCC2)C[C@@H](O)[C@@H](N=C(O)[C@@H](NC(=O)c1nc2c(cc1)cccc2)CC(O)=N)Cc1ccccc1	3a4
DB00641	Simvastatin	O1[C@@H](C[C@@H](O)CC1=O)CC[C@@H]1[C@@H]2C(=C[C@@H](C[C@@H]2OC(=O)C(CC)(C)C)C)C=C[C@@H]1C	DB06335	Saxagliptin	OC12CC3(CC(C1)CC(C3)C2)[C@H](N)C(=O)N1[C@@H]2[C@H](C[C@H]1C#N)C2	3a4
DB06268	Sitaxentan	Clc1c(noc1NS(=O)(=O)c1ccsc1C(=O)Cc1cc2OCOc2cc1C)C	DB08895	Tofacitinib	O=C(N1C[C@H](N(C)c2ncnc3[nH]ccc23)[C@@H](CC1)C)CC#N	3a4
DB00706	Tamsulosin	S(=O)(=O)(N)c1cc(ccc1OC)C[C@H](NCCOc1ccccc1OCC)C	DB06268	Sitaxentan	Clc1c(noc1NS(=O)(=O)c1ccsc1C(=O)Cc1cc2OCOc2cc1C)C	3a4
DB00570	Vinblastine	O(C)c1cc2N([C@@H]3[C@@]4([C@H]5N(CC=C[C@@]5(CC)[C@@H](OC(=O)C)[C@]3(O)C(OC)=O)CC4)c2cc1[C@@]1(c2[nH]c3c(c2CCN2C[C@@](O)(C[C@H](C1)C2)CC)cccc3)C(OC)=O)C	DB06145	Spiramycin	O1[C@@H](C\C=C\C=C\[C@H](O[C@@H]2O[C@@H](C)[C@@H](N(C)C)CC2)[C@@H](C[C@H](CC=O)[C@H](O[C@@H]2O[C@H](C)[C@@H](O[C@@H]3O[C@@H](C)[C@H](O)[C@](O)(C3)C)[C@H](N(C)C)[C@H]2O)[C@@H](OC)[C@H](O)CC1=O)C)C	3a4
DB00541	Vincristine	O(C)c1cc2N([C@@H]3[C@@]4([C@H]5N(CC=C[C@@]5(CC)[C@@H](OC(=O)C)[C@]3(O)C(OC)=O)CC4)c2cc1[C@@]1(c2[nH]c3c(c2CCN2C[C@@](O)(C[C@H](C1)C2)CC)cccc3)C(OC)=O)C=O	DB06145	Spiramycin	O1[C@@H](C\C=C\C=C\[C@H](O[C@@H]2O[C@@H](C)[C@@H](N(C)C)CC2)[C@@H](C[C@H](CC=O)[C@H](O[C@@H]2O[C@H](C)[C@@H](O[C@@H]3O[C@@H](C)[C@H](O)[C@](O)(C3)C)[C@H](N(C)C)[C@H]2O)[C@@H](OC)[C@H](O)CC1=O)C)C	3a4
DB00361	Vinorelbine	O(C)c1cc2N([C@@H]3[C@@]4([C@H]5N(CC=C[C@@]5(CC)[C@@H](OC(=O)C)[C@@]3(O)C(OC)=O)CC4)c2cc1[C@@]1(c2[nH]c3c(c2CN2CC(=C[C@@H](C1)C2)CC)cccc3)C(OC)=O)C	DB06145	Spiramycin	O1[C@@H](C\C=C\C=C\[C@H](O[C@@H]2O[C@@H](C)[C@@H](N(C)C)CC2)[C@@H](C[C@H](CC=O)[C@H](O[C@@H]2O[C@H](C)[C@@H](O[C@@H]3O[C@@H](C)[C@H](O)[C@](O)(C3)C)[C@H](N(C)C)[C@H]2O)[C@@H](OC)[C@H](O)CC1=O)C)C	3a4
DB01026	Ketoconazole	Clc1cc(Cl)ccc1C1(OC(CO1)COc1ccc(N2CCN(CC2)C(=O)C)cc1)Cn1ccnc1	DB05521	Telaprevir	O=C(N[C@H](C(=O)N[C@@H](C(C)(C)C)C(=O)N1C[C@H]2[C@H](CCC2)[C@H]1C(=O)N[C@H](C(=O)C(=O)NC1CC1)CCC)C1CCCCC1)c1nccnc1	3a4
DB01026	Ketoconazole	Clc1cc(Cl)ccc1C1(OC(CO1)COc1ccc(N2CCN(CC2)C(=O)C)cc1)Cn1ccnc1	DB05039	Indacaterol	Oc1c2NC(=O)C=Cc2c(cc1)[C@@H](O)CNC1Cc2cc(CC)c(cc2C1)CC	3a4
DB01026	Ketoconazole	Clc1cc(Cl)ccc1C1(OC(CO1)COc1ccc(N2CCN(CC2)C(=O)C)cc1)Cn1ccnc1	DB08903	Bedaquiline	Brc1cc2cc([C@H]([C@@](O)(CCN(C)C)c3c4c(ccc3)cccc4)c3ccccc3)c(OC)nc2cc1	3a4
DB00503	Ritonavir	s1cncc1COC(=O)N[C@H]([C@@H](O)C[C@@H](NC(=O)[C@@H](NC(=O)N(Cc1nc(sc1)C(C)C)C)C(C)C)Cc1ccccc1)Cc1ccccc1	DB05812	Abiraterone	O[C@@H]1CC2=CC[C@H]3[C@@H]4CC=C([C@]4(CC[C@@H]3[C@]2(CC1)C)C)c1cccnc1	3a4
DB00582	Voriconazole	Fc1cc(F)ccc1[C@](O)([C@@H](C)c1ncncc1F)Cn1ncnc1	DB05812	Abiraterone	O[C@@H]1CC2=CC[C@H]3[C@@H]4CC=C([C@]4(CC[C@@H]3[C@]2(CC1)C)C)c1cccnc1	3a4
DB00976	Telithromycin	O1[C@H](CC)[C@]2(OC(=O)N([C@@H]2[C@@H](C)C(=O)[C@@H](C[C@](OC)(C)[C@H](O[C@@H]2O[C@@H](C[C@H](N(C)C)[C@H]2O)C)[C@@H](C)C(=O)[C@@H](C)C1=O)C)CCCCn1cc(nc1)-c1cccnc1)C	DB05812	Abiraterone	O[C@@H]1CC2=CC[C@H]3[C@@H]4CC=C([C@]4(CC[C@@H]3[C@]2(CC1)C)C)c1cccnc1	3a4
DB01026	Ketoconazole	Clc1cc(Cl)ccc1C1(OC(CO1)COc1ccc(N2CCN(CC2)C(=O)C)cc1)Cn1ccnc1	DB05812	Abiraterone	O[C@@H]1CC2=CC[C@H]3[C@@H]4CC=C([C@]4(CC[C@@H]3[C@]2(CC1)C)C)c1cccnc1	3a4
DB01072	Atazanavir	O(C(=O)N[C@@H](C(C)(C)C)C(=O)N[C@H]([C@@H](O)CN(NC(=O)[C@@H](NC(OC)=O)C(C)(C)C)Cc1ccc(cc1)-c1ncccc1)Cc1ccccc1)C	DB05812	Abiraterone	O[C@@H]1CC2=CC[C@H]3[C@@H]4CC=C([C@]4(CC[C@@H]3[C@]2(CC1)C)C)c1cccnc1	3a4
DB01149	Nefazodone	Clc1cc(N2CCN(CC2)CCCN2N=C(N(CCOc3ccccc3)C2=O)CC)ccc1	DB05812	Abiraterone	O[C@@H]1CC2=CC[C@H]3[C@@H]4CC=C([C@]4(CC[C@@H]3[C@]2(CC1)C)C)c1cccnc1	3a4
DB01167	Itraconazole	Clc1cc(Cl)ccc1[C@@]1(O[C@H](CO1)COc1ccc(N2CCN(CC2)c2ccc(N3C=NN(C(CC)C)C3=O)cc2)cc1)Cn1ncnc1	DB05812	Abiraterone	O[C@@H]1CC2=CC[C@H]3[C@@H]4CC=C([C@]4(CC[C@@H]3[C@]2(CC1)C)C)c1cccnc1	3a4
DB01211	Clarithromycin	O1[C@H](CC)[C@](O)(C)[C@H](O)[C@@H](C)C(=O)[C@@H](C[C@](OC)(C)[C@H](O[C@@H]2O[C@@H](C[C@H](N(C)C)[C@H]2O)C)[C@@H](C)[C@H](O[C@@H]2O[C@@H](C)[C@H](O)[C@](OC)(C2)C)[C@@H](C)C1=O)C	DB05812	Abiraterone	O[C@@H]1CC2=CC[C@H]3[C@@H]4CC=C([C@]4(CC[C@@H]3[C@]2(CC1)C)C)c1cccnc1	3a4
DB01232	Saquinavir	OC(=NC(C)(C)C)[C@H]1N(C[C@@H]2[C@H](C1)CCCC2)C[C@@H](O)[C@@H](N=C(O)[C@@H](NC(=O)c1nc2c(cc1)cccc2)CC(O)=N)Cc1ccccc1	DB05812	Abiraterone	O[C@@H]1CC2=CC[C@H]3[C@@H]4CC=C([C@]4(CC[C@@H]3[C@]2(CC1)C)C)c1cccnc1	3a4
DB01026	Ketoconazole	Clc1cc(Cl)ccc1C1(OC(CO1)COc1ccc(N2CCN(CC2)C(=O)C)cc1)Cn1ccnc1	DB06616	Bosutinib	Clc1cc(Cl)c(OC)cc1Nc1c2cc(OC)c(OCCCN3CCN(CC3)C)cc2ncc1C#N	3a4
DB00280	Disopyramide	O=C(N)C(CCN(C(C)C)C(C)C)(c1ccccc1)c1ncccc1	DB08865	Crizotinib	Clc1c([C@H](Oc2cc(cnc2N)-c2cn(nc2)C2CCNCC2)C)c(Cl)ccc1F	3a4
DB00864	Tacrolimus	O1[C@H](/C(=C/[C@H]2C[C@@H](OC)[C@H](O)CC2)/C)[C@H](C)[C@@H](O)CC(=O)[C@@H](\C=C(\C[C@@H](C[C@H](OC)[C@H]2O[C@](O)([C@@H](C[C@@H]2OC)C)C(=O)C(=O)N2[C@@H](CCCC2)C1=O)C)/C)CC=C	DB08865	Crizotinib	Clc1c([C@H](Oc2cc(cnc2N)-c2cn(nc2)C2CCNCC2)C)c(Cl)ccc1F	3a4
DB00908	Quinidine	O(C)c1cc2c(nccc2[C@H](O)[C@@H]2N3C[C@@H]([C@H](C2)CC3)C=C)cc1	DB08865	Crizotinib	Clc1c([C@H](Oc2cc(cnc2N)-c2cn(nc2)C2CCNCC2)C)c(Cl)ccc1F	3a4
DB06616	Bosutinib	Clc1cc(Cl)c(OC)cc1Nc1c2cc(OC)c(OCCCN3CCN(CC3)C)cc2ncc1C#N	DB08865	Crizotinib	Clc1c([C@H](Oc2cc(cnc2N)-c2cn(nc2)C2CCNCC2)C)c(Cl)ccc1F	3a4
DB00683	Midazolam	Clc1cc2c(-n3c(CN=C2c2ccccc2F)cnc3C)cc1	DB08865	Crizotinib	Clc1c([C@H](Oc2cc(cnc2N)-c2cn(nc2)C2CCNCC2)C)c(Cl)ccc1F	3a4
DB01026	Ketoconazole	Clc1cc(Cl)ccc1C1(OC(CO1)COc1ccc(N2CCN(CC2)C(=O)C)cc1)Cn1ccnc1	DB08865	Crizotinib	Clc1c([C@H](Oc2cc(cnc2N)-c2cn(nc2)C2CCNCC2)C)c(Cl)ccc1F	3a4
DB01026	Ketoconazole	Clc1cc(Cl)ccc1C1(OC(CO1)COc1ccc(N2CCN(CC2)C(=O)C)cc1)Cn1ccnc1	DB08912	Dabrafenib	s1c(c(nc1C(C)(C)C)-c1cccc(NS(=O)(=O)c2c(F)cccc2F)c1F)-c1nc(ncc1)N	3a4
DB01149	Nefazodone	Clc1cc(N2CCN(CC2)CCCN2N=C(N(CCOc3ccccc3)C2=O)CC)ccc1	DB08912	Dabrafenib	s1c(c(nc1C(C)(C)C)-c1cccc(NS(=O)(=O)c2c(F)cccc2F)c1F)-c1nc(ncc1)N	3a4
DB01211	Clarithromycin	O1[C@H](CC)[C@](O)(C)[C@H](O)[C@@H](C)C(=O)[C@@H](C[C@](OC)(C)[C@H](O[C@@H]2O[C@@H](C[C@H](N(C)C)[C@H]2O)C)[C@@H](C)[C@H](O[C@@H]2O[C@@H](C)[C@H](O)[C@](OC)(C2)C)[C@@H](C)C1=O)C	DB08912	Dabrafenib	s1c(c(nc1C(C)(C)C)-c1cccc(NS(=O)(=O)c2c(F)cccc2F)c1F)-c1nc(ncc1)N	3a4
DB01241	Gemfibrozil	O(CCCC(C(O)=O)(C)C)c1cc(ccc1C)C	DB08912	Dabrafenib	s1c(c(nc1C(C)(C)C)-c1cccc(NS(=O)(=O)c2c(F)cccc2F)c1F)-c1nc(ncc1)N	3a4
DB00503	Ritonavir	s1cncc1COC(=O)N[C@H]([C@@H](O)C[C@@H](NC(=O)[C@@H](NC(=O)N(Cc1nc(sc1)C(C)C)C)C(C)C)Cc1ccccc1)Cc1ccccc1	DB08906	Fluticasone furoate	S(C(=O)[C@]1(OC(=O)c2occc2)[C@@]2([C@H]([C@@H]3C[C@H](F)C4=CC(=O)C=C[C@]4(C)[C@@]3(F)[C@@H](O)C2)C[C@H]1C)C)CF	3a4
DB01026	Ketoconazole	Clc1cc(Cl)ccc1C1(OC(CO1)COc1ccc(N2CCN(CC2)C(=O)C)cc1)Cn1ccnc1	DB08906	Fluticasone furoate	S(C(=O)[C@]1(OC(=O)c2occc2)[C@@]2([C@H]([C@@H]3C[C@H](F)C4=CC(=O)C=C[C@]4(C)[C@@]3(F)[C@@H](O)C2)C[C@H]1C)C)CF	3a4
DB00582	Voriconazole	Fc1cc(F)ccc1[C@](O)([C@@H](C)c1ncncc1F)Cn1ncnc1	DB08820	Ivacaftor	Oc1cc(NC(=O)C2=CNc3c(cccc3)C2=O)c(cc1C(C)(C)C)C(C)(C)C	3a4
DB00976	Telithromycin	O1[C@H](CC)[C@]2(OC(=O)N([C@@H]2[C@@H](C)C(=O)[C@@H](C[C@](OC)(C)[C@H](O[C@@H]2O[C@@H](C[C@H](N(C)C)[C@H]2O)C)[C@@H](C)C(=O)[C@@H](C)C1=O)C)CCCCn1cc(nc1)-c1cccnc1)C	DB08820	Ivacaftor	Oc1cc(NC(=O)C2=CNc3c(cccc3)C2=O)c(cc1C(C)(C)C)C(C)(C)C	3a4
DB01026	Ketoconazole	Clc1cc(Cl)ccc1C1(OC(CO1)COc1ccc(N2CCN(CC2)C(=O)C)cc1)Cn1ccnc1	DB08820	Ivacaftor	Oc1cc(NC(=O)C2=CNc3c(cccc3)C2=O)c(cc1C(C)(C)C)C(C)(C)C	3a4
DB01167	Itraconazole	Clc1cc(Cl)ccc1[C@@]1(O[C@H](CO1)COc1ccc(N2CCN(CC2)c2ccc(N3C=NN(C(CC)C)C3=O)cc2)cc1)Cn1ncnc1	DB08820	Ivacaftor	Oc1cc(NC(=O)C2=CNc3c(cccc3)C2=O)c(cc1C(C)(C)C)C(C)(C)C	3a4
DB01211	Clarithromycin	O1[C@H](CC)[C@](O)(C)[C@H](O)[C@@H](C)C(=O)[C@@H](C[C@](OC)(C)[C@H](O[C@@H]2O[C@@H](C[C@H](N(C)C)[C@H]2O)C)[C@@H](C)[C@H](O[C@@H]2O[C@@H](C)[C@H](O)[C@](OC)(C2)C)[C@@H](C)C1=O)C	DB08820	Ivacaftor	Oc1cc(NC(=O)C2=CNc3c(cccc3)C2=O)c(cc1C(C)(C)C)C(C)(C)C	3a4
DB01263	Posaconazole	Fc1cc(F)ccc1[C@@]1(OC[C@H](C1)COc1ccc(N2CCN(CC2)c2ccc(N3C=NN([C@H]([C@@H](O)C)CC)C3=O)cc2)cc1)Cn1ncnc1	DB08820	Ivacaftor	Oc1cc(NC(=O)C2=CNc3c(cccc3)C2=O)c(cc1C(C)(C)C)C(C)(C)C	3a4
DB01026	Ketoconazole	Clc1cc(Cl)ccc1C1(OC(CO1)COc1ccc(N2CCN(CC2)C(=O)C)cc1)Cn1ccnc1	DB08910	Pomalidomide	O=C1NC(=O)CCC1N1C(=O)c2c(cccc2N)C1=O	3a4
DB00224	Indinavir	O[C@@H]1Cc2c(cccc2)[C@@H]1NC(=O)[C@H](Cc1ccccc1)C[C@H](O)CN1CCN(C[C@H]1C(=O)NC(C)(C)C)Cc1cccnc1	DB08901	Ponatinib	FC(F)(F)c1cc(NC(=O)c2cc(C#Cc3n4N=CC=Cc4nc3)c(cc2)C)ccc1CN1CCN(CC1)C	3a4
DB00503	Ritonavir	s1cncc1COC(=O)N[C@H]([C@@H](O)C[C@@H](NC(=O)[C@@H](NC(=O)N(Cc1nc(sc1)C(C)C)C)C(C)C)Cc1ccccc1)Cc1ccccc1	DB08901	Ponatinib	FC(F)(F)c1cc(NC(=O)c2cc(C#Cc3n4N=CC=Cc4nc3)c(cc2)C)ccc1CN1CCN(CC1)C	3a4
DB00582	Voriconazole	Fc1cc(F)ccc1[C@](O)([C@@H](C)c1ncncc1F)Cn1ncnc1	DB08901	Ponatinib	FC(F)(F)c1cc(NC(=O)c2cc(C#Cc3n4N=CC=Cc4nc3)c(cc2)C)ccc1CN1CCN(CC1)C	3a4
DB00872	Conivaptan	O=C(N1CCc2[nH]c(nc2-c2c1cccc2)C)c1ccc(NC(=O)c2ccccc2-c2ccccc2)cc1	DB08901	Ponatinib	FC(F)(F)c1cc(NC(=O)c2cc(C#Cc3n4N=CC=Cc4nc3)c(cc2)C)ccc1CN1CCN(CC1)C	3a4
DB00976	Telithromycin	O1[C@H](CC)[C@]2(OC(=O)N([C@@H]2[C@@H](C)C(=O)[C@@H](C[C@](OC)(C)[C@H](O[C@@H]2O[C@@H](C[C@H](N(C)C)[C@H]2O)C)[C@@H](C)C(=O)[C@@H](C)C1=O)C)CCCCn1cc(nc1)-c1cccnc1)C	DB08901	Ponatinib	FC(F)(F)c1cc(NC(=O)c2cc(C#Cc3n4N=CC=Cc4nc3)c(cc2)C)ccc1CN1CCN(CC1)C	3a4
DB01026	Ketoconazole	Clc1cc(Cl)ccc1C1(OC(CO1)COc1ccc(N2CCN(CC2)C(=O)C)cc1)Cn1ccnc1	DB08901	Ponatinib	FC(F)(F)c1cc(NC(=O)c2cc(C#Cc3n4N=CC=Cc4nc3)c(cc2)C)ccc1CN1CCN(CC1)C	3a4
DB01149	Nefazodone	Clc1cc(N2CCN(CC2)CCCN2N=C(N(CCOc3ccccc3)C2=O)CC)ccc1	DB08901	Ponatinib	FC(F)(F)c1cc(NC(=O)c2cc(C#Cc3n4N=CC=Cc4nc3)c(cc2)C)ccc1CN1CCN(CC1)C	3a4
DB01167	Itraconazole	Clc1cc(Cl)ccc1[C@@]1(O[C@H](CO1)COc1ccc(N2CCN(CC2)c2ccc(N3C=NN(C(CC)C)C3=O)cc2)cc1)Cn1ncnc1	DB08901	Ponatinib	FC(F)(F)c1cc(NC(=O)c2cc(C#Cc3n4N=CC=Cc4nc3)c(cc2)C)ccc1CN1CCN(CC1)C	3a4
DB01211	Clarithromycin	O1[C@H](CC)[C@](O)(C)[C@H](O)[C@@H](C)C(=O)[C@@H](C[C@](OC)(C)[C@H](O[C@@H]2O[C@@H](C[C@H](N(C)C)[C@H]2O)C)[C@@H](C)[C@H](O[C@@H]2O[C@@H](C)[C@H](O)[C@](OC)(C2)C)[C@@H](C)C1=O)C	DB08901	Ponatinib	FC(F)(F)c1cc(NC(=O)c2cc(C#Cc3n4N=CC=Cc4nc3)c(cc2)C)ccc1CN1CCN(CC1)C	3a4
DB01232	Saquinavir	OC(=NC(C)(C)C)[C@H]1N(C[C@@H]2[C@H](C1)CCCC2)C[C@@H](O)[C@@H](N=C(O)[C@@H](NC(=O)c1nc2c(cc1)cccc2)CC(O)=N)Cc1ccccc1	DB08901	Ponatinib	FC(F)(F)c1cc(NC(=O)c2cc(C#Cc3n4N=CC=Cc4nc3)c(cc2)C)ccc1CN1CCN(CC1)C	3a4
DB01263	Posaconazole	Fc1cc(F)ccc1[C@@]1(OC[C@H](C1)COc1ccc(N2CCN(CC2)c2ccc(N3C=NN([C@H]([C@@H](O)C)CC)C3=O)cc2)cc1)Cn1ncnc1	DB08901	Ponatinib	FC(F)(F)c1cc(NC(=O)c2cc(C#Cc3n4N=CC=Cc4nc3)c(cc2)C)ccc1CN1CCN(CC1)C	3a4
DB01601	Lopinavir	O(CC(=O)N[C@H]([C@@H](O)C[C@@H](NC(=O)[C@@H](N1CCCNC1=O)C(C)C)Cc1ccccc1)Cc1ccccc1)c1c(cccc1C)C	DB08901	Ponatinib	FC(F)(F)c1cc(NC(=O)c2cc(C#Cc3n4N=CC=Cc4nc3)c(cc2)C)ccc1CN1CCN(CC1)C	3a4
DB05521	Telaprevir	O=C(N[C@H](C(=O)N[C@@H](C(C)(C)C)C(=O)N1C[C@H]2[C@H](CCC2)[C@H]1C(=O)N[C@H](C(=O)C(=O)NC1CC1)CCC)C1CCCCC1)c1nccnc1	DB08901	Ponatinib	FC(F)(F)c1cc(NC(=O)c2cc(C#Cc3n4N=CC=Cc4nc3)c(cc2)C)ccc1CN1CCN(CC1)C	3a4
DB08873	Boceprevir	O=C(NC(CC1CCC1)C(=O)C(=O)N)[C@H]1N(C[C@H]2[C@@H]1C2(C)C)C(=O)[C@@H](NC(=O)NC(C)(C)C)C(C)(C)C	DB08901	Ponatinib	FC(F)(F)c1cc(NC(=O)c2cc(C#Cc3n4N=CC=Cc4nc3)c(cc2)C)ccc1CN1CCN(CC1)C	3a4
DB00582	Voriconazole	Fc1cc(F)ccc1[C@](O)([C@@H](C)c1ncncc1F)Cn1ncnc1	DB08896	Regorafenib	Clc1ccc(NC(=O)Nc2ccc(Oc3cc(ncc3)C(=O)NC)cc2F)cc1C(F)(F)F	3a4
DB00976	Telithromycin	O1[C@H](CC)[C@]2(OC(=O)N([C@@H]2[C@@H](C)C(=O)[C@@H](C[C@](OC)(C)[C@H](O[C@@H]2O[C@@H](C[C@H](N(C)C)[C@H]2O)C)[C@@H](C)C(=O)[C@@H](C)C1=O)C)CCCCn1cc(nc1)-c1cccnc1)C	DB08896	Regorafenib	Clc1ccc(NC(=O)Nc2ccc(Oc3cc(ncc3)C(=O)NC)cc2F)cc1C(F)(F)F	3a4
DB01026	Ketoconazole	Clc1cc(Cl)ccc1C1(OC(CO1)COc1ccc(N2CCN(CC2)C(=O)C)cc1)Cn1ccnc1	DB08896	Regorafenib	Clc1ccc(NC(=O)Nc2ccc(Oc3cc(ncc3)C(=O)NC)cc2F)cc1C(F)(F)F	3a4
DB01167	Itraconazole	Clc1cc(Cl)ccc1[C@@]1(O[C@H](CO1)COc1ccc(N2CCN(CC2)c2ccc(N3C=NN(C(CC)C)C3=O)cc2)cc1)Cn1ncnc1	DB08896	Regorafenib	Clc1ccc(NC(=O)Nc2ccc(Oc3cc(ncc3)C(=O)NC)cc2F)cc1C(F)(F)F	3a4
DB01211	Clarithromycin	O1[C@H](CC)[C@](O)(C)[C@H](O)[C@@H](C)C(=O)[C@@H](C[C@](OC)(C)[C@H](O[C@@H]2O[C@@H](C[C@H](N(C)C)[C@H]2O)C)[C@@H](C)[C@H](O[C@@H]2O[C@@H](C)[C@H](O)[C@](OC)(C2)C)[C@@H](C)C1=O)C	DB08896	Regorafenib	Clc1ccc(NC(=O)Nc2ccc(Oc3cc(ncc3)C(=O)NC)cc2F)cc1C(F)(F)F	3a4
DB01263	Posaconazole	Fc1cc(F)ccc1[C@@]1(OC[C@H](C1)COc1ccc(N2CCN(CC2)c2ccc(N3C=NN([C@H]([C@@H](O)C)CC)C3=O)cc2)cc1)Cn1ncnc1	DB08896	Regorafenib	Clc1ccc(NC(=O)Nc2ccc(Oc3cc(ncc3)C(=O)NC)cc2F)cc1C(F)(F)F	3a4
DB00582	Voriconazole	Fc1cc(F)ccc1[C@](O)([C@@H](C)c1ncncc1F)Cn1ncnc1	DB08877	Ruxolitinib	[nH]1c2ncnc(c2cc1)-c1cn(nc1)[C@H](CC#N)C1CCCC1	3a4
DB01026	Ketoconazole	Clc1cc(Cl)ccc1C1(OC(CO1)COc1ccc(N2CCN(CC2)C(=O)C)cc1)Cn1ccnc1	DB08877	Ruxolitinib	[nH]1c2ncnc(c2cc1)-c1cn(nc1)[C@H](CC#N)C1CCCC1	3a4
DB01167	Itraconazole	Clc1cc(Cl)ccc1[C@@]1(O[C@H](CO1)COc1ccc(N2CCN(CC2)c2ccc(N3C=NN(C(CC)C)C3=O)cc2)cc1)Cn1ncnc1	DB08877	Ruxolitinib	[nH]1c2ncnc(c2cc1)-c1cn(nc1)[C@H](CC#N)C1CCCC1	3a4
DB00503	Ritonavir	s1cncc1COC(=O)N[C@H]([C@@H](O)C[C@@H](NC(=O)[C@@H](NC(=O)N(Cc1nc(sc1)C(C)C)C)C(C)C)Cc1ccccc1)Cc1ccccc1	DB06207	Silodosin	FC(F)(F)COc1ccccc1OCCN[C@@H](Cc1cc(c2N(CCc2c1)CCCO)C(=O)N)C	3a4
DB01167	Itraconazole	Clc1cc(Cl)ccc1[C@@]1(O[C@H](CO1)COc1ccc(N2CCN(CC2)c2ccc(N3C=NN(C(CC)C)C3=O)cc2)cc1)Cn1ncnc1	DB06207	Silodosin	FC(F)(F)COc1ccccc1OCCN[C@@H](Cc1cc(c2N(CCc2c1)CCCO)C(=O)N)C	3a4
DB00224	Indinavir	O[C@@H]1Cc2c(cccc2)[C@@H]1NC(=O)[C@H](Cc1ccccc1)C[C@H](O)CN1CCN(C[C@H]1C(=O)NC(C)(C)C)Cc1cccnc1	DB08881	Vemurafenib	Clc1ccc(cc1)-c1cc2c([nH]cc2C(=O)c2c(F)c(NS(=O)(=O)CCC)ccc2F)nc1	3a4
DB00503	Ritonavir	s1cncc1COC(=O)N[C@H]([C@@H](O)C[C@@H](NC(=O)[C@@H](NC(=O)N(Cc1nc(sc1)C(C)C)C)C(C)C)Cc1ccccc1)Cc1ccccc1	DB08881	Vemurafenib	Clc1ccc(cc1)-c1cc2c([nH]cc2C(=O)c2c(F)c(NS(=O)(=O)CCC)ccc2F)nc1	3a4
DB00582	Voriconazole	Fc1cc(F)ccc1[C@](O)([C@@H](C)c1ncncc1F)Cn1ncnc1	DB08881	Vemurafenib	Clc1ccc(cc1)-c1cc2c([nH]cc2C(=O)c2c(F)c(NS(=O)(=O)CCC)ccc2F)nc1	3a4
DB00976	Telithromycin	O1[C@H](CC)[C@]2(OC(=O)N([C@@H]2[C@@H](C)C(=O)[C@@H](C[C@](OC)(C)[C@H](O[C@@H]2O[C@@H](C[C@H](N(C)C)[C@H]2O)C)[C@@H](C)C(=O)[C@@H](C)C1=O)C)CCCCn1cc(nc1)-c1cccnc1)C	DB08881	Vemurafenib	Clc1ccc(cc1)-c1cc2c([nH]cc2C(=O)c2c(F)c(NS(=O)(=O)CCC)ccc2F)nc1	3a4
DB01026	Ketoconazole	Clc1cc(Cl)ccc1C1(OC(CO1)COc1ccc(N2CCN(CC2)C(=O)C)cc1)Cn1ccnc1	DB08881	Vemurafenib	Clc1ccc(cc1)-c1cc2c([nH]cc2C(=O)c2c(F)c(NS(=O)(=O)CCC)ccc2F)nc1	3a4
DB01072	Atazanavir	O(C(=O)N[C@@H](C(C)(C)C)C(=O)N[C@H]([C@@H](O)CN(NC(=O)[C@@H](NC(OC)=O)C(C)(C)C)Cc1ccc(cc1)-c1ncccc1)Cc1ccccc1)C	DB08881	Vemurafenib	Clc1ccc(cc1)-c1cc2c([nH]cc2C(=O)c2c(F)c(NS(=O)(=O)CCC)ccc2F)nc1	3a4
DB01149	Nefazodone	Clc1cc(N2CCN(CC2)CCCN2N=C(N(CCOc3ccccc3)C2=O)CC)ccc1	DB08881	Vemurafenib	Clc1ccc(cc1)-c1cc2c([nH]cc2C(=O)c2c(F)c(NS(=O)(=O)CCC)ccc2F)nc1	3a4
DB01167	Itraconazole	Clc1cc(Cl)ccc1[C@@]1(O[C@H](CO1)COc1ccc(N2CCN(CC2)c2ccc(N3C=NN(C(CC)C)C3=O)cc2)cc1)Cn1ncnc1	DB08881	Vemurafenib	Clc1ccc(cc1)-c1cc2c([nH]cc2C(=O)c2c(F)c(NS(=O)(=O)CCC)ccc2F)nc1	3a4
DB01211	Clarithromycin	O1[C@H](CC)[C@](O)(C)[C@H](O)[C@@H](C)C(=O)[C@@H](C[C@](OC)(C)[C@H](O[C@@H]2O[C@@H](C[C@H](N(C)C)[C@H]2O)C)[C@@H](C)[C@H](O[C@@H]2O[C@@H](C)[C@H](O)[C@](OC)(C2)C)[C@@H](C)C1=O)C	DB08881	Vemurafenib	Clc1ccc(cc1)-c1cc2c([nH]cc2C(=O)c2c(F)c(NS(=O)(=O)CCC)ccc2F)nc1	3a4
DB01232	Saquinavir	OC(=NC(C)(C)C)[C@H]1N(C[C@@H]2[C@H](C1)CCCC2)C[C@@H](O)[C@@H](N=C(O)[C@@H](NC(=O)c1nc2c(cc1)cccc2)CC(O)=N)Cc1ccccc1	DB08881	Vemurafenib	Clc1ccc(cc1)-c1cc2c([nH]cc2C(=O)c2c(F)c(NS(=O)(=O)CCC)ccc2F)nc1	3a4
DB00227	Lovastatin	O1[C@@H](C[C@@H](O)CC1=O)CC[C@@H]1[C@@H]2C(=C[C@@H](C[C@@H]2OC(=O)[C@H](CC)C)C)C=C[C@@H]1C	DB05521	Telaprevir	O=C(N[C@H](C(=O)N[C@@H](C(C)(C)C)C(=O)N1C[C@H]2[C@H](CCC2)[C@H]1C(=O)N[C@H](C(=O)C(=O)NC1CC1)CCC)C1CCCCC1)c1nccnc1	3a4
DB00320	Dihydroergotamine	O1[C@](NC(=O)[C@@H]2C[C@H]3[C@H](N(C2)C)Cc2c4c3cccc4[nH]c2)(C)C(=O)N2[C@@H](Cc3ccccc3)C(=O)N3[C@@H](CCC3)[C@]12O	DB05521	Telaprevir	O=C(N[C@H](C(=O)N[C@@H](C(C)(C)C)C(=O)N1C[C@H]2[C@H](CCC2)[C@H]1C(=O)N[C@H](C(=O)C(=O)NC1CC1)CCC)C1CCCCC1)c1nccnc1	3a4
DB00346	Alfuzosin	O1CCCC1C(=O)NCCCN(C)c1nc(N)c2cc(OC)c(OC)cc2n1	DB05521	Telaprevir	O=C(N[C@H](C(=O)N[C@@H](C(C)(C)C)C(=O)N1C[C@H]2[C@H](CCC2)[C@H]1C(=O)N[C@H](C(=O)C(=O)NC1CC1)CCC)C1CCCCC1)c1nccnc1	3a4
DB00503	Ritonavir	s1cncc1COC(=O)N[C@H]([C@@H](O)C[C@@H](NC(=O)[C@@H](NC(=O)N(Cc1nc(sc1)C(C)C)C)C(C)C)Cc1ccccc1)Cc1ccccc1	DB05521	Telaprevir	O=C(N[C@H](C(=O)N[C@@H](C(C)(C)C)C(=O)N1C[C@H]2[C@H](CCC2)[C@H]1C(=O)N[C@H](C(=O)C(=O)NC1CC1)CCC)C1CCCCC1)c1nccnc1	3a4
DB00604	Cisapride	Clc1cc(C(=O)N[C@@H]2CCN(C[C@@H]2OC)CCCOc2ccc(F)cc2)c(OC)cc1N	DB05521	Telaprevir	O=C(N[C@H](C(=O)N[C@@H](C(C)(C)C)C(=O)N1C[C@H]2[C@H](CCC2)[C@H]1C(=O)N[C@H](C(=O)C(=O)NC1CC1)CCC)C1CCCCC1)c1nccnc1	3a4
DB00641	Simvastatin	O1[C@@H](C[C@@H](O)CC1=O)CC[C@@H]1[C@@H]2C(=C[C@@H](C[C@@H]2OC(=O)C(CC)(C)C)C)C=C[C@@H]1C	DB05521	Telaprevir	O=C(N[C@H](C(=O)N[C@@H](C(C)(C)C)C(=O)N1C[C@H]2[C@H](CCC2)[C@H]1C(=O)N[C@H](C(=O)C(=O)NC1CC1)CCC)C1CCCCC1)c1nccnc1	3a4
DB00696	Ergotamine	O1[C@](NC(=O)[C@@H]2C=C3[C@H](N(C2)C)Cc2c4c3cccc4[nH]c2)(C)C(=O)N2[C@@H](Cc3ccccc3)C(=O)N3[C@@H](CCC3)[C@]12O	DB05521	Telaprevir	O=C(N[C@H](C(=O)N[C@@H](C(C)(C)C)C(=O)N1C[C@H]2[C@H](CCC2)[C@H]1C(=O)N[C@H](C(=O)C(=O)NC1CC1)CCC)C1CCCCC1)c1nccnc1	3a4
DB00820	Tadalafil	O1c2cc(ccc2OC1)[C@H]1N2[C@H](Cc3c1[nH]c1c3cccc1)C(=O)N(CC2=O)C	DB05521	Telaprevir	O=C(N[C@H](C(=O)N[C@@H](C(C)(C)C)C(=O)N1C[C@H]2[C@H](CCC2)[C@H]1C(=O)N[C@H](C(=O)C(=O)NC1CC1)CCC)C1CCCCC1)c1nccnc1	3a4
DB00872	Conivaptan	O=C(N1CCc2[nH]c(nc2-c2c1cccc2)C)c1ccc(NC(=O)c2ccccc2-c2ccccc2)cc1	DB05521	Telaprevir	O=C(N[C@H](C(=O)N[C@@H](C(C)(C)C)C(=O)N1C[C@H]2[C@H](CCC2)[C@H]1C(=O)N[C@H](C(=O)C(=O)NC1CC1)CCC)C1CCCCC1)c1nccnc1	3a4
DB00897	Triazolam	Clc1ccccc1C1=NCc2n(-c3c1cc(Cl)cc3)c(nn2)C	DB05521	Telaprevir	O=C(N[C@H](C(=O)N[C@@H](C(C)(C)C)C(=O)N1C[C@H]2[C@H](CCC2)[C@H]1C(=O)N[C@H](C(=O)C(=O)NC1CC1)CCC)C1CCCCC1)c1nccnc1	3a4
DB01076	Atorvastatin	Fc1ccc(cc1)-c1n(CCC(O)CC(O)CC(=O)[O-])c(C(C)C)c(C(=O)Nc2ccccc2)c1-c1ccccc1	DB05521	Telaprevir	O=C(N[C@H](C(=O)N[C@@H](C(C)(C)C)C(=O)N1C[C@H]2[C@H](CCC2)[C@H]1C(=O)N[C@H](C(=O)C(=O)NC1CC1)CCC)C1CCCCC1)c1nccnc1	3a4
DB01100	Pimozide	Fc1ccc(cc1)C(CCCN1CCC(N2c3c(NC2=O)cccc3)CC1)c1ccc(F)cc1	DB05521	Telaprevir	O=C(N[C@H](C(=O)N[C@@H](C(C)(C)C)C(=O)N1C[C@H]2[C@H](CCC2)[C@H]1C(=O)N[C@H](C(=O)C(=O)NC1CC1)CCC)C1CCCCC1)c1nccnc1	3a4
DB05521	Telaprevir	O=C(N[C@H](C(=O)N[C@@H](C(C)(C)C)C(=O)N1C[C@H]2[C@H](CCC2)[C@H]1C(=O)N[C@H](C(=O)C(=O)NC1CC1)CCC)C1CCCCC1)c1nccnc1	DB08827	Lomitapide	FC(F)(F)c1ccc(cc1)-c1ccccc1C(=O)NC1CCN(CC1)CCCCC1(c2c(-c3c1cccc3)cccc2)C(=O)NCC(F)(F)F	3a4
DB00864	Tacrolimus	O1[C@H](/C(=C/[C@H]2C[C@@H](OC)[C@H](O)CC2)/C)[C@H](C)[C@@H](O)CC(=O)[C@@H](\C=C(\C[C@@H](C[C@H](OC)[C@H]2O[C@](O)([C@@H](C[C@@H]2OC)C)C(=O)C(=O)N2[C@@H](CCCC2)C1=O)C)/C)CC=C	DB05521	Telaprevir	O=C(N[C@H](C(=O)N[C@@H](C(C)(C)C)C(=O)N1C[C@H]2[C@H](CCC2)[C@H]1C(=O)N[C@H](C(=O)C(=O)NC1CC1)CCC)C1CCCCC1)c1nccnc1	3a4
DB00976	Telithromycin	O1[C@H](CC)[C@]2(OC(=O)N([C@@H]2[C@@H](C)C(=O)[C@@H](C[C@](OC)(C)[C@H](O[C@@H]2O[C@@H](C[C@H](N(C)C)[C@H]2O)C)[C@@H](C)C(=O)[C@@H](C)C1=O)C)CCCCn1cc(nc1)-c1cccnc1)C	DB04855	Dronedarone	S(=O)(=O)(Nc1cc2c(oc(CCCC)c2C(=O)c2ccc(OCCCN(CCCC)CCCC)cc2)cc1)C	3a4
DB00661	Verapamil	O(C)c1cc(ccc1OC)C(C(C)C)(CCCN(CCc1cc(OC)c(OC)cc1)C)C#N	DB00976	Telithromycin	O1[C@H](CC)[C@]2(OC(=O)N([C@@H]2[C@@H](C)C(=O)[C@@H](C[C@](OC)(C)[C@H](O[C@@H]2O[C@@H](C[C@H](N(C)C)[C@H]2O)C)[C@@H](C)C(=O)[C@@H](C)C1=O)C)CCCCn1cc(nc1)-c1cccnc1)C	3a4
DB00541	Vincristine	O(C)c1cc2N([C@@H]3[C@@]4([C@H]5N(CC=C[C@@]5(CC)[C@@H](OC(=O)C)[C@]3(O)C(OC)=O)CC4)c2cc1[C@@]1(c2[nH]c3c(c2CCN2C[C@@](O)(C[C@H](C1)C2)CC)cccc3)C(OC)=O)C=O	DB00976	Telithromycin	O1[C@H](CC)[C@]2(OC(=O)N([C@@H]2[C@@H](C)C(=O)[C@@H](C[C@](OC)(C)[C@H](O[C@@H]2O[C@@H](C[C@H](N(C)C)[C@H]2O)C)[C@@H](C)C(=O)[C@@H](C)C1=O)C)CCCCn1cc(nc1)-c1cccnc1)C	3a4
DB00361	Vinorelbine	O(C)c1cc2N([C@@H]3[C@@]4([C@H]5N(CC=C[C@@]5(CC)[C@@H](OC(=O)C)[C@@]3(O)C(OC)=O)CC4)c2cc1[C@@]1(c2[nH]c3c(c2CN2CC(=C[C@@H](C1)C2)CC)cccc3)C(OC)=O)C	DB00976	Telithromycin	O1[C@H](CC)[C@]2(OC(=O)N([C@@H]2[C@@H](C)C(=O)[C@@H](C[C@](OC)(C)[C@H](O[C@@H]2O[C@@H](C[C@H](N(C)C)[C@H]2O)C)[C@@H](C)C(=O)[C@@H](C)C1=O)C)CCCCn1cc(nc1)-c1cccnc1)C	3a4
DB00706	Tamsulosin	S(=O)(=O)(N)c1cc(ccc1OC)C[C@H](NCCOc1ccccc1OCC)C	DB00976	Telithromycin	O1[C@H](CC)[C@]2(OC(=O)N([C@@H]2[C@@H](C)C(=O)[C@@H](C[C@](OC)(C)[C@H](O[C@@H]2O[C@@H](C[C@H](N(C)C)[C@H]2O)C)[C@@H](C)C(=O)[C@@H](C)C1=O)C)CCCCn1cc(nc1)-c1cccnc1)C	3a4
DB00285	Venlafaxine	O(C)c1ccc(cc1)C(CN(C)C)C1(O)CCCCC1	DB00976	Telithromycin	O1[C@H](CC)[C@]2(OC(=O)N([C@@H]2[C@@H](C)C(=O)[C@@H](C[C@](OC)(C)[C@H](O[C@@H]2O[C@@H](C[C@H](N(C)C)[C@H]2O)C)[C@@H](C)C(=O)[C@@H](C)C1=O)C)CCCCn1cc(nc1)-c1cccnc1)C	3a4
DB00976	Telithromycin	O1[C@H](CC)[C@]2(OC(=O)N([C@@H]2[C@@H](C)C(=O)[C@@H](C[C@](OC)(C)[C@H](O[C@@H]2O[C@@H](C[C@H](N(C)C)[C@H]2O)C)[C@@H](C)C(=O)[C@@H](C)C1=O)C)CCCCn1cc(nc1)-c1cccnc1)C	DB01558	Bromazepam	Brc1cc2c(NC(=O)CN=C2c2ncccc2)cc1	3a4
DB00425	Zolpidem	O=C(N(C)C)Cc1n2C=C(C=Cc2nc1-c1ccc(cc1)C)C	DB00976	Telithromycin	O1[C@H](CC)[C@]2(OC(=O)N([C@@H]2[C@@H](C)C(=O)[C@@H](C[C@](OC)(C)[C@H](O[C@@H]2O[C@@H](C[C@H](N(C)C)[C@H]2O)C)[C@@H](C)C(=O)[C@@H](C)C1=O)C)CCCCn1cc(nc1)-c1cccnc1)C	3a4
DB00909	Zonisamide	S(=O)(=O)(N)Cc1noc2c1cccc2	DB00976	Telithromycin	O1[C@H](CC)[C@]2(OC(=O)N([C@@H]2[C@@H](C)C(=O)[C@@H](C[C@](OC)(C)[C@H](O[C@@H]2O[C@@H](C[C@H](N(C)C)[C@H]2O)C)[C@@H](C)C(=O)[C@@H](C)C1=O)C)CCCCn1cc(nc1)-c1cccnc1)C	3a4
DB00976	Telithromycin	O1[C@H](CC)[C@]2(OC(=O)N([C@@H]2[C@@H](C)C(=O)[C@@H](C[C@](OC)(C)[C@H](O[C@@H]2O[C@@H](C[C@H](N(C)C)[C@H]2O)C)[C@@H](C)C(=O)[C@@H](C)C1=O)C)CCCCn1cc(nc1)-c1cccnc1)C	DB01198	Zopiclone	Clc1ccc(nc1)N1C(OC(=O)N2CCN(CC2)C)c2nccnc2C1=O	3a4
DB00862	Vardenafil	S(=O)(=O)(N1CCN(CC1)CC)c1cc(C2=NC(=O)c3n(N2)c(nc3C)CCC)c(OCC)cc1	DB00976	Telithromycin	O1[C@H](CC)[C@]2(OC(=O)N([C@@H]2[C@@H](C)C(=O)[C@@H](C[C@](OC)(C)[C@H](O[C@@H]2O[C@@H](C[C@H](N(C)C)[C@H]2O)C)[C@@H](C)C(=O)[C@@H](C)C1=O)C)CCCCn1cc(nc1)-c1cccnc1)C	3a4
DB00570	Vinblastine	O(C)c1cc2N([C@@H]3[C@@]4([C@H]5N(CC=C[C@@]5(CC)[C@@H](OC(=O)C)[C@]3(O)C(OC)=O)CC4)c2cc1[C@@]1(c2[nH]c3c(c2CCN2C[C@@](O)(C[C@H](C1)C2)CC)cccc3)C(OC)=O)C	DB00976	Telithromycin	O1[C@H](CC)[C@]2(OC(=O)N([C@@H]2[C@@H](C)C(=O)[C@@H](C[C@](OC)(C)[C@H](O[C@@H]2O[C@@H](C[C@H](N(C)C)[C@H]2O)C)[C@@H](C)C(=O)[C@@H](C)C1=O)C)CCCCn1cc(nc1)-c1cccnc1)C	3a4
DB00706	Tamsulosin	S(=O)(=O)(N)c1cc(ccc1OC)C[C@H](NCCOc1ccccc1OCC)C	DB00759	Tetracycline	OC=1[C@@H](N(C)C)[C@@H]2C[C@H]3C(=C(O)[C@]2(O)C(=O)C=1C(=O)N)C(=O)c1c(cccc1O)[C@]3(O)C	3a4
DB00625	Efavirenz	Clc1cc2c(NC(O[C@]2(C#CC2CC2)C(F)(F)F)=O)cc1	DB00656	Trazodone	Clc1cc(N2CCN(CC2)CCCN2N=C3N(C=CC=C3)C2=O)ccc1	3a4
DB00656	Trazodone	Clc1cc(N2CCN(CC2)CCCN2N=C3N(C=CC=C3)C2=O)ccc1	DB01118	Amiodarone	Ic1cc(cc(I)c1OCCN(CC)CC)C(=O)c1c2c(oc1CCCC)cccc2	3a4
DB00656	Trazodone	Clc1cc(N2CCN(CC2)CCCN2N=C3N(C=CC=C3)C2=O)ccc1	DB00673	Aprepitant	Fc1ccc(cc1)[C@@H]1N(CCO[C@@H]1O[C@H](C)c1cc(cc(c1)C(F)(F)F)C(F)(F)F)CC=1NC(=O)NN=1	3a4
DB00501	Cimetidine	S(Cc1nc[nH]c1C)CCN\C(=N\C)\NC#N	DB00656	Trazodone	Clc1cc(N2CCN(CC2)CCCN2N=C3N(C=CC=C3)C2=O)ccc1	3a4
DB00673	Aprepitant	Fc1ccc(cc1)[C@@H]1N(CCO[C@@H]1O[C@H](C)c1cc(cc(c1)C(F)(F)F)C(F)(F)F)CC=1NC(=O)NN=1	DB01211	Clarithromycin	O1[C@H](CC)[C@](O)(C)[C@H](O)[C@@H](C)C(=O)[C@@H](C[C@](OC)(C)[C@H](O[C@@H]2O[C@@H](C[C@H](N(C)C)[C@H]2O)C)[C@@H](C)[C@H](O[C@@H]2O[C@@H](C)[C@H](O)[C@](OC)(C2)C)[C@@H](C)C1=O)C	3a4
DB00656	Trazodone	Clc1cc(N2CCN(CC2)CCCN2N=C3N(C=CC=C3)C2=O)ccc1	DB01211	Clarithromycin	O1[C@H](CC)[C@](O)(C)[C@H](O)[C@@H](C)C(=O)[C@@H](C[C@](OC)(C)[C@H](O[C@@H]2O[C@@H](C[C@H](N(C)C)[C@H]2O)C)[C@@H](C)[C@H](O[C@@H]2O[C@@H](C)[C@H](O)[C@](OC)(C2)C)[C@@H](C)C1=O)C	3a4
DB00257	Clotrimazole	Clc1ccccc1C(n1ccnc1)(c1ccccc1)c1ccccc1	DB00656	Trazodone	Clc1cc(N2CCN(CC2)CCCN2N=C3N(C=CC=C3)C2=O)ccc1	3a4
DB00656	Trazodone	Clc1cc(N2CCN(CC2)CCCN2N=C3N(C=CC=C3)C2=O)ccc1	DB00872	Conivaptan	O=C(N1CCc2[nH]c(nc2-c2c1cccc2)C)c1ccc(NC(=O)c2ccccc2-c2ccccc2)cc1	3a4
DB00656	Trazodone	Clc1cc(N2CCN(CC2)CCCN2N=C3N(C=CC=C3)C2=O)ccc1	DB00705	Delavirdine	S(=O)(=O)(Nc1cc2cc([nH]c2cc1)C(=O)N1CCN(CC1)c1ncccc1NC(C)C)C	3a4
DB00343	Diltiazem	S1c2c(N(CCN(C)C)C(=O)[C@H](OC(=O)C)[C@@H]1c1ccc(OC)cc1)cccc2	DB00656	Trazodone	Clc1cc(N2CCN(CC2)CCCN2N=C3N(C=CC=C3)C2=O)ccc1	3a4
DB00502	Haloperidol	Clc1ccc(cc1)C1(O)CCN(CC1)CCCC(=O)c1ccc(F)cc1	DB00656	Trazodone	Clc1cc(N2CCN(CC2)CCCN2N=C3N(C=CC=C3)C2=O)ccc1	3a4
DB00619	Imatinib	O=C(Nc1cc(Nc2nc(ccn2)-c2cccnc2)c(cc1)C)c1ccc(cc1)CN1CCN(CC1)C	DB00656	Trazodone	Clc1cc(N2CCN(CC2)CCCN2N=C3N(C=CC=C3)C2=O)ccc1	3a4
DB00656	Trazodone	Clc1cc(N2CCN(CC2)CCCN2N=C3N(C=CC=C3)C2=O)ccc1	DB00951	Isoniazid	O=C(NN)c1ccncc1	3a4
DB00656	Trazodone	Clc1cc(N2CCN(CC2)CCCN2N=C3N(C=CC=C3)C2=O)ccc1	DB01167	Itraconazole	Clc1cc(Cl)ccc1[C@@]1(O[C@H](CO1)COc1ccc(N2CCN(CC2)c2ccc(N3C=NN(C(CC)C)C3=O)cc2)cc1)Cn1ncnc1	3a4
DB00656	Trazodone	Clc1cc(N2CCN(CC2)CCCN2N=C3N(C=CC=C3)C2=O)ccc1	DB01026	Ketoconazole	Clc1cc(Cl)ccc1C1(OC(CO1)COc1ccc(N2CCN(CC2)C(=O)C)cc1)Cn1ccnc1	3a4
DB00656	Trazodone	Clc1cc(N2CCN(CC2)CCCN2N=C3N(C=CC=C3)C2=O)ccc1	DB01259	Lapatinib	Clc1cc(Nc2ncnc3c2cc(cc3)-c2oc(cc2)CNCCS(=O)(=O)C)ccc1OCc1cc(F)ccc1	3a4
DB00281	Lidocaine	O=C(Nc1c(cccc1C)C)CN(CC)CC	DB00656	Trazodone	Clc1cc(N2CCN(CC2)CCCN2N=C3N(C=CC=C3)C2=O)ccc1	3a4
DB00656	Trazodone	Clc1cc(N2CCN(CC2)CCCN2N=C3N(C=CC=C3)C2=O)ccc1	DB00916	Metronidazole	OCCn1c(ncc1[N+](=O)[O-])C	3a4
DB00656	Trazodone	Clc1cc(N2CCN(CC2)CCCN2N=C3N(C=CC=C3)C2=O)ccc1	DB01110	Miconazole	Clc1cc(Cl)ccc1C(OCc1ccc(Cl)cc1Cl)Cn1ccnc1	3a4
DB00622	Nicardipine	O(C(=O)C=1C(C(C(OC)=O)=C(NC=1C)C)c1cc([N+](=O)[O-])ccc1)CCN(Cc1ccccc1)C	DB00656	Trazodone	Clc1cc(N2CCN(CC2)CCCN2N=C3N(C=CC=C3)C2=O)ccc1	3a4
DB00656	Trazodone	Clc1cc(N2CCN(CC2)CCCN2N=C3N(C=CC=C3)C2=O)ccc1	DB01059	Norfloxacin	Fc1cc2c(N(C=C(C(O)=O)C2=O)CC)cc1N1CCNCC1	3a4
DB00656	Trazodone	Clc1cc(N2CCN(CC2)CCCN2N=C3N(C=CC=C3)C2=O)ccc1	DB01263	Posaconazole	Fc1cc(F)ccc1[C@@]1(OC[C@H](C1)COc1ccc(N2CCN(CC2)c2ccc(N3C=NN([C@H]([C@@H](O)C)CC)C3=O)cc2)cc1)Cn1ncnc1	3a4
DB00656	Trazodone	Clc1cc(N2CCN(CC2)CCCN2N=C3N(C=CC=C3)C2=O)ccc1	DB00908	Quinidine	O(C)c1cc2c(nccc2[C@H](O)[C@@H]2N3C[C@@H]([C@H](C2)CC3)C=C)cc1	3a4
DB00656	Trazodone	Clc1cc(N2CCN(CC2)CCCN2N=C3N(C=CC=C3)C2=O)ccc1	DB06268	Sitaxentan	Clc1c(noc1NS(=O)(=O)c1ccsc1C(=O)Cc1cc2OCOc2cc1C)C	3a4
DB00656	Trazodone	Clc1cc(N2CCN(CC2)CCCN2N=C3N(C=CC=C3)C2=O)ccc1	DB00976	Telithromycin	O1[C@H](CC)[C@]2(OC(=O)N([C@@H]2[C@@H](C)C(=O)[C@@H](C[C@](OC)(C)[C@H](O[C@@H]2O[C@@H](C[C@H](N(C)C)[C@H]2O)C)[C@@H](C)C(=O)[C@@H](C)C1=O)C)CCCCn1cc(nc1)-c1cccnc1)C	3a4
DB00656	Trazodone	Clc1cc(N2CCN(CC2)CCCN2N=C3N(C=CC=C3)C2=O)ccc1	DB00759	Tetracycline	OC=1[C@@H](N(C)C)[C@@H]2C[C@H]3C(=C(O)[C@]2(O)C(=O)C=1C(=O)N)C(=O)c1c(cccc1O)[C@]3(O)C	3a4
DB00656	Trazodone	Clc1cc(N2CCN(CC2)CCCN2N=C3N(C=CC=C3)C2=O)ccc1	DB00661	Verapamil	O(C)c1cc(ccc1OC)C(C(C)C)(CCCN(CCc1cc(OC)c(OC)cc1)C)C#N	3a4
DB00444	Teniposide	s1cccc1[C@@H]1OC[C@H]2O[C@@H](O[C@H]3[C@@H]4[C@@H]([C@@H](c5c3cc3OCOc3c5)c3cc(OC)c(O)c(OC)c3)C(OC4)=O)[C@H](O)[C@@H](O)[C@@H]2O1	DB00701	Amprenavir	S(=O)(=O)(N(CC(C)C)C[C@@H](O)[C@@H](NC(O[C@H]1CCOC1)=O)Cc1ccccc1)c1ccc(N)cc1	3a4
DB00701	Amprenavir	S(=O)(=O)(N(CC(C)C)C[C@@H](O)[C@@H](NC(O[C@H]1CCOC1)=O)Cc1ccccc1)c1ccc(N)cc1	DB00906	Tiagabine	s1ccc(C)c1C(=CCCN1C[C@@H](CCC1)C(O)=O)c1sccc1C	3a4
DB00701	Amprenavir	S(=O)(=O)(N(CC(C)C)C[C@@H](O)[C@@H](NC(O[C@H]1CCOC1)=O)Cc1ccccc1)c1ccc(N)cc1	DB00726	Trimipramine	N(CC(CN1c2c(CCc3c1cccc3)cccc2)C)(C)C	3a4
DB00444	Teniposide	s1cccc1[C@@H]1OC[C@H]2O[C@@H](O[C@H]3[C@@H]4[C@@H]([C@@H](c5c3cc3OCOc3c5)c3cc(OC)c(O)c(OC)c3)C(OC4)=O)[C@H](O)[C@@H](O)[C@@H]2O1	DB01072	Atazanavir	O(C(=O)N[C@@H](C(C)(C)C)C(=O)N[C@H]([C@@H](O)CN(NC(=O)[C@@H](NC(OC)=O)C(C)(C)C)Cc1ccc(cc1)-c1ncccc1)Cc1ccccc1)C	3a4
DB00906	Tiagabine	s1ccc(C)c1C(=CCCN1C[C@@H](CCC1)C(O)=O)c1sccc1C	DB01072	Atazanavir	O(C(=O)N[C@@H](C(C)(C)C)C(=O)N[C@H]([C@@H](O)CN(NC(=O)[C@@H](NC(OC)=O)C(C)(C)C)Cc1ccc(cc1)-c1ncccc1)Cc1ccccc1)C	3a4
DB00726	Trimipramine	N(CC(CN1c2c(CCc3c1cccc3)cccc2)C)(C)C	DB01072	Atazanavir	O(C(=O)N[C@@H](C(C)(C)C)C(=O)N[C@H]([C@@H](O)CN(NC(=O)[C@@H](NC(OC)=O)C(C)(C)C)Cc1ccc(cc1)-c1ncccc1)Cc1ccccc1)C	3a4
DB00444	Teniposide	s1cccc1[C@@H]1OC[C@H]2O[C@@H](O[C@H]3[C@@H]4[C@@H]([C@@H](c5c3cc3OCOc3c5)c3cc(OC)c(O)c(OC)c3)C(OC4)=O)[C@H](O)[C@@H](O)[C@@H]2O1	DB01211	Clarithromycin	O1[C@H](CC)[C@](O)(C)[C@H](O)[C@@H](C)C(=O)[C@@H](C[C@](OC)(C)[C@H](O[C@@H]2O[C@@H](C[C@H](N(C)C)[C@H]2O)C)[C@@H](C)[C@H](O[C@@H]2O[C@@H](C)[C@H](O)[C@](OC)(C2)C)[C@@H](C)C1=O)C	3a4
DB00906	Tiagabine	s1ccc(C)c1C(=CCCN1C[C@@H](CCC1)C(O)=O)c1sccc1C	DB01211	Clarithromycin	O1[C@H](CC)[C@](O)(C)[C@H](O)[C@@H](C)C(=O)[C@@H](C[C@](OC)(C)[C@H](O[C@@H]2O[C@@H](C[C@H](N(C)C)[C@H]2O)C)[C@@H](C)[C@H](O[C@@H]2O[C@@H](C)[C@H](O)[C@](OC)(C2)C)[C@@H](C)C1=O)C	3a4
DB00864	Tacrolimus	O1[C@H](/C(=C/[C@H]2C[C@@H](OC)[C@H](O)CC2)/C)[C@H](C)[C@@H](O)CC(=O)[C@@H](\C=C(\C[C@@H](C[C@H](OC)[C@H]2O[C@](O)([C@@H](C[C@@H]2OC)C)C(=O)C(=O)N2[C@@H](CCCC2)C1=O)C)/C)CC=C	DB00872	Conivaptan	O=C(N1CCc2[nH]c(nc2-c2c1cccc2)C)c1ccc(NC(=O)c2ccccc2-c2ccccc2)cc1	3a4
DB00444	Teniposide	s1cccc1[C@@H]1OC[C@H]2O[C@@H](O[C@H]3[C@@H]4[C@@H]([C@@H](c5c3cc3OCOc3c5)c3cc(OC)c(O)c(OC)c3)C(OC4)=O)[C@H](O)[C@@H](O)[C@@H]2O1	DB00872	Conivaptan	O=C(N1CCc2[nH]c(nc2-c2c1cccc2)C)c1ccc(NC(=O)c2ccccc2-c2ccccc2)cc1	3a4
DB00872	Conivaptan	O=C(N1CCc2[nH]c(nc2-c2c1cccc2)C)c1ccc(NC(=O)c2ccccc2-c2ccccc2)cc1	DB00906	Tiagabine	s1ccc(C)c1C(=CCCN1C[C@@H](CCC1)C(O)=O)c1sccc1C	3a4
DB00444	Teniposide	s1cccc1[C@@H]1OC[C@H]2O[C@@H](O[C@H]3[C@@H]4[C@@H]([C@@H](c5c3cc3OCOc3c5)c3cc(OC)c(O)c(OC)c3)C(OC4)=O)[C@H](O)[C@@H](O)[C@@H]2O1	DB01264	Darunavir	S(=O)(=O)(N(CC(C)C)C[C@@H](O)[C@@H](NC(O[C@@H]1[C@H]2[C@@H](OC1)OCC2)=O)Cc1ccccc1)c1ccc(N)cc1	3a4
DB00906	Tiagabine	s1ccc(C)c1C(=CCCN1C[C@@H](CCC1)C(O)=O)c1sccc1C	DB01264	Darunavir	S(=O)(=O)(N(CC(C)C)C[C@@H](O)[C@@H](NC(O[C@@H]1[C@H]2[C@@H](OC1)OCC2)=O)Cc1ccccc1)c1ccc(N)cc1	3a4
DB00726	Trimipramine	N(CC(CN1c2c(CCc3c1cccc3)cccc2)C)(C)C	DB01264	Darunavir	S(=O)(=O)(N(CC(C)C)C[C@@H](O)[C@@H](NC(O[C@@H]1[C@H]2[C@@H](OC1)OCC2)=O)Cc1ccccc1)c1ccc(N)cc1	3a4
DB00705	Delavirdine	S(=O)(=O)(Nc1cc2cc([nH]c2cc1)C(=O)N1CCN(CC1)c1ncccc1NC(C)C)C	DB00864	Tacrolimus	O1[C@H](/C(=C/[C@H]2C[C@@H](OC)[C@H](O)CC2)/C)[C@H](C)[C@@H](O)CC(=O)[C@@H](\C=C(\C[C@@H](C[C@H](OC)[C@H]2O[C@](O)([C@@H](C[C@@H]2OC)C)C(=O)C(=O)N2[C@@H](CCCC2)C1=O)C)/C)CC=C	3a4
DB00444	Teniposide	s1cccc1[C@@H]1OC[C@H]2O[C@@H](O[C@H]3[C@@H]4[C@@H]([C@@H](c5c3cc3OCOc3c5)c3cc(OC)c(O)c(OC)c3)C(OC4)=O)[C@H](O)[C@@H](O)[C@@H]2O1	DB00705	Delavirdine	S(=O)(=O)(Nc1cc2cc([nH]c2cc1)C(=O)N1CCN(CC1)c1ncccc1NC(C)C)C	3a4
DB00705	Delavirdine	S(=O)(=O)(Nc1cc2cc([nH]c2cc1)C(=O)N1CCN(CC1)c1ncccc1NC(C)C)C	DB00906	Tiagabine	s1ccc(C)c1C(=CCCN1C[C@@H](CCC1)C(O)=O)c1sccc1C	3a4
DB00444	Teniposide	s1cccc1[C@@H]1OC[C@H]2O[C@@H](O[C@H]3[C@@H]4[C@@H]([C@@H](c5c3cc3OCOc3c5)c3cc(OC)c(O)c(OC)c3)C(OC4)=O)[C@H](O)[C@@H](O)[C@@H]2O1	DB01319	Fosamprenavir	S(=O)(=O)(N(CC(C)C)C[C@@H](OP(O)(O)=O)[C@@H](NC(O[C@H]1CCOC1)=O)Cc1ccccc1)c1ccc(N)cc1	3a4
DB00906	Tiagabine	s1ccc(C)c1C(=CCCN1C[C@@H](CCC1)C(O)=O)c1sccc1C	DB01319	Fosamprenavir	S(=O)(=O)(N(CC(C)C)C[C@@H](OP(O)(O)=O)[C@@H](NC(O[C@H]1CCOC1)=O)Cc1ccccc1)c1ccc(N)cc1	3a4
DB00726	Trimipramine	N(CC(CN1c2c(CCc3c1cccc3)cccc2)C)(C)C	DB01319	Fosamprenavir	S(=O)(=O)(N(CC(C)C)C[C@@H](OP(O)(O)=O)[C@@H](NC(O[C@H]1CCOC1)=O)Cc1ccccc1)c1ccc(N)cc1	3a4
DB00619	Imatinib	O=C(Nc1cc(Nc2nc(ccn2)-c2cccnc2)c(cc1)C)c1ccc(cc1)CN1CCN(CC1)C	DB00864	Tacrolimus	O1[C@H](/C(=C/[C@H]2C[C@@H](OC)[C@H](O)CC2)/C)[C@H](C)[C@@H](O)CC(=O)[C@@H](\C=C(\C[C@@H](C[C@H](OC)[C@H]2O[C@](O)([C@@H](C[C@@H]2OC)C)C(=O)C(=O)N2[C@@H](CCCC2)C1=O)C)/C)CC=C	3a4
DB00444	Teniposide	s1cccc1[C@@H]1OC[C@H]2O[C@@H](O[C@H]3[C@@H]4[C@@H]([C@@H](c5c3cc3OCOc3c5)c3cc(OC)c(O)c(OC)c3)C(OC4)=O)[C@H](O)[C@@H](O)[C@@H]2O1	DB00619	Imatinib	O=C(Nc1cc(Nc2nc(ccn2)-c2cccnc2)c(cc1)C)c1ccc(cc1)CN1CCN(CC1)C	3a4
DB00619	Imatinib	O=C(Nc1cc(Nc2nc(ccn2)-c2cccnc2)c(cc1)C)c1ccc(cc1)CN1CCN(CC1)C	DB00906	Tiagabine	s1ccc(C)c1C(=CCCN1C[C@@H](CCC1)C(O)=O)c1sccc1C	3a4
DB00619	Imatinib	O=C(Nc1cc(Nc2nc(ccn2)-c2cccnc2)c(cc1)C)c1ccc(cc1)CN1CCN(CC1)C	DB00726	Trimipramine	N(CC(CN1c2c(CCc3c1cccc3)cccc2)C)(C)C	3a4
DB00224	Indinavir	O[C@@H]1Cc2c(cccc2)[C@@H]1NC(=O)[C@H](Cc1ccccc1)C[C@H](O)CN1CCN(C[C@H]1C(=O)NC(C)(C)C)Cc1cccnc1	DB00444	Teniposide	s1cccc1[C@@H]1OC[C@H]2O[C@@H](O[C@H]3[C@@H]4[C@@H]([C@@H](c5c3cc3OCOc3c5)c3cc(OC)c(O)c(OC)c3)C(OC4)=O)[C@H](O)[C@@H](O)[C@@H]2O1	3a4
DB00224	Indinavir	O[C@@H]1Cc2c(cccc2)[C@@H]1NC(=O)[C@H](Cc1ccccc1)C[C@H](O)CN1CCN(C[C@H]1C(=O)NC(C)(C)C)Cc1cccnc1	DB00906	Tiagabine	s1ccc(C)c1C(=CCCN1C[C@@H](CCC1)C(O)=O)c1sccc1C	3a4
DB00224	Indinavir	O[C@@H]1Cc2c(cccc2)[C@@H]1NC(=O)[C@H](Cc1ccccc1)C[C@H](O)CN1CCN(C[C@H]1C(=O)NC(C)(C)C)Cc1cccnc1	DB00726	Trimipramine	N(CC(CN1c2c(CCc3c1cccc3)cccc2)C)(C)C	3a4
DB00864	Tacrolimus	O1[C@H](/C(=C/[C@H]2C[C@@H](OC)[C@H](O)CC2)/C)[C@H](C)[C@@H](O)CC(=O)[C@@H](\C=C(\C[C@@H](C[C@H](OC)[C@H]2O[C@](O)([C@@H](C[C@@H]2OC)C)C(=O)C(=O)N2[C@@H](CCCC2)C1=O)C)/C)CC=C	DB00951	Isoniazid	O=C(NN)c1ccncc1	3a4
DB00444	Teniposide	s1cccc1[C@@H]1OC[C@H]2O[C@@H](O[C@H]3[C@@H]4[C@@H]([C@@H](c5c3cc3OCOc3c5)c3cc(OC)c(O)c(OC)c3)C(OC4)=O)[C@H](O)[C@@H](O)[C@@H]2O1	DB00951	Isoniazid	O=C(NN)c1ccncc1	3a4
DB00906	Tiagabine	s1ccc(C)c1C(=CCCN1C[C@@H](CCC1)C(O)=O)c1sccc1C	DB00951	Isoniazid	O=C(NN)c1ccncc1	3a4
DB00444	Teniposide	s1cccc1[C@@H]1OC[C@H]2O[C@@H](O[C@H]3[C@@H]4[C@@H]([C@@H](c5c3cc3OCOc3c5)c3cc(OC)c(O)c(OC)c3)C(OC4)=O)[C@H](O)[C@@H](O)[C@@H]2O1	DB01167	Itraconazole	Clc1cc(Cl)ccc1[C@@]1(O[C@H](CO1)COc1ccc(N2CCN(CC2)c2ccc(N3C=NN(C(CC)C)C3=O)cc2)cc1)Cn1ncnc1	3a4
DB00906	Tiagabine	s1ccc(C)c1C(=CCCN1C[C@@H](CCC1)C(O)=O)c1sccc1C	DB01167	Itraconazole	Clc1cc(Cl)ccc1[C@@]1(O[C@H](CO1)COc1ccc(N2CCN(CC2)c2ccc(N3C=NN(C(CC)C)C3=O)cc2)cc1)Cn1ncnc1	3a4
DB00726	Trimipramine	N(CC(CN1c2c(CCc3c1cccc3)cccc2)C)(C)C	DB01167	Itraconazole	Clc1cc(Cl)ccc1[C@@]1(O[C@H](CO1)COc1ccc(N2CCN(CC2)c2ccc(N3C=NN(C(CC)C)C3=O)cc2)cc1)Cn1ncnc1	3a4
DB00444	Teniposide	s1cccc1[C@@H]1OC[C@H]2O[C@@H](O[C@H]3[C@@H]4[C@@H]([C@@H](c5c3cc3OCOc3c5)c3cc(OC)c(O)c(OC)c3)C(OC4)=O)[C@H](O)[C@@H](O)[C@@H]2O1	DB01026	Ketoconazole	Clc1cc(Cl)ccc1C1(OC(CO1)COc1ccc(N2CCN(CC2)C(=O)C)cc1)Cn1ccnc1	3a4
DB00906	Tiagabine	s1ccc(C)c1C(=CCCN1C[C@@H](CCC1)C(O)=O)c1sccc1C	DB01026	Ketoconazole	Clc1cc(Cl)ccc1C1(OC(CO1)COc1ccc(N2CCN(CC2)C(=O)C)cc1)Cn1ccnc1	3a4
DB00726	Trimipramine	N(CC(CN1c2c(CCc3c1cccc3)cccc2)C)(C)C	DB01026	Ketoconazole	Clc1cc(Cl)ccc1C1(OC(CO1)COc1ccc(N2CCN(CC2)C(=O)C)cc1)Cn1ccnc1	3a4
DB00444	Teniposide	s1cccc1[C@@H]1OC[C@H]2O[C@@H](O[C@H]3[C@@H]4[C@@H]([C@@H](c5c3cc3OCOc3c5)c3cc(OC)c(O)c(OC)c3)C(OC4)=O)[C@H](O)[C@@H](O)[C@@H]2O1	DB01601	Lopinavir	O(CC(=O)N[C@H]([C@@H](O)C[C@@H](NC(=O)[C@@H](N1CCCNC1=O)C(C)C)Cc1ccccc1)Cc1ccccc1)c1c(cccc1C)C	3a4
DB00906	Tiagabine	s1ccc(C)c1C(=CCCN1C[C@@H](CCC1)C(O)=O)c1sccc1C	DB01601	Lopinavir	O(CC(=O)N[C@H]([C@@H](O)C[C@@H](NC(=O)[C@@H](N1CCCNC1=O)C(C)C)Cc1ccccc1)Cc1ccccc1)c1c(cccc1C)C	3a4
DB00864	Tacrolimus	O1[C@H](/C(=C/[C@H]2C[C@@H](OC)[C@H](O)CC2)/C)[C@H](C)[C@@H](O)CC(=O)[C@@H](\C=C(\C[C@@H](C[C@H](OC)[C@H]2O[C@](O)([C@@H](C[C@@H]2OC)C)C(=O)C(=O)N2[C@@H](CCCC2)C1=O)C)/C)CC=C	DB01110	Miconazole	Clc1cc(Cl)ccc1C(OCc1ccc(Cl)cc1Cl)Cn1ccnc1	3a4
DB00444	Teniposide	s1cccc1[C@@H]1OC[C@H]2O[C@@H](O[C@H]3[C@@H]4[C@@H]([C@@H](c5c3cc3OCOc3c5)c3cc(OC)c(O)c(OC)c3)C(OC4)=O)[C@H](O)[C@@H](O)[C@@H]2O1	DB01110	Miconazole	Clc1cc(Cl)ccc1C(OCc1ccc(Cl)cc1Cl)Cn1ccnc1	3a4
DB00906	Tiagabine	s1ccc(C)c1C(=CCCN1C[C@@H](CCC1)C(O)=O)c1sccc1C	DB01110	Miconazole	Clc1cc(Cl)ccc1C(OCc1ccc(Cl)cc1Cl)Cn1ccnc1	3a4
DB00444	Teniposide	s1cccc1[C@@H]1OC[C@H]2O[C@@H](O[C@H]3[C@@H]4[C@@H]([C@@H](c5c3cc3OCOc3c5)c3cc(OC)c(O)c(OC)c3)C(OC4)=O)[C@H](O)[C@@H](O)[C@@H]2O1	DB01149	Nefazodone	Clc1cc(N2CCN(CC2)CCCN2N=C(N(CCOc3ccccc3)C2=O)CC)ccc1	3a4
DB00906	Tiagabine	s1ccc(C)c1C(=CCCN1C[C@@H](CCC1)C(O)=O)c1sccc1C	DB01149	Nefazodone	Clc1cc(N2CCN(CC2)CCCN2N=C(N(CCOc3ccccc3)C2=O)CC)ccc1	3a4
DB00444	Teniposide	s1cccc1[C@@H]1OC[C@H]2O[C@@H](O[C@H]3[C@@H]4[C@@H]([C@@H](c5c3cc3OCOc3c5)c3cc(OC)c(O)c(OC)c3)C(OC4)=O)[C@H](O)[C@@H](O)[C@@H]2O1	DB00622	Nicardipine	O(C(=O)C=1C(C(C(OC)=O)=C(NC=1C)C)c1cc([N+](=O)[O-])ccc1)CCN(Cc1ccccc1)C	3a4
DB00622	Nicardipine	O(C(=O)C=1C(C(C(OC)=O)=C(NC=1C)C)c1cc([N+](=O)[O-])ccc1)CCN(Cc1ccccc1)C	DB00906	Tiagabine	s1ccc(C)c1C(=CCCN1C[C@@H](CCC1)C(O)=O)c1sccc1C	3a4
DB00622	Nicardipine	O(C(=O)C=1C(C(C(OC)=O)=C(NC=1C)C)c1cc([N+](=O)[O-])ccc1)CCN(Cc1ccccc1)C	DB00726	Trimipramine	N(CC(CN1c2c(CCc3c1cccc3)cccc2)C)(C)C	3a4
DB00864	Tacrolimus	O1[C@H](/C(=C/[C@H]2C[C@@H](OC)[C@H](O)CC2)/C)[C@H](C)[C@@H](O)CC(=O)[C@@H](\C=C(\C[C@@H](C[C@H](OC)[C@H]2O[C@](O)([C@@H](C[C@@H]2OC)C)C(=O)C(=O)N2[C@@H](CCCC2)C1=O)C)/C)CC=C	DB01263	Posaconazole	Fc1cc(F)ccc1[C@@]1(OC[C@H](C1)COc1ccc(N2CCN(CC2)c2ccc(N3C=NN([C@H]([C@@H](O)C)CC)C3=O)cc2)cc1)Cn1ncnc1	3a4
DB00444	Teniposide	s1cccc1[C@@H]1OC[C@H]2O[C@@H](O[C@H]3[C@@H]4[C@@H]([C@@H](c5c3cc3OCOc3c5)c3cc(OC)c(O)c(OC)c3)C(OC4)=O)[C@H](O)[C@@H](O)[C@@H]2O1	DB01263	Posaconazole	Fc1cc(F)ccc1[C@@]1(OC[C@H](C1)COc1ccc(N2CCN(CC2)c2ccc(N3C=NN([C@H]([C@@H](O)C)CC)C3=O)cc2)cc1)Cn1ncnc1	3a4
DB00906	Tiagabine	s1ccc(C)c1C(=CCCN1C[C@@H](CCC1)C(O)=O)c1sccc1C	DB01263	Posaconazole	Fc1cc(F)ccc1[C@@]1(OC[C@H](C1)COc1ccc(N2CCN(CC2)c2ccc(N3C=NN([C@H]([C@@H](O)C)CC)C3=O)cc2)cc1)Cn1ncnc1	3a4
DB00726	Trimipramine	N(CC(CN1c2c(CCc3c1cccc3)cccc2)C)(C)C	DB01263	Posaconazole	Fc1cc(F)ccc1[C@@]1(OC[C@H](C1)COc1ccc(N2CCN(CC2)c2ccc(N3C=NN([C@H]([C@@H](O)C)CC)C3=O)cc2)cc1)Cn1ncnc1	3a4
DB00444	Teniposide	s1cccc1[C@@H]1OC[C@H]2O[C@@H](O[C@H]3[C@@H]4[C@@H]([C@@H](c5c3cc3OCOc3c5)c3cc(OC)c(O)c(OC)c3)C(OC4)=O)[C@H](O)[C@@H](O)[C@@H]2O1	DB00908	Quinidine	O(C)c1cc2c(nccc2[C@H](O)[C@@H]2N3C[C@@H]([C@H](C2)CC3)C=C)cc1	3a4
DB00906	Tiagabine	s1ccc(C)c1C(=CCCN1C[C@@H](CCC1)C(O)=O)c1sccc1C	DB00908	Quinidine	O(C)c1cc2c(nccc2[C@H](O)[C@@H]2N3C[C@@H]([C@H](C2)CC3)C=C)cc1	3a4
DB00444	Teniposide	s1cccc1[C@@H]1OC[C@H]2O[C@@H](O[C@H]3[C@@H]4[C@@H]([C@@H](c5c3cc3OCOc3c5)c3cc(OC)c(O)c(OC)c3)C(OC4)=O)[C@H](O)[C@@H](O)[C@@H]2O1	DB00503	Ritonavir	s1cncc1COC(=O)N[C@H]([C@@H](O)C[C@@H](NC(=O)[C@@H](NC(=O)N(Cc1nc(sc1)C(C)C)C)C(C)C)Cc1ccccc1)Cc1ccccc1	3a4
DB00503	Ritonavir	s1cncc1COC(=O)N[C@H]([C@@H](O)C[C@@H](NC(=O)[C@@H](NC(=O)N(Cc1nc(sc1)C(C)C)C)C(C)C)Cc1ccccc1)Cc1ccccc1	DB00906	Tiagabine	s1ccc(C)c1C(=CCCN1C[C@@H](CCC1)C(O)=O)c1sccc1C	3a4
DB00444	Teniposide	s1cccc1[C@@H]1OC[C@H]2O[C@@H](O[C@H]3[C@@H]4[C@@H]([C@@H](c5c3cc3OCOc3c5)c3cc(OC)c(O)c(OC)c3)C(OC4)=O)[C@H](O)[C@@H](O)[C@@H]2O1	DB01232	Saquinavir	OC(=NC(C)(C)C)[C@H]1N(C[C@@H]2[C@H](C1)CCCC2)C[C@@H](O)[C@@H](N=C(O)[C@@H](NC(=O)c1nc2c(cc1)cccc2)CC(O)=N)Cc1ccccc1	3a4
DB00906	Tiagabine	s1ccc(C)c1C(=CCCN1C[C@@H](CCC1)C(O)=O)c1sccc1C	DB01232	Saquinavir	OC(=NC(C)(C)C)[C@H]1N(C[C@@H]2[C@H](C1)CCCC2)C[C@@H](O)[C@@H](N=C(O)[C@@H](NC(=O)c1nc2c(cc1)cccc2)CC(O)=N)Cc1ccccc1	3a4
DB00726	Trimipramine	N(CC(CN1c2c(CCc3c1cccc3)cccc2)C)(C)C	DB01232	Saquinavir	OC(=NC(C)(C)C)[C@H]1N(C[C@@H]2[C@H](C1)CCCC2)C[C@@H](O)[C@@H](N=C(O)[C@@H](NC(=O)c1nc2c(cc1)cccc2)CC(O)=N)Cc1ccccc1	3a4
DB00444	Teniposide	s1cccc1[C@@H]1OC[C@H]2O[C@@H](O[C@H]3[C@@H]4[C@@H]([C@@H](c5c3cc3OCOc3c5)c3cc(OC)c(O)c(OC)c3)C(OC4)=O)[C@H](O)[C@@H](O)[C@@H]2O1	DB00976	Telithromycin	O1[C@H](CC)[C@]2(OC(=O)N([C@@H]2[C@@H](C)C(=O)[C@@H](C[C@](OC)(C)[C@H](O[C@@H]2O[C@@H](C[C@H](N(C)C)[C@H]2O)C)[C@@H](C)C(=O)[C@@H](C)C1=O)C)CCCCn1cc(nc1)-c1cccnc1)C	3a4
DB00906	Tiagabine	s1ccc(C)c1C(=CCCN1C[C@@H](CCC1)C(O)=O)c1sccc1C	DB00976	Telithromycin	O1[C@H](CC)[C@]2(OC(=O)N([C@@H]2[C@@H](C)C(=O)[C@@H](C[C@](OC)(C)[C@H](O[C@@H]2O[C@@H](C[C@H](N(C)C)[C@H]2O)C)[C@@H](C)C(=O)[C@@H](C)C1=O)C)CCCCn1cc(nc1)-c1cccnc1)C	3a4
DB00444	Teniposide	s1cccc1[C@@H]1OC[C@H]2O[C@@H](O[C@H]3[C@@H]4[C@@H]([C@@H](c5c3cc3OCOc3c5)c3cc(OC)c(O)c(OC)c3)C(OC4)=O)[C@H](O)[C@@H](O)[C@@H]2O1	DB00582	Voriconazole	Fc1cc(F)ccc1[C@](O)([C@@H](C)c1ncncc1F)Cn1ncnc1	3a4
DB00503	Ritonavir	s1cncc1COC(=O)N[C@H]([C@@H](O)C[C@@H](NC(=O)[C@@H](NC(=O)N(Cc1nc(sc1)C(C)C)C)C(C)C)Cc1ccccc1)Cc1ccccc1	DB00530	Erlotinib	O(CCOC)c1cc2c(ncnc2Nc2cc(ccc2)C#C)cc1OCCOC	3a4
DB00530	Erlotinib	O(CCOC)c1cc2c(ncnc2Nc2cc(ccc2)C#C)cc1OCCOC	DB01072	Atazanavir	O(C(=O)N[C@@H](C(C)(C)C)C(=O)N[C@H]([C@@H](O)CN(NC(=O)[C@@H](NC(OC)=O)C(C)(C)C)Cc1ccc(cc1)-c1ncccc1)Cc1ccccc1)C	3a4
DB00530	Erlotinib	O(CCOC)c1cc2c(ncnc2Nc2cc(ccc2)C#C)cc1OCCOC	DB01211	Clarithromycin	O1[C@H](CC)[C@](O)(C)[C@H](O)[C@@H](C)C(=O)[C@@H](C[C@](OC)(C)[C@H](O[C@@H]2O[C@@H](C[C@H](N(C)C)[C@H]2O)C)[C@@H](C)[C@H](O[C@@H]2O[C@@H](C)[C@H](O)[C@](OC)(C2)C)[C@@H](C)C1=O)C	3a4
DB00530	Erlotinib	O(CCOC)c1cc2c(ncnc2Nc2cc(ccc2)C#C)cc1OCCOC	DB01026	Ketoconazole	Clc1cc(Cl)ccc1C1(OC(CO1)COc1ccc(N2CCN(CC2)C(=O)C)cc1)Cn1ccnc1	3a4
DB00530	Erlotinib	O(CCOC)c1cc2c(ncnc2Nc2cc(ccc2)C#C)cc1OCCOC	DB01149	Nefazodone	Clc1cc(N2CCN(CC2)CCCN2N=C(N(CCOc3ccccc3)C2=O)CC)ccc1	3a4
DB00530	Erlotinib	O(CCOC)c1cc2c(ncnc2Nc2cc(ccc2)C#C)cc1OCCOC	DB01232	Saquinavir	OC(=NC(C)(C)C)[C@H]1N(C[C@@H]2[C@H](C1)CCCC2)C[C@@H](O)[C@@H](N=C(O)[C@@H](NC(=O)c1nc2c(cc1)cccc2)CC(O)=N)Cc1ccccc1	3a4
DB00530	Erlotinib	O(CCOC)c1cc2c(ncnc2Nc2cc(ccc2)C#C)cc1OCCOC	DB01361	Troleandomycin	O1[C@H](C)[C@H](C)[C@H](OC(=O)C)[C@@H](C)C(=O)[C@@]2(OC2)C[C@H](C)[C@H](O[C@@H]2O[C@@H](C[C@H](N(C)C)[C@H]2OC(=O)C)C)[C@@H](C)[C@H](O[C@@H]2O[C@@H](C)[C@H](OC(=O)C)[C@@H](OC)C2)[C@@H](C)C1=O	3a4
DB00317	Gefitinib	Clc1cc(Nc2ncnc3c2cc(OCCCN2CCOCC2)c(OC)c3)ccc1F	DB01211	Clarithromycin	O1[C@H](CC)[C@](O)(C)[C@H](O)[C@@H](C)C(=O)[C@@H](C[C@](OC)(C)[C@H](O[C@@H]2O[C@@H](C[C@H](N(C)C)[C@H]2O)C)[C@@H](C)[C@H](O[C@@H]2O[C@@H](C)[C@H](O)[C@](OC)(C2)C)[C@@H](C)C1=O)C	3a4
DB00317	Gefitinib	Clc1cc(Nc2ncnc3c2cc(OCCCN2CCOCC2)c(OC)c3)ccc1F	DB01026	Ketoconazole	Clc1cc(Cl)ccc1C1(OC(CO1)COc1ccc(N2CCN(CC2)C(=O)C)cc1)Cn1ccnc1	3a4
DB00317	Gefitinib	Clc1cc(Nc2ncnc3c2cc(OCCCN2CCOCC2)c(OC)c3)ccc1F	DB00503	Ritonavir	s1cncc1COC(=O)N[C@H]([C@@H](O)C[C@@H](NC(=O)[C@@H](NC(=O)N(Cc1nc(sc1)C(C)C)C)C(C)C)Cc1ccccc1)Cc1ccccc1	3a4
DB00343	Diltiazem	S1c2c(N(CCN(C)C)C(=O)[C@H](OC(=O)C)[C@@H]1c1ccc(OC)cc1)cccc2	DB00673	Aprepitant	Fc1ccc(cc1)[C@@H]1N(CCO[C@@H]1O[C@H](C)c1cc(cc(c1)C(F)(F)F)C(F)(F)F)CC=1NC(=O)NN=1	3a4
DB00503	Ritonavir	s1cncc1COC(=O)N[C@H]([C@@H](O)C[C@@H](NC(=O)[C@@H](NC(=O)N(Cc1nc(sc1)C(C)C)C)C(C)C)Cc1ccccc1)Cc1ccccc1	DB00673	Aprepitant	Fc1ccc(cc1)[C@@H]1N(CCO[C@@H]1O[C@H](C)c1cc(cc(c1)C(F)(F)F)C(F)(F)F)CC=1NC(=O)NN=1	3a4
DB00673	Aprepitant	Fc1ccc(cc1)[C@@H]1N(CCO[C@@H]1O[C@H](C)c1cc(cc(c1)C(F)(F)F)C(F)(F)F)CC=1NC(=O)NN=1	DB01026	Ketoconazole	Clc1cc(Cl)ccc1C1(OC(CO1)COc1ccc(N2CCN(CC2)C(=O)C)cc1)Cn1ccnc1	3a4
DB00673	Aprepitant	Fc1ccc(cc1)[C@@H]1N(CCO[C@@H]1O[C@H](C)c1cc(cc(c1)C(F)(F)F)C(F)(F)F)CC=1NC(=O)NN=1	DB01149	Nefazodone	Clc1cc(N2CCN(CC2)CCCN2N=C(N(CCOc3ccccc3)C2=O)CC)ccc1	3a4
DB00673	Aprepitant	Fc1ccc(cc1)[C@@H]1N(CCO[C@@H]1O[C@H](C)c1cc(cc(c1)C(F)(F)F)C(F)(F)F)CC=1NC(=O)NN=1	DB01361	Troleandomycin	O1[C@H](C)[C@H](C)[C@H](OC(=O)C)[C@@H](C)C(=O)[C@@]2(OC2)C[C@H](C)[C@H](O[C@@H]2O[C@@H](C[C@H](N(C)C)[C@H]2OC(=O)C)C)[C@@H](C)[C@H](O[C@@H]2O[C@@H](C)[C@H](OC(=O)C)[C@@H](OC)C2)[C@@H](C)C1=O	3a4
DB00661	Verapamil	O(C)c1cc(ccc1OC)C(C(C)C)(CCCN(CCc1cc(OC)c(OC)cc1)C)C#N	DB00700	Eplerenone	O1[C@@]2(CCC1=O)CC[C@H]1[C@H]3[C@@]4(O[C@@H]4C[C@@]12C)[C@@]1(C(=CC(=O)CC1)C[C@H]3C(OC)=O)C	3a4
DB00700	Eplerenone	O1[C@@]2(CCC1=O)CC[C@H]1[C@H]3[C@@]4(O[C@@H]4C[C@@]12C)[C@@]1(C(=CC(=O)CC1)C[C@H]3C(OC)=O)C	DB01232	Saquinavir	OC(=NC(C)(C)C)[C@H]1N(C[C@@H]2[C@H](C1)CCCC2)C[C@@H](O)[C@@H](N=C(O)[C@@H](NC(=O)c1nc2c(cc1)cccc2)CC(O)=N)Cc1ccccc1	3a4
DB00673	Aprepitant	Fc1ccc(cc1)[C@@H]1N(CCO[C@@H]1O[C@H](C)c1cc(cc(c1)C(F)(F)F)C(F)(F)F)CC=1NC(=O)NN=1	DB01167	Itraconazole	Clc1cc(Cl)ccc1[C@@]1(O[C@H](CO1)COc1ccc(N2CCN(CC2)c2ccc(N3C=NN(C(CC)C)C3=O)cc2)cc1)Cn1ncnc1	3a4
DB00503	Ritonavir	s1cncc1COC(=O)N[C@H]([C@@H](O)C[C@@H](NC(=O)[C@@H](NC(=O)N(Cc1nc(sc1)C(C)C)C)C(C)C)Cc1ccccc1)Cc1ccccc1	DB00530	Erlotinib	O(CCOC)c1cc2c(ncnc2Nc2cc(ccc2)C#C)cc1OCCOC	3a4
DB00530	Erlotinib	O(CCOC)c1cc2c(ncnc2Nc2cc(ccc2)C#C)cc1OCCOC	DB01072	Atazanavir	O(C(=O)N[C@@H](C(C)(C)C)C(=O)N[C@H]([C@@H](O)CN(NC(=O)[C@@H](NC(OC)=O)C(C)(C)C)Cc1ccc(cc1)-c1ncccc1)Cc1ccccc1)C	3a4
DB00530	Erlotinib	O(CCOC)c1cc2c(ncnc2Nc2cc(ccc2)C#C)cc1OCCOC	DB01211	Clarithromycin	O1[C@H](CC)[C@](O)(C)[C@H](O)[C@@H](C)C(=O)[C@@H](C[C@](OC)(C)[C@H](O[C@@H]2O[C@@H](C[C@H](N(C)C)[C@H]2O)C)[C@@H](C)[C@H](O[C@@H]2O[C@@H](C)[C@H](O)[C@](OC)(C2)C)[C@@H](C)C1=O)C	3a4
DB00530	Erlotinib	O(CCOC)c1cc2c(ncnc2Nc2cc(ccc2)C#C)cc1OCCOC	DB01026	Ketoconazole	Clc1cc(Cl)ccc1C1(OC(CO1)COc1ccc(N2CCN(CC2)C(=O)C)cc1)Cn1ccnc1	3a4
DB00530	Erlotinib	O(CCOC)c1cc2c(ncnc2Nc2cc(ccc2)C#C)cc1OCCOC	DB01149	Nefazodone	Clc1cc(N2CCN(CC2)CCCN2N=C(N(CCOc3ccccc3)C2=O)CC)ccc1	3a4
DB00530	Erlotinib	O(CCOC)c1cc2c(ncnc2Nc2cc(ccc2)C#C)cc1OCCOC	DB01232	Saquinavir	OC(=NC(C)(C)C)[C@H]1N(C[C@@H]2[C@H](C1)CCCC2)C[C@@H](O)[C@@H](N=C(O)[C@@H](NC(=O)c1nc2c(cc1)cccc2)CC(O)=N)Cc1ccccc1	3a4
DB00530	Erlotinib	O(CCOC)c1cc2c(ncnc2Nc2cc(ccc2)C#C)cc1OCCOC	DB01361	Troleandomycin	O1[C@H](C)[C@H](C)[C@H](OC(=O)C)[C@@H](C)C(=O)[C@@]2(OC2)C[C@H](C)[C@H](O[C@@H]2O[C@@H](C[C@H](N(C)C)[C@H]2OC(=O)C)C)[C@@H](C)[C@H](O[C@@H]2O[C@@H](C)[C@H](OC(=O)C)[C@@H](OC)C2)[C@@H](C)C1=O	3a4
DB00317	Gefitinib	Clc1cc(Nc2ncnc3c2cc(OCCCN2CCOCC2)c(OC)c3)ccc1F	DB01211	Clarithromycin	O1[C@H](CC)[C@](O)(C)[C@H](O)[C@@H](C)C(=O)[C@@H](C[C@](OC)(C)[C@H](O[C@@H]2O[C@@H](C[C@H](N(C)C)[C@H]2O)C)[C@@H](C)[C@H](O[C@@H]2O[C@@H](C)[C@H](O)[C@](OC)(C2)C)[C@@H](C)C1=O)C	3a4
DB00317	Gefitinib	Clc1cc(Nc2ncnc3c2cc(OCCCN2CCOCC2)c(OC)c3)ccc1F	DB01026	Ketoconazole	Clc1cc(Cl)ccc1C1(OC(CO1)COc1ccc(N2CCN(CC2)C(=O)C)cc1)Cn1ccnc1	3a4
DB00317	Gefitinib	Clc1cc(Nc2ncnc3c2cc(OCCCN2CCOCC2)c(OC)c3)ccc1F	DB00503	Ritonavir	s1cncc1COC(=O)N[C@H]([C@@H](O)C[C@@H](NC(=O)[C@@H](NC(=O)N(Cc1nc(sc1)C(C)C)C)C(C)C)Cc1ccccc1)Cc1ccccc1	3a4
DB00343	Diltiazem	S1c2c(N(CCN(C)C)C(=O)[C@H](OC(=O)C)[C@@H]1c1ccc(OC)cc1)cccc2	DB00673	Aprepitant	Fc1ccc(cc1)[C@@H]1N(CCO[C@@H]1O[C@H](C)c1cc(cc(c1)C(F)(F)F)C(F)(F)F)CC=1NC(=O)NN=1	3a4
DB00503	Ritonavir	s1cncc1COC(=O)N[C@H]([C@@H](O)C[C@@H](NC(=O)[C@@H](NC(=O)N(Cc1nc(sc1)C(C)C)C)C(C)C)Cc1ccccc1)Cc1ccccc1	DB00673	Aprepitant	Fc1ccc(cc1)[C@@H]1N(CCO[C@@H]1O[C@H](C)c1cc(cc(c1)C(F)(F)F)C(F)(F)F)CC=1NC(=O)NN=1	3a4
DB00673	Aprepitant	Fc1ccc(cc1)[C@@H]1N(CCO[C@@H]1O[C@H](C)c1cc(cc(c1)C(F)(F)F)C(F)(F)F)CC=1NC(=O)NN=1	DB01026	Ketoconazole	Clc1cc(Cl)ccc1C1(OC(CO1)COc1ccc(N2CCN(CC2)C(=O)C)cc1)Cn1ccnc1	3a4
DB00673	Aprepitant	Fc1ccc(cc1)[C@@H]1N(CCO[C@@H]1O[C@H](C)c1cc(cc(c1)C(F)(F)F)C(F)(F)F)CC=1NC(=O)NN=1	DB01149	Nefazodone	Clc1cc(N2CCN(CC2)CCCN2N=C(N(CCOc3ccccc3)C2=O)CC)ccc1	3a4
DB00673	Aprepitant	Fc1ccc(cc1)[C@@H]1N(CCO[C@@H]1O[C@H](C)c1cc(cc(c1)C(F)(F)F)C(F)(F)F)CC=1NC(=O)NN=1	DB01361	Troleandomycin	O1[C@H](C)[C@H](C)[C@H](OC(=O)C)[C@@H](C)C(=O)[C@@]2(OC2)C[C@H](C)[C@H](O[C@@H]2O[C@@H](C[C@H](N(C)C)[C@H]2OC(=O)C)C)[C@@H](C)[C@H](O[C@@H]2O[C@@H](C)[C@H](OC(=O)C)[C@@H](OC)C2)[C@@H](C)C1=O	3a4
DB00661	Verapamil	O(C)c1cc(ccc1OC)C(C(C)C)(CCCN(CCc1cc(OC)c(OC)cc1)C)C#N	DB00700	Eplerenone	O1[C@@]2(CCC1=O)CC[C@H]1[C@H]3[C@@]4(O[C@@H]4C[C@@]12C)[C@@]1(C(=CC(=O)CC1)C[C@H]3C(OC)=O)C	3a4
DB00700	Eplerenone	O1[C@@]2(CCC1=O)CC[C@H]1[C@H]3[C@@]4(O[C@@H]4C[C@@]12C)[C@@]1(C(=CC(=O)CC1)C[C@H]3C(OC)=O)C	DB01232	Saquinavir	OC(=NC(C)(C)C)[C@H]1N(C[C@@H]2[C@H](C1)CCCC2)C[C@@H](O)[C@@H](N=C(O)[C@@H](NC(=O)c1nc2c(cc1)cccc2)CC(O)=N)Cc1ccccc1	3a4
DB00673	Aprepitant	Fc1ccc(cc1)[C@@H]1N(CCO[C@@H]1O[C@H](C)c1cc(cc(c1)C(F)(F)F)C(F)(F)F)CC=1NC(=O)NN=1	DB01167	Itraconazole	Clc1cc(Cl)ccc1[C@@]1(O[C@H](CO1)COc1ccc(N2CCN(CC2)c2ccc(N3C=NN(C(CC)C)C3=O)cc2)cc1)Cn1ncnc1	3a4
DB00918	Almotriptan	S(=O)(=O)(N1CCCC1)Cc1cc2c([nH]cc2CCN(C)C)cc1	DB01167	Itraconazole	Clc1cc(Cl)ccc1[C@@]1(O[C@H](CO1)COc1ccc(N2CCN(CC2)c2ccc(N3C=NN(C(CC)C)C3=O)cc2)cc1)Cn1ncnc1	3a4
DB00918	Almotriptan	S(=O)(=O)(N1CCCC1)Cc1cc2c([nH]cc2CCN(C)C)cc1	DB01026	Ketoconazole	Clc1cc(Cl)ccc1C1(OC(CO1)COc1ccc(N2CCN(CC2)C(=O)C)cc1)Cn1ccnc1	3a4
DB00496	Darifenacin	O1CCc2cc(ccc12)CCN1C[C@@H](CC1)C(C(=O)N)(c1ccccc1)c1ccccc1	DB01211	Clarithromycin	O1[C@H](CC)[C@](O)(C)[C@H](O)[C@@H](C)C(=O)[C@@H](C[C@](OC)(C)[C@H](O[C@@H]2O[C@@H](C[C@H](N(C)C)[C@H]2O)C)[C@@H](C)[C@H](O[C@@H]2O[C@@H](C)[C@H](O)[C@](OC)(C2)C)[C@@H](C)C1=O)C	3a4
DB00496	Darifenacin	O1CCc2cc(ccc12)CCN1C[C@@H](CC1)C(C(=O)N)(c1ccccc1)c1ccccc1	DB01167	Itraconazole	Clc1cc(Cl)ccc1[C@@]1(O[C@H](CO1)COc1ccc(N2CCN(CC2)c2ccc(N3C=NN(C(CC)C)C3=O)cc2)cc1)Cn1ncnc1	3a4
DB00496	Darifenacin	O1CCc2cc(ccc12)CCN1C[C@@H](CC1)C(C(=O)N)(c1ccccc1)c1ccccc1	DB01026	Ketoconazole	Clc1cc(Cl)ccc1C1(OC(CO1)COc1ccc(N2CCN(CC2)C(=O)C)cc1)Cn1ccnc1	3a4
DB00496	Darifenacin	O1CCc2cc(ccc12)CCN1C[C@@H](CC1)C(C(=O)N)(c1ccccc1)c1ccccc1	DB01149	Nefazodone	Clc1cc(N2CCN(CC2)CCCN2N=C(N(CCOc3ccccc3)C2=O)CC)ccc1	3a4
DB00496	Darifenacin	O1CCc2cc(ccc12)CCN1C[C@@H](CC1)C(C(=O)N)(c1ccccc1)c1ccccc1	DB00503	Ritonavir	s1cncc1COC(=O)N[C@H]([C@@H](O)C[C@@H](NC(=O)[C@@H](NC(=O)N(Cc1nc(sc1)C(C)C)C)C(C)C)Cc1ccccc1)Cc1ccccc1	3a4
DB01026	Ketoconazole	Clc1cc(Cl)ccc1C1(OC(CO1)COc1ccc(N2CCN(CC2)C(=O)C)cc1)Cn1ccnc1	DB01591	Solifenacin	O(C(=O)N1CCc2c(cccc2)[C@@H]1c1ccccc1)[C@@H]1C2CCN(C1)CC2	3a4
DB01149	Nefazodone	Clc1cc(N2CCN(CC2)CCCN2N=C(N(CCOc3ccccc3)C2=O)CC)ccc1	DB01591	Solifenacin	O(C(=O)N1CCc2c(cccc2)[C@@H]1c1ccccc1)[C@@H]1C2CCN(C1)CC2	3a4
DB01167	Itraconazole	Clc1cc(Cl)ccc1[C@@]1(O[C@H](CO1)COc1ccc(N2CCN(CC2)c2ccc(N3C=NN(C(CC)C)C3=O)cc2)cc1)Cn1ncnc1	DB01591	Solifenacin	O(C(=O)N1CCc2c(cccc2)[C@@H]1c1ccccc1)[C@@H]1C2CCN(C1)CC2	3a4
DB01211	Clarithromycin	O1[C@H](CC)[C@](O)(C)[C@H](O)[C@@H](C)C(=O)[C@@H](C[C@](OC)(C)[C@H](O[C@@H]2O[C@@H](C[C@H](N(C)C)[C@H]2O)C)[C@@H](C)[C@H](O[C@@H]2O[C@@H](C)[C@H](O)[C@](OC)(C2)C)[C@@H](C)C1=O)C	DB01591	Solifenacin	O(C(=O)N1CCc2c(cccc2)[C@@H]1c1ccccc1)[C@@H]1C2CCN(C1)CC2	3a4
DB01609	Deferasirox	Oc1ccccc1-c1nc(nn1-c1ccc(cc1)C(O)=O)-c1ccccc1O	DB08895	Tofacitinib	O=C(N1C[C@H](N(C)c2ncnc3[nH]ccc23)[C@@H](CC1)C)CC#N	3a4
DB01026	Ketoconazole	Clc1cc(Cl)ccc1C1(OC(CO1)COc1ccc(N2CCN(CC2)C(=O)C)cc1)Cn1ccnc1	DB06228	Rivaroxaban	Clc1sc(cc1)C(=O)NC[C@@H]1OC(=O)N(C1)c1ccc(N2CCOCC2=O)cc1	3a4
DB01167	Itraconazole	Clc1cc(Cl)ccc1[C@@]1(O[C@H](CO1)COc1ccc(N2CCN(CC2)c2ccc(N3C=NN(C(CC)C)C3=O)cc2)cc1)Cn1ncnc1	DB06228	Rivaroxaban	Clc1sc(cc1)C(=O)NC[C@@H]1OC(=O)N(C1)c1ccc(N2CCOCC2=O)cc1	3a4
DB01263	Posaconazole	Fc1cc(F)ccc1[C@@]1(OC[C@H](C1)COc1ccc(N2CCN(CC2)c2ccc(N3C=NN([C@H]([C@@H](O)C)CC)C3=O)cc2)cc1)Cn1ncnc1	DB06228	Rivaroxaban	Clc1sc(cc1)C(=O)NC[C@@H]1OC(=O)N(C1)c1ccc(N2CCOCC2=O)cc1	3a4
DB00503	Ritonavir	s1cncc1COC(=O)N[C@H]([C@@H](O)C[C@@H](NC(=O)[C@@H](NC(=O)N(Cc1nc(sc1)C(C)C)C)C(C)C)Cc1ccccc1)Cc1ccccc1	DB06228	Rivaroxaban	Clc1sc(cc1)C(=O)NC[C@@H]1OC(=O)N(C1)c1ccc(N2CCOCC2=O)cc1	3a4
DB00193	Tramadol	O(C)c1cc(ccc1)[C@@]1(O)CCCC[C@@H]1CN(C)C	DB00582	Voriconazole	Fc1cc(F)ccc1[C@](O)([C@@H](C)c1ncncc1F)Cn1ncnc1	3a4
DB00701	Amprenavir	S(=O)(=O)(N(CC(C)C)C[C@@H](O)[C@@H](NC(O[C@H]1CCOC1)=O)Cc1ccccc1)c1ccc(N)cc1	DB00706	Tamsulosin	S(=O)(=O)(N)c1cc(ccc1OC)C[C@H](NCCOc1ccccc1OCC)C	3a4
DB00570	Vinblastine	O(C)c1cc2N([C@@H]3[C@@]4([C@H]5N(CC=C[C@@]5(CC)[C@@H](OC(=O)C)[C@]3(O)C(OC)=O)CC4)c2cc1[C@@]1(c2[nH]c3c(c2CCN2C[C@@](O)(C[C@H](C1)C2)CC)cccc3)C(OC)=O)C	DB00701	Amprenavir	S(=O)(=O)(N(CC(C)C)C[C@@H](O)[C@@H](NC(O[C@H]1CCOC1)=O)Cc1ccccc1)c1ccc(N)cc1	3a4
DB00661	Verapamil	O(C)c1cc(ccc1OC)C(C(C)C)(CCCN(CCc1cc(OC)c(OC)cc1)C)C#N	DB00701	Amprenavir	S(=O)(=O)(N(CC(C)C)C[C@@H](O)[C@@H](NC(O[C@H]1CCOC1)=O)Cc1ccccc1)c1ccc(N)cc1	3a4
DB00361	Vinorelbine	O(C)c1cc2N([C@@H]3[C@@]4([C@H]5N(CC=C[C@@]5(CC)[C@@H](OC(=O)C)[C@@]3(O)C(OC)=O)CC4)c2cc1[C@@]1(c2[nH]c3c(c2CN2CC(=C[C@@H](C1)C2)CC)cccc3)C(OC)=O)C	DB00701	Amprenavir	S(=O)(=O)(N(CC(C)C)C[C@@H](O)[C@@H](NC(O[C@H]1CCOC1)=O)Cc1ccccc1)c1ccc(N)cc1	3a4
DB00701	Amprenavir	S(=O)(=O)(N(CC(C)C)C[C@@H](O)[C@@H](NC(O[C@H]1CCOC1)=O)Cc1ccccc1)c1ccc(N)cc1	DB00909	Zonisamide	S(=O)(=O)(N)Cc1noc2c1cccc2	3a4
DB00701	Amprenavir	S(=O)(=O)(N(CC(C)C)C[C@@H](O)[C@@H](NC(O[C@H]1CCOC1)=O)Cc1ccccc1)c1ccc(N)cc1	DB00862	Vardenafil	S(=O)(=O)(N1CCN(CC1)CC)c1cc(C2=NC(=O)c3n(N2)c(nc3C)CCC)c(OCC)cc1	3a4
DB00304	Desogestrel	O[C@]1(CC[C@H]2[C@H]3[C@@H]([C@@H]4C(CC3)=CCCC4)C(C[C@]12CC)=C)C#C	DB06697	Artemether	O1[C@@H]2O[C@@]3(OO[C@]24[C@@H](CC[C@H]([C@@H]4CC3)C)[C@@H](C)[C@H]1OC)C	3a4
DB00977	Ethinyl Estradiol	Oc1cc2CC[C@H]3[C@@H]4CC[C@@](O)(C#C)[C@]4(CC[C@@H]3c2cc1)C	DB06697	Artemether	O1[C@@H]2O[C@@]3(OO[C@]24[C@@H](CC[C@H]([C@@H]4CC3)C)[C@@H](C)[C@H]1OC)C	3a4
DB00294	Etonogestrel	O=C1CC[C@@H]2[C@@H]3[C@H]([C@@H]4CC[C@@](O)(C#C)[C@]4(CC3=C)CC)CCC2=C1	DB06697	Artemether	O1[C@@H]2O[C@@]3(OO[C@]24[C@@H](CC[C@H]([C@@H]4CC3)C)[C@@H](C)[C@H]1OC)C	3a4
DB00603	Medroxyprogesterone	O=C1CC[C@@]2([C@@H]3[C@H]([C@@H]4CC[C@](OC(=O)C)(C(=O)C)[C@]4(CC3)C)C[C@@H](C2=C1)C)C	DB06697	Artemether	O1[C@@H]2O[C@@]3(OO[C@]24[C@@H](CC[C@H]([C@@H]4CC3)C)[C@@H](C)[C@H]1OC)C	3a4
DB01357	Mestranol	O(C)c1cc2CC[C@H]3[C@@H]4CC[C@@](O)(C#C)[C@]4(CC[C@@H]3c2cc1)C	DB06697	Artemether	O1[C@@H]2O[C@@]3(OO[C@]24[C@@H](CC[C@H]([C@@H]4CC3)C)[C@@H](C)[C@H]1OC)C	3a4
DB00717	Norethindrone	O=C1CC[C@@H]2[C@@H]3[C@H]([C@@H]4CC[C@@](O)(C#C)[C@]4(CC3)C)CCC2=C1	DB06697	Artemether	O1[C@@H]2O[C@@]3(OO[C@]24[C@@H](CC[C@H]([C@@H]4CC3)C)[C@@H](C)[C@H]1OC)C	3a4
DB00957	Norgestimate	O(C(=O)C)[C@]1(CC[C@H]2[C@H]3[C@@H]([C@@H]4C(=C/C(=N/O)/CC4)CC3)CC[C@]12CC)C#C	DB06697	Artemether	O1[C@@H]2O[C@@]3(OO[C@]24[C@@H](CC[C@H]([C@@H]4CC3)C)[C@@H](C)[C@H]1OC)C	3a4
DB00872	Conivaptan	O=C(N1CCc2[nH]c(nc2-c2c1cccc2)C)c1ccc(NC(=O)c2ccccc2-c2ccccc2)cc1	DB01026	Ketoconazole	Clc1cc(Cl)ccc1C1(OC(CO1)COc1ccc(N2CCN(CC2)C(=O)C)cc1)Cn1ccnc1	3a4
DB00661	Verapamil	O(C)c1cc(ccc1OC)C(C(C)C)(CCCN(CCc1cc(OC)c(OC)cc1)C)C#N	DB06207	Silodosin	FC(F)(F)COc1ccccc1OCCN[C@@H](Cc1cc(c2N(CCc2c1)CCCO)C(=O)N)C	3a4
DB00285	Venlafaxine	O(C)c1ccc(cc1)C(CN(C)C)C1(O)CCCCC1	DB01072	Atazanavir	O(C(=O)N[C@@H](C(C)(C)C)C(=O)N[C@H]([C@@H](O)CN(NC(=O)[C@@H](NC(OC)=O)C(C)(C)C)Cc1ccc(cc1)-c1ncccc1)Cc1ccccc1)C	3a4
DB01072	Atazanavir	O(C(=O)N[C@@H](C(C)(C)C)C(=O)N[C@H]([C@@H](O)CN(NC(=O)[C@@H](NC(OC)=O)C(C)(C)C)Cc1ccc(cc1)-c1ncccc1)Cc1ccccc1)C	DB01558	Bromazepam	Brc1cc2c(NC(=O)CN=C2c2ncccc2)cc1	3a4
DB00541	Vincristine	O(C)c1cc2N([C@@H]3[C@@]4([C@H]5N(CC=C[C@@]5(CC)[C@@H](OC(=O)C)[C@]3(O)C(OC)=O)CC4)c2cc1[C@@]1(c2[nH]c3c(c2CCN2C[C@@](O)(C[C@H](C1)C2)CC)cccc3)C(OC)=O)C=O	DB01072	Atazanavir	O(C(=O)N[C@@H](C(C)(C)C)C(=O)N[C@H]([C@@H](O)CN(NC(=O)[C@@H](NC(OC)=O)C(C)(C)C)Cc1ccc(cc1)-c1ncccc1)Cc1ccccc1)C	3a4
DB00425	Zolpidem	O=C(N(C)C)Cc1n2C=C(C=Cc2nc1-c1ccc(cc1)C)C	DB01072	Atazanavir	O(C(=O)N[C@@H](C(C)(C)C)C(=O)N[C@H]([C@@H](O)CN(NC(=O)[C@@H](NC(OC)=O)C(C)(C)C)Cc1ccc(cc1)-c1ncccc1)Cc1ccccc1)C	3a4
DB00909	Zonisamide	S(=O)(=O)(N)Cc1noc2c1cccc2	DB01072	Atazanavir	O(C(=O)N[C@@H](C(C)(C)C)C(=O)N[C@H]([C@@H](O)CN(NC(=O)[C@@H](NC(OC)=O)C(C)(C)C)Cc1ccc(cc1)-c1ncccc1)Cc1ccccc1)C	3a4
DB00243	Ranolazine	O(CC(O)CN1CCN(CC1)CC(=O)Nc1c(cccc1C)C)c1ccccc1OC	DB01072	Atazanavir	O(C(=O)N[C@@H](C(C)(C)C)C(=O)N[C@H]([C@@H](O)CN(NC(=O)[C@@H](NC(OC)=O)C(C)(C)C)Cc1ccc(cc1)-c1ncccc1)Cc1ccccc1)C	3a4
DB00862	Vardenafil	S(=O)(=O)(N1CCN(CC1)CC)c1cc(C2=NC(=O)c3n(N2)c(nc3C)CCC)c(OCC)cc1	DB01072	Atazanavir	O(C(=O)N[C@@H](C(C)(C)C)C(=O)N[C@H]([C@@H](O)CN(NC(=O)[C@@H](NC(OC)=O)C(C)(C)C)Cc1ccc(cc1)-c1ncccc1)Cc1ccccc1)C	3a4
DB00706	Tamsulosin	S(=O)(=O)(N)c1cc(ccc1OC)C[C@H](NCCOc1ccccc1OCC)C	DB01072	Atazanavir	O(C(=O)N[C@@H](C(C)(C)C)C(=O)N[C@H]([C@@H](O)CN(NC(=O)[C@@H](NC(OC)=O)C(C)(C)C)Cc1ccc(cc1)-c1ncccc1)Cc1ccccc1)C	3a4
DB00320	Dihydroergotamine	O1[C@](NC(=O)[C@@H]2C[C@H]3[C@H](N(C2)C)Cc2c4c3cccc4[nH]c2)(C)C(=O)N2[C@@H](Cc3ccccc3)C(=O)N3[C@@H](CCC3)[C@]12O	DB08873	Boceprevir	O=C(NC(CC1CCC1)C(=O)C(=O)N)[C@H]1N(C[C@H]2[C@@H]1C2(C)C)C(=O)[C@@H](NC(=O)NC(C)(C)C)C(C)(C)C	3a4
DB00820	Tadalafil	O1c2cc(ccc2OC1)[C@H]1N2[C@H](Cc3c1[nH]c1c3cccc1)C(=O)N(CC2=O)C	DB08873	Boceprevir	O=C(NC(CC1CCC1)C(=O)C(=O)N)[C@H]1N(C[C@H]2[C@@H]1C2(C)C)C(=O)[C@@H](NC(=O)NC(C)(C)C)C(C)(C)C	3a4
DB00706	Tamsulosin	S(=O)(=O)(N)c1cc(ccc1OC)C[C@H](NCCOc1ccccc1OCC)C	DB01319	Fosamprenavir	S(=O)(=O)(N(CC(C)C)C[C@@H](OP(O)(O)=O)[C@@H](NC(O[C@H]1CCOC1)=O)Cc1ccccc1)c1ccc(N)cc1	3a4
DB00570	Vinblastine	O(C)c1cc2N([C@@H]3[C@@]4([C@H]5N(CC=C[C@@]5(CC)[C@@H](OC(=O)C)[C@]3(O)C(OC)=O)CC4)c2cc1[C@@]1(c2[nH]c3c(c2CCN2C[C@@](O)(C[C@H](C1)C2)CC)cccc3)C(OC)=O)C	DB01319	Fosamprenavir	S(=O)(=O)(N(CC(C)C)C[C@@H](OP(O)(O)=O)[C@@H](NC(O[C@H]1CCOC1)=O)Cc1ccccc1)c1ccc(N)cc1	3a4
DB01076	Atorvastatin	Fc1ccc(cc1)-c1n(CCC(O)CC(O)CC(=O)[O-])c(C(C)C)c(C(=O)Nc2ccccc2)c1-c1ccccc1	DB01319	Fosamprenavir	S(=O)(=O)(N(CC(C)C)C[C@@H](OP(O)(O)=O)[C@@H](NC(O[C@H]1CCOC1)=O)Cc1ccccc1)c1ccc(N)cc1	3a4
DB00641	Simvastatin	O1[C@@H](C[C@@H](O)CC1=O)CC[C@@H]1[C@@H]2C(=C[C@@H](C[C@@H]2OC(=O)C(CC)(C)C)C)C=C[C@@H]1C	DB01319	Fosamprenavir	S(=O)(=O)(N(CC(C)C)C[C@@H](OP(O)(O)=O)[C@@H](NC(O[C@H]1CCOC1)=O)Cc1ccccc1)c1ccc(N)cc1	3a4
DB00541	Vincristine	O(C)c1cc2N([C@@H]3[C@@]4([C@H]5N(CC=C[C@@]5(CC)[C@@H](OC(=O)C)[C@]3(O)C(OC)=O)CC4)c2cc1[C@@]1(c2[nH]c3c(c2CCN2C[C@@](O)(C[C@H](C1)C2)CC)cccc3)C(OC)=O)C=O	DB01319	Fosamprenavir	S(=O)(=O)(N(CC(C)C)C[C@@H](OP(O)(O)=O)[C@@H](NC(O[C@H]1CCOC1)=O)Cc1ccccc1)c1ccc(N)cc1	3a4
DB00425	Zolpidem	O=C(N(C)C)Cc1n2C=C(C=Cc2nc1-c1ccc(cc1)C)C	DB01319	Fosamprenavir	S(=O)(=O)(N(CC(C)C)C[C@@H](OP(O)(O)=O)[C@@H](NC(O[C@H]1CCOC1)=O)Cc1ccccc1)c1ccc(N)cc1	3a4
DB01198	Zopiclone	Clc1ccc(nc1)N1C(OC(=O)N2CCN(CC2)C)c2nccnc2C1=O	DB01319	Fosamprenavir	S(=O)(=O)(N(CC(C)C)C[C@@H](OP(O)(O)=O)[C@@H](NC(O[C@H]1CCOC1)=O)Cc1ccccc1)c1ccc(N)cc1	3a4
DB00404	Alprazolam	Clc1cc2c(-n3c(nnc3C)CN=C2c2ccccc2)cc1	DB01320	Fosphenytoin	P(OCN1C(=O)C(NC1=O)(c1ccccc1)c1ccccc1)(O)(O)=O	3a4
DB00628	Clorazepate	Clc1cc2c(NC(=O)C(N=C2c2ccccc2)C(O)=O)cc1	DB01320	Fosphenytoin	P(OCN1C(=O)C(NC1=O)(c1ccccc1)c1ccccc1)(O)(O)=O	3a4
DB00690	Flurazepam	Clc1cc2c(N(CCN(CC)CC)C(=O)CN=C2c2ccccc2F)cc1	DB01320	Fosphenytoin	P(OCN1C(=O)C(NC1=O)(c1ccccc1)c1ccccc1)(O)(O)=O	3a4
DB00897	Triazolam	Clc1ccccc1C1=NCc2n(-c3c1cc(Cl)cc3)c(nn2)C	DB01320	Fosphenytoin	P(OCN1C(=O)C(NC1=O)(c1ccccc1)c1ccccc1)(O)(O)=O	3a4
DB00285	Venlafaxine	O(C)c1ccc(cc1)C(CN(C)C)C1(O)CCCCC1	DB00619	Imatinib	O=C(Nc1cc(Nc2nc(ccn2)-c2cccnc2)c(cc1)C)c1ccc(cc1)CN1CCN(CC1)C	3a4
DB00570	Vinblastine	O(C)c1cc2N([C@@H]3[C@@]4([C@H]5N(CC=C[C@@]5(CC)[C@@H](OC(=O)C)[C@]3(O)C(OC)=O)CC4)c2cc1[C@@]1(c2[nH]c3c(c2CCN2C[C@@](O)(C[C@H](C1)C2)CC)cccc3)C(OC)=O)C	DB00619	Imatinib	O=C(Nc1cc(Nc2nc(ccn2)-c2cccnc2)c(cc1)C)c1ccc(cc1)CN1CCN(CC1)C	3a4
DB00227	Lovastatin	O1[C@@H](C[C@@H](O)CC1=O)CC[C@@H]1[C@@H]2C(=C[C@@H](C[C@@H]2OC(=O)[C@H](CC)C)C)C=C[C@@H]1C	DB00619	Imatinib	O=C(Nc1cc(Nc2nc(ccn2)-c2cccnc2)c(cc1)C)c1ccc(cc1)CN1CCN(CC1)C	3a4
DB00619	Imatinib	O=C(Nc1cc(Nc2nc(ccn2)-c2cccnc2)c(cc1)C)c1ccc(cc1)CN1CCN(CC1)C	DB01558	Bromazepam	Brc1cc2c(NC(=O)CN=C2c2ncccc2)cc1	3a4
DB00619	Imatinib	O=C(Nc1cc(Nc2nc(ccn2)-c2cccnc2)c(cc1)C)c1ccc(cc1)CN1CCN(CC1)C	DB00661	Verapamil	O(C)c1cc(ccc1OC)C(C(C)C)(CCCN(CCc1cc(OC)c(OC)cc1)C)C#N	3a4
DB00361	Vinorelbine	O(C)c1cc2N([C@@H]3[C@@]4([C@H]5N(CC=C[C@@]5(CC)[C@@H](OC(=O)C)[C@@]3(O)C(OC)=O)CC4)c2cc1[C@@]1(c2[nH]c3c(c2CN2CC(=C[C@@H](C1)C2)CC)cccc3)C(OC)=O)C	DB00619	Imatinib	O=C(Nc1cc(Nc2nc(ccn2)-c2cccnc2)c(cc1)C)c1ccc(cc1)CN1CCN(CC1)C	3a4
DB00619	Imatinib	O=C(Nc1cc(Nc2nc(ccn2)-c2cccnc2)c(cc1)C)c1ccc(cc1)CN1CCN(CC1)C	DB01198	Zopiclone	Clc1ccc(nc1)N1C(OC(=O)N2CCN(CC2)C)c2nccnc2C1=O	3a4
DB00224	Indinavir	O[C@@H]1Cc2c(cccc2)[C@@H]1NC(=O)[C@H](Cc1ccccc1)C[C@H](O)CN1CCN(C[C@H]1C(=O)NC(C)(C)C)Cc1cccnc1	DB06335	Saxagliptin	OC12CC3(CC(C1)CC(C3)C2)[C@H](N)C(=O)N1[C@@H]2[C@H](C[C@H]1C#N)C2	3a4
DB00224	Indinavir	O[C@@H]1Cc2c(cccc2)[C@@H]1NC(=O)[C@H](Cc1ccccc1)C[C@H](O)CN1CCN(C[C@H]1C(=O)NC(C)(C)C)Cc1cccnc1	DB00285	Venlafaxine	O(C)c1ccc(cc1)C(CN(C)C)C1(O)CCCCC1	3a4
DB00224	Indinavir	O[C@@H]1Cc2c(cccc2)[C@@H]1NC(=O)[C@H](Cc1ccccc1)C[C@H](O)CN1CCN(C[C@H]1C(=O)NC(C)(C)C)Cc1cccnc1	DB00570	Vinblastine	O(C)c1cc2N([C@@H]3[C@@]4([C@H]5N(CC=C[C@@]5(CC)[C@@H](OC(=O)C)[C@]3(O)C(OC)=O)CC4)c2cc1[C@@]1(c2[nH]c3c(c2CCN2C[C@@](O)(C[C@H](C1)C2)CC)cccc3)C(OC)=O)C	3a4
DB00224	Indinavir	O[C@@H]1Cc2c(cccc2)[C@@H]1NC(=O)[C@H](Cc1ccccc1)C[C@H](O)CN1CCN(C[C@H]1C(=O)NC(C)(C)C)Cc1cccnc1	DB00661	Verapamil	O(C)c1cc(ccc1OC)C(C(C)C)(CCCN(CCc1cc(OC)c(OC)cc1)C)C#N	3a4
DB00224	Indinavir	O[C@@H]1Cc2c(cccc2)[C@@H]1NC(=O)[C@H](Cc1ccccc1)C[C@H](O)CN1CCN(C[C@H]1C(=O)NC(C)(C)C)Cc1cccnc1	DB00361	Vinorelbine	O(C)c1cc2N([C@@H]3[C@@]4([C@H]5N(CC=C[C@@]5(CC)[C@@H](OC(=O)C)[C@@]3(O)C(OC)=O)CC4)c2cc1[C@@]1(c2[nH]c3c(c2CN2CC(=C[C@@H](C1)C2)CC)cccc3)C(OC)=O)C	3a4
DB00224	Indinavir	O[C@@H]1Cc2c(cccc2)[C@@H]1NC(=O)[C@H](Cc1ccccc1)C[C@H](O)CN1CCN(C[C@H]1C(=O)NC(C)(C)C)Cc1cccnc1	DB00909	Zonisamide	S(=O)(=O)(N)Cc1noc2c1cccc2	3a4
DB00285	Venlafaxine	O(C)c1ccc(cc1)C(CN(C)C)C1(O)CCCCC1	DB00951	Isoniazid	O=C(NN)c1ccncc1	3a4
DB00570	Vinblastine	O(C)c1cc2N([C@@H]3[C@@]4([C@H]5N(CC=C[C@@]5(CC)[C@@H](OC(=O)C)[C@]3(O)C(OC)=O)CC4)c2cc1[C@@]1(c2[nH]c3c(c2CCN2C[C@@](O)(C[C@H](C1)C2)CC)cccc3)C(OC)=O)C	DB00951	Isoniazid	O=C(NN)c1ccncc1	3a4
DB00661	Verapamil	O(C)c1cc(ccc1OC)C(C(C)C)(CCCN(CCc1cc(OC)c(OC)cc1)C)C#N	DB00951	Isoniazid	O=C(NN)c1ccncc1	3a4
DB00541	Vincristine	O(C)c1cc2N([C@@H]3[C@@]4([C@H]5N(CC=C[C@@]5(CC)[C@@H](OC(=O)C)[C@]3(O)C(OC)=O)CC4)c2cc1[C@@]1(c2[nH]c3c(c2CCN2C[C@@](O)(C[C@H](C1)C2)CC)cccc3)C(OC)=O)C=O	DB00951	Isoniazid	O=C(NN)c1ccncc1	3a4
DB00425	Zolpidem	O=C(N(C)C)Cc1n2C=C(C=Cc2nc1-c1ccc(cc1)C)C	DB00951	Isoniazid	O=C(NN)c1ccncc1	3a4
DB00862	Vardenafil	S(=O)(=O)(N1CCN(CC1)CC)c1cc(C2=NC(=O)c3n(N2)c(nc3C)CCC)c(OCC)cc1	DB00951	Isoniazid	O=C(NN)c1ccncc1	3a4
DB01167	Itraconazole	Clc1cc(Cl)ccc1[C@@]1(O[C@H](CO1)COc1ccc(N2CCN(CC2)c2ccc(N3C=NN(C(CC)C)C3=O)cc2)cc1)Cn1ncnc1	DB04855	Dronedarone	S(=O)(=O)(Nc1cc2c(oc(CCCC)c2C(=O)c2ccc(OCCCN(CCCC)CCCC)cc2)cc1)C	3a4
DB00706	Tamsulosin	S(=O)(=O)(N)c1cc(ccc1OC)C[C@H](NCCOc1ccccc1OCC)C	DB01167	Itraconazole	Clc1cc(Cl)ccc1[C@@]1(O[C@H](CO1)COc1ccc(N2CCN(CC2)c2ccc(N3C=NN(C(CC)C)C3=O)cc2)cc1)Cn1ncnc1	3a4
DB00541	Vincristine	O(C)c1cc2N([C@@H]3[C@@]4([C@H]5N(CC=C[C@@]5(CC)[C@@H](OC(=O)C)[C@]3(O)C(OC)=O)CC4)c2cc1[C@@]1(c2[nH]c3c(c2CCN2C[C@@](O)(C[C@H](C1)C2)CC)cccc3)C(OC)=O)C=O	DB01167	Itraconazole	Clc1cc(Cl)ccc1[C@@]1(O[C@H](CO1)COc1ccc(N2CCN(CC2)c2ccc(N3C=NN(C(CC)C)C3=O)cc2)cc1)Cn1ncnc1	3a4
DB00570	Vinblastine	O(C)c1cc2N([C@@H]3[C@@]4([C@H]5N(CC=C[C@@]5(CC)[C@@H](OC(=O)C)[C@]3(O)C(OC)=O)CC4)c2cc1[C@@]1(c2[nH]c3c(c2CCN2C[C@@](O)(C[C@H](C1)C2)CC)cccc3)C(OC)=O)C	DB01167	Itraconazole	Clc1cc(Cl)ccc1[C@@]1(O[C@H](CO1)COc1ccc(N2CCN(CC2)c2ccc(N3C=NN(C(CC)C)C3=O)cc2)cc1)Cn1ncnc1	3a4
DB00425	Zolpidem	O=C(N(C)C)Cc1n2C=C(C=Cc2nc1-c1ccc(cc1)C)C	DB01167	Itraconazole	Clc1cc(Cl)ccc1[C@@]1(O[C@H](CO1)COc1ccc(N2CCN(CC2)c2ccc(N3C=NN(C(CC)C)C3=O)cc2)cc1)Cn1ncnc1	3a4
DB01026	Ketoconazole	Clc1cc(Cl)ccc1C1(OC(CO1)COc1ccc(N2CCN(CC2)C(=O)C)cc1)Cn1ccnc1	DB04855	Dronedarone	S(=O)(=O)(Nc1cc2c(oc(CCCC)c2C(=O)c2ccc(OCCCN(CCCC)CCCC)cc2)cc1)C	3a4
DB01026	Ketoconazole	Clc1cc(Cl)ccc1C1(OC(CO1)COc1ccc(N2CCN(CC2)C(=O)C)cc1)Cn1ccnc1	DB06212	Tolvaptan	Clc1cc2c(N(CCC[C@H]2O)C(=O)c2ccc(NC(=O)c3ccccc3C)cc2C)cc1	3a4
DB00862	Vardenafil	S(=O)(=O)(N1CCN(CC1)CC)c1cc(C2=NC(=O)c3n(N2)c(nc3C)CCC)c(OCC)cc1	DB01026	Ketoconazole	Clc1cc(Cl)ccc1C1(OC(CO1)COc1ccc(N2CCN(CC2)C(=O)C)cc1)Cn1ccnc1	3a4
DB00570	Vinblastine	O(C)c1cc2N([C@@H]3[C@@]4([C@H]5N(CC=C[C@@]5(CC)[C@@H](OC(=O)C)[C@]3(O)C(OC)=O)CC4)c2cc1[C@@]1(c2[nH]c3c(c2CCN2C[C@@](O)(C[C@H](C1)C2)CC)cccc3)C(OC)=O)C	DB01026	Ketoconazole	Clc1cc(Cl)ccc1C1(OC(CO1)COc1ccc(N2CCN(CC2)C(=O)C)cc1)Cn1ccnc1	3a4
DB01026	Ketoconazole	Clc1cc(Cl)ccc1C1(OC(CO1)COc1ccc(N2CCN(CC2)C(=O)C)cc1)Cn1ccnc1	DB06207	Silodosin	FC(F)(F)COc1ccccc1OCCN[C@@H](Cc1cc(c2N(CCc2c1)CCCO)C(=O)N)C	3a4
DB00541	Vincristine	O(C)c1cc2N([C@@H]3[C@@]4([C@H]5N(CC=C[C@@]5(CC)[C@@H](OC(=O)C)[C@]3(O)C(OC)=O)CC4)c2cc1[C@@]1(c2[nH]c3c(c2CCN2C[C@@](O)(C[C@H](C1)C2)CC)cccc3)C(OC)=O)C=O	DB01026	Ketoconazole	Clc1cc(Cl)ccc1C1(OC(CO1)COc1ccc(N2CCN(CC2)C(=O)C)cc1)Cn1ccnc1	3a4
DB00361	Vinorelbine	O(C)c1cc2N([C@@H]3[C@@]4([C@H]5N(CC=C[C@@]5(CC)[C@@H](OC(=O)C)[C@@]3(O)C(OC)=O)CC4)c2cc1[C@@]1(c2[nH]c3c(c2CN2CC(=C[C@@H](C1)C2)CC)cccc3)C(OC)=O)C	DB01026	Ketoconazole	Clc1cc(Cl)ccc1C1(OC(CO1)COc1ccc(N2CCN(CC2)C(=O)C)cc1)Cn1ccnc1	3a4
DB00425	Zolpidem	O=C(N(C)C)Cc1n2C=C(C=Cc2nc1-c1ccc(cc1)C)C	DB01026	Ketoconazole	Clc1cc(Cl)ccc1C1(OC(CO1)COc1ccc(N2CCN(CC2)C(=O)C)cc1)Cn1ccnc1	3a4
DB01026	Ketoconazole	Clc1cc(Cl)ccc1C1(OC(CO1)COc1ccc(N2CCN(CC2)C(=O)C)cc1)Cn1ccnc1	DB01198	Zopiclone	Clc1ccc(nc1)N1C(OC(=O)N2CCN(CC2)C)c2nccnc2C1=O	3a4
DB00570	Vinblastine	O(C)c1cc2N([C@@H]3[C@@]4([C@H]5N(CC=C[C@@]5(CC)[C@@H](OC(=O)C)[C@]3(O)C(OC)=O)CC4)c2cc1[C@@]1(c2[nH]c3c(c2CCN2C[C@@](O)(C[C@H](C1)C2)CC)cccc3)C(OC)=O)C	DB01601	Lopinavir	O(CC(=O)N[C@H]([C@@H](O)C[C@@H](NC(=O)[C@@H](N1CCCNC1=O)C(C)C)Cc1ccccc1)Cc1ccccc1)c1c(cccc1C)C	3a4
DB01558	Bromazepam	Brc1cc2c(NC(=O)CN=C2c2ncccc2)cc1	DB01601	Lopinavir	O(CC(=O)N[C@H]([C@@H](O)C[C@@H](NC(=O)[C@@H](N1CCCNC1=O)C(C)C)Cc1ccccc1)Cc1ccccc1)c1c(cccc1C)C	3a4
DB00661	Verapamil	O(C)c1cc(ccc1OC)C(C(C)C)(CCCN(CCc1cc(OC)c(OC)cc1)C)C#N	DB01601	Lopinavir	O(CC(=O)N[C@H]([C@@H](O)C[C@@H](NC(=O)[C@@H](N1CCCNC1=O)C(C)C)Cc1ccccc1)Cc1ccccc1)c1c(cccc1C)C	3a4
DB00425	Zolpidem	O=C(N(C)C)Cc1n2C=C(C=Cc2nc1-c1ccc(cc1)C)C	DB01601	Lopinavir	O(CC(=O)N[C@H]([C@@H](O)C[C@@H](NC(=O)[C@@H](N1CCCNC1=O)C(C)C)Cc1ccccc1)Cc1ccccc1)c1c(cccc1C)C	3a4
DB00909	Zonisamide	S(=O)(=O)(N)Cc1noc2c1cccc2	DB01601	Lopinavir	O(CC(=O)N[C@H]([C@@H](O)C[C@@H](NC(=O)[C@@H](N1CCCNC1=O)C(C)C)Cc1ccccc1)Cc1ccccc1)c1c(cccc1C)C	3a4
DB01198	Zopiclone	Clc1ccc(nc1)N1C(OC(=O)N2CCN(CC2)C)c2nccnc2C1=O	DB01601	Lopinavir	O(CC(=O)N[C@H]([C@@H](O)C[C@@H](NC(=O)[C@@H](N1CCCNC1=O)C(C)C)Cc1ccccc1)Cc1ccccc1)c1c(cccc1C)C	3a4
DB00726	Trimipramine	N(CC(CN1c2c(CCc3c1cccc3)cccc2)C)(C)C	DB01110	Miconazole	Clc1cc(Cl)ccc1C(OCc1ccc(Cl)cc1Cl)Cn1ccnc1	3a4
DB00726	Trimipramine	N(CC(CN1c2c(CCc3c1cccc3)cccc2)C)(C)C	DB00951	Isoniazid	O=C(NN)c1ccncc1	3a4
DB00726	Trimipramine	N(CC(CN1c2c(CCc3c1cccc3)cccc2)C)(C)C	DB01110	Miconazole	Clc1cc(Cl)ccc1C(OCc1ccc(Cl)cc1Cl)Cn1ccnc1	2c19
DB00726	Trimipramine	N(CC(CN1c2c(CCc3c1cccc3)cccc2)C)(C)C	DB00951	Isoniazid	O=C(NN)c1ccncc1	2c19
DB00501	Cimetidine	S(Cc1nc[nH]c1C)CCN\C(=N\C)\NC#N	DB00706	Tamsulosin	S(=O)(=O)(N)c1cc(ccc1OC)C[C@H](NCCOc1ccccc1OCC)C	3a4
DB00705	Delavirdine	S(=O)(=O)(Nc1cc2cc([nH]c2cc1)C(=O)N1CCN(CC1)c1ncccc1NC(C)C)C	DB00706	Tamsulosin	S(=O)(=O)(N)c1cc(ccc1OC)C[C@H](NCCOc1ccccc1OCC)C	3a4
DB00619	Imatinib	O=C(Nc1cc(Nc2nc(ccn2)-c2cccnc2)c(cc1)C)c1ccc(cc1)CN1CCN(CC1)C	DB00706	Tamsulosin	S(=O)(=O)(N)c1cc(ccc1OC)C[C@H](NCCOc1ccccc1OCC)C	3a4
DB00706	Tamsulosin	S(=O)(=O)(N)c1cc(ccc1OC)C[C@H](NCCOc1ccccc1OCC)C	DB00951	Isoniazid	O=C(NN)c1ccncc1	3a4
DB00706	Tamsulosin	S(=O)(=O)(N)c1cc(ccc1OC)C[C@H](NCCOc1ccccc1OCC)C	DB01026	Ketoconazole	Clc1cc(Cl)ccc1C1(OC(CO1)COc1ccc(N2CCN(CC2)C(=O)C)cc1)Cn1ccnc1	3a4
DB00281	Lidocaine	O=C(Nc1c(cccc1C)C)CN(CC)CC	DB00706	Tamsulosin	S(=O)(=O)(N)c1cc(ccc1OC)C[C@H](NCCOc1ccccc1OCC)C	3a4
DB00285	Venlafaxine	O(C)c1ccc(cc1)C(CN(C)C)C1(O)CCCCC1	DB01601	Lopinavir	O(CC(=O)N[C@H]([C@@H](O)C[C@@H](NC(=O)[C@@H](N1CCCNC1=O)C(C)C)Cc1ccccc1)Cc1ccccc1)c1c(cccc1C)C	3a4
DB00706	Tamsulosin	S(=O)(=O)(N)c1cc(ccc1OC)C[C@H](NCCOc1ccccc1OCC)C	DB01601	Lopinavir	O(CC(=O)N[C@H]([C@@H](O)C[C@@H](NC(=O)[C@@H](N1CCCNC1=O)C(C)C)Cc1ccccc1)Cc1ccccc1)c1c(cccc1C)C	3a4
DB00285	Venlafaxine	O(C)c1ccc(cc1)C(CN(C)C)C1(O)CCCCC1	DB01110	Miconazole	Clc1cc(Cl)ccc1C(OCc1ccc(Cl)cc1Cl)Cn1ccnc1	3a4
DB00706	Tamsulosin	S(=O)(=O)(N)c1cc(ccc1OC)C[C@H](NCCOc1ccccc1OCC)C	DB01110	Miconazole	Clc1cc(Cl)ccc1C(OCc1ccc(Cl)cc1Cl)Cn1ccnc1	3a4
DB00622	Nicardipine	O(C(=O)C=1C(C(C(OC)=O)=C(NC=1C)C)c1cc([N+](=O)[O-])ccc1)CCN(Cc1ccccc1)C	DB00706	Tamsulosin	S(=O)(=O)(N)c1cc(ccc1OC)C[C@H](NCCOc1ccccc1OCC)C	3a4
DB00285	Venlafaxine	O(C)c1ccc(cc1)C(CN(C)C)C1(O)CCCCC1	DB00908	Quinidine	O(C)c1cc2c(nccc2[C@H](O)[C@@H]2N3C[C@@H]([C@H](C2)CC3)C=C)cc1	3a4
DB00706	Tamsulosin	S(=O)(=O)(N)c1cc(ccc1OC)C[C@H](NCCOc1ccccc1OCC)C	DB00908	Quinidine	O(C)c1cc2c(nccc2[C@H](O)[C@@H]2N3C[C@@H]([C@H](C2)CC3)C=C)cc1	3a4
DB00243	Ranolazine	O(CC(O)CN1CCN(CC1)CC(=O)Nc1c(cccc1C)C)c1ccccc1OC	DB00706	Tamsulosin	S(=O)(=O)(N)c1cc(ccc1OC)C[C@H](NCCOc1ccccc1OCC)C	3a4
DB00285	Venlafaxine	O(C)c1ccc(cc1)C(CN(C)C)C1(O)CCCCC1	DB00503	Ritonavir	s1cncc1COC(=O)N[C@H]([C@@H](O)C[C@@H](NC(=O)[C@@H](NC(=O)N(Cc1nc(sc1)C(C)C)C)C(C)C)Cc1ccccc1)Cc1ccccc1	3a4
DB00503	Ritonavir	s1cncc1COC(=O)N[C@H]([C@@H](O)C[C@@H](NC(=O)[C@@H](NC(=O)N(Cc1nc(sc1)C(C)C)C)C(C)C)Cc1ccccc1)Cc1ccccc1	DB00706	Tamsulosin	S(=O)(=O)(N)c1cc(ccc1OC)C[C@H](NCCOc1ccccc1OCC)C	3a4
DB00706	Tamsulosin	S(=O)(=O)(N)c1cc(ccc1OC)C[C@H](NCCOc1ccccc1OCC)C	DB01104	Sertraline	Clc1cc(ccc1Cl)[C@@H]1CC[C@H](NC)c2c1cccc2	3a4
DB00705	Delavirdine	S(=O)(=O)(Nc1cc2cc([nH]c2cc1)C(=O)N1CCN(CC1)c1ncccc1NC(C)C)C	DB00726	Trimipramine	N(CC(CN1c2c(CCc3c1cccc3)cccc2)C)(C)C	3a4
DB00726	Trimipramine	N(CC(CN1c2c(CCc3c1cccc3)cccc2)C)(C)C	DB01601	Lopinavir	O(CC(=O)N[C@H]([C@@H](O)C[C@@H](NC(=O)[C@@H](N1CCCNC1=O)C(C)C)Cc1ccccc1)Cc1ccccc1)c1c(cccc1C)C	3a4
DB00503	Ritonavir	s1cncc1COC(=O)N[C@H]([C@@H](O)C[C@@H](NC(=O)[C@@H](NC(=O)N(Cc1nc(sc1)C(C)C)C)C(C)C)Cc1ccccc1)Cc1ccccc1	DB00726	Trimipramine	N(CC(CN1c2c(CCc3c1cccc3)cccc2)C)(C)C	3a4
DB00501	Cimetidine	S(Cc1nc[nH]c1C)CCN\C(=N\C)\NC#N	DB00706	Tamsulosin	S(=O)(=O)(N)c1cc(ccc1OC)C[C@H](NCCOc1ccccc1OCC)C	2d6
DB00705	Delavirdine	S(=O)(=O)(Nc1cc2cc([nH]c2cc1)C(=O)N1CCN(CC1)c1ncccc1NC(C)C)C	DB00706	Tamsulosin	S(=O)(=O)(N)c1cc(ccc1OC)C[C@H](NCCOc1ccccc1OCC)C	2d6
DB00619	Imatinib	O=C(Nc1cc(Nc2nc(ccn2)-c2cccnc2)c(cc1)C)c1ccc(cc1)CN1CCN(CC1)C	DB00706	Tamsulosin	S(=O)(=O)(N)c1cc(ccc1OC)C[C@H](NCCOc1ccccc1OCC)C	2d6
DB00706	Tamsulosin	S(=O)(=O)(N)c1cc(ccc1OC)C[C@H](NCCOc1ccccc1OCC)C	DB00951	Isoniazid	O=C(NN)c1ccncc1	2d6
DB00706	Tamsulosin	S(=O)(=O)(N)c1cc(ccc1OC)C[C@H](NCCOc1ccccc1OCC)C	DB01026	Ketoconazole	Clc1cc(Cl)ccc1C1(OC(CO1)COc1ccc(N2CCN(CC2)C(=O)C)cc1)Cn1ccnc1	2d6
DB00281	Lidocaine	O=C(Nc1c(cccc1C)C)CN(CC)CC	DB00706	Tamsulosin	S(=O)(=O)(N)c1cc(ccc1OC)C[C@H](NCCOc1ccccc1OCC)C	2d6
DB00285	Venlafaxine	O(C)c1ccc(cc1)C(CN(C)C)C1(O)CCCCC1	DB01601	Lopinavir	O(CC(=O)N[C@H]([C@@H](O)C[C@@H](NC(=O)[C@@H](N1CCCNC1=O)C(C)C)Cc1ccccc1)Cc1ccccc1)c1c(cccc1C)C	2d6
DB00706	Tamsulosin	S(=O)(=O)(N)c1cc(ccc1OC)C[C@H](NCCOc1ccccc1OCC)C	DB01601	Lopinavir	O(CC(=O)N[C@H]([C@@H](O)C[C@@H](NC(=O)[C@@H](N1CCCNC1=O)C(C)C)Cc1ccccc1)Cc1ccccc1)c1c(cccc1C)C	2d6
DB00285	Venlafaxine	O(C)c1ccc(cc1)C(CN(C)C)C1(O)CCCCC1	DB01110	Miconazole	Clc1cc(Cl)ccc1C(OCc1ccc(Cl)cc1Cl)Cn1ccnc1	2d6
DB00706	Tamsulosin	S(=O)(=O)(N)c1cc(ccc1OC)C[C@H](NCCOc1ccccc1OCC)C	DB01110	Miconazole	Clc1cc(Cl)ccc1C(OCc1ccc(Cl)cc1Cl)Cn1ccnc1	2d6
DB00622	Nicardipine	O(C(=O)C=1C(C(C(OC)=O)=C(NC=1C)C)c1cc([N+](=O)[O-])ccc1)CCN(Cc1ccccc1)C	DB00706	Tamsulosin	S(=O)(=O)(N)c1cc(ccc1OC)C[C@H](NCCOc1ccccc1OCC)C	2d6
DB00285	Venlafaxine	O(C)c1ccc(cc1)C(CN(C)C)C1(O)CCCCC1	DB00908	Quinidine	O(C)c1cc2c(nccc2[C@H](O)[C@@H]2N3C[C@@H]([C@H](C2)CC3)C=C)cc1	2d6
DB00706	Tamsulosin	S(=O)(=O)(N)c1cc(ccc1OC)C[C@H](NCCOc1ccccc1OCC)C	DB00908	Quinidine	O(C)c1cc2c(nccc2[C@H](O)[C@@H]2N3C[C@@H]([C@H](C2)CC3)C=C)cc1	2d6
DB00243	Ranolazine	O(CC(O)CN1CCN(CC1)CC(=O)Nc1c(cccc1C)C)c1ccccc1OC	DB00706	Tamsulosin	S(=O)(=O)(N)c1cc(ccc1OC)C[C@H](NCCOc1ccccc1OCC)C	2d6
DB00285	Venlafaxine	O(C)c1ccc(cc1)C(CN(C)C)C1(O)CCCCC1	DB00503	Ritonavir	s1cncc1COC(=O)N[C@H]([C@@H](O)C[C@@H](NC(=O)[C@@H](NC(=O)N(Cc1nc(sc1)C(C)C)C)C(C)C)Cc1ccccc1)Cc1ccccc1	2d6
DB00503	Ritonavir	s1cncc1COC(=O)N[C@H]([C@@H](O)C[C@@H](NC(=O)[C@@H](NC(=O)N(Cc1nc(sc1)C(C)C)C)C(C)C)Cc1ccccc1)Cc1ccccc1	DB00706	Tamsulosin	S(=O)(=O)(N)c1cc(ccc1OC)C[C@H](NCCOc1ccccc1OCC)C	2d6
DB00706	Tamsulosin	S(=O)(=O)(N)c1cc(ccc1OC)C[C@H](NCCOc1ccccc1OCC)C	DB01104	Sertraline	Clc1cc(ccc1Cl)[C@@H]1CC[C@H](NC)c2c1cccc2	2d6
DB00705	Delavirdine	S(=O)(=O)(Nc1cc2cc([nH]c2cc1)C(=O)N1CCN(CC1)c1ncccc1NC(C)C)C	DB00726	Trimipramine	N(CC(CN1c2c(CCc3c1cccc3)cccc2)C)(C)C	2d6
DB00726	Trimipramine	N(CC(CN1c2c(CCc3c1cccc3)cccc2)C)(C)C	DB01601	Lopinavir	O(CC(=O)N[C@H]([C@@H](O)C[C@@H](NC(=O)[C@@H](N1CCCNC1=O)C(C)C)Cc1ccccc1)Cc1ccccc1)c1c(cccc1C)C	2d6
DB00503	Ritonavir	s1cncc1COC(=O)N[C@H]([C@@H](O)C[C@@H](NC(=O)[C@@H](NC(=O)N(Cc1nc(sc1)C(C)C)C)C(C)C)Cc1ccccc1)Cc1ccccc1	DB00726	Trimipramine	N(CC(CN1c2c(CCc3c1cccc3)cccc2)C)(C)C	2d6

## Sheet: SI3-XiangyaTDM drugs 
Drug 1	SMILES	Drug 2	SMILES
Ciprofloxacin	OC(=O)C1=CN(C2CC2)C2=CC(N3CCNCC3)=C(F)C=C2C1=O	Theophylline	CN1C2=C(NC=N2)C(=O)N(C)C1=O
Ibuprofen	CC(C)CC1=CC=C(C=C1)C(C)C(O)=O	Warfarin	CC(=O)CC(C1=CC=CC=C1)C1=C(O)C2=C(OC1=O)C=CC=C2
Fluvoxamine	COCCCCC(=NOCCN)C1=CC=C(C=C1)C(F)(F)F	Phenytoin	O=C1NC(=O)C(N1)(C1=CC=CC=C1)C1=CC=CC=C1
Oxcarbazepine	NC(=O)N1C2=CC=CC=C2CC(=O)C2=C1C=CC=C2	Citalopram	CN(C)CCCC1(OCC2=C1C=CC(=C2)C#N)C1=CC=C(F)C=C1
Cimetidine	C\N=C(\NCCSCC1=C(C)NC=N1)NC#N	Phenytoin	O=C1NC(=O)C(N1)(C1=CC=CC=C1)C1=CC=CC=C1
Fluconazole	OC(CN1C=NC=N1)(CN1C=NC=N1)C1=C(F)C=C(F)C=C1	Phenytoin	O=C1NC(=O)C(N1)(C1=CC=CC=C1)C1=CC=CC=C1
Voriconazole	C[C@@H](C1=NC=NC=C1F)[C@](O)(CN1C=NC=N1)C1=C(F)C=C(F)C=C1	Phenytoin	O=C1NC(=O)C(N1)(C1=CC=CC=C1)C1=CC=CC=C1
Diltiazem	COC1=CC=C(C=C1)[C@@H]1SC2=C(C=CC=C2)N(CCN(C)C)C(=O)[C@@H]1OC(C)=O	Carbamazepine	NC(=O)N1C2=CC=CC=C2C=CC2=CC=CC=C12
Erythromycin	CC[C@H]1OC(=O)[C@H](C)[C@@H](O[C@H]2C[C@@](C)(OC)[C@@H](O)[C@H](C)O2)[C@H](C)[C@@H](O[C@@H]2O[C@H](C)C[C@@H]([C@H]2O)N(C)C)[C@](C)(O)C[C@@H](C)C(=O)[C@H](C)[C@@H](O)[C@]1(C)O	Carbamazepine	NC(=O)N1C2=CC=CC=C2C=CC2=CC=CC=C12
Lopinavir	CC(C)[C@H](N1CCCNC1=O)C(=O)N[C@H](C[C@H](O)[C@H](CC1=CC=CC=C1)NC(=O)COC1=C(C)C=CC=C1C)CC1=CC=CC=C1	Carbamazepine	NC(=O)N1C2=CC=CC=C2C=CC2=CC=CC=C12
Nefazodone	CCC1=NN(CCCN2CCN(CC2)C2=CC(Cl)=CC=C2)C(=O)N1CCOC1=CC=CC=C1	Carbamazepine	NC(=O)N1C2=CC=CC=C2C=CC2=CC=CC=C12
Propoxyphene	CCC(=O)O[C@@](CC1=CC=CC=C1)([C@H](C)CN(C)C)C1=CC=CC=C1	Carbamazepine	NC(=O)N1C2=CC=CC=C2C=CC2=CC=CC=C12
Troleandomycin	CO[C@H]1C[C@H](O[C@H]2[C@H](C)[C@@H](O[C@@H]3O[C@H](C)C[C@@H]([C@H]3OC(C)=O)N(C)C)[C@@H](C)C[C@@]3(CO3)C(=O)[C@H](C)[C@@H](OC(C)=O)[C@@H](C)[C@@H](C)OC(=O)[C@@H]2C)O[C@@H](C)[C@@H]1OC(C)=O	Carbamazepine	NC(=O)N1C2=CC=CC=C2C=CC2=CC=CC=C12
Verapamil	COC1=C(OC)C=C(CCN(C)CCCC(C#N)(C(C)C)C2=CC(OC)=C(OC)C=C2)C=C1	Carbamazepine	NC(=O)N1C2=CC=CC=C2C=CC2=CC=CC=C12
Voriconazole	C[C@@H](C1=NC=NC=C1F)[C@](O)(CN1C=NC=N1)C1=C(F)C=C(F)C=C1	Abemaciclib	CCN1CCN(CC2=CC=C(NC3=NC=C(F)C(=N3)C3=CC(F)=C4N=C(C)N(C(C)C)C4=C3)N=C2)CC1
Voriconazole	C[C@@H](C1=NC=NC=C1F)[C@](O)(CN1C=NC=N1)C1=C(F)C=C(F)C=C1	Acalabrutinib	CC#CC(=O)N1CCC[C@H]1C1=NC(=C2N1C=CN=C2N)C1=CC=C(C=C1)C(=O)NC1=CC=CC=N1
Voriconazole	C[C@@H](C1=NC=NC=C1F)[C@](O)(CN1C=NC=N1)C1=C(F)C=C(F)C=C1	Alfentanil	CCN1N=NN(CCN2CCC(COC)(CC2)N(C(=O)CC)C2=CC=CC=C2)C1=O
Voriconazole	C[C@@H](C1=NC=NC=C1F)[C@](O)(CN1C=NC=N1)C1=C(F)C=C(F)C=C1	Alfuzosin	COC1=C(OC)C=C2C(N)=NC(=NC2=C1)N(C)CCCNC(=O)C1CCCO1
Voriconazole	C[C@@H](C1=NC=NC=C1F)[C@](O)(CN1C=NC=N1)C1=C(F)C=C(F)C=C1	Alprazolam	CC1=NN=C2CN=C(C3=CC=CC=C3)C3=C(C=CC(Cl)=C3)N12
Voriconazole	C[C@@H](C1=NC=NC=C1F)[C@](O)(CN1C=NC=N1)C1=C(F)C=C(F)C=C1	Amiodarone	CCCCC1=C(C(=O)C2=CC(I)=C(OCCN(CC)CC)C(I)=C2)C2=C(O1)C=CC=C2
Voriconazole	C[C@@H](C1=NC=NC=C1F)[C@](O)(CN1C=NC=N1)C1=C(F)C=C(F)C=C1	Apixaban	COC1=CC=C(C=C1)N1N=C(C(N)=O)C2=C1C(=O)N(CC2)C1=CC=C(C=C1)N1CCCCC1=O
Voriconazole	C[C@@H](C1=NC=NC=C1F)[C@](O)(CN1C=NC=N1)C1=C(F)C=C(F)C=C1	Artemether	[H][C@@]12CC[C@@H](C)[C@]3([H])CC[C@@]4(C)OO[C@@]13[C@]([H])(O[C@H](OC)[C@@H]2C)O4
Voriconazole	C[C@@H](C1=NC=NC=C1F)[C@](O)(CN1C=NC=N1)C1=C(F)C=C(F)C=C1	Astemizole	COC1=CC=C(CCN2CCC(CC2)NC2=NC3=CC=CC=C3N2CC2=CC=C(F)C=C2)C=C1
Voriconazole	C[C@@H](C1=NC=NC=C1F)[C@](O)(CN1C=NC=N1)C1=C(F)C=C(F)C=C1	Atorvastatin	CC(C)C1=C(C(=O)NC2=CC=CC=C2)C(=C(N1CC[C@@H](O)C[C@@H](O)CC(O)=O)C1=CC=C(F)C=C1)C1=CC=CC=C1
Voriconazole	C[C@@H](C1=NC=NC=C1F)[C@](O)(CN1C=NC=N1)C1=C(F)C=C(F)C=C1	Avanafil	COC1=C(Cl)C=C(CNC2=C(C=NC(=N2)N2CCC[C@H]2CO)C(=O)NCC2=NC=CC=N2)C=C1
Voriconazole	C[C@@H](C1=NC=NC=C1F)[C@](O)(CN1C=NC=N1)C1=C(F)C=C(F)C=C1	Axitinib	[H]\C(=C(\[H])C1=CC=CC=N1)C1=C2C=CC(SC3=CC=CC=C3C(O)=NC)=CC2=NN1
Voriconazole	C[C@@H](C1=NC=NC=C1F)[C@](O)(CN1C=NC=N1)C1=C(F)C=C(F)C=C1	Bedaquiline	COC1=NC2=C(C=C(Br)C=C2)C=C1[C@@H](C1=CC=CC=C1)[C@@](O)(CCN(C)C)C1=CC=CC2=C1C=CC=C2
Voriconazole	C[C@@H](C1=NC=NC=C1F)[C@](O)(CN1C=NC=N1)C1=C(F)C=C(F)C=C1	Bosutinib	COC1=CC(NC2=C(C=NC3=CC(OCCCN4CCN(C)CC4)=C(OC)C=C23)C#N)=C(Cl)C=C1Cl
Voriconazole	C[C@@H](C1=NC=NC=C1F)[C@](O)(CN1C=NC=N1)C1=C(F)C=C(F)C=C1	Brexpiprazole	O=C1NC2=CC(OCCCCN3CCN(CC3)C3=C4C=CSC4=CC=C3)=CC=C2C=C1
Voriconazole	C[C@@H](C1=NC=NC=C1F)[C@](O)(CN1C=NC=N1)C1=C(F)C=C(F)C=C1	Brigatinib	COC1=CC(=CC=C1NC1=NC=C(Cl)C(NC2=CC=CC=C2P(C)(C)=O)=N1)N1CCC(CC1)N1CCN(C)CC1
Voriconazole	C[C@@H](C1=NC=NC=C1F)[C@](O)(CN1C=NC=N1)C1=C(F)C=C(F)C=C1	Budesonide	[H][C@@]12C[C@H]3OC(CCC)O[C@@]3(C(=O)CO)[C@@]1(C)C[C@H](O)[C@@]1([H])[C@@]2([H])CCC2=CC(=O)C=C[C@]12C
Voriconazole	C[C@@H](C1=NC=NC=C1F)[C@](O)(CN1C=NC=N1)C1=C(F)C=C(F)C=C1	Butorphanol	[H][C@@]12CC3=C(C=C(O)C=C3)[C@]3(CCCC[C@@]13O)CCN2CC1CCC1
Voriconazole	C[C@@H](C1=NC=NC=C1F)[C@](O)(CN1C=NC=N1)C1=C(F)C=C(F)C=C1	Cabozantinib	COC1=CC2=C(C=C1OC)C(OC1=CC=C(NC(=O)C3(CC3)C(=O)NC3=CC=C(F)C=C3)C=C1)=CC=N2
Voriconazole	C[C@@H](C1=NC=NC=C1F)[C@](O)(CN1C=NC=N1)C1=C(F)C=C(F)C=C1	Cariprazine	CN(C)C(=O)N[C@H]1CC[C@H](CCN2CCN(CC2)C2=C(Cl)C(Cl)=CC=C2)CC1
Voriconazole	C[C@@H](C1=NC=NC=C1F)[C@](O)(CN1C=NC=N1)C1=C(F)C=C(F)C=C1	Ceritinib	CC(C)OC1=C(NC2=NC=C(Cl)C(N2)=NC2=CC=CC=C2S(=O)(=O)C(C)C)C=C(C)C(=C1)C1CCNCC1
Voriconazole	C[C@@H](C1=NC=NC=C1F)[C@](O)(CN1C=NC=N1)C1=C(F)C=C(F)C=C1	Cerivastatin	COCC1=C(C2=CC=C(F)C=C2)C(\C=C\[C@@H](O)C[C@@H](O)CC(O)=O)=C(C(C)C)N=C1C(C)C
Voriconazole	C[C@@H](C1=NC=NC=C1F)[C@](O)(CN1C=NC=N1)C1=C(F)C=C(F)C=C1	Cilostazol	O=C1CCC2=C(N1)C=CC(OCCCCC1=NN=NN1C1CCCCC1)=C2
Voriconazole	C[C@@H](C1=NC=NC=C1F)[C@](O)(CN1C=NC=N1)C1=C(F)C=C(F)C=C1	Cisapride	CO[C@H]1CN(CCCOC2=CC=C(F)C=C2)CC[C@H]1NC(=O)C1=CC(Cl)=C(N)C=C1OC
Voriconazole	C[C@@H](C1=NC=NC=C1F)[C@](O)(CN1C=NC=N1)C1=C(F)C=C(F)C=C1	Citalopram	CN(C)CCCC1(OCC2=C1C=CC(=C2)C#N)C1=CC=C(F)C=C1
Voriconazole	C[C@@H](C1=NC=NC=C1F)[C@](O)(CN1C=NC=N1)C1=C(F)C=C(F)C=C1	Cobimetinib	OC1(CN(C1)C(=O)C1=C(NC2=C(F)C=C(I)C=C2)C(F)=C(F)C=C1)[C@@H]1CCCCN1
Voriconazole	C[C@@H](C1=NC=NC=C1F)[C@](O)(CN1C=NC=N1)C1=C(F)C=C(F)C=C1	Colchicine	COC1=CC2=C(C(OC)=C1OC)C1=CC=C(OC)C(=O)C=C1C(CC2)NC(C)=O
Voriconazole	C[C@@H](C1=NC=NC=C1F)[C@](O)(CN1C=NC=N1)C1=C(F)C=C(F)C=C1	Conivaptan	CC1=NC2=C(CCN(C(=O)C3=CC=C(NC(=O)C4=CC=CC=C4C4=CC=CC=C4)C=C3)C3=CC=CC=C23)N1
Voriconazole	C[C@@H](C1=NC=NC=C1F)[C@](O)(CN1C=NC=N1)C1=C(F)C=C(F)C=C1	Copanlisib	COC1=C(OCCCN2CCOCC2)C=CC2=C1N=C(NC(=O)C1=CN=C(N)N=C1)N1CCN=C21
Voriconazole	C[C@@H](C1=NC=NC=C1F)[C@](O)(CN1C=NC=N1)C1=C(F)C=C(F)C=C1	Crizotinib	C[C@@H](OC1=CC(=CN=C1N)C1=CN(N=C1)C1CCNCC1)C1=C(Cl)C=CC(F)=C1Cl
Voriconazole	C[C@@H](C1=NC=NC=C1F)[C@](O)(CN1C=NC=N1)C1=C(F)C=C(F)C=C1	Cyclosporine	CC[C@@H]1NC(=O)[C@H]([C@H](O)[C@H](C)C\C=C\C)N(C)C(=O)[C@H](C(C)C)N(C)C(=O)[C@H](CC(C)C)N(C)C(=O)[C@H](CC(C)C)N(C)C(=O)[C@@H](C)NC(=O)[C@H](C)NC(=O)[C@H](CC(C)C)N(C)C(=O)[C@@H](NC(=O)[C@H](CC(C)C)N(C)C(=O)CN(C)C1=O)C(C)C
Voriconazole	C[C@@H](C1=NC=NC=C1F)[C@](O)(CN1C=NC=N1)C1=C(F)C=C(F)C=C1	Daclatasvir	COC(=O)N[C@@H](C(C)C)C(=O)N1CCC[C@H]1C1=NC=C(N1)C1=CC=C(C=C1)C1=CC=C(C=C1)C1=CN=C(N1)[C@@H]1CCCN1C(=O)[C@@H](NC(=O)OC)C(C)C
Voriconazole	C[C@@H](C1=NC=NC=C1F)[C@](O)(CN1C=NC=N1)C1=C(F)C=C(F)C=C1	Darifenacin	NC(=O)C([C@@H]1CCN(CCC2=CC3=C(OCC3)C=C2)C1)(C1=CC=CC=C1)C1=CC=CC=C1
Voriconazole	C[C@@H](C1=NC=NC=C1F)[C@](O)(CN1C=NC=N1)C1=C(F)C=C(F)C=C1	Dasatinib	CC1=NC(NC2=NC=C(S2)C(=O)NC2=C(C)C=CC=C2Cl)=CC(=N1)N1CCN(CCO)CC1
Voriconazole	C[C@@H](C1=NC=NC=C1F)[C@](O)(CN1C=NC=N1)C1=C(F)C=C(F)C=C1	Deflazacort	[H][C@@]12C[C@@]3([H])[C@]4([H])CCC5=CC(=O)C=C[C@]5(C)[C@@]4([H])[C@@]([H])(O)C[C@]3(C)[C@@]1(N=C(C)O2)C(=O)COC(C)=O
Voriconazole	C[C@@H](C1=NC=NC=C1F)[C@](O)(CN1C=NC=N1)C1=C(F)C=C(F)C=C1	Dihydroergotamine	[H][C@@]12CCCN1C(=O)[C@H](CC1=CC=CC=C1)N1C(=O)[C@](C)(NC(=O)[C@H]3CN(C)[C@]4([H])CC5=CNC6=CC=CC(=C56)[C@@]4([H])C3)O[C@@]21O
Voriconazole	C[C@@H](C1=NC=NC=C1F)[C@](O)(CN1C=NC=N1)C1=C(F)C=C(F)C=C1	Docetaxel	[H][C@@]12C[C@H](O)[C@@]3(C)C(=O)[C@H](O)C4=C(C)[C@H](C[C@@](O)([C@@H](OC(=O)C5=CC=CC=C5)[C@]3([H])[C@@]1(CO2)OC(C)=O)C4(C)C)OC(=O)[C@H](O)[C@@H](NC(=O)OC(C)(C)C)C1=CC=CC=C1
Voriconazole	C[C@@H](C1=NC=NC=C1F)[C@](O)(CN1C=NC=N1)C1=C(F)C=C(F)C=C1	Dronedarone	CCCCN(CCCC)CCCOC1=CC=C(C=C1)C(=O)C1=C(CCCC)OC2=C1C=C(NS(C)(=O)=O)C=C2
Voriconazole	C[C@@H](C1=NC=NC=C1F)[C@](O)(CN1C=NC=N1)C1=C(F)C=C(F)C=C1	Duvelisib	C[C@H](NC1=C2N=CNC2=NC=N1)C1=CC2=CC=CC(Cl)=C2C(=O)N1C1=CC=CC=C1
Voriconazole	C[C@@H](C1=NC=NC=C1F)[C@](O)(CN1C=NC=N1)C1=C(F)C=C(F)C=C1	Elagolix	COC1=C(F)C(=CC=C1)C1=C(C)N(CC2=C(C=CC=C2F)C(F)(F)F)C(=O)N(C[C@H](NCCCC(O)=O)C2=CC=CC=C2)C1=O
Voriconazole	C[C@@H](C1=NC=NC=C1F)[C@](O)(CN1C=NC=N1)C1=C(F)C=C(F)C=C1	Eletriptan	CN1CCC[C@@H]1CC1=CNC2=C1C=C(CCS(=O)(=O)C1=CC=CC=C1)C=C2
Voriconazole	C[C@@H](C1=NC=NC=C1F)[C@](O)(CN1C=NC=N1)C1=C(F)C=C(F)C=C1	Encorafenib	COC(=O)N[C@@H](C)CNC1=NC=CC(=N1)C1=CN(N=C1C1=CC(Cl)=CC(NS(C)(=O)=O)=C1F)C(C)C
Voriconazole	C[C@@H](C1=NC=NC=C1F)[C@](O)(CN1C=NC=N1)C1=C(F)C=C(F)C=C1	Eplerenone	[H][C@@]12CC[C@@]3(CCC(=O)O3)[C@@]1(C)C[C@H]1O[C@@]11[C@@]2([H])[C@@H](CC2=CC(=O)CC[C@]12C)C(=O)OC
Voriconazole	C[C@@H](C1=NC=NC=C1F)[C@](O)(CN1C=NC=N1)C1=C(F)C=C(F)C=C1	Ergonovine	[H][C@@]12CC3=CNC4=CC=CC(=C34)C1=C[C@H](CN2C)C(=O)N[C@@H](C)CO
Voriconazole	C[C@@H](C1=NC=NC=C1F)[C@](O)(CN1C=NC=N1)C1=C(F)C=C(F)C=C1	Ergotamine	[H][C@@]12CCCN1C(=O)[C@H](CC1=CC=CC=C1)N1C(=O)[C@](C)(NC(=O)[C@H]3CN(C)[C@]4([H])CC5=CNC6=CC=CC(=C56)C4=C3)O[C@@]21O
Voriconazole	C[C@@H](C1=NC=NC=C1F)[C@](O)(CN1C=NC=N1)C1=C(F)C=C(F)C=C1	Eszopiclone	CN1CCN(CC1)C(=O)O[C@@H]1N(C(=O)C2=NC=CN=C12)C1=NC=C(Cl)C=C1
Voriconazole	C[C@@H](C1=NC=NC=C1F)[C@](O)(CN1C=NC=N1)C1=C(F)C=C(F)C=C1	Everolimus	[H][C@@]1(C[C@@H](C)[C@]2([H])CC(=O)[C@H](C)\C=C(C)\[C@@H](O)[C@@H](OC)C(=O)[C@H](C)C[C@H](C)\C=C\C=C\C=C(C)\[C@H](C[C@]3([H])CC[C@@H](C)[C@@](O)(O3)C(=O)C(=O)N3CCCC[C@@]3([H])C(=O)O2)OC)CC[C@@H](OCCO)[C@@H](C1)OC
Voriconazole	C[C@@H](C1=NC=NC=C1F)[C@](O)(CN1C=NC=N1)C1=C(F)C=C(F)C=C1	Fentanyl	CCC(=O)N(C1CCN(CCC2=CC=CC=C2)CC1)C1=CC=CC=C1
Voriconazole	C[C@@H](C1=NC=NC=C1F)[C@](O)(CN1C=NC=N1)C1=C(F)C=C(F)C=C1	Fesoterodine	CC(C)N(CC[C@H](C1=CC=CC=C1)C1=C(OC(=O)C(C)C)C=CC(CO)=C1)C(C)C
Voriconazole	C[C@@H](C1=NC=NC=C1F)[C@](O)(CN1C=NC=N1)C1=C(F)C=C(F)C=C1	Flibanserin	FC(F)(F)C1=CC(=CC=C1)N1CCN(CCN2C(=O)NC3=CC=CC=C23)CC1
Voriconazole	C[C@@H](C1=NC=NC=C1F)[C@](O)(CN1C=NC=N1)C1=C(F)C=C(F)C=C1	Fluticasone	C[C@@H]1C[C@H]2[C@@H]3C[C@H](F)C4=CC(=O)C=C[C@]4(C)[C@@]3(F)[C@@H](O)C[C@]2(C)[C@@]1(O)C(=O)SCF
Voriconazole	C[C@@H](C1=NC=NC=C1F)[C@](O)(CN1C=NC=N1)C1=C(F)C=C(F)C=C1	Fosphenytoin	OP(O)(=O)OCN1C(=O)NC(C1=O)(C1=CC=CC=C1)C1=CC=CC=C1
Voriconazole	C[C@@H](C1=NC=NC=C1F)[C@](O)(CN1C=NC=N1)C1=C(F)C=C(F)C=C1	Fostamatinib	COC1=CC(NC2=NC=C(F)C(NC3=NC4=C(OC(C)(C)C(=O)N4COP(O)(O)=O)C=C3)=N2)=CC(OC)=C1OC
Voriconazole	C[C@@H](C1=NC=NC=C1F)[C@](O)(CN1C=NC=N1)C1=C(F)C=C(F)C=C1	Grazoprevir	[H][C@@]12C[C@@]1([H])OC(O)=N[C@]([H])(C(=O)N1C[C@@]([H])(C[C@@]1([H])C(O)=N[C@@]1(C[C@@]1([H])C=C)C(O)=NS(=O)(=O)C1CC1)OC1=C(CCCCC2)N=C2C=CC(OC)=CC2=N1)C(C)(C)C
Voriconazole	C[C@@H](C1=NC=NC=C1F)[C@](O)(CN1C=NC=N1)C1=C(F)C=C(F)C=C1	Guanfacine	NC(=N)NC(=O)CC1=C(Cl)C=CC=C1Cl
Voriconazole	C[C@@H](C1=NC=NC=C1F)[C@](O)(CN1C=NC=N1)C1=C(F)C=C(F)C=C1	Hydrocodone	[H][C@@]12OC3=C(OC)C=CC4=C3[C@@]11CCN(C)[C@]([H])(C4)[C@]1([H])CCC2=O
Voriconazole	C[C@@H](C1=NC=NC=C1F)[C@](O)(CN1C=NC=N1)C1=C(F)C=C(F)C=C1	Ibrutinib	NC1=NC=NC2=C1C(=NN2[C@@H]1CCCN(C1)C(=O)C=C)C1=CC=C(OC2=CC=CC=C2)C=C1
Voriconazole	C[C@@H](C1=NC=NC=C1F)[C@](O)(CN1C=NC=N1)C1=C(F)C=C(F)C=C1	Isavuconazole	[H][C@](C)(C1=NC(=CS1)C1=CC=C(C=C1)C#N)[C@](O)(CN1C=NC=N1)C1=C(F)C=CC(F)=C1
Voriconazole	C[C@@H](C1=NC=NC=C1F)[C@](O)(CN1C=NC=N1)C1=C(F)C=C(F)C=C1	Ivabradine	COC1=C(OC)C=C2[C@@H](CN(C)CCCN3CCC4=CC(OC)=C(OC)C=C4CC3=O)CC2=C1
Voriconazole	C[C@@H](C1=NC=NC=C1F)[C@](O)(CN1C=NC=N1)C1=C(F)C=C(F)C=C1	Ivacaftor	CC(C)(C)C1=CC(=C(O)C=C1NC(=O)C1=CNC2=CC=CC=C2C1=O)C(C)(C)C
Voriconazole	C[C@@H](C1=NC=NC=C1F)[C@](O)(CN1C=NC=N1)C1=C(F)C=C(F)C=C1	Ivosidenib	[H][C@@](N(C(=O)[C@]1([H])CCC(=O)N1C1=NC=CC(=C1)C#N)C1=CC(F)=CN=C1)(C(=O)NC1CC(F)(F)C1)C1=C(Cl)C=CC=C1
Voriconazole	C[C@@H](C1=NC=NC=C1F)[C@](O)(CN1C=NC=N1)C1=C(F)C=C(F)C=C1	Levomethadyl Acetate	CC[C@H](OC(C)=O)C(C[C@H](C)N(C)C)(C1=CC=CC=C1)C1=CC=CC=C1
Voriconazole	C[C@@H](C1=NC=NC=C1F)[C@](O)(CN1C=NC=N1)C1=C(F)C=C(F)C=C1	Lomitapide	FC(F)(F)CNC(=O)C1(CCCCN2CCC(CC2)NC(=O)C2=C(C=CC=C2)C2=CC=C(C=C2)C(F)(F)F)C2=CC=CC=C2C2=CC=CC=C12
Voriconazole	C[C@@H](C1=NC=NC=C1F)[C@](O)(CN1C=NC=N1)C1=C(F)C=C(F)C=C1	Loperamide	CN(C)C(=O)C(CCN1CCC(O)(CC1)C1=CC=C(Cl)C=C1)(C1=CC=CC=C1)C1=CC=CC=C1
Voriconazole	C[C@@H](C1=NC=NC=C1F)[C@](O)(CN1C=NC=N1)C1=C(F)C=C(F)C=C1	Lorlatinib	C[C@H]1OC2=C(N)N=CC(=C2)C2=C(C#N)N(C)N=C2CN(C)C(=O)C2=CC=C(F)C=C12
Voriconazole	C[C@@H](C1=NC=NC=C1F)[C@](O)(CN1C=NC=N1)C1=C(F)C=C(F)C=C1	Lovastatin	[H][C@]12[C@H](C[C@@H](C)C=C1C=C[C@H](C)[C@@H]2CC[C@@H]1C[C@@H](O)CC(=O)O1)OC(=O)[C@@H](C)CC
Voriconazole	C[C@@H](C1=NC=NC=C1F)[C@](O)(CN1C=NC=N1)C1=C(F)C=C(F)C=C1	Lumefantrine	CCCCN(CCCC)CC(O)C1=C2C(=CC(Cl)=C1)\C(=C/C1=CC=C(Cl)C=C1)C1=C2C=CC(Cl)=C1
Voriconazole	C[C@@H](C1=NC=NC=C1F)[C@](O)(CN1C=NC=N1)C1=C(F)C=C(F)C=C1	Lurasidone	O=C1[C@H]2[C@@H]3CC[C@@H](C3)[C@H]2C(=O)N1C[C@@H]1CCCC[C@H]1CN1CCN(CC1)C1=NSC2=CC=CC=C12
Voriconazole	C[C@@H](C1=NC=NC=C1F)[C@](O)(CN1C=NC=N1)C1=C(F)C=C(F)C=C1	Macitentan	CCCNS(=O)(=O)NC1=C(C(OCCOC2=NC=C(Br)C=N2)=NC=N1)C1=CC=C(Br)C=C1
Voriconazole	C[C@@H](C1=NC=NC=C1F)[C@](O)(CN1C=NC=N1)C1=C(F)C=C(F)C=C1	Methylergonovine	[H][C@@]12CC3=CNC4=CC=CC(=C34)C1=C[C@H](CN2C)C(=O)N[C@@H](CC)CO
Voriconazole	C[C@@H](C1=NC=NC=C1F)[C@](O)(CN1C=NC=N1)C1=C(F)C=C(F)C=C1	Methylprednisolone	[H][C@@]12CC[C@](O)(C(=O)CO)[C@@]1(C)C[C@H](O)[C@@]1([H])[C@@]2([H])C[C@H](C)C2=CC(=O)C=C[C@]12C
Voriconazole	C[C@@H](C1=NC=NC=C1F)[C@](O)(CN1C=NC=N1)C1=C(F)C=C(F)C=C1	Midostaurin	CO[C@@H]1[C@@H](C[C@H]2O[C@]1(C)N1C3=C(C=CC=C3)C3=C1C1=C(C4=C(C=CC=C4)N21)C1=C3CNC1=O)N(C)C(=O)C1=CC=CC=C1
Voriconazole	C[C@@H](C1=NC=NC=C1F)[C@](O)(CN1C=NC=N1)C1=C(F)C=C(F)C=C1	Mifepristone	[H][C@@]12CC[C@@](O)(C#CC)[C@@]1(C)C[C@H](C1=CC=C(C=C1)N(C)C)C1=C3CCC(=O)C=C3CC[C@@]21[H]
Voriconazole	C[C@@H](C1=NC=NC=C1F)[C@](O)(CN1C=NC=N1)C1=C(F)C=C(F)C=C1	Naloxegol	COCCOCCOCCOCCOCCOCCOCCO[C@H]1CC[C@@]2(O)[C@H]3CC4=CC=C(O)C5=C4[C@@]2(CCN3CC=C)[C@H]1O5
Voriconazole	C[C@@H](C1=NC=NC=C1F)[C@](O)(CN1C=NC=N1)C1=C(F)C=C(F)C=C1	Neratinib	CCOC1=C(NC(=O)\C=C\CN(C)C)C=C2C(NC3=CC=C(OCC4=CC=CC=N4)C(Cl)=C3)=C(C=NC2=C1)C#N
Voriconazole	C[C@@H](C1=NC=NC=C1F)[C@](O)(CN1C=NC=N1)C1=C(F)C=C(F)C=C1	Nilotinib	CC1=CN(C=N1)C1=CC(=CC(NC(=O)C2=CC(NC3=NC=CC(=N3)C3=CN=CC=C3)=C(C)C=C2)=C1)C(F)(F)F
Voriconazole	C[C@@H](C1=NC=NC=C1F)[C@](O)(CN1C=NC=N1)C1=C(F)C=C(F)C=C1	Nimodipine	COCCOC(=O)C1=C(C)NC(C)=C(C1C1=CC(=CC=C1)[N+]([O-])=O)C(=O)OC(C)C
Voriconazole	C[C@@H](C1=NC=NC=C1F)[C@](O)(CN1C=NC=N1)C1=C(F)C=C(F)C=C1	Olaparib	OC1=NN=C(CC2=CC(C(=O)N3CCN(CC3)C(=O)C3CC3)=C(F)C=C2)C2=CC=CC=C12
Voriconazole	C[C@@H](C1=NC=NC=C1F)[C@](O)(CN1C=NC=N1)C1=C(F)C=C(F)C=C1	Osimertinib	COC1=C(NC2=NC=CC(=N2)C2=CN(C)C3=C2C=CC=C3)C=C(NC(=O)C=C)C(=C1)N(C)CCN(C)C
Voriconazole	C[C@@H](C1=NC=NC=C1F)[C@](O)(CN1C=NC=N1)C1=C(F)C=C(F)C=C1	Oxycodone	[H][C@@]12OC3=C(OC)C=CC4=C3[C@@]11CCN(C)[C@]([H])(C4)[C@]1(O)CCC2=O
Voriconazole	C[C@@H](C1=NC=NC=C1F)[C@](O)(CN1C=NC=N1)C1=C(F)C=C(F)C=C1	Palbociclib	CC(=O)C1=C(C)C2=CN=C(NC3=NC=C(C=C3)N3CCNCC3)N=C2N(C2CCCC2)C1=O
Voriconazole	C[C@@H](C1=NC=NC=C1F)[C@](O)(CN1C=NC=N1)C1=C(F)C=C(F)C=C1	Phenytoin	O=C1NC(=O)C(N1)(C1=CC=CC=C1)C1=CC=CC=C1
Voriconazole	C[C@@H](C1=NC=NC=C1F)[C@](O)(CN1C=NC=N1)C1=C(F)C=C(F)C=C1	Pimavanserin	CC(C)COC1=CC=C(CNC(=O)N(CC2=CC=C(F)C=C2)C2CCN(C)CC2)C=C1
Voriconazole	C[C@@H](C1=NC=NC=C1F)[C@](O)(CN1C=NC=N1)C1=C(F)C=C(F)C=C1	Pimozide	FC1=CC=C(C=C1)C(CCCN1CCC(CC1)N1C(=O)NC2=CC=CC=C12)C1=CC=C(F)C=C1
Voriconazole	C[C@@H](C1=NC=NC=C1F)[C@](O)(CN1C=NC=N1)C1=C(F)C=C(F)C=C1	Quetiapine	OCCOCCN1CCN(CC1)C1=NC2=CC=CC=C2SC2=CC=CC=C12
Voriconazole	C[C@@H](C1=NC=NC=C1F)[C@](O)(CN1C=NC=N1)C1=C(F)C=C(F)C=C1	Quinidine	[H][C@@]12CCN(C[C@@H]1C=C)[C@]([H])(C2)[C@@H](O)C1=C2C=C(OC)C=CC2=NC=C1
Voriconazole	C[C@@H](C1=NC=NC=C1F)[C@](O)(CN1C=NC=N1)C1=C(F)C=C(F)C=C1	Ranolazine	COC1=CC=CC=C1OCC(O)CN1CCN(CC(=O)NC2=C(C)C=CC=C2C)CC1
Voriconazole	C[C@@H](C1=NC=NC=C1F)[C@](O)(CN1C=NC=N1)C1=C(F)C=C(F)C=C1	Rivaroxaban	ClC1=CC=C(S1)C(=O)NC[C@H]1CN(C(=O)O1)C1=CC=C(C=C1)N1CCOCC1=O
Voriconazole	C[C@@H](C1=NC=NC=C1F)[C@](O)(CN1C=NC=N1)C1=C(F)C=C(F)C=C1	Ruxolitinib	N#CC[C@H](C1CCCC1)N1C=C(C=N1)C1=C2C=CNC2=NC=N1
Voriconazole	C[C@@H](C1=NC=NC=C1F)[C@](O)(CN1C=NC=N1)C1=C(F)C=C(F)C=C1	Salmeterol	OCC1=C(O)C=CC(=C1)C(O)CNCCCCCCOCCCCC1=CC=CC=C1
Voriconazole	C[C@@H](C1=NC=NC=C1F)[C@](O)(CN1C=NC=N1)C1=C(F)C=C(F)C=C1	Sildenafil	CCCC1=NN(C)C2=C1NC(=NC2=O)C1=C(OCC)C=CC(=C1)S(=O)(=O)N1CCN(C)CC1
Voriconazole	C[C@@H](C1=NC=NC=C1F)[C@](O)(CN1C=NC=N1)C1=C(F)C=C(F)C=C1	Silodosin	C[C@H](CC1=CC2=C(N(CCCO)CC2)C(=C1)C(N)=O)NCCOC1=CC=CC=C1OCC(F)(F)F
Voriconazole	C[C@@H](C1=NC=NC=C1F)[C@](O)(CN1C=NC=N1)C1=C(F)C=C(F)C=C1	Simeprevir	[H]\C1=C([H])\[C@]2([H])C[C@]2(N=C(O)[C@]2([H])C[C@]([H])(C[C@@]2([H])C(=O)N(C)CCCC1)OC1=C2C=CC(OC)=C(C)C2=NC(=C1)C1=NC(=CS1)C(C)C)C(O)=NS(=O)(=O)C1CC1
Voriconazole	C[C@@H](C1=NC=NC=C1F)[C@](O)(CN1C=NC=N1)C1=C(F)C=C(F)C=C1	Simvastatin	[H][C@]12[C@H](C[C@@H](C)C=C1C=C[C@H](C)[C@@H]2CC[C@@H]1C[C@@H](O)CC(=O)O1)OC(=O)C(C)(C)CC
Voriconazole	C[C@@H](C1=NC=NC=C1F)[C@](O)(CN1C=NC=N1)C1=C(F)C=C(F)C=C1	Sirolimus	[H][C@@]1(C[C@@H](C)[C@]2([H])CC(=O)[C@H](C)\C=C(C)\[C@@H](O)[C@@H](OC)C(=O)[C@H](C)C[C@H](C)\C=C\C=C\C=C(C)\[C@H](C[C@]3([H])CC[C@@H](C)[C@@](O)(O3)C(=O)C(=O)N3CCCC[C@@]3([H])C(=O)O2)OC)CC[C@@H](O)[C@@H](C1)OC
Voriconazole	C[C@@H](C1=NC=NC=C1F)[C@](O)(CN1C=NC=N1)C1=C(F)C=C(F)C=C1	Solifenacin	O=C(O[C@H]1CN2CCC1CC2)N1CCC2=CC=CC=C2[C@@H]1C1=CC=CC=C1
Voriconazole	C[C@@H](C1=NC=NC=C1F)[C@](O)(CN1C=NC=N1)C1=C(F)C=C(F)C=C1	Sonidegib	[H][C@]1(C)CN(C[C@@]([H])(C)O1)C1=CC=C(NC(=O)C2=CC=CC(=C2C)C2=CC=C(OC(F)(F)F)C=C2)C=N1
Voriconazole	C[C@@H](C1=NC=NC=C1F)[C@](O)(CN1C=NC=N1)C1=C(F)C=C(F)C=C1	Suvorexant	[H][C@@]1(C)CCN(CCN1C(=O)C1=C(C=CC(C)=C1)N1N=CC=N1)C1=NC2=C(O1)C=CC(Cl)=C2
Voriconazole	C[C@@H](C1=NC=NC=C1F)[C@](O)(CN1C=NC=N1)C1=C(F)C=C(F)C=C1	Tacrolimus	CO[C@@H]1C[C@@H](CC[C@H]1O)\C=C(/C)[C@H]1OC(=O)[C@@H]2CCCCN2C(=O)C(=O)[C@]2(O)O[C@@H]([C@H](C[C@H]2C)OC)[C@H](C[C@@H](C)C\C(C)=C\[C@@H](CC=C)C(=O)C[C@H](O)[C@H]1C)OC
Voriconazole	C[C@@H](C1=NC=NC=C1F)[C@](O)(CN1C=NC=N1)C1=C(F)C=C(F)C=C1	Tamsulosin	CCOC1=CC=CC=C1OCCN[C@H](C)CC1=CC(=C(OC)C=C1)S(N)(=O)=O
Voriconazole	C[C@@H](C1=NC=NC=C1F)[C@](O)(CN1C=NC=N1)C1=C(F)C=C(F)C=C1	Temsirolimus	OCC(C)(CO)C(=O)O[C@@H]1CC[C@@H](C[C@@H](C)[C@]2([H])CC(=O)[C@H](C)\C=C(C)\[C@@H](O)[C@@H](OC)C(=O)[C@H](C)C[C@H](C)\C=C\C=C\C=C(C)\[C@@H](OC)C[C@]3([H])CC[C@@H](C)[C@@](O)(O3)C(=O)C(=O)N3CCCC[C@H]3C(=O)O2)C[C@H]1OC
Voriconazole	C[C@@H](C1=NC=NC=C1F)[C@](O)(CN1C=NC=N1)C1=C(F)C=C(F)C=C1	Terfenadine	CC(C)(C)C1=CC=C(C=C1)C(O)CCCN1CCC(CC1)C(O)(C1=CC=CC=C1)C1=CC=CC=C1
Voriconazole	C[C@@H](C1=NC=NC=C1F)[C@](O)(CN1C=NC=N1)C1=C(F)C=C(F)C=C1	Ticagrelor	CCCSC1=NC2=C(N=NN2[C@@H]2C[C@H](OCCO)[C@@H](O)[C@H]2O)C(N[C@@H]2C[C@H]2C2=CC(F)=C(F)C=C2)=N1
Voriconazole	C[C@@H](C1=NC=NC=C1F)[C@](O)(CN1C=NC=N1)C1=C(F)C=C(F)C=C1	Tofacitinib	[H][C@@]1(C)CCN(C[C@]1([H])N(C)C1=NC=NC2=C1C=CN2)C(=O)CC#N
Voriconazole	C[C@@H](C1=NC=NC=C1F)[C@](O)(CN1C=NC=N1)C1=C(F)C=C(F)C=C1	Tolvaptan	CC1=CC=CC=C1C(=O)NC1=CC(C)=C(C=C1)C(=O)N1CCC[C@@H](O)C2=C1C=CC(Cl)=C2
Voriconazole	C[C@@H](C1=NC=NC=C1F)[C@](O)(CN1C=NC=N1)C1=C(F)C=C(F)C=C1	Toremifene	CN(C)CCOC1=CC=C(C=C1)C(=C(\CCCl)C1=CC=CC=C1)\C1=CC=CC=C1
Voriconazole	C[C@@H](C1=NC=NC=C1F)[C@](O)(CN1C=NC=N1)C1=C(F)C=C(F)C=C1	Trabectedin	[H][C@@]12[C@@H]3SC[C@]4(NCCC5=C4C=C(OC)C(O)=C5)C(=O)OC[C@H](N1[C@@H](O)[C@@H]1CC4=CC(C)=C(OC)C(O)=C4[C@H]2N1C)C1=C2OCOC2=C(C)C(OC(C)=O)=C31
Voriconazole	C[C@@H](C1=NC=NC=C1F)[C@](O)(CN1C=NC=N1)C1=C(F)C=C(F)C=C1	Tretinoin	CC(C=CC1=C(C)CCCC1(C)C)=CC=CC(C)=CC(O)=O
Voriconazole	C[C@@H](C1=NC=NC=C1F)[C@](O)(CN1C=NC=N1)C1=C(F)C=C(F)C=C1	Triamcinolone	[H][C@@]12C[C@@H](O)[C@](O)(C(=O)CO)[C@@]1(C)C[C@H](O)[C@@]1(F)[C@@]2([H])CCC2=CC(=O)C=C[C@]12C
Voriconazole	C[C@@H](C1=NC=NC=C1F)[C@](O)(CN1C=NC=N1)C1=C(F)C=C(F)C=C1	Valbenazine	COC1=C(OC)C=C2[C@H]3C[C@@H](OC(=O)[C@@H](N)C(C)C)[C@H](CC(C)C)CN3CCC2=C1
Voriconazole	C[C@@H](C1=NC=NC=C1F)[C@](O)(CN1C=NC=N1)C1=C(F)C=C(F)C=C1	Venetoclax	CC1(C)CCC(CN2CCN(CC2)C2=CC=C(C(=O)NS(=O)(=O)C3=CC=C(NCC4CCOCC4)C(=C3)[N+]([O-])=O)C(OC3=CN=C4NC=CC4=C3)=C2)=C(C1)C1=CC=C(Cl)C=C1
Voriconazole	C[C@@H](C1=NC=NC=C1F)[C@](O)(CN1C=NC=N1)C1=C(F)C=C(F)C=C1	Vinblastine	[H][C@@]12N(C)C3=CC(OC)=C(C=C3[C@@]11CCN3CC=C[C@](CC)([C@@]13[H])[C@@]([H])(OC(C)=O)[C@]2(O)C(=O)OC)[C@]1(C[C@@]2([H])CN(C[C@](O)(CC)C2)CCC2=C1NC1=CC=CC=C21)C(=O)OC
Voriconazole	C[C@@H](C1=NC=NC=C1F)[C@](O)(CN1C=NC=N1)C1=C(F)C=C(F)C=C1	Vincristine	[H][C@@]12N3CC[C@@]11C4=CC(=C(OC)C=C4N(C=O)[C@@]1([H])[C@](O)([C@H](OC(C)=O)[C@]2(CC)C=CC3)C(=O)OC)[C@]1(C[C@]2([H])CN(C[C@](O)(CC)C2)CCC2=C1NC1=CC=CC=C21)C(=O)OC
Voriconazole	C[C@@H](C1=NC=NC=C1F)[C@](O)(CN1C=NC=N1)C1=C(F)C=C(F)C=C1	Vinorelbine	[H][C@@]12N(C)C3=CC(OC)=C(C=C3[C@@]11CCN3CC=C[C@](CC)([C@@]13[H])[C@@]([H])(OC(C)=O)[C@]2(O)C(=O)OC)[C@]1(C[C@@]2([H])CN(CC(CC)=C2)CC2=C1NC1=CC=CC=C21)C(=O)OC
Voriconazole	C[C@@H](C1=NC=NC=C1F)[C@](O)(CN1C=NC=N1)C1=C(F)C=C(F)C=C1	Vorapaxar	[H]\C(=C(\[H])[C@]1([H])[C@]2([H])[C@@]([H])(C)OC(=O)[C@]2([H])C[C@]2([H])C[C@@]([H])(CC[C@@]12[H])N=C(O)OCC)C1=NC=C(C=C1)C1=CC(F)=CC=C1
Voriconazole	C[C@@H](C1=NC=NC=C1F)[C@](O)(CN1C=NC=N1)C1=C(F)C=C(F)C=C1	Warfarin	CC(=O)CC(C1=CC=CC=C1)C1=C(O)C2=C(OC1=O)C=CC=C2
Azithromycin	CC[C@H]1OC(=O)[C@H](C)[C@@H](O[C@H]2C[C@@](C)(OC)[C@@H](O)[C@H](C)O2)[C@H](C)[C@@H](O[C@@H]2O[C@H](C)C[C@@H]([C@H]2O)N(C)C)[C@](C)(O)C[C@@H](C)CN(C)[C@H](C)[C@@H](O)[C@]1(C)O	Simvastatin	[H][C@]12[C@H](C[C@@H](C)C=C1C=C[C@H](C)[C@@H]2CC[C@@H]1C[C@@H](O)CC(=O)O1)OC(=O)C(C)(C)CC
Ketoconazole	CC(=O)N1CCN(CC1)C1=CC=C(OCC2COC(CN3C=CN=C3)(O2)C2=CC=C(Cl)C=C2Cl)C=C1	Terfenadine	CC(C)(C)C1=CC=C(C=C1)C(O)CCCN1CCC(CC1)C(O)(C1=CC=CC=C1)C1=CC=CC=C1

## Sheet: SI3-PULearn
ID	ID
DB00619	DB00188
DB01101	DB00188
DB01254	DB00188
DB01229	DB00480
DB00811	DB01101
DB01004	DB01610
DB00445	DB00877
DB00811	DB00188
DB01263	DB00188
DB00619	DB00480
DB00740	DB00334
DB00230	DB00176
DB01212	DB00671
DB00200	DB00115
DB00213	DB00740
DB00493	DB00671
DB00230	DB01105
DB01413	DB00493
DB00203	DB00188
DB00563	DB00480
DB00850	DB00433
DB01212	DB00355
DB00398	DB00188
DB00535	DB00671
DB00361	DB00570
DB01232	DB00188
DB00230	DB01186
DB01242	DB01037
DB00230	DB00740
DB00480	DB01254
DB00493	DB00355
DB00218	DB00740
DB00531	DB00877
DB01229	DB00877
DB00445	DB00989
DB00244	DB00445
DB01242	DB00989
DB00493	DB00535
DB00989	DB01037
DB00624	DB00959
DB00188	DB00523
DB01047	DB01260
DB01263	DB01229
DB00811	DB01229
DB00591	DB01047
DB01413	DB00671
DB00480	DB01101
DB01043	DB00188
DB01043	DB01037
DB01238	DB00188
DB01263	DB01101
DB00860	DB00324
DB00591	DB01260
DB00669	DB00188
DB00877	DB00188
DB00813	DB01037
DB00591	DB00860
DB01129	DB00740
DB00445	DB00740
DB00201	DB00277
DB00218	DB01267
DB01413	DB00535
DB01037	DB01105
DB00993	DB00201
DB01004	DB01101
DB00479	DB01172
DB00591	DB00620
DB00531	DB01143
DB00811	DB01043
DB01223	DB00201
DB01037	DB00176
DB00704	DB00327
DB01410	DB01222
DB00398	DB00563
DB00713	DB00485
DB00853	DB00811
DB00398	DB00317
DB00811	DB00480
DB00993	DB00277
DB00740	DB00448
DB00860	DB00873
DB00631	DB00242
DB00740	DB01186
DB01267	DB00188
DB01416	DB00535
DB00307	DB00445
DB00472	DB00740
DB00218	DB01238
DB00591	DB00959
DB00438	DB00671
DB00993	DB00501
DB00355	DB00671
DB01223	DB00993
DB00740	DB00188
DB00355	DB00438
DB00472	DB01037
DB01212	DB00993
DB00635	DB00591
DB00394	DB01410
DB01242	DB00188
DB00503	DB00188
DB01043	DB00523
DB01137	DB00740
DB00811	DB00523
DB00398	DB00619
DB01410	DB00620
DB00591	DB01410
DB01101	DB00987
DB00218	DB01232
DB00445	DB01238
DB01030	DB00541
DB01137	DB01267
DB00398	DB01254
DB00624	DB00445
DB01267	DB01263
DB00811	DB00445
DB00203	DB01263
DB00480	DB01238
DB00531	DB01043
DB00193	DB00989
DB00681	DB00230
DB01082	DB00479
DB00218	DB01101
DB01416	DB00493
DB01327	DB00671
DB00993	DB00851
DB00218	DB00989
DB00591	DB00324
DB00993	DB00900
DB01229	DB00523
DB00860	DB01047
DB00740	DB00989
DB01186	DB00188
DB00659	DB00230
DB00531	DB00435
DB00860	DB01260
DB01242	DB01105
DB01263	DB00740
DB00740	DB01238
DB00180	DB01410
DB01413	DB01416
DB01416	DB00671
DB00999	DB00880
DB01182	DB00445
DB01033	DB00201
DB00633	DB00683
DB00850	DB00623
DB01186	DB01242
DB00355	DB00535
DB00591	DB00873
DB01181	DB00480
DB00445	DB01043
DB00993	DB04441
DB01129	DB01186
DB00445	DB01037
DB00683	DB00897
DB00993	DB00194
DB00740	DB00734
DB01263	DB01232
DB00394	DB00591
DB01030	DB00361
DB00295	DB00704
DB00394	DB01047
DB00989	DB00188
DB00873	DB00324
DB00526	DB01043
DB01186	DB00669
DB01263	DB00989
DB00741	DB00324
DB00704	DB01183
DB00324	DB00443
DB01263	DB01254
DB01101	DB01254
DB00683	DB00656
DB00398	DB00480
DB00959	DB01047
DB00480	DB00877
DB00526	DB00480
DB00218	DB01242
DB01263	DB01238
DB01410	DB01047
DB00962	DB01242
DB00441	DB00242
DB00338	DB00740
DB00591	DB01222
DB00203	DB00445
DB00180	DB01222
DB00441	DB00631
DB00586	DB00480
DB00480	DB01043
DB00480	DB01232
DB00480	DB00523
DB01033	DB00277
DB00563	DB00724
DB01416	DB00355
DB00740	DB01242
DB01186	DB00216
DB00623	DB00433
DB00619	DB01232
DB00740	DB01037
DB00180	DB00620
DB00740	DB00503
DB00993	DB00763
DB00203	DB01254
DB00244	DB00480
DB00201	DB04441
DB00531	DB00819
DB00194	DB00201
DB00435	DB00753
DB00530	DB00563
DB01127	DB01110
DB01410	DB01260
DB00993	DB00544
DB01082	DB01172
DB00591	DB00180
DB00394	DB01260
DB00718	DB00993
DB00741	DB00873
DB00242	DB01101
DB00900	DB00442
DB00741	DB01047
DB00900	DB04441
DB00479	DB00684
DB00203	DB00740
DB01410	DB00959
DB00218	DB00877
DB00194	DB00900
DB00398	DB00531
DB00883	DB00435
DB00472	DB01186
DB00811	DB00619
DB00544	DB00188
DB01037	DB00188
DB00993	DB00242
DB01263	DB00734
DB00535	DB00438
DB00394	DB00873
DB00945	DB00210
DB01033	DB00851
DB00531	DB00753
DB00277	DB00900
DB01020	DB00435
DB00531	DB01189
DB00590	DB01263
DB00531	DB00624
DB00740	DB00482
DB00873	DB01047
DB01045	DB00541
DB00493	DB01331
DB01236	DB00531
DB00740	DB00370
DB02379	DB01020
DB00873	DB00443
DB00993	DB00493
DB01005	DB00435
DB00635	DB01410
DB00218	DB01186
DB00962	DB01186
DB00906	DB01037
DB00201	DB00900
DB00621	DB01586
DB00218	DB01043
DB00193	DB01263
DB00989	DB00176
DB00993	DB00442
DB00277	DB00544
DB01327	DB00355
DB00441	DB00993
DB00851	DB00277
DB00398	DB00541
DB00445	DB01242
DB01248	DB00877
DB00591	DB00741
DB00327	DB01183
DB01043	DB01105
DB00993	DB01327
DB01033	DB01223
DB00394	DB00324
DB00873	DB01260
DB00526	DB00811
DB01267	DB01229
DB01223	DB00900
DB01267	DB00740
DB00230	DB01367
DB00563	DB00683
DB00993	DB00631
DB01043	DB01101
DB01182	DB01229
DB00441	DB01254
DB00811	DB00242
DB00811	DB00399
DB00727	DB00435
DB00853	DB01004
DB01129	DB01263
DB00303	DB00188
DB00740	DB00176
DB00445	DB00176
DB01263	DB00230
DB00844	DB01183
DB01033	DB00900
DB01172	DB00684
DB01033	DB00194
DB00811	DB01181
DB00394	DB00180
DB00334	DB01105
DB01212	DB01331
DB00218	DB01182
DB01047	DB00324
DB01263	DB00482
DB00526	DB01008
DB00244	DB00188
DB00218	DB01037
DB00724	DB00188
DB01033	DB00763
DB00307	DB00230
DB00631	DB00811
DB00877	DB01041
DB00563	DB00317
DB00993	DB00350
DB00363	DB00188
DB00201	DB00806
DB01037	DB00370
DB00798	DB01172
DB00860	DB00621
DB00459	DB00445
DB00669	DB01242
DB00277	DB00806
DB01413	DB00993
DB00201	DB00851
DB00324	DB01260
DB00193	DB01037
DB01037	DB01367
DB00624	DB00367
DB00285	DB01037
DB00970	DB01045
DB01033	DB00501
DB00860	DB00717
DB00201	DB00544
DB01181	DB01005
DB01223	DB00544
DB00709	DB00441
DB01263	DB00334
DB00704	DB01229
DB01043	DB00176
DB00970	DB00361
DB01223	DB00851
DB00303	DB01229
DB00631	DB01101
DB01248	DB01263
DB00531	DB00822
DB01263	DB01043
DB00201	DB00442
DB00635	DB00324
DB00959	DB00324
DB00555	DB00740
DB00683	DB00484
DB00683	DB00669
DB00180	DB00860
DB01265	DB00495
DB00741	DB00621
DB01205	DB00683
DB01229	DB01043
DB01181	DB01254
DB00435	DB00331
DB00851	DB00544
DB00262	DB01008
DB01004	DB00218
DB00787	DB00201
DB00879	DB00993
DB00822	DB00435
DB00989	DB01105
DB00704	DB00783
DB01082	DB00798
DB00530	DB00541
DB00962	DB00740
DB01610	DB01101
DB00740	DB01043
DB00993	DB00535
DB00441	DB00811
DB00819	DB00435
DB01037	DB00715
DB00313	DB00188
DB01037	DB01041
DB00537	DB00740
DB00993	DB00806
DB02379	DB00435
DB01267	DB01242
DB00741	DB01410
DB00317	DB01254
DB01037	DB01104
DB00441	DB00879
DB00244	DB01229
DB01236	DB00435
DB00445	DB01105
DB01224	DB00740
DB00993	DB00438
DB01265	DB00900
DB01229	DB01238
DB00218	DB01254
DB00762	DB00570
DB01229	DB00989
DB00853	DB00993
DB00683	DB00188
DB00218	DB00361
DB00993	DB00671
DB00962	DB01037
DB01223	DB04441
DB00718	DB00201
DB00620	DB00324
DB00413	DB00188
DB00563	DB00762
DB01181	DB01101
DB01410	DB00443
DB01223	DB00194
DB00480	DB00669
DB00945	DB00435
DB00203	DB01101
DB01263	DB01242
DB01045	DB00570
DB00724	DB00619
DB01410	DB00873
DB01586	DB00873
DB00544	DB00987
DB00753	DB01189
DB01212	DB01223
DB01586	DB01047
DB01033	DB00544
DB01263	DB00215
DB00435	DB01189
DB00526	DB00523
DB01137	DB01186
DB00704	DB00445
DB01327	DB00531
DB00603	DB01043
DB00883	DB02379
DB01248	DB00541
DB00438	DB01331
DB01263	DB00783
DB01264	DB00188
DB00480	DB01242
DB00531	DB00373
DB01182	DB01263
DB00683	DB00257
DB00959	DB00873
DB01186	DB00176
DB00303	DB00480
DB01586	DB00324
DB00673	DB01263
DB00959	DB00717
DB01267	DB00480
DB01043	DB01041
DB00230	DB01181
DB00218	DB00523
DB00435	DB00632
DB00396	DB00523
DB00277	DB00442
DB01267	DB00445
DB00763	DB00501
DB00531	DB01077
DB00624	DB01043
DB00762	DB00188
DB01030	DB00563
DB00252	DB00188
DB00230	DB00323
DB00242	DB00188
DB01149	DB01263
DB01043	DB00396
DB00813	DB01232
DB00879	DB01265
DB01223	DB00442
DB00683	DB01242
DB00180	DB00959
DB01004	DB01263
DB01097	DB00188
DB00277	DB04441
DB01181	DB00544
DB00586	DB01037
DB01182	DB00188
DB00398	DB00218
DB00480	DB01264
DB00394	DB01586
DB00201	DB00683
DB01181	DB01043
DB00480	DB00989
DB00853	DB01254
DB00194	DB00277
DB00993	DB00585
DB01267	DB00537
DB00642	DB00563
DB01045	DB00773
DB00176	DB01105
DB01186	DB01043
DB00681	DB01043
DB01410	DB00324
DB00811	DB00740
DB00740	DB00715
DB04441	DB00442
DB00993	DB00355
DB00959	DB00367
DB01181	DB00331
DB01223	DB00787
DB00398	DB00445
DB00993	DB01048
DB00962	DB00188
DB01229	DB01264
DB01248	DB00864
DB01186	DB01105
DB00426	DB00993
DB00193	DB00740
DB00194	DB00442
DB00530	DB01254
DB00718	DB01033
DB00398	DB00762
DB00531	DB00330
DB00683	DB01254
DB00445	DB00323
DB01008	DB00188
DB01004	DB00577
DB00993	DB00819
DB01267	DB01254
DB01267	DB00619
DB01586	DB01260
DB00531	DB00277
DB00773	DB00877
DB01101	DB00523
DB01186	DB00813
DB00408	DB00543
DB00993	DB01005
DB00180	DB01047
DB01019	DB00435
DB01149	DB00740
DB01260	DB00390
DB00435	DB02530
DB00346	DB00457
DB00563	DB01267
DB00683	DB01611
DB00873	DB00390
DB00559	DB01263
DB01162	DB00457
DB01172	DB02379
DB01082	DB00684
DB00398	DB00970
DB00548	DB00435
DB00180	DB01260
DB01337	DB01586
DB00563	DB00238
DB01410	DB00390
DB01212	DB00201
DB01043	DB00877
DB00724	DB00683
DB00294	DB00367
DB00441	DB00495
DB00993	DB00435
DB00586	DB01263
DB01137	DB01037
DB01263	DB01041
DB00218	DB00559
DB01033	DB00631
DB00441	DB01265
DB01586	DB00435
DB00213	DB01267
DB00811	DB01242
DB00218	DB00762
DB00603	DB00877
DB00398	DB00361
DB00459	DB00523
DB00740	DB01101
DB00441	DB00900
DB00853	DB00441
DB01020	DB00753
DB01181	DB00523
DB01112	DB00671
DB00740	DB00480
DB00718	DB00900
DB00718	DB04441
DB00583	DB00435
DB01019	DB00531
DB00526	DB00853
DB00709	DB01101
DB00671	DB01331
DB01050	DB00712
DB00718	DB00194
DB01327	DB00819
DB00218	DB00909
DB00244	DB01263
DB00176	DB00188
DB00740	DB00619
DB00945	DB00882
DB00879	DB01101
DB00526	DB00262
DB00479	DB02379
DB00883	DB00753
DB01043	DB00915
DB01263	DB01264
DB00531	DB01172
DB00945	DB01183
DB00633	DB00188
DB00591	DB00624
DB00398	DB01167
DB00591	DB01586
DB00811	DB01254
DB00740	DB01254
DB00970	DB00762
DB00361	DB01045
DB01033	DB00350
DB01045	DB01183
DB00526	DB00273
DB00398	DB01030
DB00631	DB00188
DB00945	DB00356
DB01242	DB00273
DB00218	DB00315
DB00224	DB00188
DB00851	DB00900
DB01172	DB01020
DB01140	DB01150
DB00621	DB00873
DB01242	DB00783
DB00698	DB01219
DB00862	DB01267
DB01212	DB00819
DB00906	DB01186
DB01610	DB00188
DB00327	DB01238
DB00531	DB00396
DB00697	DB00740
DB01248	DB01030
DB00621	DB01047
DB00718	DB00879
DB01033	DB00442
DB00359	DB00795
DB00879	DB00987
DB01263	DB01136
DB01263	DB00303
DB01020	DB00632
DB02379	DB00753
DB01263	DB00877
DB00398	DB01263
DB01273	DB01242
DB00402	DB01242
DB00970	DB00512
DB01416	DB00438
DB00277	DB00501
DB00724	DB00484
DB00724	DB01254
DB00531	DB00355
DB01077	DB00435
DB00541	DB01183
DB01623	DB00433
DB00394	DB00621
DB00851	DB00501
DB00262	DB01005
DB00445	DB00303
DB00552	DB00811
DB00993	DB00550
DB01229	DB01045
DB00853	DB00480
DB00526	DB00877
DB01248	DB01045
DB00853	DB01610
DB00624	DB00717
DB00621	DB00324
DB00548	DB01586
DB00718	DB01223
DB00230	DB01008
DB00577	DB00201
DB01181	DB00877
DB00244	DB00740
DB01232	DB01238
DB00201	DB00501
DB01030	DB00570
DB01212	DB00763
DB00921	DB00783
DB00740	DB00669
DB00741	DB00717
DB00819	DB01005
DB00635	DB00294
DB00624	DB01410
DB00740	DB00909
DB00531	DB00201
DB00900	DB00544
DB00853	DB01263
DB00683	DB00608
DB00445	DB00909
DB01215	DB00683
DB00563	DB00740
DB01267	DB01232
DB00704	DB01238
DB00531	DB00513
DB00445	DB01186
DB01137	DB01182
DB00822	DB00753
DB00201	DB00339
DB00479	DB01020
DB00993	DB00484
DB01105	DB00188
DB00718	DB00277
DB00531	DB00763
DB00207	DB00877
DB01030	DB00970
DB00559	DB00188
DB00621	DB00959
DB00548	DB00632
DB01186	DB00989
DB01212	DB00585
DB00530	DB00619
DB00252	DB01242
DB00350	DB00201
DB00413	DB01242
DB00398	DB00773
DB01008	DB01043
DB01041	DB01254
DB01223	DB00501
DB00763	DB00550
DB00577	DB00277
DB00323	DB00989
DB00906	DB00176
DB00218	DB00216
DB01337	DB00621
DB01143	DB00435
DB02300	DB00153
DB00548	DB01020
DB00683	DB00490
DB00853	DB00201
DB00621	DB01260
DB00953	DB00683
DB00230	DB00712
DB00479	DB00199
DB00819	DB00763
DB01004	DB00544
DB00851	DB00763
DB02379	DB00632
DB00555	DB01186
DB01265	DB00544
DB00531	DB00669
DB01248	DB00704
DB00624	DB00294
DB00586	DB01043
DB01004	DB00619
DB01212	DB00851
DB00864	DB01181
DB00993	DB01265
DB01586	DB01410
DB00201	DB00763
DB00201	DB00435
DB00740	DB00783
DB00819	DB00822
DB01037	DB00523
DB00740	DB01105
DB01186	DB00503
DB00860	DB00435
DB00262	DB00331
DB00531	DB00770
DB00242	DB00900
DB01267	DB01101
DB00530	DB00762
DB01172	DB00883
DB01263	DB00523
DB00989	DB00523
DB00435	DB00958
DB00811	DB01008
DB01222	DB01260
DB00586	DB00740
DB01124	DB00672
DB01242	DB00656
DB00880	DB00310
DB00673	DB00188
DB00633	DB00993
DB00860	DB00367
DB00704	DB00773
DB00631	DB04441
DB00993	DB00359
DB00590	DB01267
DB00297	DB00188
DB02300	DB01586
DB00445	DB01264
DB00864	DB01043
DB00583	DB02530
DB00993	DB00683
DB00548	DB02379
DB00806	DB00544
DB00200	DB00683
DB00877	DB00523
DB00631	DB00900
DB00853	DB00544
DB01026	DB01263
DB00334	DB01367
DB00479	DB01190
DB00621	DB00390
DB01267	DB00669
DB01004	DB00277
DB00218	DB00970
DB00619	DB00877
DB01186	DB00315
DB01047	DB00421
DB00548	DB00860
DB00590	DB00740
DB01623	DB00477
DB00880	DB00433
DB01181	DB01143
DB00763	DB00277
DB00962	DB00683
DB00210	DB00860
DB00571	DB01203
DB00959	DB01043
DB00621	DB00435
DB01242	DB00523
DB01273	DB00480
DB00683	DB00690
DB00879	DB00916
DB01127	DB00683
DB00512	DB00704
DB00479	DB00883
DB00530	DB00531
DB00218	DB00328
DB00819	DB00753
DB00753	DB00632
DB00811	DB00989
DB00619	DB00317
DB00537	DB01242
DB01101	DB00877
DB01149	DB01242
DB00242	DB01254
DB00531	DB00535
DB00993	DB01254
DB00683	DB01589
DB01223	DB00577
DB01236	DB01181
DB00683	DB01595
DB00740	DB00402
DB01004	DB00230
DB00582	DB00740
DB00993	DB01181
DB01008	DB00877
DB01267	DB00962
DB00153	DB00435
DB00921	DB00445
DB00512	DB00570
DB00717	DB00421
DB00658	DB00435
DB02300	DB01260
DB00591	DB00421
DB00811	DB00684
DB00683	DB00475
DB01137	DB00970
DB00993	DB00399
DB00548	DB00621
DB01082	DB00199
DB01327	DB00201
DB00535	DB01331
DB00194	DB00242
DB00879	DB00544
DB00591	DB00621
DB00479	DB00284
DB00480	DB01008
DB01172	DB00435
DB00531	DB00683
DB00323	DB01037
DB01242	DB00216
DB01004	DB00441
DB00880	DB00477
DB01265	DB04441
DB00853	DB00277
DB01186	DB01238
DB01242	DB01367
DB00927	DB00355
DB00787	DB00442
DB00900	DB00806
DB00763	DB00435
DB00700	DB00624
DB00585	DB00355
DB01033	DB00441
DB00218	DB00704
DB00959	DB00294
DB01267	DB00683
DB00649	DB01265
DB00624	DB01260
DB00203	DB00457
DB00619	DB00523
DB00480	DB01037
DB01265	DB00194
DB00218	DB01264
DB01143	DB00331
DB00334	DB01254
DB00457	DB00317
DB00631	DB00194
DB01337	DB00860
DB00445	DB01142
DB00879	DB00201
DB01140	DB01060
DB00530	DB01263
DB00443	DB00717
DB01172	DB00199
DB00350	DB04441
DB00621	DB00421
DB00544	DB01254
DB00993	DB01610
DB01337	DB00479
DB00624	DB01267
DB01586	DB00632
DB00776	DB00188
DB00740	DB01367
DB00945	DB00514
DB01223	DB00763
DB00526	DB00681
DB00621	DB01020
DB00441	DB01005
DB00822	DB00331
DB00531	DB00880
DB00770	DB00620
DB00350	DB00194
DB02300	DB00324
DB00218	DB00683
DB00621	DB00717
DB01019	DB00753
DB00417	DB01053
DB00458	DB00934
DB00355	DB01331
DB01004	DB00203
DB00472	DB01367
DB00346	DB00317
DB00563	DB00201
DB00399	DB01254
DB01019	DB00583
DB01004	DB00631
DB00328	DB00188
DB00244	DB01238
DB00346	DB01162
DB01020	DB02530
DB00495	DB01101
DB00323	DB00215
DB00700	DB00959
DB01248	DB00681
DB00658	DB00753
DB00200	DB00541
DB00317	DB00188
DB00970	DB00549
DB00683	DB00184
DB00218	DB00422
DB00115	DB04441
DB00402	DB00683
DB00883	DB00632
DB00811	DB01041
DB00441	DB00194
DB01005	DB00753
DB01072	DB00188
DB00659	DB00531
DB01263	DB00317
DB00621	DB02379
DB00970	DB00356
DB00438	DB00485
DB01248	DB01254
DB00480	DB00313
DB01267	DB00909
DB00530	DB01030
DB00559	DB01267
DB00555	DB00683
DB00763	DB04441
DB00252	DB01037
DB00631	DB01254
DB00531	DB00371
DB00740	DB00216
DB01223	DB00158
DB01082	DB00531
DB00853	DB00203
DB00989	DB01041
DB00180	DB00873
DB00307	DB00783
DB00180	DB00324
DB00194	DB00763
DB00585	DB00535
DB00945	DB00324
DB00355	DB01190
DB00514	DB01183
DB00570	DB00317
DB00277	DB00339
DB01008	DB00399
DB00277	DB00683
DB00526	DB01005
DB01222	DB00877
DB01267	DB01043
DB00563	DB00900
DB01229	DB00207
DB00205	DB00683
DB00435	DB01008
DB00548	DB00753
DB01263	DB01037
DB01267	DB00303
DB00945	DB01221
DB00153	DB00324
DB00115	DB00570
DB01267	DB00656
DB01030	DB00445
DB01149	DB01037
DB00631	DB01181
DB00224	DB00563
DB01082	DB02379
DB00570	DB01183
DB01223	DB00531
DB00475	DB01589
DB01232	DB01254
DB00529	DB00230
DB00945	DB00548
DB02300	DB00591
DB00945	DB01260
DB01005	DB00822
DB00811	DB01037
DB01033	DB00339
DB00591	DB00717
DB00335	DB01203
DB01265	DB00201
DB01019	DB01020
DB01033	DB00806
DB00740	DB01229
DB00630	DB00435
DB00530	DB00570
DB00531	DB00395
DB00479	DB00583
DB00631	DB00201
DB00531	DB00153
DB01004	DB00201
DB01019	DB00883
DB00753	DB02530
DB00959	DB00480
DB00583	DB01586
DB00945	DB00621
DB00398	DB00795
DB01045	DB00795
DB00242	DB00399
DB00851	DB00339
DB00548	DB00531
DB00180	DB00741
DB00635	DB00704
DB00563	DB01155
DB01265	DB00987
DB01033	DB00879
DB00394	DB02300
DB00585	DB00493
DB00873	DB00421
DB00398	DB01026
DB01004	DB00242
DB01233	DB00408
DB01127	DB00292
DB00619	DB00669
DB00531	DB00583
DB01248	DB00523
DB00408	DB00683
DB00153	DB00621
DB00763	DB00544
DB00218	DB00176
DB00921	DB01229
DB00583	DB00753
DB00635	DB00435
DB01215	DB00656
DB00669	DB01254
DB00262	DB00230
DB00445	DB00396
DB00548	DB00883
DB00900	DB00987
DB01114	DB00683
DB01265	DB01101
DB00879	DB00631
DB00813	DB01367
DB01114	DB00608
DB01041	DB01238
DB01181	DB00435
DB01181	DB01189
DB00851	DB04441
DB01008	DB00331
DB01267	DB01167
DB00203	DB00541
DB01082	DB00284
DB00683	DB00433
DB00531	DB00915
DB01082	DB01020
DB01236	DB01008
DB01047	DB00717
DB00945	DB00799
DB02379	DB02530
DB00853	DB00242
DB01167	DB01229
DB00906	DB01105
DB01060	DB00485
DB02300	DB00959
DB01182	DB01238
DB00529	DB01043
DB00683	DB00477
DB00531	DB00632
DB00862	DB00218
DB00531	DB00585
DB01181	DB00684
DB00548	DB02530
DB00194	DB00851
DB00441	DB00201
DB00683	DB01110
DB00625	DB01242
DB00683	DB00317
DB01327	DB00277
DB00216	DB00188
DB00916	DB00242
DB00555	DB00188
DB01137	DB00176
DB00883	DB00819
DB00580	DB00740
DB00582	DB00230
DB01229	DB01037
DB00799	DB00356
DB00727	DB01181
DB01186	DB00480
DB00967	DB00683
DB00218	DB00224
DB01212	DB00718
DB00704	DB00844
DB00480	DB01097
DB00503	DB00216
DB00398	DB01238
DB00531	DB00671
DB00324	DB00421
DB00435	DB00859
DB01082	DB01190
DB00541	DB00457
DB00555	DB01105
DB00669	DB01037
DB00993	DB00205
DB00659	DB01043
DB00921	DB00193
DB00621	DB00620
DB00410	DB01047
DB00990	DB00635
DB01137	DB00323
DB00324	DB00717
DB00726	DB01151
DB00394	DB00351
DB01033	DB01327
DB00727	DB01189
DB01267	DB00193
DB00697	DB00188
DB00435	DB06151
DB00531	DB00350
DB01586	DB00753
DB01242	DB01041
DB00218	DB00323
DB00962	DB00176
DB00530	DB00203
DB01273	DB01186
DB00252	DB00480
DB00262	DB00544
DB01033	DB00577
DB00252	DB00740
DB00799	DB00549
DB00883	DB00822
DB00548	DB00741
DB00853	DB00851
DB01033	DB00550
DB00879	DB00531
DB00540	DB00934
DB00394	DB00153
DB00819	DB01020
DB00512	DB00485
DB00441	DB01008
DB00493	DB00501
DB00310	DB00524
DB01223	DB00339
DB00773	DB00783
DB00621	DB01410
DB00603	DB00294
DB01223	DB00683
DB00900	DB00501
DB01260	DB00421
DB01004	DB00399
DB00763	DB00339
DB01077	DB01005
DB01327	DB00851
DB00763	DB00822
DB00479	DB01586
DB00530	DB01167
DB01076	DB01254
DB00683	DB00399
DB00162	DB00435
DB01223	DB00563
DB00993	DB00724
DB01267	DB00989
DB00879	DB00811
DB01273	DB00619
DB00531	DB00621
DB01033	DB00435
DB01004	DB01223
DB02300	DB00136
DB01019	DB00819
DB00853	DB01033
DB00879	DB04441
DB01212	DB00485
DB00548	DB00583
DB00762	DB01263
DB01019	DB02379
DB00962	DB00503
DB02300	DB00873
DB00656	DB01254
DB00472	DB01263
DB01114	DB00205
DB01020	DB00822
DB00327	DB00541
DB01105	DB01238
DB00962	DB00216
DB00582	DB01267
DB01242	DB00503
DB01076	DB01263
DB00583	DB00883
DB00303	DB01238
DB00480	DB00987
DB00268	DB00188
DB01076	DB01232
DB00619	DB01238
DB01337	DB00531
DB00993	DB01416
DB01232	DB01041
DB00295	DB00674
DB01026	DB00317
DB01273	DB00683
DB00945	DB00591
DB00201	DB00493
DB00394	DB00410
DB00203	DB00216
DB00635	DB00307
DB01223	DB01265
DB01019	DB00822
DB01267	DB00327
DB00203	DB01186
DB00435	DB00395
DB01327	DB00763
DB00952	DB01186
DB00563	DB00495
DB01077	DB00753
DB01248	DB00811
DB00351	DB01047
DB00323	DB00783
DB00541	DB00549
DB01008	DB01189
DB01182	DB00230
DB00396	DB00294
DB00563	DB01048
DB00307	DB00188
DB00850	DB00683
DB00621	DB00632
DB00479	DB00194
DB00153	DB00873
DB01005	DB00859
DB00262	DB00435
DB00394	DB00717
DB01273	DB00811
DB00906	DB00989
DB00591	DB00199
DB00459	DB00989
DB00787	DB00851
DB00295	DB01037
DB01167	DB00317
DB00307	DB00877
DB01114	DB00257
DB00526	DB01041
DB00201	DB00331
DB00194	DB00501
DB00970	DB00457
DB00413	DB00531
DB00435	DB00513
DB00153	DB01047
DB00843	DB01037
DB00718	DB00577
DB02300	DB01020
DB00762	DB01045
DB01047	DB01020
DB00945	DB01210
DB00633	DB00484
DB00741	DB00162
DB00993	DB00859
DB00535	DB00501
DB00530	DB00346
DB00851	DB00819
DB01045	DB00549
DB00740	DB01136
DB00683	DB00878
DB00415	DB01053
DB00492	DB00188
DB00962	DB01263
DB01212	DB00442
DB00945	DB01053
DB00544	DB00495
DB00398	DB01045
DB00559	DB01101
DB00740	DB00564
DB00482	DB00877
DB00591	DB00770
DB01327	DB00900
DB00591	DB00641
DB00441	DB01263
DB00361	DB01263
DB01586	DB00717
DB00203	DB00317
DB01082	DB00883
DB01060	DB01331
DB00244	DB01041
DB01204	DB00480
DB00530	DB00457
DB00934	DB01242
DB00201	DB00550
DB00718	DB00531
DB00582	DB01101
DB00635	DB01037
DB00742	DB00435
DB00402	DB01186
DB01610	DB00495
DB00970	DB00317
DB00970	DB00485
DB00394	DB00624
DB01265	DB00277
DB00724	DB00480
DB00958	DB00877
DB01019	DB00479
DB01033	DB00819
DB00201	DB00819
DB00563	DB00442
DB00201	DB00916
DB00438	DB00795
DB01172	DB01190
DB01060	DB00319
DB00602	DB00591
DB01005	DB01143
DB00398	DB01267
DB01337	DB01172
DB00493	DB00277
DB00799	DB00158
DB00479	DB02530
DB00394	DB00770
DB00277	DB01610
DB01260	DB00717
DB00590	DB01242
DB01030	DB01045
DB00244	DB00531
DB00704	DB01045
DB00906	DB01242
DB00718	DB00426
DB00819	DB00277
DB00633	DB00201
DB00413	DB01101
DB00570	DB00457
DB00763	DB00900
DB00621	DB00753
DB00681	DB00480
DB00959	DB00435
DB00530	DB00773
DB01076	DB00740
DB00704	DB01263
DB00873	DB00717
DB00741	DB00632
DB00820	DB00541
DB00285	DB00740
DB00350	DB00763
DB01060	DB00671
DB01232	DB00783
DB00819	DB02530
DB00673	DB01167
DB00683	DB00158
DB00591	DB00700
DB00879	DB00194
DB00544	DB00484
DB00591	DB00654
DB01048	DB00442
DB02300	DB00621
DB00945	DB00970
DB00321	DB00934
DB00201	DB01610
DB01242	DB01232
DB01030	DB00188
DB00577	DB00442
DB00531	DB00593
DB01112	DB00485
DB00346	DB00541
DB00582	DB01254
DB01267	DB00482
DB00799	DB01188
DB01082	DB04441
DB00683	DB00544
DB00531	DB01416
DB00741	DB00770
DB00531	DB00869
DB01020	DB01260
DB00860	DB00632
DB00441	DB00877
DB01037	DB00216
DB00993	DB00969
DB00850	DB00880
DB00530	DB00724
DB00583	DB00632
DB01367	DB00188
DB00921	DB00844
DB00585	DB00671
DB01060	DB00438
DB00331	DB00753
DB00363	DB00669
DB01004	DB00480
DB00205	DB00608
DB01082	DB00194
DB00200	DB00361
DB01114	DB00799
DB00277	DB00550
DB00718	DB01265
DB01337	DB01047
DB02379	DB01047
DB01019	DB02530
DB00873	DB01020
DB00853	DB00631
DB00503	DB01041
DB00493	DB00763
DB00201	DB00242
DB00879	DB00442
DB00880	DB00524
DB01181	DB00753
DB00591	DB00523
DB00975	DB00993
DB00410	DB00591
DB00624	DB01047
DB01263	DB00399
DB01048	DB00242
DB01030	DB00218
DB01223	DB00350
DB00945	DB00861
DB00330	DB00435
DB01060	DB01045
DB00709	DB00544
DB01172	DB00284
DB00724	DB00669
DB01267	DB00541
DB00945	DB00565
DB00993	DB00753
DB00713	DB01060
DB00480	DB00776
DB00620	DB00877
DB00248	DB00320
DB01263	DB00656
DB02300	DB00435
DB01030	DB00317
DB00408	DB00433
DB00746	DB00435
DB00350	DB00435
DB00529	DB00435
DB01410	DB00421
DB00371	DB00435
DB00621	DB00883
DB00218	DB00317
DB00394	DB01337
DB00583	DB00822
DB00531	DB01264
DB00853	DB01223
DB00252	DB01041
DB00440	DB00795
DB00993	DB00495
DB00624	DB01008
DB00704	DB01267
DB00860	DB00294
DB00819	DB00859
DB00262	DB01043
DB00862	DB00457
DB00544	DB00339
DB00559	DB01254
DB00361	DB01254
DB00635	DB00740
DB01183	DB00565
DB00417	DB01060
DB00740	DB00906
DB01129	DB01254
DB00860	DB01183
DB01137	DB00704
DB00563	DB01610
DB00205	DB00257
DB01610	DB00987
DB00952	DB00188
DB00153	DB01260
DB00242	DB00544
DB00482	DB01037
DB01082	DB00207
DB00740	DB01167
DB01267	DB00966
DB00218	DB00307
DB00410	DB01260
DB01204	DB01045
DB00582	DB00962
DB00548	DB00443
DB00633	DB00563
DB01172	DB02530
DB00503	DB01037
DB02300	DB00162
DB00343	DB00740
DB00681	DB01101
DB01337	DB00324
DB00883	DB02530
DB00458	DB01151
DB02379	DB04441
DB00323	DB01242
DB00426	DB00194
DB00570	DB00549
DB00526	DB00684
DB01172	DB00390
DB00201	DB00292
DB00413	DB01267
DB00822	DB02530
DB00945	DB01410
DB00331	DB01189
DB02300	DB02379
DB00577	DB00544
DB00201	DB00484
DB01223	DB00819
DB00195	DB00445
DB01004	DB01254
DB02379	DB00822
DB01265	DB00811
DB00194	DB02379
DB00480	DB00503
DB00548	DB01047
DB00883	DB01005
DB00398	DB00740
DB01263	DB01045
DB00959	DB01005
DB01172	DB00753
DB00203	DB00909
DB00958	DB00753
DB00529	DB01181
DB00717	DB00294
DB01156	DB00740
DB01229	DB01008
DB00619	DB00544
DB00631	DB01610
DB01033	DB01048
DB01114	DB01589
DB00591	DB01229
DB00529	DB00273
DB00879	DB00277
DB01229	DB00396
DB01233	DB00543
DB01127	DB00799
DB00649	DB00993
DB00591	DB00367
DB01172	DB00583
DB01172	DB04441
DB00531	DB01238
DB01045	DB00912
DB00552	DB00242
DB01182	DB00480
DB01033	DB00426
DB00770	DB01047
DB01101	DB01238
DB00819	DB01143
DB00945	DB01127
DB00426	DB00201
DB00734	DB01254
DB01182	DB00989
DB01611	DB00188
DB01118	DB00773
DB00530	DB00970
DB00162	DB00443
DB00459	DB00230
DB00438	DB01254
DB01004	DB00552
DB02379	DB00199
DB02379	DB01260
DB00740	DB00323
DB00962	DB01254
DB00153	DB02379
DB00842	DB00475
DB00435	DB00593
DB01167	DB01238
DB00210	DB00741
DB00799	DB00570
DB01149	DB01167
DB00763	DB00257
DB00203	DB00683
DB01232	DB00523
DB01172	DB00194
DB00115	DB00320
DB01193	DB00264
DB01143	DB00753
DB00879	DB00242
DB00862	DB01254
DB00441	DB00442
DB00218	DB01610
DB00200	DB00570
DB01248	DB00303
DB00503	DB01101
DB02379	DB00873
DB00860	DB00162
DB00413	DB00993
DB00770	DB01410
DB00493	DB00544
DB00819	DB00501
DB00250	DB00477
DB00544	DB00442
DB01045	DB00328
DB00458	DB00321
DB01005	DB00523
DB00624	DB00704
DB00819	DB00493
DB01223	DB01610
DB00115	DB00900
DB00860	DB00753
DB00822	DB00435
DB00548	DB00822
DB00435	DB00753
DB00822	DB02530
DB00822	DB00632
DB00822	DB00753
DB01019	DB00822
DB00435	DB00593
DB01143	DB00435
DB01077	DB00435
DB00548	DB00632
DB02379	DB00822
DB00658	DB00435
DB00371	DB00435
DB00822	DB00917
DB01019	DB00548
DB00435	DB00419
DB00583	DB00822
DB00435	DB00513
DB01019	DB00435
DB00548	DB00753
DB01019	DB00632
DB00548	DB00435
DB00753	DB00593
DB00753	DB00419
DB00753	DB02530
DB00435	DB02530
DB00822	DB00593
DB01077	DB00753
DB00548	DB00593
DB00548	DB00419
DB01020	DB00822
DB00330	DB00435
DB00435	DB01189
DB01019	DB00917
DB00822	DB00419
DB01143	DB00822
DB01077	DB00822
DB00162	DB00822
DB01019	DB00419
DB01019	DB00593
DB00435	DB00859
DB02379	DB00593
DB01019	DB00753
DB00162	DB00419
DB01143	DB00753
DB00583	DB00593
DB00593	DB00917
DB00548	DB02530
DB00548	DB00917
DB00419	DB00917
DB00763	DB00435
DB01143	DB00593
DB00753	DB00917
DB01077	DB01189
DB00883	DB00435
DB00917	DB00632
DB00819	DB00435
DB01189	DB00859
DB00419	DB00632
DB00621	DB01189
DB00593	DB00632
DB00917	DB02530
DB01019	DB02530
DB01020	DB00435
DB00324	DB01189
DB01019	DB00162
DB00593	DB02530
DB01020	DB00593
DB00753	DB00513
DB01172	DB01189
DB00435	DB00395
DB00162	DB00593
DB00419	DB02530
DB00621	DB00593
DB00435	DB00632
DB01077	DB01143
DB00822	DB00513
DB00753	DB00632
DB00583	DB00917
DB00621	DB00822
DB00819	DB01189
DB00419	DB01189
DB01143	DB00419
DB02379	DB00753
DB00435	DB00917
DB01189	DB00593
DB01020	DB00753
DB00763	DB01189
DB00583	DB00435
DB00513	DB00593
DB00822	DB01189
DB00851	DB00435
DB00621	DB00419
DB01077	DB00593
DB01019	DB01143
DB01586	DB01189
DB00632	DB02530
DB00371	DB00753
DB00201	DB00435
DB00658	DB00822
DB00658	DB01143
DB02379	DB00435
DB00548	DB01189
DB00548	DB00162
DB00873	DB01189
DB00883	DB00822
DB00435	DB00294
DB01143	DB01189
DB01172	DB00593
DB01172	DB00822
DB01172	DB01143
DB02300	DB01189
DB00201	DB01189
DB00435	DB00339
DB00883	DB00593
DB01077	DB00917
DB02379	DB00917
DB01077	DB00513
DB00371	DB00822
DB00435	DB06151
DB00583	DB00753
DB01143	DB00859
DB00435	DB00780
DB01172	DB00753
DB00621	DB01143
DB00883	DB01143
DB00153	DB01189
DB01143	DB00513
DB01082	DB01189
DB00658	DB01189
DB02379	DB00419
DB00819	DB01143
DB01189	DB00513
DB00658	DB00593
DB01019	DB01077
DB01020	DB01189
DB00371	DB01189
DB01077	DB00419
DB00162	DB00917
DB00763	DB00753
DB00419	DB00593
DB00658	DB00753
DB00883	DB01189
DB00753	DB00859
DB01189	DB00294
DB00324	DB00822
DB00435	DB00672
DB01077	DB00819
DB02300	DB00593
DB01189	DB00339
DB00330	DB01189
DB00548	DB01143
DB00324	DB00593
DB00819	DB00859
DB00419	DB00859
DB00371	DB00593
DB00763	DB01143
DB00371	DB01143
DB00548	DB01077
DB01143	DB00395
DB01020	DB00419
DB01172	DB00859
DB00934	DB00435
DB06151	DB01189
DB00330	DB01143
DB00822	DB00859
DB00763	DB00593
DB00419	DB00513
DB01143	DB02530
DB00201	DB00859
DB00435	DB00191
DB00583	DB00419
DB01020	DB01143
DB00371	DB00419
DB00648	DB01189
DB00548	DB00583
DB00435	DB00752
DB00819	DB00753
DB00672	DB01189
DB00822	DB01022
DB00419	DB01577
DB02379	DB01189
DB01577	DB00593
DB01019	DB00583
DB00162	DB00632
DB00350	DB01189
DB00648	DB00435
DB00934	DB01189
DB01020	DB00917
DB00324	DB00419
DB00410	DB01189
DB00330	DB00822
DB00621	DB00435
DB01172	DB01077
DB00162	DB02530
DB01124	DB00435
DB00851	DB01189
DB00583	DB01143
DB00763	DB00419
DB01236	DB01005
DB00419	DB01022
DB00859	DB00593
DB01124	DB01189
DB01022	DB00593
DB00395	DB01189
DB01019	DB01189
DB02300	DB01143
DB02300	DB00435
DB01189	DB02530
DB01082	DB00294
DB00630	DB01189
DB00822	DB00395
DB00330	DB00753
DB02300	DB00419
DB01189	DB00917
DB01143	DB00294
DB01143	DB00917
DB00763	DB00859
DB00934	DB00859
DB00548	DB02379
DB00763	DB00822
DB00658	DB00917
DB01019	DB00621
DB00558	DB00435
DB00883	DB00859
DB00882	DB00593
DB01005	DB00915
DB02300	DB00822
DB01143	DB00632
DB01586	DB00593
DB00934	DB01143
DB01124	DB01143
DB00330	DB00593
DB00479	DB01189
DB01172	DB00419
DB01077	DB00859
DB00529	DB01005
DB01019	DB00513
DB00883	DB00419
DB00591	DB00201
DB00882	DB00822
DB01019	DB02379
DB00746	DB01189
DB00851	DB00859
DB00350	DB00435
DB00819	DB00822
DB00822	DB01577
DB00548	DB00371
DB00201	DB00753
DB00851	DB00753
DB00819	DB01005
DB01189	DB00632
DB00305	DB01189
DB00529	DB00878
DB01077	DB00851
DB01265	DB00435
DB01586	DB01143
DB00819	DB00746
DB00883	DB00753
DB00350	DB00859
DB00443	DB01189
DB01082	DB01143
DB01005	DB01189
DB01265	DB01189
DB01143	DB00339
DB01586	DB00822
DB01221	DB00859
DB01260	DB01189
DB00780	DB01189
DB02379	DB01143
DB00201	DB01077
DB01236	DB00819
DB00201	DB01410
DB01124	DB00419
DB00201	DB01143
DB00550	DB01189
DB00201	DB00294
DB00873	DB00593
DB00752	DB01189
DB00621	DB01077
DB01005	DB00435
DB00250	DB00435
DB00548	DB00513
DB00874	DB01189
DB01172	DB00917
DB00882	DB00419
DB00550	DB00435
DB00822	DB00294
DB04441	DB01189
DB00672	DB00419
DB01033	DB01189
DB01019	DB00859
DB01124	DB00593
DB01077	DB00294
DB00529	DB00435
DB01337	DB01077
DB01082	DB00435
DB01082	DB00917
DB00883	DB00294
DB01114	DB00435
DB01189	DB00878
DB00194	DB01189
DB01047	DB01189
DB00630	DB00435
DB00819	DB06151
DB00934	DB00753
DB00250	DB01189
DB00330	DB00859
DB01236	DB00529
DB01189	DB01216
DB00780	DB00593
DB00395	DB00753
DB00162	DB00753
DB01124	DB00822
DB00851	DB00822
DB00558	DB01189
DB01077	DB00371
DB00780	DB00753
DB00658	DB00419
DB01124	DB00753
DB01236	DB00859
DB00658	DB00513
DB00746	DB00435
DB00672	DB00593
DB00294	DB00593
DB01337	DB01143
DB00371	DB00513
DB00630	DB00819
DB00742	DB00819
DB00742	DB01005
DB01143	DB00672
DB01143	DB06151
DB00324	DB01143
DB00780	DB00419
DB00583	DB01189
DB01077	DB00763
DB01236	DB00630
DB00548	DB01020
DB00330	DB00917
DB00410	DB00435
DB01172	DB00934
DB00371	DB00859
DB00371	DB00917
DB00479	DB00934
DB01172	DB00294
DB00529	DB00915
DB00201	DB00822
DB00658	DB01077
DB00419	DB00294
DB00435	DB00225
DB00529	DB00727
DB01337	DB00593
DB00658	DB00859
DB00191	DB00859
DB00780	DB00859
DB00291	DB01189
DB00294	DB00339
DB01221	DB01189
DB01077	DB02530
DB00330	DB00294
DB01053	DB00822
DB00201	DB00593
DB00205	DB01189
DB00770	DB01005
DB00513	DB00859
DB00513	DB02530
DB00435	DB00291
DB01337	DB01189
DB01143	DB01221
DB01082	DB00934
DB00883	DB00917
DB00753	DB01189
DB00822	DB06151
DB00882	DB01189
DB01033	DB01236
DB00205	DB00435
DB00752	DB00859
DB00648	DB00763
DB00548	DB01172
DB00371	DB00763
DB01577	DB00917
DB00648	DB00201
DB00435	DB00305
DB00395	DB00859
DB00153	DB01143
DB00746	DB00763
DB00339	DB00593
DB00395	DB00593
DB01019	DB00324
DB00201	DB00746
DB00753	DB00294
DB00648	DB01143
DB00279	DB01189
DB00435	DB01577
DB00395	DB00419
DB00529	DB00623
[truncated: 43,027 more rows]
