# Supplementary material for: Machine learning to predict metabolic drug interactions related to cytochrome P450 isozymes
Source: J Cheminform. 2022 Apr 15;14:23. doi: 10.1186/s13321-022-00602-x (PMC9013037; doi:10.1186/s13321-022-00602-x)
Supplement: Supplementary file 4 — Additional file 4. The FDA-approved drugs for validation. [file 13321_2022_602_MOESM4_ESM.xlsx]

## Sheet: SI 4-FDA drugs
Drug Name	SMILES
Pasireotide	O=C(O[C@H]1CN2C(=O)[C@H](Cc3ccccc3)NC(=O)[C@H](Cc3ccc(OCc4ccccc4)cc3)NC(=O)[C@H](CCCCN)NC(=O)[C@@H](Cc3c4c([nH]c3)cccc4)NC(=O)[C@H](c3ccccc3)NC(=O)[C@@H]2C1)NCCN
Anidulafungin	O=C(N[C@@H]1C(=O)N[C@@H]([C@H](O)C)C(=O)N2[C@H](C(=O)N[C@@H]([C@H](O)[C@@H](O)c3ccc(O)cc3)C(=O)N[C@@H]([C@H](O)C)C(=O)N3[C@@H]([C@@H](O)[C@@H](C)C3)C(=O)N[C@H](O)[C@H](O)C1)C[C@@H](O)C2)c1ccc(-c2ccc(-c3ccc(OCCCCC)cc3)cc2)cc1
Vapreotide	OC(=N[C@@H]1C(O)=N[C@@H](Cc2ccc(O)cc2)C(O)=N[C@H](Cc2c3c([nH]c2)cccc3)C(O)=N[C@@H](CCCCN)C(O)=N[C@@H](C(C)C)C(O)=N[C@H](C(O)=N[C@H](C(O)=N)Cc2c3c([nH]c2)cccc3)CSSC1)[C@H](N)Cc1ccccc1
Gonadorelin	O=C(NC(C(=O)NCC(=O)NC(C(=O)NC(C(=O)N1C(C(=O)NCC(=O)N)CCC1)CCCN=C(N)N)CC(C)C)Cc1ccc(O)cc1)C(NC(=O)C(NC(=O)C(NC(=O)C1NC(=O)CC1)Cc1[nH]cnc1)Cc1c2c([nH]c1)cccc2)CO
Polymyxin B Sulfate	O=C(NC(C(=O)NC1C(=O)NC(CCN)C(=O)NC(Cc2ccccc2)C(=O)NC(CC(C)C)C(=O)NC(CCN)C(=O)NC(CCN)C(=O)NC(C(O)C)C(=O)NCC1)CCN)C(NC(=O)C(NC(=O)CCCCC(CC)C)CCN)C(O)C
Octreotide	O=C(N[C@@H]1C(=O)N[C@@H](Cc2ccccc2)C(=O)N[C@H](Cc2c3c([nH]c2)cccc3)C(=O)N[C@@H](CCCCN)C(=O)N[C@@H]([C@H](O)C)C(=O)N[C@H](C(=O)N[C@@H]([C@H](O)C)CO)CSSC1)[C@H](N)Cc1ccccc1
Josamycin	O=C(O[C@H]1[C@H](C)O[C@@H](O[C@H]2[C@H](N(C)C)[C@@H](O)[C@H](O[C@@H]3[C@@H](OC)[C@H](OC(=O)C)CC(=O)O[C@H](C)C/C=C/C=C/[C@H](O)[C@H](C)C[C@@H]3CC=O)O[C@@H]2C)C[C@]1(O)C)CC(C)C
Atazanavir	O=C(OC)N[C@H](C(=O)NN(C[C@H](O)[C@@H](NC(=O)[C@@H](NC(=O)OC)C(C)(C)C)Cc1ccccc1)Cc1ccc(-c2ncccc2)cc1)C(C)(C)C
Terlipressin	O=C(NCC(=O)N)[C@@H](NC(=O)[C@H]1N(C(=O)[C@H]2NC(=O)[C@H](CC(=O)N)NC(=O)[C@H](CCC(=O)N)NC(=O)[C@H](Cc3ccccc3)NC(=O)[C@H](Cc3ccc(O)cc3)NC(=O)[C@@H](NC(=O)CNC(=O)CNC(=O)CN)CSSC2)CCC1)CCCCN
Amiodarone	Ic1c(OCCN(CC)CC)c(I)cc(C(=O)c2c(CCCC)oc3c2cccc3)c1
Ritonavir	O=C(OCc1scnc1)N[C@H]([C@@H](O)C[C@@H](NC(=O)[C@@H](NC(=O)N(Cc1nc(C(C)C)sc1)C)C(C)C)Cc1ccccc1)Cc1ccccc1
Nelfinavir	S(C[C@H](NC(=O)c1c(C)c(O)ccc1)[C@H](O)CN1[C@H](C(=O)NC(C)(C)C)C[C@H]2[C@@H](C1)CCCC2)c1ccccc1
Colistin	O[C@@H]([C@H](N=C(O)[C@@H](N=C(O)CCCC(CC)C)CCN)C(O)=N[C@H](C(O)=N[C@@H]1C(O)=N[C@@H](CCN)C(O)=NC(CC(C)C)C(O)=N[C@H](CC(C)C)C(O)=N[C@@H](CCN)C(O)=N[C@H](CCN)C(O)=NC([C@H](O)C)C(O)=NCC1)CCN)C
Indinavir	O=C(N[C@@H]1[C@H](O)Cc2c1cccc2)[C@@H](C[C@H](O)CN1[C@H](C(=O)NC(C)(C)C)CN(Cc2cnccc2)CC1)Cc1ccccc1
Azithromycin	O([C@@H]1[C@@H](C)[C@H](O[C@@H]2O[C@@H](C)[C@H](O)[C@@](OC)(C)C2)[C@@H](C)C(=O)O[C@H](CC)[C@](O)(C)[C@H](O)[C@@H](C)N(C)C[C@H](C)C[C@]1(O)C)[C@H]1[C@H](O)[C@@H](N(C)C)C[C@@H](C)O1
Saquinavir	O=C(N[C@H](C(O)=N[C@H]([C@H](O)CN1[C@H](C(O)=NC(C)(C)C)C[C@H]2[C@@H](C1)CCCC2)Cc1ccccc1)CC(O)=N)c1nc2c(cc1)cccc2
Darunavir	S(=O)(=O)(N(C[C@@H](O)[C@@H](NC(=O)O[C@@H]1[C@H]2[C@@H](OC1)OCC2)Cc1ccccc1)CC(C)C)c1ccc(N)cc1
Diltiazem	O=C(O[C@@H]1[C@H](c2ccc(OC)cc2)Sc2c(N(CCN(C)C)C1=O)cccc2)C
Butoconazole	Clc1c(SC(CCc2ccc(Cl)cc2)Cn2cncc2)c(Cl)ccc1
Amprenavir	S(=O)(=O)(N(C[C@@H](O)[C@@H](NC(=O)O[C@@H]1COCC1)Cc1ccccc1)CC(C)C)c1ccc(N)cc1
Verapamil	O(C)c1c(OC)ccc(C(C#N)(C(C)C)CCCN(CCc2cc(OC)c(OC)cc2)C)c1
Delavirdine	S(=O)(=O)(Nc1cc2c([nH]c(C(=O)N3CCN(c4c(NC(C)C)cccn4)CC3)c2)cc1)C
Cyclosporine	O=C1N(C)[C@@H]([C@H](O)[C@@H](C/C=C/C)C)C(=O)N[C@@H](CC)C(=O)N(C)CC(=O)N(C)[C@@H](CC(C)C)C(=O)N[C@@H](C(C)C)C(=O)N(C)[C@@H](CC(C)C)C(=O)N[C@@H](C)C(=O)N[C@H](C)C(=O)N(C)[C@@H](CC(C)C)C(=O)N(C)[C@@H](CC(C)C)C(=O)N(C)[C@H]1C(C)C
Pentagastrin	S(CC[C@H](NC(=O)[C@@H](NC(=O)CCNC(=O)OC(C)(C)C)Cc1c2c([nH]c1)cccc2)C(=O)N[C@H](C(=O)N[C@H](C(=O)N)Cc1ccccc1)CC(=O)O)C
Caspofungin	O=C(N[C@@H]1C(=O)N[C@@H]([C@H](O)C)C(=O)N2[C@H](C(=O)N[C@@H]([C@H](O)[C@@H](O)c3ccc(O)cc3)C(=O)N[C@@H]([C@H](O)CCN)C(=O)N3[C@@H]([C@@H](O)CC3)C(=O)N[C@H](NCCN)[C@H](O)C1)C[C@@H](O)C2)CCCCCCCCC(CC(CC)C)C
Capecitabine	FC=1C(NC(=O)OCCCCC)=NC(=O)N([C@H]2[C@H](O)[C@H](O)[C@@H](C)O2)C=1
Conivaptan	O=C(Nc1ccc(C(=O)N2c3c(-c4nc(C)[nH]c4CC2)cccc3)cc1)c1c(-c2ccccc2)cccc1
Erythromycin	O([C@@H]1[C@@H](C)[C@H](O[C@@H]2O[C@@H](C)[C@H](O)[C@@](OC)(C)C2)[C@@H](C)C(=O)O[C@H](CC)[C@](O)(C)[C@H](O)[C@@H](C)C(=O)[C@H](C)C[C@]1(O)C)[C@H]1[C@H](O)[C@@H](N(C)C)C[C@@H](C)O1
Erythrityl Tetranitrate	O=[N+](O[C@@H]([C@@H](O[N+](=O)[O-])CO[N+](=O)[O-])CO[N+](=O)[O-])[O-]
Clarithromycin	O([C@@H]1[C@@H](C)[C@H](O[C@@H]2O[C@@H](C)[C@H](O)[C@@](OC)(C)C2)[C@@H](C)C(=O)O[C@H](CC)[C@](O)(C)[C@H](O)[C@@H](C)C(=O)[C@H](C)C[C@]1(OC)C)[C@H]1[C@H](O)[C@@H](N(C)C)C[C@@H](C)O1
Carbetocin	O=C(NCC(=O)N)[C@@H](NC(=O)[C@H]1N(C(=O)[C@H]2NC(=O)[C@H](CC(=O)N)NC(=O)[C@H](CCC(=O)N)NC(=O)[C@H]([C@H](CC)C)NC(=O)[C@H](Cc3ccc(OC)cc3)NC(=O)CCCSC2)CCC1)CC(C)C
Aprepitant	FC(F)(F)c1cc([C@H](O[C@@H]2[C@@H](N(CC3=NNC(=O)N3)CCO2)c2ccc(F)cc2)C)cc(C(F)(F)F)c1
Nefazodone	Clc1cc(N2CCN(CCCN3C(=O)N(CCOc4ccccc4)C(CC)=N3)CC2)ccc1
Ketoconazole	Clc1c(C2(Cn3cncc3)OC(COc3ccc(N4CCN(C(=O)C)CC4)cc3)CO2)ccc(Cl)c1
Telithromycin	O([C@@H]1[C@@H](C)C(=O)[C@@H](C)C(=O)O[C@H](CC)[C@@]2(C)OC(=O)N(CCCCn3cc(-c4cnccc4)nc3)[C@@H]2[C@@H](C)C(=O)[C@H](C)C[C@]1(OC)C)[C@H]1[C@H](O)[C@@H](N(C)C)C[C@@H](C)O1
Posaconazole	Fc1c([C@]2(Cn3ncnc3)OC[C@@H](COc3ccc(N4CCN(c5ccc(N6C(=O)N([C@H]([C@@H](O)C)CC)N=C6)cc5)CC4)cc3)C2)ccc(F)c1
Moricizine	O=C(OCC)Nc1cc2N(C(=O)CCN3CCOCC3)c3c(Sc2cc1)cccc3
Voriconazole	Fc1c([C@](O)([C@@H](C)c2c(F)cncn2)Cn2ncnc2)ccc(F)c1
Desmopressin	O=C(NCC(=O)N)[C@@H](NC(=O)[C@H]1N(C(=O)[C@H]2NC(=O)[C@H](CC(=O)N)NC(=O)[C@H](CCC(=O)N)NC(=O)[C@H](Cc3ccccc3)NC(=O)[C@H](Cc3ccc(O)cc3)NC(=O)CCSSC2)CCC1)CCCNC(=N)N
Itraconazole	Clc1c([C@]2(Cn3ncnc3)O[C@@H](COc3ccc(N4CCN(c5ccc(N6C(=O)N(C(CC)C)N=C6)cc5)CC4)cc3)CO2)ccc(Cl)c1
Roxithromycin	O(N=C1[C@H](C)[C@@H](O)[C@@](O)(C)[C@@H](CC)OC(=O)[C@H](C)[C@@H](O[C@@H]2O[C@@H](C)[C@H](O)[C@@](OC)(C)C2)[C@H](C)[C@@H](O[C@H]2[C@H](O)[C@@H](N(C)C)C[C@@H](C)O2)[C@@](O)(C)C[C@H]1C)COCCOC
Fluvoxamine	FC(F)(F)c1ccc(C(=NOCCN)CCCCOC)cc1
Fidaxomicin	Clc1c(O)c(Cl)c(CC)c(C(=O)O[C@H]2[C@H](O)[C@H](OC)[C@H](OC/C=3/C(=O)OC([C@H](O)C)C/C=C(\C)/C=C(\C)/[C@H](O[C@H]4[C@@H](O)[C@@H](O)[C@H](OC(=O)C(C)C)C(C)(C)O4)[C@@H](CC)/C=C(\C)/[C@@H](O)C/C=C/C=3)O[C@@H]2C)c1O
Isosorbide Dinitrate	O=[N+](O[C@H]1[C@H]2OC[C@H](O[N+](=O)[O-])[C@H]2OC1)[O-]
Albendazole	S(CCC)c1cc2[nH]c(NC(=O)OC)nc2cc1
Cefmetazole	S(CC#N)CC(=O)N[C@]1(OC)C(=O)N2C(C(=O)O)=C(CSc3n(C)nnn3)CS[C@H]12
Fluconazole	Fc1c(C(O)(Cn2ncnc2)Cn2ncnc2)ccc(F)c1
Nitroglycerin	O=[N+](OC(CO[N+](=O)[O-])CO[N+](=O)[O-])[O-]
Trovafloxacin	Fc1c(N2c3nc(N4C[C@H]5C(N)[C@H]5C4)c(F)cc3C(=O)C(C(=O)O)=C2)ccc(F)c1
Diatrizoate	Ic1c(NC(=O)C)c(I)c(C(=O)O)c(I)c1NC(=O)C
Ethopropazine	N(C(CN1c2c(Sc3c1cccc3)cccc2)C)(CC)CC
Amikacin	O=C(N[C@H]1[C@H](O[C@@H]2[C@H](O)[C@@H](N)[C@H](O)[C@@H](CO)O2)[C@@H](O)[C@H](O[C@@H]2[C@H](O)[C@@H](O)[C@H](O)[C@@H](CN)O2)[C@@H](N)C1)[C@@H](O)CCN
Pentamidine	O(CCCCCOc1ccc(C(=N)N)cc1)c1ccc(C(=N)N)cc1
Alimemazine	N(CC(CN1c2c(Sc3c1cccc3)cccc2)C)(C)C
Promazine	N(CCCN1c2c(Sc3c1cccc3)cccc2)(C)C
Framycetin	O([C@H]1[C@H](O[C@@H]2[C@H](N)[C@@H](O)[C@H](O)[C@@H](CN)O2)[C@@H](N)C[C@@H](N)[C@@H]1O)[C@H]1[C@H](O)[C@H](O[C@@H]2[C@H](N)[C@@H](O)[C@H](O)[C@H](CN)O2)[C@@H](CO)O1
Dirithromycin	O(CCOC)C[C@H]1O[C@@H]2[C@@H](C)[C@H]([C@H](C)C[C@](O)(C)[C@H](O[C@H]3[C@H](O)[C@@H](N(C)C)C[C@@H](C)O3)[C@@H](C)[C@H](O[C@@H]3O[C@@H](C)[C@H](O)[C@@](OC)(C)C3)[C@@H](C)C(=O)O[C@H](CC)[C@]2(O)C)N1
Diphenoxylate	O=C(OCC)C1(c2ccccc2)CCN(CCC(C#N)(c2ccccc2)c2ccccc2)CC1
Isosorbide Mononitrate	O=[N+](O[C@H]1[C@H]2OC[C@H](O)[C@H]2OC1)[O-]
Difenoxin	O=C(O)C1(c2ccccc2)CCN(CCC(C#N)(c2ccccc2)c2ccccc2)CC1
Iohexol	Ic1c(N(C(=O)C)CC(O)CO)c(I)c(C(=O)NCC(O)CO)c(I)c1C(=O)NCC(O)CO
Linezolid	Fc1c(N2CCOCC2)ccc(N2C(=O)O[C@@H](CNC(=O)C)C2)c1
Promethazine	N(C(CN1c2c(Sc3c1cccc3)cccc2)C)(C)C
Cefoperazone	S(CC1=C(C(=O)O)N2C(=O)[C@@H](NC(=O)C(NC(=O)N3C(=O)C(=O)N(CC)CC3)c3ccc(O)cc3)[C@H]2SC1)c1n(C)nnn1
Sulfadiazine	S(=O)(=O)(Nc1ncccn1)c1ccc(N)cc1
Pranlukast	O=C(Nc1c2OC(c3n[nH]nn3)=CC(=O)c2ccc1)c1ccc(OCCCCc2ccccc2)cc1
Azathioprine	S(c1n(C)cnc1[N+](=O)[O-])c1ncnc2nc[nH]c12
Cimetidine	S(CCN/C(=N/C)/NC#N)Cc1c(C)[nH]cn1
Vemurafenib	Clc1ccc(-c2cnc3[nH]cc(C(=O)c4c(F)c(NS(=O)(=O)CCC)ccc4F)c3c2)cc1
Mebendazole	O=C(OC)Nc1[nH]c2c(n1)ccc(C(=O)c1ccccc1)c2
Carbamazepine	O=C(N)N1c2c(cccc2)C=Cc2c1cccc2
Rifabutin	O=C(O[C@H]1[C@H](C)[C@H](O)[C@H](C)[C@@H](O)[C@@H](C)/C=C/C=C(/C)\C(=O)NC=2C(=O)c3c(O)c(C)c4O[C@@](C)(C(=O)c4c3C3=NC4(NC=23)CCN(CC(C)C)CC4)O/C=C/[C@H](OC)[C@H]1C)C
Crizotinib	Clc1c([C@H](Oc2c(N)ncc(-c3cn(C4CCNCC4)nc3)c2)C)c(Cl)ccc1F
Flucytosine	FC1=C(N)NC(=O)N=C1
Propiomazine	O=C(CC)c1cc2N(CC(N(C)C)C)c3c(Sc2cc1)cccc3
Isradipine	O=C(OC(C)C)C1=C(C)NC(C)=C(C(=O)OC)C1c1c2nonc2ccc1
Ranitidine	S(CCN/C(/NC)=C/[N+](=O)[O-])Cc1oc(CN(C)C)cc1
Terconazole	Clc1c([C@]2(Cn3ncnc3)O[C@@H](COc3ccc(N4CCN(C(C)C)CC4)cc3)CO2)ccc(Cl)c1
Kanamycin	O([C@H]1[C@H](O)[C@@H](O[C@@H]2[C@H](O)[C@@H](N)[C@H](O)[C@@H](CO)O2)[C@H](N)C[C@@H]1N)[C@@H]1[C@H](O)[C@@H](O)[C@H](O)[C@@H](CN)O1
Diazoxide	Clc1cc2S(=O)(=O)N=C(C)Nc2cc1
Metrizamide	Ic1c(N=C(O)C)c(I)c(C(O)=N[C@H]([C@@H](O)[C@H](O)[C@H](O)CO)C=O)c(I)c1N(C(=O)C)C
Sildenafil	S(=O)(=O)(N1CCN(C)CC1)c1cc(c(OCC)cc1)C1=NC(=O)c2n(C)nc(CCC)c2N1
Sulfadimethoxine	S(=O)(=O)(Nc1nc(OC)nc(OC)c1)c1ccc(N)cc1
Celecoxib	S(=O)(=O)(N)c1ccc(-n2c(-c3ccc(C)cc3)cc(C(F)(F)F)n2)cc1
Pipazethate	O=C(OCCOCCN1CCCCC1)N1c2ncccc2Sc2c1cccc2
Dextrothyroxine	Ic1c(Oc2cc(I)c(O)c(I)c2)c(I)cc(C[C@@H](N)C(=O)O)c1
Levothyroxine	Ic1c(Oc2cc(I)c(O)c(I)c2)c(I)cc(C[C@H](N)C(=O)O)c1
Deslanoside	O([C@@H]1[C@@H](C)O[C@@H](O[C@@H]2[C@@H](C)O[C@@H](O[C@@H]3[C@@H](C)O[C@@H](O[C@@H]4C[C@@H]5[C@@](C)([C@@H]6[C@H]([C@]7(O)[C@](C)([C@H](O)C6)[C@@H](C6=CC(=O)OC6)CC7)CC5)CC4)C[C@@H]3O)C[C@@H]2O)C[C@@H]1O)[C@H]1[C@H](O)[C@@H](O)[C@H](O)[C@@H](CO)O1
Nizatidine	S(CCNC(NC)=C[N+](=O)[O-])Cc1nc(CN(C)C)sc1
Diloxanide	ClC(Cl)C(=O)N(C)c1ccc(O)cc1
Lercanidipine	O=[N+]([O-])c1cc(C2C(C(OC(CN(CCC(c3ccccc3)c3ccccc3)C)(C)C)=O)=C(C)NC(C)=C2C(=O)OC)ccc1
Acetophenazine	O=C(C)c1cc2N(CCCN3CCN(CCO)CC3)c3c(Sc2cc1)cccc3
Letrozole	N#Cc1ccc(C(n2ncnc2)c2ccc(C#N)cc2)cc1
Carisoprodol	O=C(OCC(COC(=O)N)(CCC)C)NC(C)C
Ruxolitinib	N#CC[C@@H](n1ncc(-c2ncnc3[nH]ccc23)c1)C1CCCC1
Valrubicin	FC(F)(F)C(=O)N[C@@H]1[C@H](O)[C@H](C)O[C@@H](O[C@@H]2c3c(O)c4C(=O)c5c(OC)cccc5C(=O)c4c(O)c3C[C@@](O)(C(=O)COC(=O)CCCC)C2)C1
Emtricitabine	FC=1C(N)=NC(=O)N([C@H]2O[C@@H](CO)SC2)C=1
Tipranavir	S(=O)(=O)(Nc1cc([C@@H](CC)C=2C(=O)O[C@](CCC)(CCc3ccccc3)CC=2O)ccc1)c1ncc(C(F)(F)F)cc1
Liothyronine	Ic1c(Oc2cc(I)c(O)cc2)c(I)cc(C[C@H](N)C(=O)O)c1
Minaprine	N(CCN1CCOCC1)c1c(C)cc(-c2ccccc2)nn1
Carvedilol	O(CCNCC(O)COc1c2c([nH]c3c2cccc3)ccc1)c1c(OC)cccc1
Acebutolol	O=C(Nc1cc(C(=O)C)c(OCC(O)CNC(C)C)cc1)CCC
Netilmicin	O([C@H]1[C@H](O)[C@@H](O[C@@H]2[C@H](O)[C@@H](NC)[C@](O)(C)CO2)[C@H](NCC)C[C@@H]1N)[C@@H]1[C@H](N)CC=C(CN)O1
Thioproperazine	S(=O)(=O)(N(C)C)c1cc2N(CCCN3CCN(C)CC3)c3c(Sc2cc1)cccc3
Pipobroman	BrCCC(=O)N1CCN(C(=O)CCBr)CC1
Lomitapide	FC(F)(F)CNC(=O)C1(CCCCN2CCC(NC(=O)c3c(-c4ccc(C(F)(F)F)cc4)cccc3)CC2)c2c(-c3c1cccc3)cccc2
Pirenzepine	O=C(CN1CCN(C)CC1)N1c2ncccc2NC(=O)c2c1cccc2
Raltitrexed	O=C(O)[C@@H](NC(=O)c1sc(N(Cc2cc3C(=O)N=C(C)Nc3cc2)C)cc1)CCC(=O)O
Acetyldigitoxin	O=C(O[C@@H]1[C@H](O)[C@@H](C)O[C@@H](O[C@@H]2[C@@H](C)O[C@@H](O[C@@H]3[C@@H](C)O[C@@H](O[C@@H]4C[C@@H]5[C@@](C)([C@@H]6[C@H]([C@]7(O)[C@@](C)([C@@H](C8=CC(=O)OC8)CC7)CC6)CC5)CC4)C[C@@H]3O)C[C@@H]2O)C1)C
Tazarotene	O=C(OCC)c1cnc(C#Cc2cc3C(C)(C)CCSc3cc2)cc1
Pioglitazone	O(CCc1ncc(CC)cc1)c1ccc(CC2C(=O)NC(=O)S2)cc1
Allopurinol	O=C1N=CN=C2NNC=C12
Glisoxepide	S(=O)(=O)(NC(=O)NN1CCCCCC1)c1ccc(CCNC(=O)c2noc(C)c2)cc1
Gliquidone	S(=O)(=O)(NC(=O)NC1CCCCC1)c1ccc(CCN2C(=O)C(C)(C)c3c(C2=O)cc(OC)cc3)cc1
Mequitazine	C(N1c2c(Sc3c1cccc3)cccc2)C1C2CCN(C1)CC2
Irbesartan	O=C1N(Cc2ccc(-c3c(-c4n[nH]nn4)cccc3)cc2)C(CCCC)=NC21CCCC2
Nimodipine	O=[N+]([O-])c1cc(C2C(C(=O)OC(C)C)=C(C)NC(C)=C2C(=O)OCCOC)ccc1
Amlodipine	Clc1c(C2C(C(=O)OCC)=C(COCCN)NC(C)=C2C(=O)OC)cccc1
Arbekacin	O=C(N[C@H]1[C@H](O[C@@H]2[C@H](O)[C@@H](N)[C@H](O)[C@@H](CO)O2)[C@@H](O)[C@H](O[C@@H]2[C@H](N)CC[C@@H](CN)O2)[C@@H](N)C1)[C@@H](O)CCN
Dabigatran etexilate	O=C(OCCCCCC)N=C(N)c1ccc(NCc2n(C)c3c(n2)cc(C(=O)N(CCC(=O)OCC)c2ncccc2)cc3)cc1
Etomidate	O=C(OCC)c1n([C@H](C)c2ccccc2)cnc1
Prochlorperazine	Clc1cc2N(CCCN3CCN(C)CC3)c3c(Sc2cc1)cccc3
Brimonidine	Brc1c(NC2=NCCN2)ccc2nccnc12
Clonidine	Clc1c(NC2=NCCN2)c(Cl)ccc1
Zolmitriptan	O=C1OC[C@H](Cc2cc3c(CCN(C)C)c[nH]c3cc2)N1
Methdilazine	C(N1c2c(Sc3c1cccc3)cccc2)C1CN(C)CC1
Trifluoperazine	FC(F)(F)c1cc2N(CCCN3CCN(C)CC3)c3c(Sc2cc1)cccc3
Clotrimazole	Clc1c(C(n2cncc2)(c2ccccc2)c2ccccc2)cccc1
Flunitrazepam	Fc1c(C2=NCC(=O)N(C)c3c2cc([N+](=O)[O-])cc3)cccc1
Calcipotriol	O[C@H](/C=C/[C@@H](C)[C@@H]1[C@]2(C)[C@H](/C(=C/C=C/3\C(=C)[C@@H](O)C[C@H](O)C\3)/CCC2)CC1)C1CC1
Lomefloxacin	Fc1c(N2CC(C)NCC2)c(F)cc2C(=O)C(C(=O)O)=CN(CC)c12
Adenosine	OC[C@@H]1[C@@H](O)[C@@H](O)[C@H](n2c3ncnc(N)c3nc2)O1
Vidarabine	OC[C@@H]1[C@@H](O)[C@H](O)[C@H](n2c3ncnc(N)c3nc2)O1
Pindolol	O(CC(O)CNC(C)C)c1c2c([nH]cc2)ccc1
Imatinib	O=C(Nc1cc(Nc2nc(-c3cnccc3)ccn2)c(C)cc1)c1ccc(CN2CCN(C)CC2)cc1
Methoxyflurane	ClC(Cl)C(F)(F)OC
Sertaconazole	Clc1c(C(OCc2c3c(c(Cl)ccc3)sc2)Cn2cncc2)ccc(Cl)c1
Lapatinib	Clc1c(OCc2cc(F)ccc2)ccc(Nc2ncnc3c2cc(-c2oc(CNCCS(=O)(=O)C)cc2)cc3)c1
Deserpidine	O=C(OC)[C@@H]1[C@@H](OC)[C@H](OC(=O)c2cc(OC)c(OC)c(OC)c2)C[C@H]2[C@@H]1C[C@H]1N(C2)CCc2c3c([nH]c12)cccc3
Tobramycin	O([C@@H]1[C@@H](O)[C@H](O[C@@H]2[C@H](N)C[C@H](O)[C@@H](CN)O2)[C@@H](N)C[C@H]1N)[C@@H]1[C@H](O)[C@@H](N)[C@H](O)[C@@H](CO)O1
Tymazoline	O(CC1=NCCN1)c1c(C(C)C)ccc(C)c1
Fenofibrate	Clc1ccc(C(=O)c2ccc(OC(C(=O)OC(C)C)(C)C)cc2)cc1
Carbimazole	S=C1N(C(=O)OCC)C=CN1C
Enflurane	ClC(F)C(F)(F)OC(F)F
Streptomycin	O=C[C@]1(O)[C@@H](O[C@H]2[C@@H](NC)[C@H](O)[C@@H](O)[C@H](CO)O2)[C@H](O[C@H]2[C@H](O)[C@@H](O)[C@H](NC(=N)N)[C@@H](O)[C@@H]2NC(=N)N)O[C@H]1C
Remifentanil	O=C(OC)CCN1CCC(N(C(=O)CC)c2ccccc2)(C(=O)OC)CC1
Felodipine	Clc1c(Cl)cccc1C1C(C(=O)OCC)=C(C)NC(C)=C1C(=O)OC
Metoprolol	O(CCc1ccc(OCC(O)CNC(C)C)cc1)C
Etonogestrel	O=C1C=C2[C@@H]([C@H]3C(=C)C[C@]4(CC)[C@](O)(C#C)CC[C@H]4[C@@H]3CC2)CC1
Nystatin	O=C(O)C1C(O)CC(=O)CC(O)C(O)CCC(O)CC(O)CC(O)CC(=O)OC(C)C(C)C(O)C(C)/C=C/C=C/CC/C=C/C=C/C=C/C=C/C(OC2[C@@H](O)[C@@H](N)[C@H](O)[C@@H](C)O2)CC1O
Desflurane	FC(F)(F)C(F)OC(F)F
Glycodiazine	S(=O)(=O)(Nc1ncc(OCCOC)cn1)c1ccccc1
Bromazepam	Brc1cc2C(c3ncccc3)=NCC(=O)Nc2cc1
Progabide	Clc1ccc(/C(=N/CCCC(O)=N)/c2c(O)ccc(F)c2)cc1
Hydrocodone	O(C)c1c2O[C@H]3C(=O)CC[C@H]4[C@@H]5N(C)CC[C@]34c2c(cc1)C5
Meprobamate	O=C(OCC(COC(=O)N)(CCC)C)N
Regorafenib	Clc1c(C(F)(F)F)cc(NC(=O)Nc2c(F)cc(Oc3cc(C(=O)NC)ncc3)cc2)cc1
Sorafenib	Clc1c(C(F)(F)F)cc(NC(=O)Nc2ccc(Oc3cc(C(=O)NC)ncc3)cc2)cc1
Methocarbamol	O=C(OCC(O)COc1c(OC)cccc1)N
Phenylbutazone	O=C1N(N(c2ccccc2)C(=O)C1CCCC)c1ccccc1
Azlocillin	O=C(N[C@@H]1C(=O)N2[C@@H](C(=O)O)C(C)(C)S[C@H]12)[C@H](NC(=O)N1C(=O)NCC1)c1ccccc1
Baclofen	Clc1ccc(C(CN)CC(=O)O)cc1
Ertapenem	S([C@H]1C[C@@H](C(=O)Nc2cc(C(=O)O)ccc2)NC1)C=1[C@H](C)[C@@H]2[C@@H]([C@H](O)C)C(=O)N2C=1C(=O)O
Bevantolol	O(CC(O)CNCCc1cc(OC)c(OC)cc1)c1cc(C)ccc1
Cromoglicic acid	O=C(O)C=1Oc2c(c(OCC(O)COc3c4C(=O)C=C(C(=O)O)Oc4ccc3)ccc2)C(=O)C=1
Dasatinib	Clc1c(NC(=O)c2sc(Nc3nc(C)nc(N4CCN(CCO)CC4)c3)nc2)c(C)ccc1
Fosinopril	[P@](=O)(O[C@H](OC(=O)CC)C(C)C)(CC(=O)N1[C@H](C(=O)O)C[C@@H](C2CCCCC2)C1)CCCCc1ccccc1
Rivaroxaban	Clc1sc(C(=O)NC[C@@H]2OC(=O)N(c3ccc(N4C(=O)COCC4)cc3)C2)cc1
Lornoxicam	Clc1sc2C(O)=C(C(=O)Nc3ncccc3)N(C)S(=O)(=O)c2c1
Rescinnamine	O=C(O[C@H]1[C@H](OC)[C@@H](C(=O)OC)[C@@H]2[C@H](C1)CN1[C@@H](c3[nH]c4c(c3CC1)ccc(OC)c4)C2)C=Cc1cc(OC)c(OC)c(OC)c1
Rilpivirine	N#C/C=C/c1cc(C)c(Nc2nc(Nc3ccc(C#N)cc3)ncc2)c(C)c1
Telaprevir	O=C(N[C@@H](C(C)(C)C)C(=O)N1[C@H](C(=O)N[C@H](C(=O)C(=O)NC2CC2)CCC)[C@@H]2[C@H](C1)CCC2)[C@@H](NC(=O)c1nccnc1)C1CCCCC1
Levofloxacin	Fc1c(N2CCN(C)CC2)c2OC[C@H](C)N3c2c(C(=O)C(C(=O)O)=C3)c1
Gefitinib	Clc1c(F)ccc(Nc2ncnc3c2cc(OCCCN2CCOCC2)c(OC)c3)c1
Bambuterol	O=C(Oc1cc(OC(=O)N(C)C)cc(C(O)CNC(C)(C)C)c1)N(C)C
Pentoxifylline	O=C(CCCCN1C(=O)N(C)c2ncn(C)c2C1=O)C
Sitagliptin	FC(F)(F)c1n2c(nn1)CN(C(=O)C[C@H](N)Cc1c(F)cc(F)c(F)c1)CC2
Fluphenazine	FC(F)(F)c1cc2N(CCCN3CCN(CCO)CC3)c3c(Sc2cc1)cccc3
Afatinib	Clc1c(F)ccc(Nc2ncnc3c2cc(NC(=O)/C=C/CN(C)C)c(O[C@@H]2COCC2)c3)c1
Anastrozole	N#CC(C)(C)c1cc(C(C#N)(C)C)cc(Cn2ncnc2)c1
Terazosin	O=C(N1CCN(c2nc(N)c3c(n2)cc(OC)c(OC)c3)CC1)C1OCCC1
Sulfinpyrazone	[SH0](=O)(CCC1C(=O)N(N(c2ccccc2)C1=O)c1ccccc1)c1ccccc1
Levocabastine	Fc1ccc(C2(C#N)CCC(N3C[C@@H](C)[C@@](C(=O)O)(c4ccccc4)CC3)CC2)cc1
Lovastatin	O=C(O[C@@H]1[C@@H]2[C@@H](CC[C@H]3OC(=O)C[C@H](O)C3)[C@@H](C)C=CC2=C[C@H](C)C1)[C@H](CC)C
Medrysone	O=C(C)[C@@H]1[C@]2(C)[C@H]([C@H]3[C@H]([C@@H](O)C2)[C@]2(C)C([C@@H](C)C3)=CC(=O)CC2)CC1
Perphenazine	Clc1cc2N(CCCN3CCN(CCO)CC3)c3c(Sc2cc1)cccc3
Aripiprazole	Clc1c(Cl)cccc1N1CCN(CCCCOc2cc3NC(=O)CCc3cc2)CC1
Mefenamic acid	O=C(O)c1c(Nc2c(C)c(C)ccc2)cccc1
Fluspirilene	Fc1ccc(C(CCCN2CCC3(N(c4ccccc4)CNC3=O)CC2)c2ccc(F)cc2)cc1
Simvastatin	O=C(O[C@@H]1[C@@H]2[C@@H](CC[C@H]3OC(=O)C[C@H](O)C3)[C@@H](C)C=CC2=C[C@H](C)C1)C(CC)(C)C
Erlotinib	O(CCOc1c(OCCOC)cc2ncnc(Nc3cc(C#C)ccc3)c2c1)C
Pazopanib	S(=O)(=O)(N)c1c(C)ccc(Nc2nc(N(C)c3cc4nn(C)c(C)c4cc3)ccn2)c1
Candesartan	O=C(O)c1c2n(Cc3ccc(-c4c(-c5[nH]nnn5)cccc4)cc3)c(OCC)nc2ccc1
Paromomycin	O([C@H]1[C@H](O[C@@H]2[C@H](N)[C@@H](O)[C@H](O)[C@@H](CO)O2)[C@@H](N)C[C@@H](N)[C@@H]1O)[C@H]1[C@H](O)[C@H](O[C@@H]2[C@H](N)[C@@H](O)[C@H](O)[C@H](CN)O2)[C@@H](CO)O1
Quetiapine	O(CCO)CCN1CCN(C2=Nc3c(Sc4c2cccc4)cccc3)CC1
Sulfamerazine	S(=O)(=O)(Nc1nc(C)ccn1)c1ccc(N)cc1
Ethotoin	O=C1N(CC)C(=O)NC1c1ccccc1
Oxycodone	O(C)c1c2O[C@H]3C(=O)CC[C@@]4(O)[C@@H]5N(C)CC[C@]34c2c(cc1)C5
Tizanidine	Clc1c(NC2=NCCN2)c2nsnc2cc1
Alfentanil	O=C(N(c1ccccc1)C1(COC)CCN(CCN2C(=O)N(CC)N=N2)CC1)CC
Camazepam	Clc1cc2C(c3ccccc3)=NC(OC(=O)N(C)C)C(=O)N(C)c2cc1
Cefaclor	ClC1=C(C(=O)O)N2C(=O)[C@@H](NC(=O)[C@H](N)c3ccccc3)[C@H]2SC1
Leflunomide	FC(F)(F)c1ccc(NC(=O)c2c(C)onc2)cc1
Sunitinib	Fc1cc2/C(=C/c3c(C)c(C(=O)NCCN(CC)CC)c(C)[nH]3)/C(=O)Nc2cc1
Beclomethasone	Cl[C@]12[C@@H](O)C[C@]3(C)[C@@](OC(=O)CC)(C(=O)COC(=O)CC)[C@@H](C)C[C@H]3[C@@H]1CCC=1[C@]2(C)C=CC(=O)C=1
Epinastine	NC=1N2c3c(cccc3)Cc3c(cccc3)C2CN=1
Pimecrolimus	Cl[C@@H]1[C@H](OC)C[C@H](/C=C(\C)/[C@@H]2[C@H](C)[C@@H](O)CC(=O)[C@H](CC)/C=C(\C)/C[C@H](C)C[C@H](OC)[C@@H]3[C@@H](OC)C[C@@H](C)[C@](O)(C(=O)C(=O)N4[C@H](C(=O)O2)CCCC4)O3)CC1
Digitoxin	O([C@@H]1[C@@H](C)O[C@@H](O[C@@H]2C[C@@H]3[C@@](C)([C@@H]4[C@H]([C@]5(O)[C@@](C)([C@@H](C6=CC(=O)OC6)CC5)CC4)CC3)CC2)C[C@@H]1O)[C@@H]1O[C@H](C)[C@@H](O[C@@H]2O[C@H](C)[C@@H](O)[C@@H](O)C2)[C@@H](O)C1
Nilotinib	FC(F)(F)c1cc(NC(=O)c2cc(Nc3nc(-c4cnccc4)ccn3)c(C)cc2)cc(-n2cc(C)nc2)c1
Homoharringtonine	O=C(O[C@@H]1C(OC)=C[C@]23N(CCc4c([C@H]12)cc1OCOc1c4)CCC3)[C@](O)(CC(=O)OC)CCCC(O)(C)C
Dronedarone	S(=O)(=O)(Nc1cc2c(C(=O)c3ccc(OCCCN(CCCC)CCCC)cc3)c(CCCC)oc2cc1)C
Dyclonine	O=C(CCN1CCCCC1)c1ccc(OCCCC)cc1
Vardenafil	S(=O)(=O)(N1CCN(CC)CC1)c1cc(c(OCC)cc1)C1=NC(=O)c2c(C)nc(CCC)n2N1
Betaxolol	O(CCc1ccc(OCC(O)CNC(C)C)cc1)CC1CC1
Fentanyl	O=C(N(c1ccccc1)C1CCN(CCc2ccccc2)CC1)CC
Adefovir Dipivoxil	P(=O)(OCOC(=O)C(C)(C)C)(OCOC(=O)C(C)(C)C)COCCn1c2ncnc(N)c2nc1
Sulfaphenazole	S(=O)(=O)(Nc1n(-c2ccccc2)ncc1)c1ccc(N)cc1
Bismuth Subsalicylate	O=C1O[Bi](O)Oc2c1cccc2
Prednicarbate	O=C(OCC)O[C@@]1(C(=O)COC(=O)CC)[C@]2(C)[C@H]([C@H]3[C@H]([C@@H](O)C2)[C@]2(C)C(=CC(=O)C=C2)CC3)CC1
Methyl aminolevulinate	O=C(OC)CCC(=O)CN
Piperacillin	O=C(N[C@@H]1C(=O)N2[C@@H](C(=O)O)C(C)(C)S[C@H]12)[C@H](NC(=O)N1C(=O)C(=O)N(CC)CC1)c1ccccc1
Cefotetan	S(CC1=C(C(=O)O)N2C(=O)[C@@](OC)(NC(=O)C3SC(=C(C(=O)O)C(=O)N)S3)[C@H]2SC1)c1n(C)nnn1
Sufentanil	O=C(N(c1ccccc1)C1(COC)CCN(CCc2sccc2)CC1)CC
Ceftaroline fosamil	S(c1scc(-c2cc[n+](C)cc2)n1)C1=C(C(=O)[O-])N2C(=O)[C@@H](NC(=O)/C(=N\OCC)/c3nc(NP(=O)(O)O)sn3)[C@H]2SC1
Diclofenamide	Clc1c(Cl)cc(S(=O)(=O)N)cc1S(=O)(=O)N
Remikiren	S(=O)(=O)(C(C)(C)C)C[C@H](C(O)=N[C@H](C(O)=N[C@H]([C@@H](O)[C@@H](O)C1CC1)CC1CCCCC1)Cc1[nH]cnc1)Cc1ccccc1
Disopyramide	O=C(N)C(CCN(C(C)C)C(C)C)(c1ncccc1)c1ccccc1
Polythiazide	Clc1c(S(=O)(=O)N)cc2S(=O)(=O)N(C)C(CSCC(F)(F)F)Nc2c1
Methoxsalen	O(C)c1c2occc2cc2c1OC(=O)C=C2
Vandetanib	Brc1cc(F)c(Nc2ncnc3c2cc(OC)c(OCC2CCN(C)CC2)c3)cc1
Fluorometholone	F[C@]12[C@@H](O)C[C@]3(C)[C@@](O)(C(=O)C)CC[C@H]3[C@@H]1C[C@H](C)C=1[C@]2(C)C=CC(=O)C=1
Methyprylon	O=C1C(CC)(CC)C(=O)NCC1C
Cloxazolam	Clc1c(C23OCCN2CC(=O)Nc2c3cc(Cl)cc2)cccc1
Lamivudine	O=C1N([C@H]2O[C@@H](CO)SC2)C=CC(N)=N1
Tenoxicam	O=C(Nc1ncccc1)C=1N(C)S(=O)(=O)c2c(C=1O)scc2
Estazolam	Clc1cc2C(c3ccccc3)=NCc3n(-c2cc1)cnn3
Oxprenolol	O(CC(O)CNC(C)C)c1c(OCC=C)cccc1
Rosiglitazone	O(CCN(C)c1ncccc1)c1ccc(CC2C(=O)NC(=O)S2)cc1
Oxaliplatin	O=C1C(=O)O[Pt]2(O1)[N+H2][C@H]1[C@H]([N+H2]2)CCCC1
Reboxetine	O([C@@H]([C@@H]1OCCNC1)c1ccccc1)c1c(OCC)cccc1
Reserpine	O=C(OC)[C@@H]1[C@@H](OC)[C@H](OC(=O)c2cc(OC)c(OC)c(OC)c2)C[C@H]2[C@@H]1C[C@H]1N(C2)CCc2c3c([nH]c12)cc(OC)cc3
Nicardipine	O=[N+]([O-])c1cc(C2C(C(=O)OCCN(Cc3ccccc3)C)=C(C)NC(C)=C2C(=O)OC)ccc1
Telmisartan	O=C(O)c1c(-c2ccc(Cn3c(CCC)nc4c(C)cc(-c5n(C)c6c(n5)cccc6)cc34)cc2)cccc1
Vilazodone	O=C(N)c1oc2c(c1)cc(N1CCN(CCCCc3c4c([nH]c3)ccc(C#N)c4)CC1)cc2
Vincristine	O=C(O[C@H]1[C@](O)(C(=O)OC)[C@@H]2N(C=O)c3c(cc(c(OC)c3)[C@]3(C(=O)OC)c4[nH]c5c(c4CCN4C[C@](O)(CC)C[C@H](C3)C4)cccc5)[C@@]32[C@@H]2[C@@]1(CC)C=CCN2CC3)C
Acitretin	O=C(O)/C=C(/C=C/C=C(/C=C/c1c(C)c(C)c(OC)cc1C)\C)\C
Codeine	O(C)c1c2O[C@H]3[C@@H](O)C=C[C@H]4[C@@H]5N(C)CC[C@]34c2c(cc1)C5
Isothipendyl	N(C(CN1c2ncccc2Sc2c1cccc2)C)(C)C
Pentobarbital	O=C1C(C(CCC)C)(CC)C(=O)NC(=O)N1
Ritodrine	O[C@@H]([C@@H](NCCc1ccc(O)cc1)C)c1ccc(O)cc1
Tolazamide	S(=O)(=O)(NC(=O)NN1CCCCCC1)c1ccc(C)cc1
Chlorprothixene	Clc1cc2C(=CCCN(C)C)c3c(Sc2cc1)cccc3
Nedocromil	O=C(O)C=1N(CC)c2c(CCC)c3OC(C(=O)O)=CC(=O)c3cc2C(=O)C=1
Valsartan	O=C(O)[C@@H](N(C(=O)CCCC)Cc1ccc(-c2c(-c3n[nH]nn3)cccc2)cc1)C(C)C
Bezafibrate	Clc1ccc(C(=O)NCCc2ccc(OC(C(=O)O)(C)C)cc2)cc1
Anileridine	O=C(OCC)C1(c2ccccc2)CCN(CCc2ccc(N)cc2)CC1
Clobetasol propionate	ClCC(=O)[C@@]1(OC(=O)CC)[C@@H](C)C[C@@H]2[C@]1(C)C[C@H](O)[C@]1(F)[C@]3(C)C(=CC(=O)C=C3)CC[C@@H]21
Practolol	O=C(Nc1ccc(OCC(O)CNC(C)C)cc1)C
Nilvadipine	O=[N+]([O-])c1cc(C2C(C(=O)OC)=C(C#N)NC(C)=C2C(=O)OC(C)C)ccc1
Econazole	Clc1c(C(OCc2ccc(Cl)cc2)Cn2cncc2)ccc(Cl)c1
Efavirenz	Clc1cc2[C@](C(F)(F)F)(C#CC3CC3)OC(=O)Nc2cc1
Flumazenil	Fc1cc2C(=O)N(C)Cc3c(C(=O)OCC)ncn3-c2cc1
Aminolevulinic acid	O=C(O)CCC(=O)CN
Levonorgestrel	O=C1C=C2[C@@H]([C@@H]3[C@H]([C@H]4[C@@](CC)([C@](O)(C#C)CC4)CC3)CC2)CC1
Plicamycin	O=C([C@@H](O)[C@H](O)C)[C@@H](OC)[C@H]1[C@H](O[C@@H]2O[C@H](C)[C@@H](O)[C@H](O[C@@H]3O[C@H](C)[C@H](O)[C@H](O[C@@H]4O[C@H](C)[C@@H](O)[C@](O)(C)C4)C3)C2)C(=O)c2c(O)c3c(O)c(C)c(O[C@@H]4O[C@H](C)[C@@H](O)[C@H](O[C@@H]5O[C@H](C)[C@@H](O)[C@H](O)C5)C4)cc3cc2C1
Tolbutamide	S(=O)(=O)(NC(=O)NCCCC)c1ccc(C)cc1
Boceprevir	O=C(N[C@@H](C(C)(C)C)C(=O)N1[C@H](C(=O)NC(C(=O)C(=O)N)CC2CCC2)[C@H]2C(C)(C)[C@H]2C1)NC(C)(C)C
Digoxin	O([C@@H]1[C@@H](C)O[C@@H](O[C@@H]2C[C@@H]3[C@@](C)([C@@H]4[C@H]([C@]5(O)[C@](C)([C@H](O)C4)[C@@H](C4=CC(=O)OC4)CC5)CC3)CC2)C[C@@H]1O)[C@@H]1O[C@H](C)[C@@H](O[C@@H]2O[C@H](C)[C@@H](O)[C@@H](O)C2)[C@@H](O)C1
Megestrol acetate	O=C(O[C@@]1(C(=O)C)[C@]2(C)[C@H]([C@H]3[C@@H]([C@]4(C)C(C(C)=C3)=CC(=O)CC4)CC2)CC1)C
Cinoxacin	O=C(O)C=1C(=O)c2c(N(CC)N=1)cc1OCOc1c2
Difluprednate	F[C@@H]1C=2[C@@](C)([C@@]3(F)[C@@H](O)C[C@]4(C)[C@@](OC(=O)CCC)(C(=O)COC(=O)C)CC[C@H]4[C@@H]3C1)C=CC(=O)C=2
Dydrogesterone	O=C(C)[C@@H]1[C@]2(C)[C@H]([C@H]3[C@H]([C@@]4(C)C(=CC(=O)CC4)C=C3)CC2)CC1
Halazepam	Clc1cc2C(c3ccccc3)=NCC(=O)N(CC(F)(F)F)c2cc1
Nitrendipine	O=[N+]([O-])c1cc(C2C(C(=O)OCC)=C(C)NC(C)=C2C(=O)OC)ccc1
Sevoflurane	FC(F)(F)C(OCF)C(F)(F)F
Clofazimine	Clc1ccc(NC=2C(=NC(C)C)C=C3N(c4ccc(Cl)cc4)c4c(N=C3C=2)cccc4)cc1
Vinorelbine	O=C(O[C@H]1[C@](O)(C(=O)OC)[C@@H]2N(C)c3c(cc(c(OC)c3)[C@]3(C(=O)OC)c4[nH]c5c(c4CN4CC(CC)=C[C@@H](C3)C4)cccc5)[C@@]32[C@@H]2[C@@]1(CC)C=CCN2CC3)C
Leucovorin	O=C(O)[C@@H](NC(=O)c1ccc(NCC2N(C=O)C=3C(=O)NC(N)=NC=3NC2)cc1)CCC(=O)O
Tazobactam	O=C(O)[C@H]1[C@@](Cn2nncc2)(C)S(=O)(=O)[C@H]2N1C(=O)C2
Chlorpropamide	Clc1ccc(S(=O)(=O)NC(=O)NCCC)cc1
Flurazepam	Clc1cc2C(c3c(F)cccc3)=NCC(=O)N(CCN(CC)CC)c2cc1
Phenytoin	O=C1C(c2ccccc2)(c2ccccc2)NC(=O)N1
Alprazolam	Clc1cc2C(c3ccccc3)=NCc3n(c(C)nn3)-c2cc1
Torasemide	S(=O)(=O)(NC(=O)NC(C)C)c1c(Nc2cc(C)ccc2)ccnc1
Colchicine	O=C(NC1C=2C(c3c(OC)c(OC)c(OC)cc3CC1)=CC=C(OC)C(=O)C=2)C
Desogestrel	O[C@]1(C#C)[C@]2(CC)[C@H]([C@H]3[C@H](C(=C)C2)[C@@H]2C(=CCCC2)CC3)CC1
Fluticasone furoate	S(C(=O)[C@@]1(OC(=O)c2occc2)[C@H](C)C[C@@H]2[C@]1(C)C[C@H](O)[C@]1(F)[C@]3(C)C([C@@H](F)C[C@@H]21)=CC(=O)C=C3)CF
Permethrin	ClC(Cl)=CC1C(C)(C)C1C(=O)OCc1cc(Oc2ccccc2)ccc1
Ranolazine	O=C(Nc1c(C)cccc1C)CN1CCN(CC(O)COc2c(OC)cccc2)CC1
Terbutaline	OC(CNC(C)(C)C)c1cc(O)cc(O)c1
Edetic Acid	O=C(O)CN(CC(=O)O)CCN(CC(=O)O)CC(=O)O
Oxcarbazepine	O=C(N)N1c2c(C(=O)Cc3c1cccc3)cccc2
Tasosartan	O=C1N(Cc2ccc(-c3c(-c4n[nH]nn4)cccc3)cc2)c2nc(C)nc(C)c2CC1
Betahistine	N(CCc1ncccc1)C
Bumetanide	S(=O)(=O)(N)c1c(Oc2ccccc2)c(NCCCC)cc(C(=O)O)c1
Midazolam	Clc1cc2C(c3c(F)cccc3)=NCc3n(c(C)nc3)-c2cc1
Primidone	O=C1C(CC)(c2ccccc2)C(=O)NCN1
Ezetimibe	Fc1ccc([C@@H](O)CC[C@@H]2[C@H](N(c3ccc(F)cc3)C2=O)c2ccc(O)cc2)cc1
Glycerol Phenylbutyrate	O=C(OC(COC(=O)CCCc1ccccc1)COC(=O)CCCc1ccccc1)CCCc1ccccc1
Esmolol	O=C(OC)CCc1ccc(OCC(O)CNC(C)C)cc1
L-Carnitine	O=C([O-])C[C@@H](O)C[N+](C)(C)C
Metolazone	Clc1c(S(=O)(=O)N)cc2C(=O)N(c3c(C)cccc3)C(C)Nc2c1
Adinazolam	Clc1cc2C(c3ccccc3)=NCc3n(c(CN(C)C)nn3)-c2cc1
Caffeine	O=C1N(C)C(=O)c2n(C)cnc2N1C
Cytarabine	O=C1N([C@H]2[C@@H](O)[C@H](O)[C@@H](CO)O2)C=CC(N)=N1
Isoflurane	ClC(OC(F)F)C(F)(F)F
Losartan	Clc1c(CO)n(Cc2ccc(-c3c(-c4n[nH]nn4)cccc3)cc2)c(CCCC)n1
Propofol	Oc1c(C(C)C)cccc1C(C)C
Rifapentine	O=C(O[C@H]1[C@H](C)[C@H](O)[C@H](C)[C@@H](O)[C@@H](C)/C=C/C=C(/C)\C(=O)Nc2c(/C=N/N3CCN(C4CCCC4)CC3)c(O)c3c(c(O)c(C)c4O[C@@](C)(C(=O)c34)O/C=C/[C@H](OC)[C@H]1C)c2O)C
Vinblastine	O=C(O[C@H]1[C@](O)(C(=O)OC)[C@@H]2N(C)c3c(cc(c(OC)c3)[C@]3(C(=O)OC)c4[nH]c5c(c4CCN4C[C@](O)(CC)C[C@@H](C3)C4)cccc5)[C@@]32[C@@H]2[C@@]1(CC)C=CCN2CC3)C
Bupropion	Clc1cc(C(=O)C(NC(C)(C)C)C)ccc1
Meclofenamic acid	Clc1c(Nc2c(C(=O)O)cccc2)c(Cl)ccc1C
Alitretinoin	O=C(O)/C=C(/C=C/C=C(\C=C\C=1C(C)(C)CCCC=1C)/C)\C
Lopinavir	O=C(N[C@H](C[C@H](O)[C@@H](NC(=O)COc1c(C)cccc1C)Cc1ccccc1)Cc1ccccc1)[C@H](C(C)C)N1C(=O)NCCC1
Clenbuterol	Clc1c(N)c(Cl)cc(C(O)CNC(C)(C)C)c1
Nevirapine	O=C1Nc2c(C)ccnc2N(C2CC2)c2ncccc12
Nifedipine	O=[N+]([O-])c1c(C2C(C(=O)OC)=C(C)NC(C)=C2C(=O)OC)cccc1
Mercaptopurine	S=C1N=CNc2nc[nH]c12
Alvimopan	O=C(NCC(=O)O)[C@H](CN1C[C@H](C)[C@](C)(c2cc(O)ccc2)CC1)Cc1ccccc1
Secobarbital	O=C1C(C(CCC)C)(CC=C)C(=O)NC(=O)N1
Azilsartan medoxomil	O=C(OCC1=C(C)OC(=O)O1)c1c2n(Cc3ccc(-c4c(C5=NOC(=O)N5)cccc4)cc3)c(OCC)nc2ccc1
Chlorzoxazone	Clc1cc2NC(=O)Oc2cc1
Tacrolimus	O(C)[C@H]1[C@H](O)CC[C@@H](/C=C(\C)/[C@@H]2[C@H](C)[C@@H](O)CC(=O)[C@H](CC=C)/C=C(\C)/C[C@H](C)C[C@H](OC)[C@@H]3[C@@H](OC)C[C@@H](C)[C@](O)(C(=O)C(=O)N4[C@H](C(=O)O2)CCCC4)O3)C1
Triazolam	Clc1c(C2=NCc3n(c(C)nn3)-c3c2cc(Cl)cc3)cccc1
Auranofin	[Au-](S[C@H]1[C@H](OC(=O)C)[C@@H](OC(=O)C)[C@H](OC(=O)C)[C@@H](COC(=O)C)O1)[P+](CC)(CC)CC
Isoniazid	O=C(NN)c1ccncc1
Miglustat	OC[C@H]1N(CCCC)C[C@H](O)[C@@H](O)[C@@H]1O
Moexipril	O=C(OCC)[C@@H](N[C@H](C(=O)N1[C@H](C(=O)O)Cc2c(cc(OC)c(OC)c2)C1)C)CCc1ccccc1
Physostigmine	O=C(Oc1cc2[C@@]3(C)[C@@H](N(C)c2cc1)N(C)CC3)NC
Pimozide	Fc1ccc(C(CCCN2CCC(N3C(=O)Nc4c3cccc4)CC2)c2ccc(F)cc2)cc1
Spironolactone	S(C(=O)C)[C@H]1[C@H]2[C@H]3[C@@](C)([C@@]4(OC(=O)CC4)CC3)CC[C@@H]2[C@]2(C)C(=CC(=O)CC2)C1
Dihydroergotamine	O=C(N[C@@]1(C)C(=O)N2[C@@H](Cc3ccccc3)C(=O)N3[C@H]([C@]2(O)O1)CCC3)[C@H]1CN(C)[C@H]2[C@@H](c3c4c([nH]cc4C2)ccc3)C1
Lumefantrine	Clc1cc(C(O)CN(CCCC)CCCC)c-2c(/C(=C\c3ccc(Cl)cc3)/c3c-2ccc(Cl)c3)c1
Tadalafil	O=C1N(C)CC(=O)N2[C@H](c3cc4OCOc4cc3)c3[nH]c4c(c3C[C@H]12)cccc4
Bethanidine	N(=C(/NCc1ccccc1)\NC)\C
Bicalutamide	S(=O)(=O)(CC(O)(C(=O)Nc1cc(C(F)(F)F)c(C#N)cc1)C)c1ccc(F)cc1
Diazepam	Clc1cc2C(c3ccccc3)=NCC(=O)N(C)c2cc1
Raloxifene	O=C(c1c(-c2ccc(O)cc2)sc2c1ccc(O)c2)c1ccc(OCCN2CCCCC2)cc1
Glyburide	Clc1cc(C(=O)NCCc2ccc(S(=O)(=O)NC(=O)NC3CCCCC3)cc2)c(OC)cc1
Mepyramine	O(C)c1ccc(CN(CCN(C)C)c2ncccc2)cc1
Oxiconazole	Clc1c(/C(=N/OCc2c(Cl)cc(Cl)cc2)/Cn2cncc2)ccc(Cl)c1
Paroxetine	Fc1ccc([C@H]2[C@H](COc3cc4OCOc4cc3)CNCC2)cc1
Chloropyramine	Clc1ccc(CN(CCN(C)C)c2ncccc2)cc1
Disulfiram	S(SC(=S)N(CC)CC)C(=S)N(CC)CC
Ergotamine	O=C(N[C@@]1(C)C(=O)N2[C@@H](Cc3ccccc3)C(=O)N3[C@H]([C@]2(O)O1)CCC3)[C@@H]1C=C2[C@H](N(C)C1)Cc1c3c([nH]c1)cccc23
Betamethasone	F[C@]12[C@@H](O)C[C@]3(C)[C@@](O)(C(=O)CO)[C@@H](C)C[C@H]3[C@@H]1CCC=1[C@]2(C)C=CC(=O)C=1
Betazole	NCCc1[nH]ncc1
Cefadroxil	O=C(N[C@@H]1C(=O)N2C(C(=O)O)=C(C)CS[C@H]12)[C@H](N)c1ccc(O)cc1
Dexamethasone	F[C@]12[C@@H](O)C[C@]3(C)[C@@](O)(C(=O)CO)[C@H](C)C[C@H]3[C@@H]1CCC=1[C@]2(C)C=CC(=O)C=1
Buspirone	O=C1N(CCCCN2CCN(c3ncccn3)CC2)C(=O)CC2(C1)CCCC2
Enoximone	S(C)c1ccc(C(=O)C2=C(C)NC(=O)N2)cc1
Formoterol	O=CNc1c(O)ccc(C(O)CNC(Cc2ccc(OC)cc2)C)c1
Glipizide	S(=O)(=O)(NC(=O)NC1CCCCC1)c1ccc(CCNC(=O)c2ncc(C)nc2)cc1
Loxapine	Clc1cc2C(N3CCN(C)CC3)=Nc3c(Oc2cc1)cccc3
Aprindine	N(CCCN(c1ccccc1)C1Cc2c(cccc2)C1)(CC)CC
Bendroflumethiazide	S(=O)(=O)(N)c1c(C(F)(F)F)cc2NC(Cc3ccccc3)NS(=O)(=O)c2c1
Cephalexin	O=C(N[C@@H]1C(=O)N2C(C(=O)O)=C(C)CS[C@H]12)[C@H](N)c1ccccc1
Nitrazepam	O=[N+]([O-])c1cc2C(c3ccccc3)=NCC(=O)Nc2cc1
Rifampicin	O=C(O[C@H]1[C@H](C)[C@H](O)[C@H](C)[C@@H](O)[C@@H](C)/C=C/C=C(/C)\C(=O)Nc2c(/C=N/N3CCN(C)CC3)c(O)c3c(c(O)c(C)c4O[C@@](C)(C(=O)c34)O/C=C/[C@H](OC)[C@H]1C)c2O)C
Bepridil	O(CC(C)C)CC(CN(Cc1ccccc1)c1ccccc1)N1CCCC1
Levobunolol	O(C[C@@H](O)CNC(C)(C)C)c1c2c(C(=O)CCC2)ccc1
Molindone	O=C1C(CN2CCOCC2)CCc2[nH]c(C)c(CC)c12
Diethylpropion	O=C(C(N(CC)CC)C)c1ccccc1
Imipramine	N(CCCN1c2c(cccc2)CCc2c1cccc2)(C)C
Moclobemide	Clc1ccc(C(=O)NCCN2CCOCC2)cc1
Nisoldipine	O=[N+]([O-])c1c(C2C(C(=O)OCC(C)C)=C(C)NC(C)=C2C(=O)OC)cccc1
Tenofovir	P(=O)(O)(O)CO[C@@H](Cn1c2ncnc(N)c2nc1)C
Gemfibrozil	O=C(O)C(CCCOc1c(C)ccc(C)c1)(C)C
Ketamine	Clc1c(C2(NC)C(=O)CCCC2)cccc1
Prilocaine	O=C(Nc1c(C)cccc1)C(NCCC)C
Gentamicin	O(C1C(O)C(OC2C(O)C(NC)C(O)(C)CO2)C(N)CC1N)C1C(N)CCC(C(NC)C)O1
Hetacillin	O=C(O)[C@H]1C(C)(C)S[C@@H]2[C@H](N3C(=O)[C@@H](c4ccccc4)NC3(C)C)C(=O)N12
Midodrine	O=C(NCC(O)c1c(OC)ccc(OC)c1)CN
Alverine	N(CCCc1ccccc1)(CCCc1ccccc1)CC
Nicergoline	Brc1cc(C(=O)OC[C@H]2CN(C)[C@H]3[C@@](OC)(c4c5c(n(C)cc5C3)ccc4)C2)cnc1
Sirolimus	O(C)[C@@H]1[C@H](O)/C(/C)=C/[C@@H](C)C(=O)C[C@@H]([C@@H](C[C@H]2C[C@@H](OC)[C@H](O)CC2)C)OC(=O)[C@H]2N(C(=O)C(=O)[C@@]3(O)[C@H](C)CC[C@H](O3)C[C@H](OC)/C(/C)=C/C=C/C=C/[C@@H](C)C[C@@H](C)C1=O)CCCC2
Vismodegib	Clc1c(C(=O)Nc2cc(c(Cl)cc2)-c2ncccc2)ccc(S(=O)(=O)C)c1
Alclometasone	Cl[C@H]1[C@@H]2[C@H]([C@@H](O)C[C@]3(C)[C@@](O)(C(=O)CO)[C@H](C)C[C@@H]23)[C@]2(C)C(=CC(=O)C=C2)C1
Aminophenazone	O=C1N(N(C)C(C)=C1N(C)C)c1ccccc1
Fluoxymesterone	F[C@]12[C@@H](O)C[C@]3(C)[C@](O)(C)CC[C@H]3[C@@H]1CCC=1[C@]2(C)CCC(=O)C=1
Phenoxybenzamine	ClCCN(C(COc1ccccc1)C)Cc1ccccc1
Theobromine	O=C1N(C)c2ncn(C)c2C(=O)N1
Quinidine	O(C)c1cc2c([C@H](O)[C@@H]3N4C[C@H](C=C)[C@H](C3)CC4)ccnc2cc1
Quinine	O(C)c1cc2c([C@@H](O)[C@H]3[N@@]4C[C@H](C=C)[C@H](C3)CC4)ccnc2cc1
Timolol	O(C[C@@H](O)CNC(C)(C)C)c1c(N2CCOCC2)nsn1
Carteolol	O(CC(O)CNC(C)(C)C)c1c2c(NC(=O)CC2)ccc1
Doxylamine	O(C(C)(c1ncccc1)c1ccccc1)CCN(C)C
Eplerenone	O=C(OC)[C@H]1[C@H]2[C@H]3[C@@](C)([C@@]4(OC(=O)CC4)CC3)C[C@H]3O[C@@]23[C@]2(C)C(=CC(=O)CC2)C1
Sulfisoxazole	S(=O)(=O)(Nc1c(C)c(C)no1)c1ccc(N)cc1
Thiopental	S=C1NC(=O)C(C(CCC)C)(CC)C(=O)N1
Alfuzosin	O=C(NCCCN(C)c1nc(N)c2c(n1)cc(OC)c(OC)c2)C1OCCC1
Clomifene	ClC(=C(c1ccc(OCCN(CC)CC)cc1)c1ccccc1)c1ccccc1
Flecainide	FC(F)(F)COc1c(C(=O)NCC2NCCCC2)cc(OCC(F)(F)F)cc1
Sulfanilamide	S(=O)(=O)(N)c1ccc(N)cc1
Rifaximin	O=C(O[C@H]1[C@H](C)[C@H](O)[C@H](C)[C@@H](O)[C@@H](C)/C=C/C=C(/C)\C(=O)Nc2c(O)c3c(O)c(C)c4O[C@@](C)(C(=O)c4c3c3nc4n(c23)C=CC(C)=C4)O/C=C/[C@H](OC)[C@H]1C)C
Calcitriol	OC(CCC[C@@H](C)[C@@H]1[C@]2(C)[C@H](/C(=C/C=C/3\C(=C)[C@@H](O)C[C@H](O)C\3)/CCC2)CC1)(C)C
Rivastigmine	O=C(Oc1cc([C@@H](N(C)C)C)ccc1)N(CC)C
Tapentadol	Oc1cc([C@@H]([C@H](CN(C)C)C)CC)ccc1
Orciprenaline	OC(CNC(C)C)c1cc(O)cc(O)c1
Cabazitaxel	O=C(OC(C)(C)C)N[C@H]([C@@H](O)C(=O)O[C@@H]1C(C)=C2[C@@H](OC)C(=O)[C@]3(C)[C@@H](OC)C[C@@H]4[C@](OC(=O)C)([C@H]3[C@H](OC(=O)c3ccccc3)[C@@](O)(C2(C)C)C1)CO4)c1ccccc1
Nadolol	O(CC(O)CNC(C)(C)C)c1c2c(ccc1)C[C@@H](O)[C@@H](O)C2
Norelgestromin	ON=C1C=C2[C@@H]([C@@H]3[C@H]([C@H]4[C@@](CC)([C@](O)(C#C)CC4)CC3)CC2)CC1
Cycloserine	O=C1[C@H](N)CON1
Propylthiouracil	S=C1NC(=O)C=C(CCC)N1
Cefixime	O=C(N[C@@H]1C(=O)N2C(C(=O)O)=C(C=C)CS[C@H]12)/C(=N\OCC(=O)O)/c1nc(N)sc1
Cetirizine	Clc1ccc(C(N2CCN(CCOCC(=O)O)CC2)c2ccccc2)cc1
Ethionamide	S=C(N)c1cc(CC)ncc1
Mometasone	ClCC(=O)[C@@]1(O)[C@H](C)C[C@@H]2[C@]1(C)C[C@H](O)[C@]1(Cl)[C@]3(C)C(=CC(=O)C=C3)CC[C@@H]21
Propericiazine	OC1CCN(CCCN2c3c(Sc4c2cccc4)ccc(C#N)c3)CC1
Stanozolol	O[C@]1(C)[C@]2(C)[C@H]([C@H]3[C@@H]([C@]4(C)[C@H](Cc5n[nH]cc5C4)CC3)CC2)CC1
Cyclothiazide	Clc1c(S(=O)(=O)N)cc2S(=O)(=O)NC(C3C4C=CC(C3)C4)Nc2c1
Doxazosin	O=C(N1CCN(c2nc(N)c3c(n2)cc(OC)c(OC)c3)CC1)C1Oc2c(OC1)cccc2
Orphenadrine	O(C(c1c(C)cccc1)c1ccccc1)CCN(C)C
Amitriptyline	N(CCC=C1c2c(cccc2)CCc2c1cccc2)(C)C
Tolmetin	O=C(O)Cc1n(C)c(C(=O)c2ccc(C)cc2)cc1
Budesonide	O=C(CO)[C@]12[C@]3(C)[C@H]([C@H]4[C@H]([C@@H](O)C3)[C@]3(C)C(=CC(=O)C=C3)CC4)C[C@H]1OC(CCC)O2
Eltrombopag	O=C(O)c1cc(-c2c(O)c(N/N=C/3\C(=O)N(c4cc(C)c(C)cc4)N=C\3C)ccc2)ccc1
Gabapentin	O=C(O)CC1(CN)CCCCC1
Norethindrone	O=C1C=C2[C@@H]([C@@H]3[C@H]([C@H]4[C@@](C)([C@](O)(C#C)CC4)CC3)CC2)CC1
Sulfapyridine	S(=O)(=O)(Nc1ncccc1)c1ccc(N)cc1
Mirabegron	O=C(Nc1ccc(CCNC[C@H](O)c2ccccc2)cc1)Cc1nc(N)sc1
Tafluprost	FC(F)(/C=C/[C@@H]1[C@@H](C/C=C\CCCC(=O)OC(C)C)[C@@H](O)C[C@H]1O)COc1ccccc1
Chlorothiazide	Clc1c(S(=O)(=O)N)cc2S(=O)(=O)N=CNc2c1
Desipramine	N(CCCN1c2c(cccc2)CCc2c1cccc2)C
Gatifloxacin	Fc1c(N2CC(C)NCC2)c(OC)c2N(C3CC3)C=C(C(=O)O)C(=O)c2c1
Naloxone	O=C1[C@@H]2Oc3c(O)ccc4c3[C@@]32[C@](O)([C@H](N(CC=C)CC3)C4)CC1
Nortriptyline	N(CCC=C1c2c(cccc2)CCc2c1cccc2)C
Tirofiban	S(=O)(=O)(N[C@H](C(=O)O)Cc1ccc(OCCCCC2CCNCC2)cc1)CCCC
Quinethazone	Clc1c(S(=O)(=O)N)cc2C(=O)NC(CC)Nc2c1
Tripelennamine	N(CCN(Cc1ccccc1)c1ncccc1)(C)C
Verteporfin	O=C(OC)CCc1c(C)[cH0]=2[nH][cH0]1=CC=1C(CCC(=O)O)=C(C)C(N=1)=Cc1c(C=C)c(C)c([nH]1)C=C1N=C([C@]3(C)[C@H](C(=O)OC)C(C(=O)OC)=CC=C13)C=2
Clonazepam	Clc1c(C2=NCC(=O)Nc3c2cc([N+](=O)[O-])cc3)cccc1
Everolimus	O(CCO)[C@H]1[C@H](OC)C[C@H](C[C@@H](C)[C@H]2OC(=O)[C@H]3N(C(=O)C(=O)[C@@]4(O)[C@H](C)CC[C@H](O4)C[C@H](OC)/C(/C)=C/C=C/C=C/[C@@H](C)C[C@@H](C)C(=O)[C@H](OC)[C@H](O)/C(/C)=C/[C@@H](C)C(=O)C2)CCCC3)CC1
Fludrocortisone	F[C@]12[C@@H](O)C[C@]3(C)[C@@](O)(C(=O)CO)CC[C@H]3[C@@H]1CCC=1[C@]2(C)CCC(=O)C=1
Glimepiride	S(=O)(=O)(NC(O)=NC1CCC(C)CC1)c1ccc(CCN=C(O)N2C(=O)C(CC)=C(C)C2)cc1
Menadione	O=C1C(C)=CC(=O)c2c1cccc2
Nandrolone phenpropionate	O=C(O[C@@H]1[C@]2(C)[C@H]([C@H]3[C@@H]([C@@H]4C(=CC(=O)CC4)CC3)CC2)CC1)CCc1ccccc1
Cefpiramide	S(CC1=C(C(=O)O)N2C(=O)[C@@H](NC(=O)[C@H](NC(=O)c3c(O)cc(C)nc3)c3ccc(O)cc3)[C@H]2SC1)c1n(C)nnn1
Drotaverine	O(CC)c1c(OCC)ccc(/C=C/2\NCCc3c\2cc(OCC)c(OCC)c3)c1
Prazosin	O=C(N1CCN(c2nc(N)c3c(n2)cc(OC)c(OC)c3)CC1)c1occc1
Quinapril	O=C(OCC)[C@@H](N[C@H](C(=O)N1[C@H](C(=O)O)Cc2c(cccc2)C1)C)CCc1ccccc1
Rizatriptan	N(CCc1c2c([nH]c1)ccc(Cn1ncnc1)c2)(C)C
Trabectedin	O=C(Oc1c(C)c2OCOc2c2[C@H]3N4[C@@H](O)[C@H]5N(C)[C@@H]([C@@H]4[C@H](SC[C@@]4(C(=O)OC3)NCCc3c4cc(OC)c(O)c3)c12)c1c(O)c(OC)c(C)cc1C5)C
Cyproterone acetate	ClC=1C=2[C@](C)([C@@H]3[C@H](C(=O)C=2)C3)[C@@H]2[C@H]([C@H]3[C@@](C)([C@@](OC(=O)C)(C(=O)C)CC3)CC2)C=1
Fluorescein	O=C1OC2(c3c1cccc3)c1c(Oc3c2ccc(O)c3)cc(O)cc1
Guaifenesin	O(CC(O)CO)c1c(OC)cccc1
Heptabarbital	O=C1C(CC)(C(=O)NC(=O)N1)C1=CCCCCC1
Nabumetone	O=C(CCc1cc2c(cc(OC)cc2)cc1)C
Ajmaline	O[C@@H]1[C@@H](CC)[C@H]2C3[C@@H](O)[C@@]45[C@@H](N(C)c6c4cccc6)[C@@H](N1[C@H]3C5)C2
Ceforanide	S(CC1=C(C(=O)O)N2C(=O)[C@@H](NC(=O)Cc3c(CN)cccc3)[C@H]2SC1)c1n(CC(=O)O)nnn1
Emedastine	O(CCn1c(N2CCN(C)CCC2)nc2c1cccc2)CC
Pefloxacin	Fc1c(N2CCN(C)CC2)cc2N(CC)C=C(C(=O)O)C(=O)c2c1
Phenformin	N=C(NC(=N)N)NCCc1ccccc1
Pralatrexate	O=C(O)[C@@H](NC(=O)c1ccc(C(CC#C)Cc2nc3c(N)nc(N)nc3nc2)cc1)CCC(=O)O
Fluorouracil	FC=1C(=O)NC(=O)NC=1
Mezlocillin	S(=O)(=O)(C)N1C(=O)N(C(=O)N[C@@H](C(=O)N[C@@H]2C(=O)N3[C@@H](C(=O)O)C(C)(C)S[C@H]23)c2ccccc2)CC1
Cabergoline	O=C(N(C(=O)[C@H]1CN(CC=C)[C@H]2[C@@H](c3c4c([nH]cc4C2)ccc3)C1)CCCN(C)C)NCC
Cefonicid	S(=O)(=O)(O)Cn1c(SCC2=C(C(=O)O)N3C(=O)[C@@H](NC(=O)[C@H](O)c4ccccc4)[C@H]3SC2)nnn1
Creatine	O=C(O)CN(C(=N)N)C
Dexmedetomidine	[C@H](C)(c1c(C)c(C)ccc1)c1nc[nH]c1
Fulvestrant	[SH0](=O)(CCCC(F)(F)C(F)(F)F)CCCCCCCCC[C@H]1C2[C@H]3[C@@](C)([C@@H](O)CC3)CC[C@@H]2c2c(cc(O)cc2)C1
Gliclazide	S(=O)(=O)(NC(=O)NN1CC2C(C1)CCC2)c1ccc(C)cc1
Allylestrenol	O[C@]1(CC=C)[C@]2(C)[C@H]([C@H]3[C@@H]([C@@H]4C(=CCCC4)CC3)CC2)CC1
Clobazam	Clc1cc2N(c3ccccc3)C(=O)CC(=O)N(C)c2cc1
Hydromorphone	O=C1[C@@H]2Oc3c(O)ccc4c3[C@@]32[C@H]([C@H](N(C)CC3)C4)CC1
L-Cysteine	SC[C@H](N)C(=O)O
Phensuximide	O=C1N(C)C(=O)CC1c1ccccc1
Tofisopam	O(C)c1c(OC)ccc(C2=NN=C(C)C(CC)c3c2cc(OC)c(OC)c3)c1
Travoprost	FC(F)(F)c1cc(OC[C@H](O)/C=C/[C@@H]2[C@@H](C/C=C\CCCC(=O)OC(C)C)[C@@H](O)C[C@H]2O)ccc1
Amphotericin B	O=C(O)[C@@H]1[C@@H](O)C[C@]2(O)O[C@H]1C[C@@H](O[C@H]1[C@@H](O)[C@@H](N)[C@H](O)[C@@H](C)O1)/C=C/C=C/C=C/C=C/C=C/C=C/C=C/[C@H](C)[C@@H](O)[C@@H](C)[C@H](C)OC(=O)C[C@H](O)C[C@H](O)CC[C@@H](O)[C@H](O)C[C@H](O)C2
Flutamide	FC(F)(F)c1c([N+](=O)[O-])ccc(NC(=O)C(C)C)c1
Lurasidone	O=C1N(C[C@H]2[C@H](CN3CCN(c4nsc5c4cccc5)CC3)CCCC2)C(=O)[C@@H]2[C@H]1[C@@H]1C[C@H]2CC1
Primaquine	O(C)c1cc(NC(CCCN)C)c2ncccc2c1
Temazepam	Clc1cc2C(c3ccccc3)=NC(O)C(=O)N(C)c2cc1
Mesoridazine	[SH0](=O)(C)c1cc2N(CCC3N(C)CCCC3)c3c(Sc2cc1)cccc3
Mupirocin	O=C(OCCCCCCCCC(=O)O)/C=C(/C[C@H]1[C@H](O)[C@H](O)[C@@H](C[C@H]2[C@H]([C@H]([C@@H](O)C)C)O2)CO1)\C
Riboflavin	O=C1N=C2N(C[C@H](O)[C@H](O)[C@H](O)CO)c3c(N=C2C(=O)N1)cc(C)c(C)c3
Apixaban	O=C(N)c1nn(-c2ccc(OC)cc2)c2C(=O)N(c3ccc(N4C(=O)CCCC4)cc3)CCc12
Chlorambucil	ClCCN(CCCl)c1ccc(CCCC(=O)O)cc1
Natamycin	O=C(O)[C@@H]1[C@@H](O)C[C@]2(O)O[C@H]1C[C@@H](O[C@H]1[C@@H](O)[C@@H](N)[C@H](O)[C@@H](C)O1)/C=C/C=C/C=C/C=C/C[C@@H](C)OC(=O)/C=C/[C@H]1O[C@@H]1C[C@H](O)C2
Norgestimate	O=C(O[C@]1(C#C)[C@]2(CC)[C@H]([C@H]3[C@@H]([C@@H]4C(=C/C(=N/O)/CC4)CC3)CC2)CC1)C
Amrinone	O=C1C(N)=CC(c2ccncc2)=CN1
Estramustine	ClCCN(C(=O)Oc1cc2c([C@@H]3[C@H]([C@H]4[C@@](C)([C@@H](O)CC4)CC3)CC2)cc1)CCCl
Probenecid	S(=O)(=O)(N(CCC)CCC)c1ccc(C(=O)O)cc1
Rufinamide	Fc1c(Cn2nnc(C(=O)N)c2)c(F)ccc1
Vindesine	O=C(OC)[C@@]1(c2c(OC)cc3N(C)[C@H]4[C@@](O)(C(=O)N)[C@H](O)[C@@]5(CC)[C@@H]6N(CC=C5)CC[C@]46c3c2)c2[nH]c3c(c2CCN2C[C@](O)(CC)C[C@H](C1)C2)cccc3
Pivmecillinam	O=C(OCOC(=O)[C@H]1C(C)(C)S[C@@H]2[C@H](N=CN3CCCCCC3)C(=O)N12)C(C)(C)C
Procaterol	O=C1Nc2c(O)ccc([C@@H](O)[C@@H](NC(C)C)CC)c2C=C1
Sotalol	S(=O)(=O)(Nc1ccc(C(O)CNC(C)C)cc1)C
Temsirolimus	O=C(O[C@H]1[C@H](OC)C[C@H](C[C@@H](C)[C@H]2OC(=O)[C@H]3N(C(=O)C(=O)[C@@]4(O)[C@H](C)CC[C@H](O4)C[C@H](OC)/C(/C)=C/C=C/C=C/[C@@H](C)C[C@@H](C)C(=O)[C@H](OC)[C@H](O)/C(/C)=C/[C@@H](C)C(=O)C2)CCCC3)CC1)C(CO)(CO)C
Agomelatine	O=C(NCCc1c2c(ccc(OC)c2)ccc1)C
Almitrine	Fc1ccc(C(N2CCN(c3nc(NCC=C)nc(NCC=C)n3)CC2)c2ccc(F)cc2)cc1
Benazepril	O=C(OCC)[C@@H](N[C@@H]1C(=O)N(CC(=O)O)c2c(cccc2)CC1)CCc1ccccc1
Debrisoquin	N=C(N)N1Cc2c(cccc2)CC1
Dimetindene	N(CCC1=C(C(C)c2ncccc2)c2c(cccc2)C1)(C)C
Estriol	O[C@H]1[C@H](O)C[C@@H]2[C@]1(C)CC[C@H]1[C@H]2CCc2c1ccc(O)c2
Fluoxetine	FC(F)(F)c1ccc(OC(CCNC)c2ccccc2)cc1
Oxaprozin	O=C(O)CCc1oc(c(-c2ccccc2)n1)-c1ccccc1
Paclitaxel	O=C(O[C@@H]1C(C)=C2[C@@H](OC(=O)C)C(=O)[C@]3(C)[C@@H](O)C[C@@H]4[C@](OC(=O)C)([C@H]3[C@H](OC(=O)c3ccccc3)[C@@](O)(C2(C)C)C1)CO4)[C@H](O)[C@@H](NC(=O)c1ccccc1)c1ccccc1
Pentazocine	Oc1cc2[C@@]3(C)[C@@H](C)[C@H](N(CC=C(C)C)CC3)Cc2cc1
Tolazoline	C(c1ccccc1)C1=NCCN1
Zonisamide	S(=O)(=O)(N)Cc1noc2c1cccc2
Busulfan	S(=O)(=O)(OCCCCOS(=O)(=O)C)C
Clomipramine	Clc1cc2N(CCCN(C)C)c3c(cccc3)CCc2cc1
Deferiprone	O=C1C(O)=C(C)N(C)C=C1
Doxapram	O=C1N(CC)CC(CCN2CCOCC2)C1(c1ccccc1)c1ccccc1
Phenindamine	CN1CC=2C(c3ccccc3)c3c(cccc3)C=2CC1
Spectinomycin	O=C1[C@]2(O)O[C@@H]3[C@@H](NC)[C@@H](O)[C@@H](NC)[C@H](O)[C@H]3O[C@@H]2O[C@H](C)C1
Ceftriaxone	S(CC1=C(C(=O)O)N2C(=O)[C@@H](NC(=O)/C(=N\OC)/c3nc(N)sc3)[C@H]2SC1)C=1N(C)NC(=O)C(=O)N=1
Lindane	ClC1C(Cl)C(Cl)C(Cl)C(Cl)C1Cl
Norfloxacin	Fc1c(N2CCNCC2)cc2N(CC)C=C(C(=O)O)C(=O)c2c1
Ramipril	O=C(OCC)[C@@H](N[C@H](C(=O)N1[C@H](C(=O)O)C[C@H]2[C@@H]1CCC2)C)CCc1ccccc1
Antazoline	N(Cc1ccccc1)(CC1=NCCN1)c1ccccc1
Atenolol	O=C(N)Cc1ccc(OCC(O)CNC(C)C)cc1
Benzonatate	O=C(OCCOCCOCCOCCOCCOCCOCCOCCOCCOC)c1ccc(NCCCC)cc1
Desoximetasone	F[C@]12[C@@H](O)C[C@]3(C)[C@@H](C(=O)CO)[C@H](C)C[C@H]3[C@@H]1CCC=1[C@]2(C)C=CC(=O)C=1
Dyphylline	O=C1N(C)C(=O)c2n(CC(O)CO)cnc2N1C
Fenoterol	OC(CNC(Cc1ccc(O)cc1)C)c1cc(O)cc(O)c1
Methylphenobarbital	O=C1N(C)C(=O)NC(=O)C1(CC)c1ccccc1
Rosuvastatin	S(=O)(=O)(N(C)c1nc(C(C)C)c(/C=C/[C@@H](O)C[C@@H](O)CC(=O)O)c(-c2ccc(F)cc2)n1)C
Tioconazole	Clc1c(COC(Cn2cncc2)c2c(Cl)cc(Cl)cc2)ccs1
Cefazolin	S(CC1=C(C(=O)O)N2C(=O)[C@@H](NC(=O)Cn3nnnc3)[C@H]2SC1)c1sc(C)nn1
Cinchocaine	O=C(NCCN(CC)CC)c1c2c(nc(OCCCC)c1)cccc2
Dapsone	S(=O)(=O)(c1ccc(N)cc1)c1ccc(N)cc1
Ifosfamide	ClCCNP1(=O)N(CCCl)CCCO1
Indapamide	Clc1c(S(=O)(=O)N)cc(C(=O)NN2C(C)Cc3c2cccc3)cc1
Levetiracetam	O=C(N)[C@H](CC)N1C(=O)CCC1
Propafenone	O=C(CCc1ccccc1)c1c(OCC(O)CNCCC)cccc1
Sulfamethoxazole	S(=O)(=O)(Nc1noc(C)c1)c1ccc(N)cc1
Tetrahydrobiopterin	O=C1NC(N)=NC=2NC[C@H]([C@@H](O)[C@@H](O)C)NC1=2
Valaciclovir	O=C(OCCOCn1c2NC(N)=NC(=O)c2nc1)[C@@H](N)C(C)C
Amlexanox	O=C(O)c1c(N)nc2Oc3c(C(=O)c2c1)cc(C(C)C)cc3
Docetaxel	O=C(OC(C)(C)C)N[C@H]([C@@H](O)C(=O)O[C@@H]1C(C)=C2[C@@H](O)C(=O)[C@]3(C)[C@@H](O)C[C@@H]4[C@](OC(=O)C)([C@H]3[C@H](OC(=O)c3ccccc3)[C@@](O)(C2(C)C)C1)CO4)c1ccccc1
Fexofenadine	O=C(O)C(C)(C)c1ccc(C(O)CCCN2CCC(C(O)(c3ccccc3)c3ccccc3)CC2)cc1
Halobetasol Propionate	ClCC(=O)[C@@]1(O)[C@@H](C)C[C@@H]2[C@]1(C)C[C@H](O)[C@]1(F)[C@]3(C)C([C@@H](F)C[C@@H]21)=CC(=O)C=C3
Hydroflumethiazide	S(=O)(=O)(N)c1c(C(F)(F)F)cc2NCNS(=O)(=O)c2c1
Modafinil	[SH0](=O)(C(c1ccccc1)c1ccccc1)CC(=O)N
Naphazoline	C(c1c2c(ccc1)cccc2)C1=NCCN1
Triamterene	Nc1c(-c2ccccc2)nc2c(N)nc(N)nc2n1
Aminoglutethimide	O=C1C(CC)(c2ccc(N)cc2)CCC(=O)N1
Chlorthalidone	Clc1c(S(=O)(=O)N)cc(C2(O)NC(=O)c3c2cccc3)cc1
Clemastine	Clc1ccc([C@@](OCC[C@@H]2N(C)CCC2)(C)c2ccccc2)cc1
Methotrexate	O=C(O)[C@@H](NC(=O)c1ccc(N(Cc2nc3c(N)nc(N)nc3nc2)C)cc1)CCC(=O)O
Tocainide	O=C(Nc1c(C)cccc1C)C(N)C
Amoxapine	Clc1cc2C(N3CCNCC3)=Nc3c(Oc2cc1)cccc3
Bromocriptine	Brc1[nH]c2c3c(ccc2)C=2[C@H](N(C)C[C@H](C(=O)N[C@@]4(C(C)C)C(=O)N5[C@@H](CC(C)C)C(=O)N6[C@H]([C@]5(O)O4)CCC6)C=2)Cc13
Carbinoxamine	Clc1ccc(C(OCCN(C)C)c2ncccc2)cc1
Cefradine	O=C(N[C@@H]1C(=O)N2C(C(=O)O)=C(C)CS[C@H]12)[C@H](N)C1=CCC=CC1
Enoxacin	Fc1c(N2CCNCC2)nc2N(CC)C=C(C(=O)O)C(=O)c2c1
Ethacrynic acid	Clc1c(Cl)c(C(=O)C(=C)CC)ccc1OCC(=O)O
Etravirine	Brc1c(Oc2c(C)cc(C#N)cc2C)nc(Nc2ccc(C#N)cc2)nc1N
Mianserin	CN1CC2N(c3c(cccc3)Cc3c2cccc3)CC1
Progesterone	O=C(C)[C@@H]1[C@]2(C)[C@H]([C@H]3[C@@H]([C@]4(C)C(=CC(=O)CC4)CC3)CC2)CC1
Propranolol	O(CC(O)CNC(C)C)c1c2c(ccc1)cccc2
Stepronin	S(C(=O)c1sccc1)C(C(=O)NCC(=O)O)C
Sulfathiazole	S(=O)(=O)(Nc1sccn1)c1ccc(N)cc1
Triamcinolone	F[C@]12[C@@H](O)C[C@]3(C)[C@@](O)(C(=O)CO)[C@H](O)C[C@H]3[C@@H]1CCC=1[C@]2(C)C=CC(=O)C=1
Ciclesonide	O=C(OCC(=O)[C@]12[C@]3(C)[C@H]([C@H]4[C@H]([C@@H](O)C3)[C@]3(C)C(=CC(=O)C=C3)CC4)C[C@H]1O[C@@H](C1CCCCC1)O2)C(C)C
Cyclophosphamide	ClCCN(CCCl)P1(=O)OCCCN1
Eszopiclone	Clc1cnc(N2[C@@H](OC(=O)N3CCN(C)CC3)c3nccnc3C2=O)cc1
Phenobarbital	O=C1C(CC)(c2ccccc2)C(=O)NC(=O)N1
Thalidomide	O=C1C(N2C(=O)c3c(C2=O)cccc3)CCC(=O)N1
Thiothixene	S(=O)(=O)(N(C)C)c1cc2/C(=C\CCN3CCN(C)CC3)/c3c(Sc2cc1)cccc3
Aminohippurate	O=C(O)CNC(=O)c1ccc(N)cc1
Bisoprolol	O(C(C)C)CCOCc1ccc(OCC(O)CNC(C)C)cc1
Bosentan	S(=O)(=O)(Nc1c(Oc2c(OC)cccc2)c(OCCO)nc(-c2ncccn2)n1)c1ccc(C(C)(C)C)cc1
Dantrolene	O=[N+]([O-])c1ccc(-c2oc(C=NN3C(=O)NC(=O)C3)cc2)cc1
Dexbrompheniramine	Brc1ccc([C@H](CCN(C)C)c2ncccc2)cc1
Diclofenac	Clc1c(Nc2c(CC(=O)O)cccc2)c(Cl)ccc1
Ibudilast	O=C(C(C)C)c1c(C(C)C)nn2c1C=CC=C2
Icosapent	O=C(O)CCC/C=C\C/C=C\C/C=C\C/C=C\C/C=C\CC
Procarbazine	O=C(NC(C)C)c1ccc(CNNC)cc1
Pyrazinamide	O=C(N)c1nccnc1
Teniposide	O([C@H]1[C@H](O)[C@@H](O)[C@@H]2O[C@H](c3sccc3)OC[C@H]2O1)[C@H]1[C@@H]2[C@@H]([C@H](c3cc(OC)c(O)c(OC)c3)c3c1cc1OCOc1c3)C(=O)OC2
Trichlormethiazide	ClC(Cl)C1NS(=O)(=O)c2c(N1)cc(Cl)c(S(=O)(=O)N)c2
Alfacalcidol	O[C@@H]1C(=C)/C(=C\C=C/2\[C@H]3[C@@](C)([C@@H]([C@@H](CCCC(C)C)C)CC3)CCC\2)/C[C@@H](O)C1
Amphetamine	NC(Cc1ccccc1)C
Aprobarbital	O=C1C(C(C)C)(CC=C)C(=O)NC(=O)N1
Cinacalcet	FC(F)(F)c1cc(CCCN[C@H](C)c2c3c(ccc2)cccc3)ccc1
Dextroamphetamine	N[C@H](Cc1ccccc1)C
Famotidine	S(=O)(=O)(N=C(N)CCSCc1nc(N=C(N)N)sc1)N
Fenoprofen	O=C(O)C(C)c1cc(Oc2ccccc2)ccc1
Mitomycin	O=C(OC[C@H]1[C@]2(OC)N(C=3C(=O)C(C)=C(N)C(=O)C1=3)C[C@@H]1N[C@H]21)N
Prazepam	Clc1cc2C(c3ccccc3)=NCC(=O)N(CC3CC3)c2cc1
Trandolapril	O=C(OCC)[C@@H](N[C@H](C(=O)N1[C@H](C(=O)O)C[C@@H]2[C@@H]1CCCC2)C)CCc1ccccc1
Besifloxacin	Clc1c(N2C[C@H](N)CCCC2)c(F)cc2C(=O)C(C(=O)O)=CN(C3CC3)c12
Clopidogrel	Clc1c([C@@H](C(=O)OC)N2Cc3c(scc3)CC2)cccc1
Dextropropoxyphene	O=C(O[C@]([C@@H](CN(C)C)C)(Cc1ccccc1)c1ccccc1)CC
Dihydrotachysterol	O[C@@H]1C/C(=C\C=C/2\[C@H]3[C@@](C)([C@@H]([C@@H](/C=C/[C@@H](C(C)C)C)C)CC3)CCC\2)/[C@@H](C)CC1
Fluticasone Propionate	S(C(=O)[C@@]1(OC(=O)CC)[C@H](C)C[C@@H]2[C@]1(C)C[C@H](O)[C@]1(F)[C@]3(C)C([C@@H](F)C[C@@H]21)=CC(=O)C=C3)CF
Fusidic Acid	O=C(O)/C(/CCC=C(C)C)=C/1\[C@@H](OC(=O)C)C[C@]2(C)[C@]3(C)[C@@H]([C@H](O)C[C@@H]\12)[C@]1(C)[C@H]([C@H](C)[C@H](O)CC1)CC3
Tranexamic Acid	O=C(O)C1CCC(CN)CC1
Warfarin	O=C(CC(c1ccccc1)C=1C(=O)Oc2c(C=1O)cccc2)C
Zaleplon	O=C(N(CC)c1cc(C=2n3ncc(C#N)c3N=CC=2)ccc1)C
Bosutinib	Clc1c(OC)cc(Nc2c(C#N)cnc3c2cc(OC)c(OCCCN2CCN(C)CC2)c3)c(Cl)c1
Chlorhexidine	Clc1ccc(NC(NC(=N)NCCCCCCNC(=N)NC(=N)Nc2ccc(Cl)cc2)=N)cc1
Clozapine	Clc1cc2N=C(N3CCN(C)CC3)c3c(Nc2cc1)cccc3
Diphenhydramine	O(C(c1ccccc1)c1ccccc1)CCN(C)C
Hydroxyzine	Clc1ccc(C(N2CCN(CCOCCO)CC2)c2ccccc2)cc1
Mirtazapine	CN1CC2N(c3ncccc3Cc3c2cccc3)CC1
Niflumic Acid	FC(F)(F)c1cc(Nc2c(C(=O)O)cccn2)ccc1
Pantoprazole	[SH0](=O)(Cc1c(OC)c(OC)ccn1)c1[nH]c2c(n1)ccc(OC(F)F)c2
Paramethadione	O=C1N(C)C(=O)OC1(CC)C
Theophylline	O=C1N(C)C(=O)c2[nH]cnc2N1C
Anagrelide	Clc1c(Cl)ccc2N=C3N(CC(=O)N3)Cc12
Chlorphenamine	Clc1ccc(C(CCN(C)C)c2ncccc2)cc1
Imiquimod	Nc1nc2c(c3n(CC(C)C)cnc13)cccc2
Lansoprazole	[SH0](=O)(Cc1c(C)c(OCC(F)(F)F)ccn1)c1[nH]c2c(n1)cccc2
Methohexital	O=C1N(C)C(=O)NC(=O)C1(C(C#CCC)C)CC=C
Miconazole	Clc1c(C(OCc2c(Cl)cc(Cl)cc2)Cn2cncc2)ccc(Cl)c1
Morphine	O[C@@H]1[C@@H]2Oc3c(O)ccc4c3[C@@]32[C@H]([C@H](N(C)CC3)C4)C=C1
Olanzapine	CN1CCN(C2=Nc3c(Nc4sc(C)cc24)cccc3)CC1
Ondansetron	O=C1C(Cn2c(C)ncc2)CCc2n(C)c3c(c12)cccc3
Quazepam	Clc1cc2C(c3c(F)cccc3)=NCC(=S)N(CC(F)(F)F)c2cc1
Roflumilast	Clc1c(NC(=O)c2cc(OCC3CC3)c(OC(F)F)cc2)c(Cl)cnc1
Sitaxentan	Clc1c(NS(=O)(=O)c2c(C(=O)Cc3c(C)cc4OCOc4c3)scc2)onc1C
Suprofen	O=C(O)C(C)c1ccc(C(=O)c2sccc2)cc1
Thiotepa	S=P(N1CC1)(N1CC1)N1CC1
Amyl Nitrite	O=NOCCCCC
Calcidiol	OC(CCC[C@@H](C)[C@@H]1[C@]2(C)[C@H](/C(=C/C=C/3\C(=C)CC[C@H](O)C\3)/CCC2)CC1)(C)C
Cinolazepam	Clc1cc2C(c3c(F)cccc3)=NC(O)C(=O)N(CCC#N)c2cc1
Cyclizine	C(N1CCN(C)CC1)(c1ccccc1)c1ccccc1
Dofetilide	S(=O)(=O)(Nc1ccc(OCCN(CCc2ccc(NS(=O)(=O)C)cc2)C)cc1)C
Ergocalciferol	O[C@@H]1C/C(=C/C=C\2/[C@H]3[C@@](C)([C@@H]([C@@H](/C=C/[C@@H](C(C)C)C)C)CC3)CCC/2)/C(=C)CC1
Fluvastatin	Fc1ccc(-c2c(/C=C/[C@H](O)C[C@H](O)CC(=O)O)n(C(C)C)c3c2cccc3)cc1
Loperamide	Clc1ccc(C2(O)CCN(CCC(C(=O)N(C)C)(c3ccccc3)c3ccccc3)CC2)cc1
Mefloquine	FC(F)(F)c1nc2c(C(F)(F)F)cccc2c(C(O)C2NCCCC2)c1
Omeprazole	[SH0](=O)(Cc1c(C)c(OC)c(C)cn1)c1[nH]c2c(n1)ccc(OC)c2
Pipotiazine	S(=O)(=O)(N(C)C)c1cc2N(CCCN3CCC(CCO)CC3)c3c(Sc2cc1)cccc3
Thioridazine	S(C)c1cc2N(CCC3N(C)CCCC3)c3c(Sc2cc1)cccc3
Venlafaxine	O(C)c1ccc(C(CN(C)C)C2(O)CCCCC2)cc1
Amobarbital	O=C1C(CCC(C)C)(CC)C(=O)NC(=O)N1
Butenafine	N(Cc1c2c(ccc1)cccc2)(Cc1ccc(C(C)(C)C)cc1)C
Dicyclomine	O=C(OCCN(CC)CC)C1(C2CCCCC2)CCCCC1
Galantamine	O(C)c1c2O[C@@H]3[C@]4(c2c(cc1)CN(C)CC4)C=C[C@H](O)C3
Miglitol	OCCN1[C@H](CO)[C@@H](O)[C@H](O)[C@@H](O)C1
Perindopril	O=C(OCC)[C@@H](N[C@H](C(=O)N1[C@H](C(=O)O)C[C@H]2[C@@H]1CCCC2)C)CCC
Selegiline	N([C@@H](Cc1ccccc1)C)(CC#C)C
Sertraline	Clc1c(Cl)ccc([C@H]2c3c([C@@H](NC)CC2)cccc3)c1
Valproic Acid	O=C(O)C(CCC)CCC
Chlorphenesin	Clc1ccc(OCC(O)CO)cc1
Dextromethorphan	O(C)c1cc2c(cc1)C[C@@H]1N(C)CC[C@]32[C@@H]1CCCC3
Flucloxacillin	Clc1c(-c2c(C(=O)N[C@@H]3C(=O)N4[C@@H](C(=O)O)C(C)(C)S[C@H]34)c(C)on2)c(F)ccc1
Glutethimide	O=C1C(CC)(c2ccccc2)CCC(=O)N1
Griseofulvin	Clc1c(OC)cc(OC)c2C(=O)[C@@]3([C@H](C)CC(=O)C=C3OC)Oc12
Irinotecan	O=C(Oc1cc2c(CC)c3c(nc2cc1)C=1N(C(=O)C2=C([C@@](O)(CC)C(=O)OC2)C=1)C3)N1CCC(N2CCCCC2)CC1
Lisuride	O=C(N(CC)CC)N[C@H]1C=C2[C@H](N(C)C1)Cc1c3c([nH]c1)cccc23
Montelukast	Clc1cc2nc(/C=C/c3cc([C@H](SCC4(CC(=O)O)CC4)CCc4c(C(O)(C)C)cccc4)ccc3)ccc2cc1
Naftifine	N(CC=Cc1ccccc1)(Cc1c2c(ccc1)cccc2)C
Phenelzine	N(N)CCc1ccccc1
Polidocanol	O(CCOCCOCCOCCOCCO)CCOCCOCCOCCOCCCCCCCCCCCC
Pravastatin	O=C(O[C@@H]1[C@@H]2[C@@H](CC[C@@H](O)C[C@@H](O)CC(=O)O)[C@@H](C)C=CC2=C[C@@H](O)C1)[C@H](CC)C
Sumatriptan	S(=O)(=O)(NC)Cc1cc2c(CCN(C)C)c[nH]c2cc1
Tolvaptan	Clc1cc2[C@H](O)CCCN(C(=O)c3c(C)cc(NC(=O)c4c(C)cccc4)cc3)c2cc1
Topiramate	S(=O)(=O)(OC[C@]12OC(C)(C)O[C@H]1[C@@H]1OC(C)(C)O[C@@H]1CO2)N
Zafirlukast	S(=O)(=O)(NC(=O)c1cc(OC)c(Cc2c3c(n(C)c2)ccc(NC(=O)OC2CCCC2)c3)cc1)c1c(C)cccc1
Bupranolol	Clc1c(OCC(O)CNC(C)(C)C)cc(C)cc1
Chlordiazepoxide	Clc1cc2C(=[N+]([O-])CC(NC)=Nc2cc1)c1ccccc1
Dolasetron	O=C(OC1C[C@@H]2N3[C@H](C1)CC(C(=O)C3)C2)c1c2c([nH]c1)cccc2
Droperidol	Fc1ccc(C(=O)CCCN2CC=C(N3C(=O)Nc4c3cccc4)CC2)cc1
Ketorolac	O=C(c1n2c(C(C(=O)O)CC2)cc1)c1ccccc1
Naltrexone	O=C1[C@@H]2Oc3c(O)ccc4c3[C@@]32[C@](O)([C@H](N(CC2CC2)CC3)C4)CC1
Perhexiline	C(CC1NCCCC1)(C1CCCCC1)C1CCCCC1
Pilocarpine	O=C1[C@@H](CC)[C@@H](Cc2n(C)cnc2)CO1
Prasugrel	Fc1c(C(C(=O)C2CC2)N2Cc3c(sc(OC(=O)C)c3)CC2)cccc1
Proparacaine	O=C(OCCN(CC)CC)c1cc(N)c(OCCC)cc1
Rimonabant	Clc1c(-n2c(c(C)c(C(=O)NN3CCCCC3)n2)-c2ccc(Cl)cc2)ccc(Cl)c1
Ropivacaine	O=C(Nc1c(C)cccc1C)[C@H]1N(CCC)CCCC1
Tamsulosin	S(=O)(=O)(N)c1c(OC)ccc(C[C@H](NCCOc2c(OCC)cccc2)C)c1
Trazodone	Clc1cc(N2CCN(CCCN3C(=O)N4C(=N3)C=CC=C4)CC2)ccc1
Ziprasidone	Clc1c(CCN2CCN(c3nsc4c3cccc4)CC2)cc2c(NC(=O)C2)c1
Cevimeline	CC1SC[C@@]2(O1)C1CCN(C2)CC1
Clorazepate	Clc1cc2C(c3ccccc3)=NC(C(=O)O)C(=O)Nc2cc1
Dexmethylphenidate	O=C(OC)[C@@H]([C@@H]1NCCCC1)c1ccccc1
Dicloxacillin	Clc1c(-c2c(C(=O)N[C@@H]3C(=O)N4[C@@H](C(=O)O)C(C)(C)S[C@H]34)c(C)on2)c(Cl)ccc1
Ixabepilone	O=C1[C@H](C)[C@@H](O)[C@@H](C)CCC[C@@]2(C)O[C@H]2C[C@@H](/C(=C/c2nc(C)sc2)/C)NC(=O)C[C@H](O)C1(C)C
Maraviroc	FC1(F)CCC(C(O)=N[C@@H](CCN2[C@H]3CC(n4c(C(C)C)nnc4C)C[C@@H]2CC3)c2ccccc2)CC1
Methylphenidate	O=C(OC)C(c1ccccc1)C1NCCCC1
Mitiglinide	O=C(O)[C@H](CC(=O)N1C[C@H]2[C@@H](C1)CCCC2)Cc1ccccc1
Nateglinide	O=C(O)[C@H](N=C(O)C1CCC(C(C)C)CC1)Cc1ccccc1
Orlistat	O([C@@H](CCCCCCCCCCC)C[C@H]1[C@H](CCCCCC)C(=O)O1)C(=O)[C@@H](NC=O)CC(C)C
Prednisolone	O=C(CO)[C@]1(O)[C@]2(C)[C@H]([C@H]3[C@H]([C@@H](O)C2)[C@]2(C)C(=CC(=O)C=C2)CC3)CC1
Saxagliptin	O=C([C@@H](N)C12CC3(O)CC(C1)CC(C3)C2)N1[C@H](C#N)C[C@H]2[C@@H]1C2
Tinidazole	S(=O)(=O)(CCn1c(C)ncc1[N+](=O)[O-])CC
Ximelagatran	O=C(OCC)CN[C@@H](C(=O)N1[C@H](C(=O)NCc2ccc(/C(=N/O)/N)cc2)CC1)C1CCCCC1
Citalopram	Fc1ccc(C2(CCCN(C)C)OCc3c2ccc(C#N)c3)cc1
Clofibrate	Clc1ccc(OC(C(=O)OCC)(C)C)cc1
Danazol	O[C@]1(C#C)[C@]2(C)[C@H]([C@H]3[C@@H]([C@]4(C)C(=Cc5oncc5C4)CC3)CC2)CC1
Etoposide	O([C@H]1[C@H](O)[C@@H](O)[C@@H]2O[C@H](C)OC[C@H]2O1)[C@H]1[C@@H]2[C@@H]([C@H](c3cc(OC)c(O)c(OC)c3)c3c1cc1OCOc1c3)C(=O)OC2
Halofantrine	Clc1c2c(c3c(c(C(O)CCN(CCCC)CCCC)c2)ccc(C(F)(F)F)c3)cc(Cl)c1
Ketoprofen	O=C(O)C(C)c1cc(C(=O)c2ccccc2)ccc1
Loratadine	Clc1cc2c(C(=C3CCN(C(=O)OCC)CC3)c3ncccc3CC2)cc1
Loteprednol	ClCOC(=O)[C@]1(O)[C@]2(C)[C@H]([C@H]3[C@H]([C@@H](O)C2)[C@]2(C)C(=CC(=O)C=C2)CC3)CC1
Malathion	S=P(SC(C(=O)OCC)CC(=O)OCC)(OC)OC
Metoclopramide	Clc1c(N)cc(OC)c(C(=O)NCCN(CC)CC)c1
Yohimbine	O=C(OC)[C@H]1[C@@H](O)CC[C@@H]2[C@@H]1C[C@@H]1N(C2)CCc2c3c([nH]c12)cccc3
Aliskiren	O=C(NCC(C(=O)N)(C)C)[C@H](C(C)C)C[C@H](O)[C@@H](N)C[C@@H](C(C)C)Cc1cc(OCCCOC)c(OC)cc1
Amoxicillin	O=C(N[C@@H]1C(=O)N2[C@@H](C(=O)O)C(C)(C)S[C@H]12)[C@H](N)c1ccc(O)cc1
Astemizole	Fc1ccc(Cn2c(NC3CCN(CCc4ccc(OC)cc4)CC3)nc3c2cccc3)cc1
Bupivacaine	O=C(Nc1c(C)cccc1C)C1N(CCCC)CCCC1
Cefotiam	S(CC1=C(C(=O)O)N2C(=O)[C@@H](NC(=O)Cc3nc(N)sc3)[C@H]2SC1)c1n(CCN(C)C)nnn1
Ciprofloxacin	Fc1c(N2CCNCC2)cc2N(C3CC3)C=C(C(=O)O)C(=O)c2c1
Cisapride	Clc1c(N)cc(OC)c(C(=O)N[C@H]2[C@@H](OC)CN(CCCOc3ccc(F)cc3)CC2)c1
Cyclobenzaprine	N(CCC=C1c2c(cccc2)C=Cc2c1cccc2)(C)C
Diflorasone	F[C@@H]1C=2[C@@](C)([C@@]3(F)[C@@H](O)C[C@]4(C)[C@@](O)(C(=O)CO)[C@@H](C)C[C@H]4[C@@H]3C1)C=CC(=O)C=2
Dutasteride	FC(F)(F)c1c(NC(=O)[C@@H]2[C@]3(C)[C@H]([C@H]4[C@@H]([C@]5(C)[C@H](NC(=O)C=C5)CC4)CC3)CC2)cc(C(F)(F)F)cc1
Ethosuximide	O=C1C(CC)(C)CC(=O)N1
Granisetron	O=C(NC1C[C@@H]2N(C)[C@H](C1)CCC2)c1nn(C)c2c1cccc2
Hydralazine	N(N)c1nncc2c1cccc2
Meropenem	S([C@H]1C[C@@H](C(=O)N(C)C)NC1)C=1[C@H](C)[C@@H]2[C@@H]([C@H](O)C)C(=O)N2C=1C(=O)O
Metaraminol	O[C@@H]([C@@H](N)C)c1cc(O)ccc1
Oxazepam	Clc1cc2C(c3ccccc3)=NC(O)C(=O)Nc2cc1
Phenylephrine	O[C@@H](CNC)c1cc(O)ccc1
Risperidone	Fc1cc2onc(C3CCN(CCC=4C(=O)N5C(=NC=4C)CCCC5)CC3)c2cc1
Ropinirole	O=C1Nc2c(c(CCN(CCC)CCC)ccc2)C1
Rosoxacin	O=C(O)C=1C(=O)c2c(N(CC)C=1)cc(-c1ccncc1)cc2
Sibutramine	Clc1ccc(C2(C(N(C)C)CC(C)C)CCC2)cc1
Silodosin	FC(F)(F)COc1c(OCCN[C@@H](Cc2cc(C(=O)N)c3N(CCCO)CCc3c2)C)cccc1
Ampicillin	O=C(N[C@@H]1C(=O)N2[C@@H](C(=O)O)C(C)(C)S[C@H]12)[C@H](N)c1ccccc1
Bortezomib	O=C(N[C@@H](CC(C)C)B(O)O)[C@@H](NC(=O)c1nccnc1)Cc1ccccc1
Cilazapril	O=C(OCC)[C@@H](N[C@@H]1C(=O)N2[C@H](C(=O)O)CCCN2CCC1)CCc1ccccc1
Darifenacin	O=C(N)C([C@H]1CN(CCc2cc3c(OCC3)cc2)CC1)(c1ccccc1)c1ccccc1
Enalapril	O=C(OCC)[C@@H](N[C@H](C(=O)N1[C@H](C(=O)O)CCC1)C)CCc1ccccc1
Exemestane	O=C1C=C2[C@@](C)([C@@H]3[C@H]([C@H]4[C@@](C)(C(=O)CC4)CC3)CC2=C)C=C1
Haloperidol	Clc1ccc(C2(O)CCN(CCCC(=O)c3ccc(F)cc3)CC2)cc1
Methimazole	S=C1N(C)C=CN1
Mifepristone	O=C1C=C2C(=C3[C@@H](c4ccc(N(C)C)cc4)C[C@]4(C)[C@](O)(C#CC)CC[C@H]4[C@@H]3CC2)CC1
Abiraterone	O[C@@H]1CC=2[C@@](C)([C@@H]3[C@H]([C@H]4[C@@](C)(C(c5cnccc5)=CC4)CC3)CC=2)CC1
Acenocoumarol	O=[N+]([O-])c1ccc(C(CC(=O)C)C=2C(=O)Oc3c(C=2O)cccc3)cc1
Cefprozil	O=C(N[C@@H]1C(=O)N2C(C(=O)O)=C(C=CC)CS[C@H]12)[C@H](N)c1ccc(O)cc1
Cilostazol	O(CCCCc1n(C2CCCCC2)nnn1)c1cc2c(NC(=O)CC2)cc1
Deferasirox	O=C(O)c1ccc(-n2c(-c3c(O)cccc3)nc(-c3c(O)cccc3)n2)cc1
Dipivefrin	O=C(Oc1c(OC(=O)C(C)(C)C)ccc(C(O)CNC)c1)C(C)(C)C
Estradiol	O[C@@H]1[C@]2(C)[C@H]([C@H]3[C@@H](c4c(cc(O)cc4)CC3)CC2)CC1
Finasteride	O=C(NC(C)(C)C)[C@@H]1[C@]2(C)[C@H]([C@H]3[C@@H]([C@]4(C)[C@H](NC(=O)C=C4)CC3)CC2)CC1
Latamoxef	S(CC1=C(C(=O)O)N2C(=O)[C@@](OC)(NC(=O)C(C(=O)O)c3ccc(O)cc3)[C@H]2OC1)c1n(C)nnn1
Latanoprost	O=C(OC(C)C)CCC/C=C\C[C@@H]1[C@@H](CC[C@@H](O)CCc2ccccc2)[C@H](O)C[C@@H]1O
Melphalan	ClCCN(CCCl)c1ccc(C[C@H](N)C(=O)O)cc1
Methadone	O=C(C(CC(N(C)C)C)(c1ccccc1)c1ccccc1)CC
Prednisone	O=C(CO)[C@]1(O)[C@]2(C)[C@H]([C@H]3[C@@H]([C@]4(C)C(=CC(=O)C=C4)CC3)C(=O)C2)CC1
Remoxipride	Brc1c(OC)c(C(=O)NC[C@H]2N(CC)CCC2)c(OC)cc1
Sertindole	Clc1cc2c(C3CCN(CCN4C(=O)NCC4)CC3)cn(-c3ccc(F)cc3)c2cc1
Sparfloxacin	Fc1c(N2C[C@@H](C)N[C@@H](C)C2)c(F)c2N(C3CC3)C=C(C(=O)O)C(=O)c2c1N
Spirapril	O=C(OCC)[C@@H](N[C@H](C(=O)N1[C@H](C(=O)O)CC2(SCCS2)C1)C)CCc1ccccc1
Tamoxifen	O(CCN(C)C)c1ccc(/C(=C(/CC)\c2ccccc2)/c2ccccc2)cc1
Tiagabine	O=C(O)[C@H]1CN(CCC=C(c2c(C)ccs2)c2c(C)ccs2)CCC1
Tolterodine	Oc1c([C@H](CCN(C(C)C)C(C)C)c2ccccc2)cc(C)cc1
Trimethoprim	O(C)c1c(OC)cc(Cc2c(N)nc(N)nc2)cc1OC
Zolpidem	O=C(N(C)C)Cc1c(-c2ccc(C)cc2)nc2n1C=C(C)C=C2
Alizapride	O=C(NCC1N(CC=C)CCC1)c1c(OC)cc2n[nH]nc2c1
Almotriptan	S(=O)(=O)(Cc1cc2c(CCN(C)C)c[nH]c2cc1)N1CCCC1
Alosetron	O=C1N(Cc2c(C)[nH]cn2)CCc2n(C)c3c(c12)cccc3
Buprenorphine	O(C)[C@]12[C@@H]([C@](O)(C(C)(C)C)C)C[C@@]3([C@@H]4N(CC5CC5)CC[C@@]53[C@H]1Oc1c(O)ccc(c51)C4)CC2
Cefditoren	O=C(N[C@@H]1C(=O)N2C(C(=O)O)=C(/C=C\c3c(C)ncs3)CS[C@H]12)/C(=N\OC)/c1nc(N)sc1
Cefuroxime	O=C(OCC1=C(C(=O)O)N2C(=O)[C@@H](NC(=O)/C(=N\OC)/c3occc3)[C@H]2SC1)N
Eletriptan	S(=O)(=O)(CCc1cc2c(C[C@@H]3N(C)CCC3)c[nH]c2cc1)c1ccccc1
Iloperidone	Fc1cc2onc(C3CCN(CCCOc4c(OC)cc(C(=O)C)cc4)CC3)c2cc1
Methyclothiazide	ClCC1N(C)S(=O)(=O)c2c(N1)cc(Cl)c(S(=O)(=O)N)c2
Oxyphencyclimine	O=C(OCC=1N(C)CCCN=1)C(O)(c1ccccc1)C1CCCCC1
Palonosetron	O=C1N([C@H]2C3CCN(C2)CC3)C[C@@H]2c3c1cccc3CCC2
Praziquantel	O=C(N1CC(=O)N2C(c3c(cccc3)CC2)C1)C1CCCCC1
Repaglinide	O=C(N[C@@H](CC(C)C)c1c(N2CCCCC2)cccc1)Cc1cc(OCC)c(C(=O)O)cc1
Testosterone	O=C1C=C2[C@@](C)([C@@H]3[C@H]([C@H]4[C@@](C)([C@@H](O)CC4)CC3)CC2)CC1
Atomoxetine	O([C@H](CCNC)c1ccccc1)c1c(C)cccc1
Buclizine	Clc1ccc(C(N2CCN(Cc3ccc(C(C)(C)C)cc3)CC2)c2ccccc2)cc1
Doxorubicin	O=C(CO)[C@@]1(O)C[C@H](O[C@@H]2O[C@@H](C)[C@@H](O)[C@@H](N)C2)c2c(O)c3C(=O)c4c(OC)cccc4C(=O)c3c(O)c2C1
Epirubicin	O=C(CO)[C@@]1(O)C[C@H](O[C@@H]2O[C@@H](C)[C@H](O)[C@@H](N)C2)c2c(O)c3C(=O)c4c(OC)cccc4C(=O)c3c(O)c2C1
Ibutilide	S(=O)(=O)(Nc1ccc(C(O)CCCN(CCCCCCC)CC)cc1)C
Oxandrolone	O=C1OC[C@]2(C)[C@@H]3[C@H]([C@H]4[C@@](C)([C@](O)(C)CC4)CC3)CC[C@H]2C1
Oxybutynin	O=C(OCC#CCN(CC)CC)C(O)(c1ccccc1)C1CCCCC1
Paricalcitol	OC([C@H](/C=C/[C@@H](C)[C@@H]1[C@]2(C)[C@H](/C(=C/C=C3C[C@@H](O)C[C@H](O)C3)/CCC2)CC1)C)(C)C
Ribavirin	O=C(N)c1nn([C@H]2[C@H](O)[C@H](O)[C@@H](CO)O2)cn1
Sulpiride	S(=O)(=O)(N)c1cc(C(=O)NCC2N(CC)CCC2)c(OC)cc1
Ticlopidine	Clc1c(CN2Cc3c(scc3)CC2)cccc1
Alogliptin	O=C1N(Cc2c(C#N)cccc2)C(N2C[C@H](N)CCC2)=CC(=O)N1C
Amodiaquine	Clc1cc2nccc(Nc3cc(CN(CC)CC)c(O)cc3)c2cc1
Azidocillin	O=C(N[C@@H]1C(=O)N2[C@@H](C(=O)O)C(C)(C)S[C@H]12)[C@H](N=[N+]=[N-])c1ccccc1
Duloxetine	O([C@@H](CCNC)c1sccc1)c1c2c(ccc1)cccc2
Felbamate	O=C(OCC(COC(=O)N)c1ccccc1)N
Melatonin	O=C(NCCc1c2c([nH]c1)ccc(OC)c2)C
Mesalazine	O=C(O)c1c(O)ccc(N)c1
Metipranolol	O=C(Oc1c(C)c(C)c(OCC(O)CNC(C)C)cc1C)C
Mitotane	ClC(Cl)C(c1c(Cl)cccc1)c1ccc(Cl)cc1
Naproxen	O=C(O)[C@@H](C)c1cc2c(cc(OC)cc2)cc1
Olmesartan	O=C(O)c1n(Cc2ccc(-c3c(-c4[nH]nnn4)cccc3)cc2)c(CCC)nc1C(O)(C)C
Pargyline	N(CC#C)(Cc1ccccc1)C
Riluzole	FC(F)(F)Oc1cc2sc(N)nc2cc1
Sulfamethizole	S(=O)(=O)(Nc1sc(C)nn1)c1ccc(N)cc1
Talbutal	O=C1C(C(CC)C)(CC=C)C(=O)NC(=O)N1
Tramadol	O(C)c1cc([C@]2(O)[C@@H](CN(C)C)CCCC2)ccc1
Aciclovir	O(CCO)Cn1c2NC(N)=NC(=O)c2nc1
Azelastine	Clc1ccc(CC2=NN(C(=O)c3c2cccc3)C2CCN(C)CCC2)cc1
Bexarotene	O=C(O)c1ccc(C(=C)c2c(C)cc3C(C)(C)CCC(C)(C)c3c2)cc1
Chenodeoxycholic acid	O=C(O)CC[C@@H](C)[C@@H]1[C@]2(C)[C@H]([C@@H]3[C@H](O)C[C@H]4[C@@](C)([C@H]3CC2)CC[C@@H](O)C4)CC1
Gemcitabine	FC1(F)[C@H](O)[C@@H](CO)O[C@H]1N1C(=O)N=C(N)C=C1
Lidocaine	O=C(Nc1c(C)cccc1C)CN(CC)CC
Methoxamine	O(C)c1c(C(O)C(N)C)cc(OC)cc1
Monobenzone	O(Cc1ccccc1)c1ccc(O)cc1
Paliperidone	Fc1cc2onc(C3CCN(CCC=4C(=O)N5C(C(O)CCC5)=NC=4C)CC3)c2cc1
Penicillin V	O=C(N[C@@H]1C(=O)N2[C@@H](C(=O)O)C(C)(C)S[C@H]12)COc1ccccc1
Pethidine	O=C(OCC)C1(c2ccccc2)CCN(C)CC1
Ursodeoxycholic acid	O=C(O)CC[C@@H](C)[C@@H]1[C@]2(C)[C@H]([C@@H]3[C@@H](O)C[C@H]4[C@@](C)([C@H]3CC2)CC[C@@H](O)C4)CC1
Chlormezanone	Clc1ccc(C2S(=O)(=O)CCC(=O)N2C)cc1
Fesoterodine	O=C(Oc1c([C@H](CCN(C(C)C)C(C)C)c2ccccc2)cc(CO)cc1)C(C)C
Ouabain	O([C@H]1[C@H](O)[C@H](O)[C@@H](O)[C@H](C)O1)[C@H]1C[C@@H](O)[C@@]2(CO)[C@@](O)(C1)CC[C@H]1[C@]3(O)[C@@](C)([C@@H](C4=CC(=O)OC4)CC3)C[C@@H](O)[C@H]21
Phenazopyridine	N(=N/c1ccccc1)\c1c(N)nc(N)cc1
Salmeterol	O(CCCCCCNCC(O)c1cc(CO)c(O)cc1)CCCCc1ccccc1
Antipyrine	O=C1N(N(C)C(C)=C1)c1ccccc1
Chloramphenicol	ClC(Cl)C(=O)N[C@@H]([C@H](O)c1ccc([N+](=O)[O-])cc1)CO
Cyclandelate	O=C(OC1CC(C)(C)CC(C)C1)C(O)c1ccccc1
Donepezil	O(C)c1c(OC)cc2c(C(=O)C(CC3CCN(Cc4ccccc4)CC3)C2)c1
Ethchlorvynol	ClC=CC(O)(C#C)CC
Flunarizine	Fc1ccc(C(N2CCN(C/C=C/c3ccccc3)CC2)c2ccc(F)cc2)cc1
Furazolidone	O=[N+]([O-])c1oc(C=NN2C(=O)OCC2)cc1
Ketazolam	Clc1cc2C3(c4ccccc4)OC(C)=CC(=O)N3CC(=O)N(C)c2cc1
Lorazepam	Clc1c(C2=NC(O)C(=O)Nc3c2cc(Cl)cc3)cccc1
Meclizine	Clc1ccc(C(N2CCN(Cc3cc(C)ccc3)CC2)c2ccccc2)cc1
Moxifloxacin	Fc1c(N2C[C@H]3NCCC[C@H]3C2)c(OC)c2N(C3CC3)C=C(C(=O)O)C(=O)c2c1
Nilutamide	FC(F)(F)c1c([N+](=O)[O-])ccc(N2C(=O)C(C)(C)NC2=O)c1
Pitavastatin	Fc1ccc(-c2c(/C=C/[C@@H](O)C[C@@H](O)CC(=O)O)c(C3CC3)nc3c2cccc3)cc1
Sulfamoxole	S(=O)(=O)(Nc1oc(C)c(C)n1)c1ccc(N)cc1
Tioguanine	S=C1N=C(N)Nc2nc[nH]c12
Tolcapone	O=[N+]([O-])c1c(O)c(O)cc(C(=O)c2ccc(C)cc2)c1
Desonide	O=C(CO)[C@]12[C@]3(C)[C@H]([C@H]4[C@H]([C@@H](O)C3)[C@]3(C)C(=CC(=O)C=C3)CC4)C[C@H]1OC(C)(C)O2
Ergonovine	O=C(N[C@H](CO)C)[C@@H]1C=C2[C@H](N(C)C1)Cc1c3c([nH]c1)cccc23
Glutathione	SC[C@H](NC(=O)CC[C@H](N)C(=O)O)C(=O)NCC(=O)O
Isocarboxazid	O=C(NNCc1ccccc1)c1noc(C)c1
Ketotifen	O=C1c2sccc2C(=C2CCN(C)CC2)c2c(cccc2)C1
Lymecycline	O=C(O)[C@@H](N)CCCCNCNC(=O)C=1C(=O)[C@@]2(O)C(O)=C3C(=O)c4c(O)cccc4[C@](O)(C)[C@H]3C[C@H]2[C@H](N(C)C)C=1O
Methamphetamine	N([C@H](Cc1ccccc1)C)C
Niclosamide	Clc1c(NC(=O)c2c(O)ccc(Cl)c2)ccc([N+](=O)[O-])c1
Papaverine	O(C)c1c(OC)ccc(Cc2nccc3c2cc(OC)c(OC)c3)c1
Pheniramine	N(CCC(c1ncccc1)c1ccccc1)(C)C
Phenylpropanolamine	O[C@H]([C@H](N)C)c1ccccc1
Procaine	O=C(OCCN(CC)CC)c1ccc(N)cc1
Aminocaproic Acid	O=C(O)CCCCCN
Cholecalciferol	O[C@@H]1C/C(=C/C=C\2/[C@H]3[C@@](C)([C@@H]([C@@H](CCCC(C)C)C)CC3)CCC/2)/C(=C)CC1
Cinnarizine	C(=Cc1ccccc1)CN1CCN(C(c2ccccc2)c2ccccc2)CC1
Clofarabine	Clc1nc(N)c2ncn([C@H]3[C@@H](F)[C@H](O)[C@@H](CO)O3)c2n1
Daunorubicin	O=C(C)[C@@]1(O)C[C@H](O[C@@H]2O[C@@H](C)[C@@H](O)[C@@H](N)C2)c2c(O)c3C(=O)c4c(OC)cccc4C(=O)c3c(O)c2C1
Dienestrol	Oc1ccc(C(C(=CC)c2ccc(O)cc2)=CC)cc1
Ephedrine	O[C@@H]([C@@H](NC)C)c1ccccc1
Guanfacine	Clc1c(CC(=O)NC(=N)N)c(Cl)ccc1
Nelarabine	O(C)c1nc(N)nc2n([C@H]3[C@@H](O)[C@H](O)[C@@H](CO)O3)cnc12
Pseudoephedrine	O[C@H]([C@@H](NC)C)c1ccccc1
Sodium Tetradecyl Sulfate	S(=O)(=O)(OC(CC(C)C)CCC(CCCC)CC)[O-]
Mechlorethamine	ClCCN(CCCl)C
Alprenolol	O(CC(O)CNC(C)C)c1c(CC=C)cccc1
Cefoxitin	O=C(OCC1=C(C(=O)O)N2C(=O)[C@@](OC)(NC(=O)Cc3sccc3)[C@H]2SC1)N
Cyclopentolate	O=C(OCCN(C)C)C(c1ccccc1)C1(O)CCCC1
Ezogabine	Fc1ccc(CNc2cc(N)c(NC(=O)OCC)cc2)cc1
Methazolamide	S(=O)(=O)(N)C=1SC(=NC(=O)C)N(C)N=1
Metronidazole	O=[N+]([O-])c1n(CCO)c(C)nc1
Nalidixic Acid	O=C(O)C=1C(=O)c2c(N(CC)C=1)nc(C)cc2
Sulfacetamide	S(=O)(=O)(NC(=O)C)c1ccc(N)cc1
Tiaprofenic acid	O=C(O)C(C)c1sc(C(=O)c2ccccc2)cc1
Trioxsalen	O=C1Oc2c(C)c3oc(C)cc3cc2C(C)=C1
Vorinostat	O=C(NO)CCCCCCC(=O)Nc1ccccc1
Gestodene	O=C1C=C2[C@@H]([C@@H]3[C@H]([C@H]4[C@@](CC)([C@](O)(C#C)C=C4)CC3)CC2)CC1
Methacycline	O=C(N)C=1C(=O)[C@@]2(O)C(O)=C3C(=O)c4c(O)cccc4C(=C)[C@H]3[C@H](O)[C@H]2[C@H](N(C)C)C=1O
Oxacillin	O=C(O)[C@H]1C(C)(C)S[C@@H]2[C@H](NC(=O)c3c(C)onc3-c3ccccc3)C(=O)N12
Phentolamine	Oc1cc(N(CC2=NCCN2)c2ccc(C)cc2)ccc1
Trimetrexate	O(C)c1c(OC)cc(NCc2c(C)c3c(N)nc(N)nc3cc2)cc1OC
Atovaquone	Clc1ccc(C2CCC(C3=C(O)C(=O)c4c(C3=O)cccc4)CC2)cc1
Bimatoprost	O=C(NCC)CCC/C=C\C[C@@H]1[C@@H](/C=C/[C@@H](O)CCc2ccccc2)[C@H](O)C[C@@H]1O
Domperidone	Clc1cc2NC(=O)N(C3CCN(CCCN4C(=O)Nc5c4cccc5)CC3)c2cc1
Gemifloxacin	Fc1c(N2C/C(=N\OC)/C(CN)C2)nc2N(C3CC3)C=C(C(=O)O)C(=O)c2c1
L-Tryptophan	O=C(O)[C@@H](N)Cc1c2c([nH]c1)cccc2
Lofexidine	Clc1c(OC(C)C2=NCCN2)c(Cl)ccc1
Pemetrexed	O=C(O)[C@@H](NC(=O)c1ccc(CCc2c3C(O)=NC(=N)Nc3[nH]c2)cc1)CCC(=O)O
Penbutolol	O(C[C@@H](O)CNC(C)(C)C)c1c(C2CCCC2)cccc1
Pyrimethamine	Clc1ccc(-c2c(N)nc(N)nc2CC)cc1
Toremifene	ClCC/C(=C(/c1ccc(OCCN(C)C)cc1)\c1ccccc1)/c1ccccc1
Tranylcypromine	NC1C(c2ccccc2)C1
Aztreonam	S(=O)(=O)([O-])N1[C@@H](C)[C@H](NC(=O)/C(=N\OC(C(=O)O)(C)C)/c2nc([N+H3])sc2)C1=O
Biotin	O=C(O)CCCC[C@@H]1SC[C@@H]2NC(=O)N[C@H]12
Ceftazidime	O(/N=C(\C(=O)N[C@@H]1C(=O)N2C(C(=O)[O-])=C(C[n+]3ccccc3)CS[C@H]12)/c1nc(N)sc1)C(C(=O)O)(C)C
Docosanol	OCCCCCCCCCCCCCCCCCCCCCC
Eprosartan	O=C(O)/C(=C/c1n(Cc2ccc(C(=O)O)cc2)c(CCCC)nc1)/Cc1sccc1
Milrinone	O=C1C(C#N)=CC(c2ccncc2)=C(C)N1
Penicillamine	SC([C@@H](N)C(=O)O)(C)C
Phenprocoumon	O=C1C(C(CC)c2ccccc2)=C(O)c2c(O1)cccc2
Regadenoson	O=C(NC)c1cn(-c2nc(N)c3ncn([C@H]4[C@H](O)[C@H](O)[C@@H](CO)O4)c3n2)nc1
Sulfasalazine	S(=O)(=O)(Nc1ncccc1)c1ccc(/N=N/c2cc(C(=O)O)c(O)cc2)cc1
Triprolidine	C(=C/CN1CCCC1)(\c1ncccc1)/c1ccc(C)cc1
Vigabatrin	O=C(O)CCC(N)C=C
Carbenicillin	O=C(O)C(C(=O)N[C@@H]1C(=O)N2[C@@H](C(=O)O)C(C)(C)S[C@H]12)c1ccccc1
Cefdinir	O=C(N[C@@H]1C(=O)N2C(C(=O)O)=C(C=C)CS[C@H]12)/C(=N\O)/c1nc(N)sc1
Dipyridamole	OCCN(CCO)c1nc(N2CCCCC2)c2nc(N(CCO)CCO)nc(N3CCCCC3)c2n1
Fluocinolone Acetonide	F[C@@H]1C=2[C@@](C)([C@@]3(F)[C@@H](O)C[C@]4(C)[C@]5(C(=O)CO)OC(C)(C)O[C@@H]5C[C@H]4[C@@H]3C1)C=CC(=O)C=2
Fluocinonide	F[C@@H]1C=2[C@@](C)([C@@]3(F)[C@@H](O)C[C@]4(C)[C@]5(C(=O)COC(=O)C)OC(C)(C)O[C@@H]5C[C@H]4[C@@H]3C1)C=CC(=O)C=2
Ibuprofen	O=C(O)C(C)c1ccc(CC(C)C)cc1
Menthol	O[C@H]1[C@H](C(C)C)CC[C@@H](C)C1
Methsuximide	O=C1N(C)C(=O)CC1(C)c1ccccc1
Oseltamivir	O=C(N[C@H]1[C@H](OC(CC)CC)C=C(C(=O)OCC)C[C@@H]1N)C
Pregabalin	O=C(O)C[C@@H](CN)CC(C)C
Proguanil	Clc1ccc(NC(=N/C(=N/C(C)C)/N)N)cc1
Rabeprazole	[SH0](=O)(Cc1c(C)c(OCCCOC)ccn1)c1[nH]c2c(n1)cccc2
Ticarcillin	O=C(O)[C@@H](C(=O)N[C@@H]1C(=O)N2[C@@H](C(=O)O)C(C)(C)S[C@H]12)c1cscc1
Argatroban	S(=O)(=O)(N[C@H](C(=O)N1[C@@H](C(=O)O)C[C@H](C)CC1)CCCNC(=N)N)c1c2NCC(C)Cc2ccc1
Balsalazide	O=C(O)CCNC(=O)c1ccc(/N=N/c2cc(C(=O)O)c(O)cc2)cc1
Cefmenoxime	S(CC1=C(C(=O)O)N2C(=O)[C@@H](NC(=O)/C(=N\OC)/c3nc(N)sc3)[C@H]2SC1)c1n(C)nnn1
Estrone	O=C1[C@]2(C)[C@H]([C@H]3[C@@H](c4c(cc(O)cc4)CC3)CC2)CC1
Nicotine	CN1[C@H](c2cnccc2)CCC1
Rimexolone	O=C(CC)[C@@]1(C)[C@H](C)C[C@@H]2[C@]1(C)C[C@H](O)[C@@H]1[C@]3(C)C(=CC(=O)C=C3)CC[C@@H]21
Sulfamethazine	S(=O)(=O)(Nc1nc(C)cc(C)n1)c1ccc(N)cc1
Tetracycline	O=C(N)C=1C(=O)[C@@]2(O)C(O)=C3C(=O)c4c(O)cccc4[C@](O)(C)[C@H]3C[C@H]2[C@H](N(C)C)C=1O
Cyproheptadine	CN1CCC(=C2c3c(cccc3)C=Cc3c2cccc3)CC1
Dorzolamide	S(=O)(=O)(N)c1sc2S(=O)(=O)[C@@H](C)C[C@H](NCC)c2c1
Eribulin	O(C)[C@H]1[C@@H](C[C@H](O)CN)O[C@@H]2[C@@H]1CC(=O)CC1O[C@@H]3[C@@H]4O[C@@]5(O[C@@H]6[C@H](O[C@H]3CC1)[C@H]4O[C@@H]6C5)CC[C@@H]1O[C@H](C(=C)C1)CC[C@@H]1O[C@@H](C(=C)[C@H](C)C1)C2
Hydrocortisone	O=C(CO)[C@]1(O)[C@]2(C)[C@H]([C@H]3[C@H]([C@@H](O)C2)[C@]2(C)C(=CC(=O)CC2)CC3)CC1
Indomethacin	Clc1ccc(C(=O)n2c(C)c(CC(=O)O)c3c2ccc(OC)c3)cc1
Lenalidomide	O=C1C(N2C(=O)c3c(c(N)ccc3)C2)CCC(=O)N1
Linagliptin	O=C1N(Cc2nc(C)c3c(n2)cccc3)C(=O)c2n(CC#CC)c(N3C[C@H](N)CCC3)nc2N1C
Methylergometrine	O=C(N[C@H](CO)CC)[C@@H]1C=C2[C@H](N(C)C1)Cc1c3c([nH]c1)cccc23
Phenacemide	O=C(NC(=O)Cc1ccccc1)N
Roxatidine acetate	O=C(NCCCOc1cc(CN2CCCCC2)ccc1)COC(=O)C
Tigecycline	O=C(Nc1c(O)c2C(=O)C3=C(O)[C@]4(O)C(=O)C(C(=O)N)=C(O)[C@@H](N(C)C)[C@@H]4C[C@@H]3Cc2c(N(C)C)c1)CNC(C)(C)C
Trimethadione	O=C1N(C)C(=O)OC1(C)C
Hexobarbital	O=C1N(C)C(=O)NC(=O)C1(C)C1=CCCCC1
Piroxicam	O=C(Nc1ncccc1)C=1N(C)S(=O)(=O)c2c(C=1O)cccc2
Ceftibuten	O=C(N[C@@H]1C(=O)N2C(C(=O)O)=CCS[C@H]12)/C(=C\CC(=O)O)/c1nc(N)sc1
Dapiprazole	C(Cc1n2c(nn1)CCCC2)N1CCN(c2c(C)cccc2)CC1
Mexiletine	O(CC(N)C)c1c(C)cccc1C
Phylloquinone	O=C1C(C/C=C(/CCC[C@@H](CCC[C@@H](CCCC(C)C)C)C)\C)=C(C)C(=O)c2c1cccc2
Streptozocin	O=NN(C(=O)N[C@@H]1[C@@H](O)[C@H](O)[C@@H](CO)O[C@@H]1O)C
Acamprosate	S(=O)(=O)(O)CCCNC(=O)C
Benzylpenicillin	O=C(N[C@@H]1C(=O)N2[C@@H](C(=O)O)C(C)(C)S[C@H]12)Cc1ccccc1
Captopril	SC[C@H](C(=O)N1[C@H](C(=O)O)CCC1)C
Carglumic Acid	O=C(N[C@H](C(=O)O)CCC(=O)O)N
Etoricoxib	Clc1cc(c(-c2cnc(C)cc2)nc1)-c1ccc(S(=O)(=O)C)cc1
Flurbiprofen	Fc1c(-c2ccccc2)ccc(C(C(=O)O)C)c1
Probucol	S(C(Sc1cc(C(C)(C)C)c(O)c(C(C)(C)C)c1)(C)C)c1cc(C(C)(C)C)c(O)c(C(C)(C)C)c1
Rotigotine	Oc1c2c(ccc1)C[C@@H](N(CCC)CCc1sccc1)CC2
Topotecan	O=C1[C@](O)(CC)C2=C(C(=O)N3C(c4nc5c(c(CN(C)C)c(O)cc5)cc4C3)=C2)CO1
Trilostane	O[C@@H]1[C@]2(C)[C@H]([C@H]3[C@@H]([C@]4(C)[C@@]5(O[C@@H]5C(O)=C(C#N)C4)CC3)CC2)CC1
Chloroquine	Clc1cc2nccc(NC(CCCN(CC)CC)C)c2cc1
Cidofovir	P(=O)(O)(O)CO[C@H](CO)CN1C(=O)N=C(N)C=C1
Ivacaftor	O=C(Nc1c(C(C)(C)C)cc(C(C)(C)C)c(O)c1)C=1C(=O)c2c(NC=1)cccc2
L-Aspartic Acid	O=C(O)[C@@H](N)CC(=O)O
Lipoic Acid	O=C(O)CCCC[C@H]1SSCC1
Nebivolol	Fc1cc2c(OC(C(O)CNCC(O)C3Oc4c(cc(F)cc4)CC3)CC2)cc1
Vildagliptin	O=C(CNC12CC3(O)CC(C1)CC(C3)C2)N1[C@H](C#N)CCC1
Vitamin A	OC/C=C(/C=C/C=C(/C=C/C=1C(C)(C)CCCC=1C)\C)\C
Fingolimod	OCC(N)(CO)CCc1ccc(CCCCCCCC)cc1
Mazindol	Clc1ccc(C2(O)N3C(=NCC3)c3c2cccc3)cc1
Metixene	C(C1c2c(Sc3c1cccc3)cccc2)C1CN(C)CCC1
Milnacipran	O=C(N(CC)CC)[C@]1([C@@H](CN)C1)c1ccccc1
Mycophenolate mofetil	O=C(OCCN1CCOCC1)CC/C(=C/Cc1c(OC)c(C)c2c(c1O)C(=O)OC2)/C
Nabilone	O=C1C[C@@H]2[C@H](C(C)(C)Oc3c2c(O)cc(C(CCCCCC)(C)C)c3)CC1
Tolnaftate	S=C(Oc1cc2c(cc1)cccc2)N(C)c1cc(C)ccc1
Amcinonide	F[C@]12[C@@H](O)C[C@]3(C)[C@]4(C(=O)COC(=O)C)OC5(O[C@@H]4C[C@H]3[C@@H]1CCC=1[C@]2(C)C=CC(=O)C=1)CCCC5
Butorphanol	Oc1cc2c(cc1)C[C@H]1N(CC3CCC3)CC[C@@]32[C@@]1(O)CCCC3
Clomocycline	Clc1c2[C@](O)(C)[C@@H]3C(C(=O)c2c(O)cc1)=C(O)[C@]1(O)C(=O)C(C(=O)NCO)=C(O)[C@@H](N(C)C)[C@@H]1C3
Cocaine	O=C(OC)[C@H]1[C@@H](OC(=O)c2ccccc2)C[C@H]2N(C)[C@@H]1CC2
Dronabinol	Oc1c2[C@H]3[C@H](C(C)(C)Oc2cc(CCCCC)c1)CCC(C)=C3
Idarubicin	O=C(C)[C@@]1(O)C[C@H](O[C@@H]2O[C@@H](C)[C@@H](O)[C@@H](N)C2)c2c(O)c3C(=O)c4c(C(=O)c3c(O)c2C1)cccc4
Mephentermine	N(C(Cc1ccccc1)(C)C)C
Oxytetracycline	O=C(N)C=1C(=O)[C@@]2(O)C(O)=C3C(=O)c4c(O)cccc4[C@](O)(C)[C@H]3[C@H](O)[C@H]2[C@H](N(C)C)C=1O
Protriptyline	N(CCCC1c2c(cccc2)C=Cc2c1cccc2)C
Salicylamide	O=C(N)c1c(O)cccc1
Salicylic acid	O=C(O)c1c(O)cccc1
Tetrabenazine	O(C)c1c(OC)cc2c(c1)C1N(CC(CC(C)C)C(=O)C1)CC2
Ticagrelor	S(CCC)c1nc(N[C@H]2[C@H](c3cc(F)c(F)cc3)C2)c2nnn([C@H]3[C@H](O)[C@H](O)[C@@H](OCCO)C3)c2n1
Tropicamide	O=C(N(CC)Cc1ccncc1)C(CO)c1ccccc1
Acarbose	O=C[C@H](O)[C@@H](O)[C@H](O[C@@H]1[C@H](O)[C@@H](O)[C@H](O[C@@H]2[C@H](O)[C@@H](O)[C@H](N[C@@H]3[C@H](O)[C@@H](O)[C@H](O)C(CO)=C3)[C@@H](C)O2)[C@@H](CO)O1)[C@H](O)CO
Artemether	O(C)[C@@H]1[C@H](C)[C@H]2[C@@]34OO[C@@](C)(O[C@H]3O1)CC[C@H]4[C@H](C)CC2
Benzocaine	O=C(OCC)c1ccc(N)cc1
Clocortolone	Cl[C@]12[C@@H](O)C[C@]3(C)[C@@H](C(=O)CO)[C@H](C)C[C@H]3[C@@H]1C[C@H](F)C=1[C@]2(C)C=CC(=O)C=1
Dexrazoxane	O=C1NC(=O)CN([C@H](CN2CC(=O)NC(=O)C2)C)C1
Lumiracoxib	Clc1c(Nc2c(CC(=O)O)cc(C)cc2)c(F)ccc1
Mecamylamine	N(C)C1(C)C(C)(C)C2CC1CC2
Diflunisal	Fc1c(-c2cc(C(=O)O)c(O)cc2)ccc(F)c1
Haloprogin	IC#CCOc1c(Cl)cc(Cl)c(Cl)c1
Maprotiline	N(CCCC12c3c(cccc3)C(c3c1cccc3)CC2)C
Nalbuphine	O[C@@H]1[C@@H]2Oc3c(O)ccc4c3[C@@]32[C@](O)([C@H](N(CC2CCC2)CC3)C4)CC1
Phenindione	O=C1C(c2ccccc2)C(=O)c2c1cccc2
Pirbuterol	OC(CNC(C)(C)C)c1nc(CO)c(O)cc1
Dezocine	Oc1cc2[C@]3(C)[C@@H](N)[C@H](Cc2cc1)CCCCC3
Doxepin	N(CCC=C1c2c(OCc3c1cccc3)cccc2)(C)C
Iobenguane	Ic1cc(CN=C(N)N)ccc1
L-Ornithine	O=C(O)[C@@H](N)CCCN
Lincomycin	S(C)[C@@H]1[C@H](O)[C@@H](O)[C@@H](O)[C@@H]([C@H](N=C(O)[C@H]2N(C)C[C@H](CCC)C2)[C@H](O)C)O1
Meticillin	O=C(O)[C@H]1C(C)(C)S[C@@H]2[C@H](NC(=O)c3c(OC)cccc3OC)C(=O)N12
Metyrosine	O=C(O)[C@@](N)(Cc1ccc(O)cc1)C
Nepafenac	O=C(N)Cc1c(N)c(C(=O)c2ccccc2)ccc1
Nitrofural	O=[N+]([O-])c1oc(/C=N/NC(=O)N)cc1
Amisulpride	S(=O)(=O)(CC)c1c(N)cc(OC)c(C(=O)NCC2N(CC)CCC2)c1
Benzatropine	O(C(c1ccccc1)c1ccccc1)C1C[C@@H]2N(C)[C@H](C1)CC2
Carmustine	ClCCN(N=O)C(=O)NCCCl
Clindamycin	Cl[C@H]([C@@H](N=C(O)[C@H]1N(C)C[C@H](CCC)C1)[C@@H]1[C@H](O)[C@H](O)[C@@H](O)[C@@H](SC)O1)C
Dopamine	Oc1c(O)ccc(CCN)c1
Encainide	O=C(Nc1c(CCC2N(C)CCCC2)cccc1)c1ccc(OC)cc1
Meloxicam	O=C(Nc1sc(C)cn1)C=1N(C)S(=O)(=O)c2c(C=1O)cccc2
Methysergide	O=C(NC(CO)CC)[C@@H]1C=C2[C@H](N(C)C1)Cc1c3c(n(C)c1)cccc23
Metyrapone	O=C(C(C)(C)c1cnccc1)c1cnccc1
Minoxidil	[O-][n+]1c(N)nc(N2CCCCC2)cc1N
Oxitriptan	O=C(O)[C@@H](N)Cc1c2c([nH]c1)ccc(O)c2
Paramethasone	F[C@@H]1C=2[C@@](C)([C@H]3[C@@H](O)C[C@]4(C)[C@@](O)(C(=O)CO)[C@H](C)C[C@H]4[C@@H]3C1)C=CC(=O)C=2
Amsacrine	S(=O)(=O)(Nc1cc(OC)c(Nc2c3c(nc4c2cccc4)cccc3)cc1)C
Didanosine	O=C1N=CNc2n([C@@H]3O[C@H](CO)CC3)cnc12
Diethylcarbamazine	O=C(N(CC)CC)N1CCN(C)CC1
Epoprostenol	O=C(O)CCCC=C1O[C@@H]2[C@@H]([C@@H](/C=C/[C@@H](O)CCCCC)[C@H](O)C2)C1
Etodolac	O=C(O)CC1(CC)OCCc2c3c(c(CC)ccc3)[nH]c12
Frovatriptan	O=C(N)c1cc2c([nH]c3c2C[C@H](NC)CC3)cc1
Ketobemidone	O=C(CC)C1(c2cc(O)ccc2)CCN(C)CC1
Lubiprostone	FC(F)(CCCC)[C@]1(O)O[C@H]2[C@@H]([C@@H](CCCCCCC(=O)O)C(=O)C2)CC1
Norepinephrine	O[C@@H](CN)c1cc(O)c(O)cc1
Spaglumic Acid	O=C(O)[C@@H](NC(=O)C)CC(=O)N[C@H](C(=O)O)CCC(=O)O
Acetazolamide	S(=O)(=O)(N)c1sc(NC(=O)C)nn1
Acetylsalicylic acid	O=C(Oc1c(C(=O)O)cccc1)C
Azelaic Acid	O=C(O)CCCCCCCC(=O)O
Formestane	O=C1C(O)=C2[C@@](C)([C@@H]3[C@H]([C@H]4[C@@](C)(C(=O)CC4)CC3)CC2)CC1
Isometheptene	N(C(CCC=C(C)C)C)C
Lacosamide	O=C(NCc1ccccc1)[C@H](NC(=O)C)COC
Nitrofurantoin	O=[N+]([O-])c1oc(/C=N/N2C(=O)NC(=O)C2)cc1
Phentermine	NC(Cc1ccccc1)(C)C
Rasagiline	N(CC#C)[C@H]1c2c(cccc2)CC1
Salbutamol	OC(CNC(C)(C)C)c1cc(CO)c(O)cc1
Temozolomide	O=C(N)c1ncn2C(=O)N(C)N=Nc12
Fenoldopam	Clc1c(O)c(O)cc2C(c3ccc(O)cc3)CNCCc12
Flunisolide	F[C@@H]1C=2[C@@](C)([C@H]3[C@@H](O)C[C@]4(C)[C@]5(C(=O)CO)OC(C)(C)O[C@@H]5C[C@H]4[C@@H]3C1)C=CC(=O)C=2
Indacaterol	O=C1Nc2c(O)ccc([C@@H](O)CNC3Cc4c(cc(CC)c(CC)c4)C3)c2C=C1
Nitazoxanide	O=[N+]([O-])c1sc(NC(=O)c2c(OC(=O)C)cccc2)nc1
Plerixafor	C(N1CCNCCCNCCNCCC1)c1ccc(CN2CCNCCCNCCNCCC2)cc1
Stavudine	O=C1N([C@@H]2O[C@H](CO)C=C2)C=C(C)C(=O)N1
Sulindac	[SH0](=O)(C)c1ccc(/C=C\2/C(C)=C(CC(=O)O)c3c/2ccc(F)c3)cc1
Adapalene	O=C(O)c1cc2c(cc(-c3cc(c(OC)cc3)C34CC5CC(C3)CC(C4)C5)cc2)cc1
Cefepime	O=C(N[C@@H]1C(=O)N2C(C(=O)[O-])=C(C[N+]3(C)CCCC3)CS[C@H]12)/C(=N\OC)/c1nc(N)sc1
Metformin	N(C(=N)NC(=N)N)(C)C
Trihexyphenidyl	OC(CCN1CCCCC1)(c1ccccc1)C1CCCCC1
Deferoxamine	O=C(N(O)CCCCCNC(=O)CCC(=O)N(O)CCCCCN)CCC(=O)NCCCCCN(O)C(=O)C
Procyclidine	OC(CCN1CCCC1)(c1ccccc1)C1CCCCC1
Azatadine	CN1CCC(=C2c3ncccc3CCc3c2cccc3)CC1
Ceftizoxime	O=C(N[C@@H]1C(=O)N2C(C(=O)O)=CCS[C@H]12)/C(=N\OC)/c1nc(N)sc1
Dinoprostone	O=C(O)CCC/C=C\C[C@@H]1[C@@H](/C=C/[C@@H](O)CCCCC)[C@H](O)CC1=O
Idoxuridine	IC=1C(=O)NC(=O)N([C@@H]2O[C@H](CO)[C@@H](O)C2)C=1
Mepivacaine	O=C(Nc1c(C)cccc1C)C1N(C)CCCC1
Olopatadine	O=C(O)Cc1cc2/C(=C\CCN(C)C)/c3c(cccc3)COc2cc1
Pergolide	S(C[C@H]1CN(CCC)[C@H]2[C@@H](c3c4c([nH]cc4C2)ccc3)C1)C
Cefacetrile	O=C(N[C@@H]1C(=O)N2C(C(=O)O)=C(COC(=O)C)CS[C@H]12)CC#N
Demeclocycline	Clc1c2[C@@H](O)[C@@H]3C(C(=O)c2c(O)cc1)=C(O)[C@]1(O)C(=O)C(C(=O)N)=C(O)[C@@H](N(C)C)[C@@H]1C3
L-Glutamine	O=C(O)[C@@H](N)CCC(=O)N
L-Lysine	O=C(O)[C@@H](N)CCCCN
Minocycline	O=C(N)C=1C(=O)[C@@]2(O)C(O)=C3C(=O)c4c(O)ccc(N(C)C)c4C[C@H]3C[C@H]2[C@H](N(C)C)C=1O
Olsalazine	O=C(O)c1c(O)ccc(/N=N/c2cc(C(=O)O)c(O)cc2)c1
Pyridoxal	O=Cc1c(O)c(C)ncc1CO
Terbinafine	N(C/C=C/C#CC(C)(C)C)(Cc1c2c(ccc1)cccc2)C
Ioflupane I 123	Ic1ccc([C@@H]2[C@H](C(=O)OC)[C@@H]3N(CCCF)[C@H](C2)CC3)cc1
L-Methionine	S(CC[C@H](N)C(=O)O)C
Labetalol	O=C(N)c1c(O)ccc(C(O)CNC(CCc2ccccc2)C)c1
Lomustine	ClCCN(N=O)C(=O)NC1CCCCC1
Iloprost	O=C(O)CCC/C=C\1/C[C@@H]2[C@@H](/C=C/[C@@H](O)C(CC#CC)C)[C@H](O)C[C@@H]2C/1
Podofilox	O(C)c1c(OC)cc([C@H]2[C@H]3C(=O)OC[C@@H]3[C@@H](O)c3c2cc2OCOc2c3)cc1OC
Scopolamine	O=C(OC1C[C@@H]2N(C)[C@@H]([C@H]3O[C@@H]23)C1)[C@H](CO)c1ccccc1
Benzyl Benzoate	O=C(OCc1ccccc1)c1ccccc1
Diphenylpyraline	O(C(c1ccccc1)c1ccccc1)C1CCN(C)CC1
Doxycycline	O=C(N)C=1C(=O)[C@@]2(O)C(O)=C3C(=O)c4c(O)cccc4[C@H](C)[C@H]3[C@H](O)[C@H]2[C@H](N(C)C)C=1O
Famciclovir	O=C(OCC(COC(=O)C)CCn1c2nc(N)ncc2nc1)C
L-Arginine	O=C(O)[C@@H](N)CCCNC(=N)N
Misoprostol	O=C(OC)CCCCCC[C@@H]1[C@@H](/C=C/CC(O)(CCCC)C)[C@H](O)CC1=O
Pentosan Polysulfate	S(=O)(=O)(O[C@@H]1[C@@H](OS(=O)(=O)O)[C@H](O)CO[C@H]1O[C@H]1[C@H](OS(=O)(=O)O)[C@@H](OS(=O)(=O)O)[C@H](O)OC1)O
Varenicline	n1c2c(ncc1)cc1[C@H]3CNC[C@@H](c1c2)C3
Zanamivir	O=C(N[C@H]1[C@H]([C@H](O)[C@H](O)CO)OC(C(=O)O)=C[C@@H]1N=C(N)N)C
Cefpodoxime	O=C(N[C@@H]1C(=O)N2C(C(=O)O)=C(COC)CS[C@H]12)/C(=N\OC)/c1nc(N)sc1
Guanethidine	N(=C(N)N)CCN1CCCCCCC1
Isoprenaline	OC(CNC(C)C)c1cc(O)c(O)cc1
Mannitol	O[C@@H]([C@H](O)[C@H](O)CO)[C@H](O)CO
Pramipexole	N(CCC)[C@@H]1Cc2sc(N)nc2CC1
Treprostinil	O=C(O)COc1c2c(ccc1)C[C@@H]1[C@@H](CC[C@@H](O)CCCCC)[C@H](O)C[C@@H]1C2
Brinzolamide	S(=O)(=O)(N)c1sc2S(=O)(=O)N(CCCOC)C[C@H](NCC)c2c1
Diethylstilbestrol	Oc1ccc(C(=C(CC)c2ccc(O)cc2)CC)cc1
Levosimendan	O=C1NN=C([C@H](C)C1)c1ccc(NN=C(C#N)C#N)cc1
Tiludronate	Clc1ccc(SC(P(=O)(O)O)P(=O)(O)O)cc1
Vitamin E	Oc1c(C)c(C)c2O[C@@](CCC[C@@H](CCC[C@@H](CCCC(C)C)C)C)(C)CCc2c1C
Zalcitabine	O=C1N([C@@H]2O[C@H](CO)CC2)C=CC(N)=N1
Alprostadil	O=C(O)CCCCCC[C@@H]1[C@@H](C=C[C@@H](O)CCCCC)[C@H](O)CC1=O
Aminosalicylic Acid	O=C(O)c1c(O)cc(N)cc1
Cefalotin	O=C(N[C@@H]1C(=O)N2C(C(=O)O)=C(COC(=O)C)CS[C@H]12)Cc1sccc1
Dicoumarol	O=C1C(CC=2C(=O)Oc3c(C=2O)cccc3)=C(O)c2c(O1)cccc2
Flavoxate	O=C(OCCN1CCCCC1)c1c2OC(c3ccccc3)=C(C)C(=O)c2ccc1
Isoetarine	OC(C(NC(C)C)CC)c1cc(O)c(O)cc1
Nitisinone	FC(F)(F)c1cc([N+](=O)[O-])c(C(=O)C2C(=O)CCCC2=O)cc1
Pentostatin	OC[C@@H]1[C@@H](O)C[C@H](n2c3N=CNC[C@@H](O)c3nc2)O1
Amiloride	Clc1c(N)nc(N)c(C(=O)N=C(N)N)n1
Cefotaxime	O=C(N[C@@H]1C(=O)N2C(C(=O)O)=C(COC(=O)C)CS[C@H]12)/C(=N\OC)/c1nc(N)sc1
Dobutamine	Oc1c(O)ccc(CCNC(CCc2ccc(O)cc2)C)c1
Lamotrigine	Clc1c(Cl)cccc1-c1c(N)nc(N)nn1
Naratriptan	S(=O)(=O)(NC)CCc1cc2c(C3CCN(C)CC3)c[nH]c2cc1
Arbutamine	O[C@@H](CNCCCCc1ccc(O)cc1)c1cc(O)c(O)cc1
Biperiden	OC(CCN1CCCCC1)(c1ccccc1)C1C2C=CC(C1)C2
Entacapone	O=[N+]([O-])c1c(O)c(O)cc(/C=C(/C(=O)N(CC)CC)\C#N)c1
N-Acetyl-D-glucosamine	O=C(N[C@H]([C@@H](O)[C@H](O)[C@H](O)CO)C=O)C
Proflavine	Nc1cc2nc3c(cc2cc1)ccc(N)c3
Vitamin C	O=C1C(O)=C(O)[C@@H]([C@@H](O)CO)O1
Altretamine	N(C)(C)c1nc(N(C)C)nc(N(C)C)n1
Dimercaprol	SC(CS)CO
Entecavir	O=C1N=C(N)Nc2n([C@@H]3C(=C)[C@H](CO)[C@@H](O)C3)cnc12
Epinephrine	O[C@@H](CNC)c1cc(O)c(O)cc1
Hyoscyamine	O=C(OC1C[C@@H]2N(C)[C@H](C1)CC2)[C@H](CO)c1ccccc1
Ingenol Mebutate	O=C(O[C@@H]1[C@@]2(O)[C@H](O)C(CO)=C[C@@H]3C(=O)[C@@]2([C@H](C)C[C@H]2C(C)(C)[C@@H]32)C=C1C)/C(=C\C)/C
Rimantadine	NC(C)C12CC3CC(C1)CC(C2)C3
Zoledronate	P(=O)(O)(O)C(P(=O)(O)O)(O)Cn1cncc1
Ciclopirox	O=C1N(O)C(C2CCCCC2)=CC(C)=C1
Fludarabine	Fc1nc(N)c2ncn([C@H]3[C@@H](O)[C@H](O)[C@@H](CO)O3)c2n1
Fosfomycin	P(=O)(O)(O)[C@@H]1[C@H](C)O1
Ibandronate	P(=O)(O)(O)C(P(=O)(O)O)(O)CCN(CCCCC)C
L-DOPA	O=C(O)[C@@H](N)Cc1cc(O)c(O)cc1
Lactulose	O([C@H]1[C@H](O)[C@@](O)(CO)O[C@@H]1CO)[C@H]1[C@H](O)[C@@H](O)[C@@H](O)[C@@H](CO)O1
Oxamniquine	O=[N+]([O-])c1c(CO)cc2c(NC(CNC(C)C)CC2)c1
Oxymetazoline	Oc1c(C)c(CC2=NCCN2)c(C)cc1C(C)(C)C
Salsalate	O=C(Oc1c(C(=O)O)cccc1)c1c(O)cccc1
Trifluridine	FC(F)(F)C=1C(=O)NC(=O)N([C@@H]2O[C@H](CO)[C@@H](O)C2)C=1
Xylometazoline	C(C)(C)(C)c1cc(C)c(CC2=NCCN2)c(C)c1
Abacavir	OC[C@@H]1C=C[C@H](n2c3nc(N)nc(NC4CC4)c3nc2)C1
Amantadine	NC12CC3CC(C1)CC(C2)C3
Cladribine	Clc1nc(N)c2ncn([C@@H]3O[C@H](CO)[C@@H](O)C3)c2n1
Dacarbazine	O=C(N)c1c(/N=N/N(C)C)[nH]cn1
Memantine	NC12CC3(C)CC(C)(C1)CC(C2)C3
Nitroxoline	O=[N+]([O-])c1c2c(c(O)cc1)nccc2
Pamidronate	P(=O)(O)(O)C(P(=O)(O)O)(O)CCN
Risedronate	P(=O)(O)(O)C(P(=O)(O)O)(O)Cc1cnccc1
Voglibose	OCC(N[C@@H]1[C@H](O)[C@@H](O)[C@H](O)[C@@](O)(CO)C1)CO
Zidovudine	O=C1N([C@@H]2O[C@H](CO)[C@@H](N=[N+]=[N-])C2)C=C(C)C(=O)N1
Ethambutol	OC[C@@H](NCCN[C@H](CO)CC)CC
Ganciclovir	O(C(CO)CO)Cn1c2N=C(N)NC(=O)c2nc1
Methyldopa	O=C(O)[C@@](N)(Cc1cc(O)c(O)cc1)C
Penciclovir	O=C1N=C(N)Nc2n(CCC(CO)CO)cnc12
Telbivudine	O=C1N([C@H]2O[C@@H](CO)[C@H](O)C2)C=C(C)C(=O)N1
Alendronate	P(=O)(O)(O)C(P(=O)(O)O)(O)CCCN
Amifostine	S(P(=O)(O)O)CCNCCCN
Masoprocol	Oc1c(O)ccc(C[C@@H]([C@@H](Cc2cc(O)c(O)cc2)C)C)c1
